# Supplementary material for: Profiling ubiquitin signalling with UBIMAX reveals DNA damage- and SCFβ-Trcp1-dependent ubiquitylation of the actin-organizing protein Dbn1
Source: Nat Commun. 2023 Dec 14;14:8293. doi: 10.1038/s41467-023-43873-0 (PMC10721886; doi:10.1038/s41467-023-43873-0)
Supplement: Supplementary file 4 — Supplementary Data 1 [file 41467_2023_43873_MOESM4_ESM.xlsx]

## Sheet: Supp Data 1a_Ub-conj. proteins
Protein and gene information					DSB / DNA			DSB / noDNA			DNA / noDNA			DSB / no His			DNA / no His			no DNA / no His			DSB / Ub E1i			DNA / Ub E1i			noDNA / Ub E1i			Abundance values (LFQ, N=4/4 filtered, imputed)
Protein IDs	Major protein ID	Gene names	Protein names		Ratio (log2)	p-value (-log10)	q-value (permutation-based FDR @ s0=0.1)	Ratio (log2)	p-value (-log10)	q-value (permutation-based FDR @ s0=0.1)	Ratio (log2)	p-value (-log10)	q-value (permutation-based FDR @ s0=0.1)	Ratio (log2)	p-value (-log10)	q-value (permutation-based FDR @ s0=0.1)	Ratio (log2)	p-value (-log10)	q-value (permutation-based FDR @ s0=0.1)	Ratio (log2)	p-value (-log10)	q-value (permutation-based FDR @ s0=0.1)	Ratio (log2)	p-value (-log10)	q-value (permutation-based FDR @ s0=0.1)	Ratio (log2)	p-value (-log10)	q-value (permutation-based FDR @ s0=0.1)	Ratio (log2)	p-value (-log10)	q-value (permutation-based FDR @ s0=0.1)	no His_01	no His_02	no His_03	no His_04	Ub E1i_01	Ub E1i_02	Ub E1i_03	Ub E1i_04	noDNA_01	noDNA_02	noDNA_03	noDNA_04	DNA_01	DNA_02	DNA_03	DNA_04	DSB_01	DSB_02
A0A1L8GXY9;A0A1L8GXU7;A0A1L8GXW8;A0A1L8GXU9;A0A1L8GXV0	A0A1L8GXU7	dbn1	ADF-H domain-containing protein		10.4082	8.51038	0	10.5051	4.70473	0	0.0969043	0.037999	0.980562	7.23667	5.91473	0	-3.17156	8.28e-05	1	-3.26847	0.003112	1	8.19336	6.16656	0	-2.21487	0.000607421	1	-2.31177	0.0117108	1	22500000	34100000	11300000	40100000	13400000	7067019	27300000	9443242	13700000	2350505	872902	1425800	2949094	3614112	2322393	2121393	3560000000	3090000000
A0A1L8GV36	A0A1L8GV36	dbn1	ADF-H domain-containing protein		7.61163	6.17752	0	7.43347	5.72813	0	-0.178157	0.124305	0.918925	7.74977	5.26094	0	0.138142	0.374409	0.450949	0.316299	0.474823	0.359599	7.17523	4.65448	0	-0.436394	0.151664	0.887543	-0.258237	0.20626	0.76229	10800000	16800000	7503957	2583507	13800000	25800000	16600000	2940988	5998707	5786304	15200000	16100000	7988203	7210109	5375699	16800000	1720000000	1630000000
Q6DDS9;A0A1L8EVE5	Q6DDS9	ku80	X-ray repair cross-complementing protein 5 (EC 3.6.4.-)		2.9623	7.0074	0	3.07307	7.27729	0	0.110777	0.533199	0.811099	4.54299	7.77277	0	1.58069	5.02325	0	1.46991	4.93792	0	4.82061	8.26838	0	1.85831	5.75651	0	1.74754	5.72852	0.000965517	214000000	157000000	156000000	167000000	138000000	136000000	169000000	127000000	538000000	470000000	464000000	437000000	545000000	555000000	519000000	445000000	4090000000	3480000000
Q2NLA7;P31669;Q566G1	P31669	parp1	Poly [ADP-ribose] polymerase 1 (PARP-1) (EC 2.4.2.30) (ADP-ribosyltransferase diphtheria toxin-like 1) (ARTD1) (DNA ADP-ribosyltransferase PARP1) (EC 2.4.2.-) (NAD(+) ADP-ribosyltransferase 1) (ADPRT 1) (Poly[ADP-ribose] synthase 1) (Protein poly-ADP-ribosyltransferase PARP1) (EC 2.4.2.-) (Fragment)		2.79406	5.04952	0	3.17622	5.9915	0	0.382155	1.02466	0.400598	5.73255	4.36419	0	2.93848	2.78087	0.000655172	2.55633	2.5349	0.00133939	2.41439	4.58712	0	-0.37967	0.0446186	0.989066	-0.761825	0.00343738	1	44400000	95400000	23100000	13800000	362000000	492000000	260000000	289000000	231000000	166000000	196000000	215000000	286000000	232000000	205000000	342000000	2130000000	1500000000
A0A1L8G736;Q7T063	Q7T063	ppp3r1	CanB protein (Protein phospatase 3 regulatory subunit B alpha isoform type 1)		2.78237	1.41802	0.124178	-0.78456	1.20812	0.221887	-3.56693	1.76191	0.0368364	2.11432	1.66422	0.00594621	-0.668049	0.165338	0.873836	2.89888	2.07652	0.0036383	2.84563	1.86255	0.000699147	0.0632629	0.31598	0.485723	3.63019	2.20765	0.000583099	29100000	32000000	15500000	217000000	189000000	10600000	12400000	16700000	561000000	228000000	358000000	212000000	18500000	27800000	178000000	5364864	169000000	156000000
Q32NI3;A0A1L8GAP8;A0A1L8GAS3	Q32NI3	hltf	MGC131155 protein		1.89229	3.13482	0	1.69248	1.92055	0.016144	0	-4.34e-08	1	2.19761	3.41089	0.000588462	0	-4.34e-08	1	0	-4.34e-08	1	1.53736	1.65216	0.00171535	-0.354931	0.14943	0.885986	-0.155121	0.234793	0.694787	17800000	8357038	17700000	19500000	13800000	13200000	24500000	72100000	14000000	51500000	16500000	17400000	14600000	23300000	14100000	24900000	78500000	49700000
A0A1L8HJD9;Q9W6K1	Q9W6K1	mre11	Double-strand break repair protein MRE11 (EC 3.1.-.-)		1.73643	3.04132	0	2.26958	4.5356	0	0.53315	1.04689	0.323543	3.67961	3.59567	0.000774684	1.94317	2.14581	0.00201031	1.41002	1.72091	0.00902439	3.18749	4.57448	0	1.45105	2.47826	0.000303406	0.917901	1.98939	0.00265504	33500000	11700000	41900000	10200000	20800000	20700000	35500000	42900000	46500000	64900000	47100000	58700000	69600000	65300000	63700000	127000000	316000000	195000000
Q6AZR6;A0A1L8GNA8;Q9W626	Q6AZR6	ku70	LOC398357 protein		1.42936	6.05115	0	1.32651	3.99182	0	-0.10285	0.272313	0.872661	2.31369	6.91563	0	0.88433	4.10528	0.000703704	0.98718	3.28969	0.00144918	2.30025	7.72949	0	0.870893	4.5989	0.000118219	0.973743	3.43232	0.000229765	231000000	217000000	241000000	184000000	219000000	239000000	197000000	223000000	536000000	435000000	442000000	331000000	365000000	383000000	414000000	444000000	1090000000	1040000000
A0A1L8EUL2;Q6DDT7	Q6DDT7	hexd	MGC82202 protein		1.18321	0.45473	1	2.22802	1.38302	0.0633556	1.04482	0.303436	0.745832	1.57787	1.96682	0.00439119	0.39466	0.416555	0.375784	-0.650156	0.135675	0.932805	2.71709	2.20031	0.000372851	1.53388	0.804263	0.033349	0.489067	0.465184	0.218809	177000000	43900000	48700000	40600000	30700000	9466504	19100000	118000000	221000000	23500000	32700000	14900000	222000000	7467527	132000000	209000000	183000000	205000000
A0A1L8GMJ7	A0A1L8GMJ7	eps15			1.08615	2.16702	0.0279692	0.179312	0.453174	0.727728	-0.906835	1.72302	0.0766533	1.49256	4.35091	0.000784615	0.406417	1.02435	0.0702275	1.31325	3.69348	0.000371429	1.47875	2.07293	0.000546633	0.3926	0.633711	0.100052	1.29943	1.81834	0.00278151	21600000	24900000	21700000	16700000	31800000	8597048	28200000	26300000	65200000	58300000	43200000	45500000	17400000	28900000	30600000	39300000	54200000	65600000
Q5XK69;Q05AV6;A0A1L8HWH9	Q05AV6	reep6	Receptor expression-enhancing protein		1.06886	0.407161	1	-1.62129	1.13175	0.160126	-2.69015	1.59447	0.05	0.405367	0.433538	0.361451	-0.663491	0.160561	0.879472	2.02666	1.48153	0.0120709	-0.562748	0.117564	0.93636	-1.63161	0.0268372	1	1.05854	3.30215	0.000302591	17500000	156000000	110000000	14200000	105000000	83600000	82000000	87300000	232000000	213000000	145000000	164000000	10100000	23400000	16700000	172000000	136000000	19200000
A0A1L8H7M4	A0A1L8H7M4	map7d1	MAP7 domain containing 1 S homeolog		0.961956	2.54415	0.0144	1.66002	4.9109	0	0.698068	1.78349	0.0857625	2.62481	3.60753	0.000695455	1.66286	2.42201	0.00175029	0.964791	1.60765	0.0137889	2.39204	4.06493	0	1.43008	2.57288	0.00027082	0.732013	1.60077	0.00666264	16000000	13900000	22100000	45100000	15600000	25000000	40500000	26700000	42600000	51700000	37400000	39000000	61200000	68900000	54000000	97800000	119000000	146000000
Q6PH88	Q6PH88	abhd14b	MGC68600 protein		0.909166	0.526333	1	-0.786622	0.748652	0.438026	-1.69579	1.39611	0.0850581	1.1792	1.36244	0.0158023	0.270038	0.448226	0.344848	1.96583	3.19838	0.000346667	0.502868	0.616894	0.103404	-0.406299	0.161545	0.870668	1.28949	1.7114	0.00331203	51300000	21000000	26400000	21000000	91000000	25500000	63900000	26300000	140000000	81700000	103000000	118000000	64800000	13700000	77000000	18500000	69000000	73400000
A0A1L8FKN4;A0A1L8FFF9;A0A1L8FFF5	A0A1L8FKN4	kdm2a			0.878073	2.89963	0.01172	1.08143	2.86738	0.00470769	0.203357	0.47379	0.751135	1.35575	3.11237	0.00090303	0.477676	1.28631	0.0370624	0.274319	0.749537	0.191403	1.12089	2.51618	0.000356196	0.242821	0.691594	0.0997168	0.0394645	0.347656	0.434275	11800000	22900000	22200000	17000000	15800000	34100000	21100000	17100000	28600000	19500000	17100000	22800000	26600000	21400000	22500000	29900000	46300000	50500000
A0A1L8I0N6;Q5FWP4;A0A1L8HQH5	Q5FWP4	chfr	E3 ubiquitin-protein ligase CHFR (EC 2.3.2.27) (Checkpoint with forkhead and RING finger domains protein) (RING-type E3 ubiquitin transferase CHFR)		0.839757	4.76679	0	0.712557	3.97853	0	-0.1272	0.926739	0.729475	3.83712	3.9616	0.000971429	2.99736	3.38713	0.000344186	3.12456	3.4749	0.000439437	3.39187	3.35321	0	2.55212	2.73266	6.77e-05	2.67932	2.82996	0.000269939	24000000	17200000	45400000	9124156	9917117	49400000	23900000	50300000	184000000	195000000	164000000	169000000	167000000	152000000	158000000	173000000	285000000	325000000
Q7SZ24	Q7SZ24	nutf2	Nutf2-prov protein		0.833524	1.14296	0.403259	-0.711904	1.18902	0.263654	-1.54543	2.10722	0.02905	0.37681	0.673464	0.176016	-0.456714	0.0957264	0.954594	1.08871	1.58522	0.0130691	1.34901	2.07573	0.000701711	0.515483	0.797184	0.0477709	2.06091	2.85817	0.000247191	19100000	50600000	14600000	24800000	9589002	13200000	7814542	23900000	60500000	59100000	62900000	31900000	20400000	10300000	16000000	29400000	26400000	25000000
F8WKR8;B7ZS70;Q9DF50;A0A1L8HF97	Q9DF50	clspn	Claspin (xClaspin)		0.828913	2.98133	0.0106545	3.84742	5.57718	0	3.0185	4.65091	0	3.85354	4.295	0	3.02462	3.62247	0	0.00611782	0.305323	0.624626	3.47959	4.47244	0	2.65068	3.68669	0	0	-4.34e-08	1	22800000	9311421	5822716	14500000	16500000	14700000	26100000	7944085	9275667	9552725	11400000	18000000	83800000	105000000	78100000	114000000	153000000	169000000
Q0VGX2;Q7ZX43	Q0VGX2	gosr1	Golgi SNAP receptor complex member 1		0.819715	0.499332	1	0.193455	0.785384	0.638362	-0.626259	0.363468	0.734037	0.910927	2.70226	0.00216898	0.0912123	0.342622	0.507568	0.717472	2.43352	0.00488314	1.29629	1.67719	0.00175535	0.47658	0.514245	0.161618	1.10284	1.47018	0.00636588	51800000	32200000	40800000	53600000	56800000	17300000	20000000	63800000	63800000	73300000	74000000	77200000	9948174	79400000	73000000	81600000	70100000	79600000
G1JT14;A0A1L8FRY8;Q5XGX9	G1JT14	tex10	Testis expressed 10		0.781693	1.02382	0.517736	0.820993	0.499433	0.57963	0.0393	0.0158348	0.988988	0.439382	2.38237	0.008061	-0.342311	0.101133	0.93954	-0.381611	0.164037	0.884043	0.711187	1.97991	0.00176797	-0.0705061	0.250913	0.654434	-0.109806	0.256536	0.640971	67700000	73200000	57400000	65500000	79500000	42000000	44400000	59000000	81600000	11000000	108000000	66600000	28700000	76200000	86300000	38200000	92400000	97300000
A0A1L8I076;Q8AVL2;Q6NTJ2;Q4KLE0;A3KNC5	A3KNC5	RAB35	RAB35 protein (Fragment)		0.777159	0.511562	1	0.880039	0.667282	0.464301	0.10288	0.038447	0.982024	1.07584	1.88159	0.00581045	0.298677	0.449082	0.34152	0.195797	0.401897	0.461624	1.57536	2.36346	0.000368405	0.798203	0.754597	0.0479749	0.695322	0.719478	0.0729636	19600000	15000000	41200000	35300000	8349043	19100000	22700000	29400000	38000000	81000000	10400000	23000000	50600000	51800000	49400000	7537425	47800000	68900000
Q5U250;A0A1L8H6C5;A0A1L8FH62	Q5U250	sirt2	NAD-dependent protein deacetylase (EC 2.3.1.286)		0.774811	1.218	0.464104	0.533313	1.97805	0.0840727	-0.241498	0.290863	0.814413	1.09562	1.40505	0.0150347	0.320813	0.511886	0.275704	0.562311	0.78911	0.137579	1.50673	2.05828	0.000577888	0.731915	0.922132	0.0264898	0.973413	1.37414	0.00917673	47400000	24100000	16200000	79900000	18400000	17200000	66700000	22300000	52500000	43900000	64300000	47500000	35800000	53800000	25800000	72200000	80800000	69300000
A0A1L8G146;Q6GQL2	Q6GQL2	ppp1cb	Serine/threonine-protein phosphatase PP1-beta catalytic subunit (PP-1B) (EC 3.1.3.16)		0.774472	0.881238	0.672179	-0.280676	0.410506	0.722743	-1.05515	1.65348	0.0809333	0.705489	1.20309	0.033001	-0.0689831	0.250931	0.686604	0.986166	2.19671	0.00467778	1.14644	2.19422	0.000547316	0.371972	0.75689	0.0651217	1.42712	4.09645	0.000207407	35800000	31900000	17700000	17900000	22600000	20000000	16800000	14000000	54600000	49800000	49200000	41600000	15000000	30400000	16700000	39200000	57600000	26700000
Q498I0;A8WH38;A0A1L8FLX6;A0A1L8FG20;Q6ING5;Q6DE88;Q498I5	A8WH38	zw10	Zw10 protein		0.732248	2.27392	0.0472471	0.627016	2.32893	0.040125	-0.105232	0.20742	0.893441	0.719231	3.11072	0.00227865	-0.0130177	0.279211	0.624351	0.0922146	0.520353	0.390582	1.55381	5.39429	0	0.82156	2.7209	0.000526174	0.926792	3.34499	0.000406588	165000000	174000000	231000000	170000000	102000000	119000000	88500000	104000000	189000000	161000000	195000000	245000000	198000000	190000000	132000000	219000000	271000000	341000000
A0A1L8GSU3;Q6IR75	Q6IR75	csn2	COP9 signalosome complex subunit 2 (Signalosome subunit 2) (Fragment)		0.690412	0.537703	1	0.412385	0.683819	0.535392	-0.278028	0.162183	0.885315	0.308918	1.47438	0.0453764	-0.381494	0.140764	0.900818	-0.103467	0.206211	0.788694	1.50993	2.37004	0.00036514	0.819521	0.834454	0.0345531	1.09755	1.48957	0.00611111	64100000	70600000	57800000	46000000	25500000	11900000	36400000	38900000	62300000	69600000	30200000	69000000	58300000	14000000	53300000	96000000	70800000	78500000
Q4FZN2;Q6GNJ4	Q4FZN2	rnaseh2a	Ribonuclease (EC 3.1.26.4)		0.68133	0.719292	0.86003	-0.268232	0.243919	0.817953	-0.949562	1.08389	0.19819	0.47327	0.783782	0.123109	-0.20806	0.175019	0.83279	0.741502	1.14793	0.0464393	0.60258	0.996091	0.0252811	-0.0787501	0.244417	0.669495	0.870812	1.39853	0.00929365	33000000	23400000	17600000	12000000	16100000	30000000	12200000	19200000	64100000	27800000	26400000	27100000	13700000	26300000	24800000	10200000	15700000	44600000
A0A1L8GPR3;A0A1L8GHR4	A0A1L8GHR4	prkar2a	cAMP-dependent protein kinase type II-alpha regulatory subunit-like		0.681095	0.886647	0.654418	-0.00828457	0.00848087	0.987327	-0.689379	0.696695	0.498301	1.41262	2.33023	0.00228571	0.731527	0.99088	0.0557245	1.42091	1.93452	0.00537353	1.74168	2.14302	0.000469705	1.06059	1.16105	0.0104826	1.74997	1.91803	0.00210025	47900000	16000000	29700000	18800000	30500000	9907918	13200000	42900000	65600000	86400000	101000000	38400000	70000000	27300000	62200000	27200000	66000000	57600000
Q9DGE5;Q9DGE3	Q9DGE3	XALDB2	Fructose-bisphosphate aldolase (EC 4.1.2.13)		0.674399	0.716798	0.86523	-0.147007	0.110224	0.915134	-0.821406	0.572509	0.581217	1.09314	2.36227	0.00245572	0.418743	0.632326	0.186442	1.24015	1.44443	0.0174592	0.487242	1.82608	0.00470454	-0.187157	0.191948	0.795899	0.634249	0.87146	0.0439209	13000000	12500000	13900000	28700000	17500000	27100000	24300000	30100000	93700000	17900000	35100000	34200000	9298848	18100000	34400000	35600000	32000000	34400000
A0A1L8G8U5;Q5XGW7	Q5XGW7	cited2	Cbp/p300-interacting transactivator 2		0.668993	0.585426	1	0.216146	0.443631	0.72586	-0.452847	0.351297	0.75148	1.45911	1.3838	0.0137264	0.790112	0.701964	0.12905	1.24296	1.17885	0.0330196	1.44888	2.35995	0.000357742	0.779888	0.87688	0.0301461	1.23273	1.95501	0.00240529	13300000	35000000	17100000	113000000	29800000	29000000	17800000	59700000	64800000	81700000	54600000	96700000	61000000	63700000	19200000	107000000	76100000	74500000
A0A1L8I129;A0A1L8HQR0;A0A1L8I168;Q6GP62	Q6GP62	vps29	Vacuolar protein sorting-associated protein 29 (Vesicle protein sorting 29)		0.631211	0.450687	1	0.0147948	0.0333136	0.972248	-0.616416	0.436006	0.670368	0.97567	1.54229	0.0113194	0.344459	0.482758	0.301642	0.960875	1.50999	0.0175981	1.69077	4.02794	0	1.05956	1.11788	0.0118927	1.67598	3.93044	0.000210526	67900000	47100000	29100000	109000000	41200000	23700000	37500000	38100000	124000000	125000000	104000000	89900000	119000000	99800000	112000000	19800000	117000000	110000000
A0A1L8HCU9	A0A1L8HCU9	gbe1	Aamy domain-containing protein		0.628917	0.404648	1	0.147516	0.26041	0.838016	-0.481401	0.295129	0.776827	1.85642	1.80458	0.004941	1.2275	0.935546	0.0548582	1.7089	1.68238	0.00896914	0.590625	1.17638	0.0155833	-0.0382915	0.28385	0.57404	0.44311	0.93212	0.0442742	25300000	17000000	90900000	11800000	43200000	112000000	59200000	53800000	76400000	70700000	83500000	117000000	15600000	115000000	82600000	93700000	78500000	124000000
A0A1L8FU17;A0A1L8G0G9	A0A1L8G0G9				0.625633	0.435965	1	-0.250165	1.87495	0.404259	-0.875799	0.655966	0.497879	2.30637	2.75807	0.000889552	1.68074	1.38493	0.0125393	2.55654	2.97702	0.000331915	2.34684	3.11653	0.000136677	1.7212	1.48152	0.00295501	2.597	3.34207	0.000153846	13800000	13900000	30700000	5759416	6555887	18300000	24500000	10300000	87400000	82200000	74500000	76000000	68700000	11500000	65400000	69200000	68600000	72200000
A0A1L8HE30;B1WBA1;A1L3M1	A0A1L8HE30	rprc1			0.613792	1.46222	0.339936	1.04187	2.96261	0.0051	0.428073	0.932572	0.416091	4.78845	6.01727	0	4.17466	5.30955	0	3.74658	5.32431	0	6.23687	4.28531	0	5.62308	3.97642	0	5.195	3.83355	0.000459016	27200000	31200000	14800000	26600000	14900000	2171905	11600000	16100000	261000000	306000000	335000000	406000000	347000000	463000000	360000000	616000000	569000000	608000000
Q6EE53;A0A1L8GM68;Q6DJI0;A0A1L8GFP2;Q7SYU0	Q6DJI0	rps8	40S ribosomal protein S8		0.613328	0.743123	0.861665	0.548774	0.625395	0.530047	-0.0645533	0.143174	0.934559	1.57633	2.05379	0.00329585	0.962999	2.02318	0.00397706	1.02755	2.04174	0.00590647	1.69538	2.28824	0.000358781	1.08206	2.54	0.000554455	1.14661	2.50982	0.000824089	8954486	21000000	19300000	12500000	18100000	17600000	9619095	10600000	25000000	31300000	26100000	38400000	30000000	32400000	23600000	28400000	29300000	92600000
A0A1L8F6Y3	A0A1L8F6Y3	acrc	SprT-like domain-containing protein		0.61139	1.02567	0.60424	2.2551	2.7696	0	1.64371	2.22433	0.0157143	1.25104	1.87005	0.00538461	0.639647	1.07904	0.0480931	-1.00406	0.0198945	1	1.28457	0.976697	0.0191589	0.673175	0.614474	0.0954752	-0.970532	0.0826513	0.965326	10300000	20400000	7035538	17900000	10100000	31400000	32000000	2384194	4362093	5212194	12800000	5636584	17900000	17600000	16700000	29700000	40700000	38600000
Q6GPY3;A0A1L8GJS1	Q6GPY3	prdx5	Peroxiredoxin (EC 1.11.1.15)		0.589277	0.362164	1	-0.198985	1.03057	0.568024	-0.788262	0.516453	0.599606	1.14517	2.13095	0.0040625	0.55589	0.602837	0.193842	1.34415	2.4518	0.00309112	1.29496	2.582	0.000299213	0.705686	0.712344	0.0602291	1.49395	2.90537	0.000286978	36900000	23600000	12300000	25100000	25800000	11200000	23700000	25800000	64800000	57800000	56300000	52500000	58000000	40800000	65400000	8052800	52500000	43000000
Q9PSI1;A0A1L8HYH7	Q9PSI1		Pre-mRNA binding K protein, hnRNP K		0.588881	0.464811	1	0.834107	0.416667	0.652038	0.245226	0.0845062	0.939806	1.94163	1.57346	0.00748536	1.35275	0.960021	0.0499911	1.10752	0.709569	0.150654	1.66218	2.7616	0.000265613	1.0733	1.1007	0.0123172	0.828072	0.680734	0.0812418	16300000	15000000	27200000	165000000	54100000	65200000	27700000	24500000	114000000	127000000	11200000	147000000	113000000	130000000	125000000	25500000	117000000	132000000
Q5XHB0	Q5XHB0	vps45	LOC495045 protein		0.581277	0.486874	1	0.819492	0.548631	0.540177	0.238215	0.0992046	0.93657	1.98204	1.85708	0.00460741	1.40076	1.09656	0.0332701	1.16254	0.856631	0.0901324	1.73089	2.25543	0.000419373	1.14961	1.09028	0.0123805	0.911397	0.79522	0.0504212	7590063	13700000	25000000	70400000	21800000	10200000	37000000	44600000	11300000	87600000	81800000	56800000	86100000	17700000	76600000	75800000	81100000	77300000
A0A1L8HU84	A0A1L8HU84	hpf1	histone PARylation factor 1 L homeolog		0.562608	1.12912	0.541733	0.509456	0.793463	0.457289	-0.0531521	0.0456035	0.982959	0.934519	1.3782	0.0174227	0.371911	0.602791	0.206802	0.425063	0.630836	0.220244	0.941395	3.6681	0.000189831	0.378787	0.930762	0.0378999	0.431939	0.901053	0.0487453	47800000	14400000	31800000	13200000	20100000	25500000	28100000	19700000	47200000	20800000	22000000	43700000	44900000	21500000	23000000	36500000	48400000	42300000
Q7SZ22;A0A310U5D8	Q7SZ22	sumo3	Small ubiquitin-related modifier 3 (SUMO-3)		0.559783	1.21669	0.441324	1.52378	2.37647	0.007475	0.963992	1.68891	0.0753517	1.09073	2.75522	0.00142275	0.53095	1.84138	0.0124076	-0.433043	0.0461807	0.992641	2.33476	1.93273	0.000579328	1.77497	1.53747	0.0025749	0.810982	0.760109	0.0590206	93900000	93000000	110000000	72700000	66500000	76900000	8329220	52100000	45100000	111000000	73200000	57600000	164000000	105000000	144000000	122000000	237000000	201000000
Q6GNH2;A0A1L8EUH6	Q6GNH2	galk1	MGC82807 protein		0.555311	0.25154	1	-0.66143	0.518731	0.577928	-1.21674	0.892831	0.29404	0.631053	0.679743	0.155336	0.0757418	0.33319	0.524765	1.29248	1.90004	0.00646782	0.166196	0.404622	0.31054	-0.389115	0.153165	0.883068	0.827626	3.87418	0.000253602	11700000	37300000	45400000	25200000	30900000	36800000	38600000	41300000	72400000	64700000	65500000	58600000	22300000	61700000	8014162	55800000	65000000	55100000
A0A1L8FT16;Q6GP07	Q6GP07	lypla1	MGC80756 protein		0.523105	0.575056	1	-0.187344	0.823081	0.636337	-0.710449	0.841618	0.362873	1.0534	1.75188	0.0076038	0.530296	0.717628	0.13439	1.24075	2.04093	0.00486406	1.13069	4.4827	0	0.607583	0.997026	0.0228429	1.31803	5.19492	0.000466667	14300000	22500000	38600000	45300000	25800000	26100000	29500000	23000000	61900000	72800000	66900000	58200000	17300000	56600000	60900000	41200000	48300000	61600000
A0A1L8G399;A0A1L8G3M1;Q6GQ25	Q6GQ25	znf451	MGC80407 protein		0.520297	0.688788	0.94	-0.0980353	0.336598	0.840865	-0.618332	0.886361	0.356942	1.7781	1.78281	0.00533485	1.25781	1.17669	0.0267371	1.87614	1.88875	0.00517099	0.897395	1.73425	0.00213598	0.377098	0.644449	0.0972628	0.99543	1.97611	0.00256368	46200000	17200000	29300000	5970335	27200000	68500000	28900000	29700000	67500000	67900000	69500000	79200000	61200000	62700000	52400000	22600000	70300000	52700000
A0A1L8GLD0;Q6AZK1	Q6AZK1	orc6	Orc6l-prov protein		0.506899	0.500136	1	1.35957	0.721212	0.432454	0.852668	0.358334	0.728096	2.76028	2.23524	0.00199538	2.25338	1.64249	0.00608366	1.40071	0.843885	0.0904268	2.10718	2.65729	0.0002688	1.60028	1.59176	0.00240703	0.747611	0.605368	0.114116	5342780	14100000	14700000	70200000	20600000	11800000	37900000	51400000	128000000	125000000	24200000	9732714	120000000	101000000	30800000	108000000	119000000	107000000
Q5XH62;A0A1L8HHT1	Q5XH62	rhebl1	LOC495056 protein		0.50396	0.41335	1	-0.237871	0.655748	0.636596	-0.741831	0.651538	0.507022	0.14667	0.879303	0.186389	-0.35729	0.132551	0.90633	0.384541	1.70508	0.0306837	0.568452	1.97435	0.00241283	0.0644922	0.341832	0.428937	0.806323	2.43911	0.00174651	73700000	73800000	70900000	83600000	73200000	54300000	44300000	56900000	117000000	93800000	111000000	76800000	73500000	19800000	91800000	89600000	84300000	70800000
A0A1L8H9R2;A0A1L8HHZ4;Q3LGB9;Q6DCJ5	Q3LGB9	timeless	XTimeless1		0.476687	2.46677	0.144379	0.324245	4.12289	0.0624941	-0.152442	0.762324	0.721606	0.637512	5.22141	0.000758974	0.160825	1.05893	0.13821	0.313267	3.89001	0.0089697	0.92272	4.64032	0	0.446033	2.18391	0.00316886	0.598475	3.69924	0.000588277	172000000	178000000	166000000	157000000	163000000	128000000	135000000	128000000	210000000	214000000	206000000	204000000	163000000	173000000	219000000	200000000	270000000	246000000
Q2TAR1;Q7ZX73;P13116;P13115	P13115	src	Tyrosine-protein kinase Src-1 (EC 2.7.10.2) (p60-Src-1)		0.476129	0.460076	1	-0.0754056	0.634614	0.828053	-0.551534	0.548201	0.596468	0.463605	1.16463	0.0502161	-0.0125237	0.293349	0.605549	0.539011	1.32191	0.0388034	1.80944	2.98309	0.000190754	1.33331	1.51061	0.00317183	1.88484	3.06109	0.000179487	59600000	32600000	33500000	66000000	9957411	16000000	20500000	31700000	68100000	71000000	60900000	65200000	61800000	57300000	68000000	17300000	64400000	63300000
A0A1L8H3C0;Q7ZXB1;Q91876	Q91876	mcm7	DNA replication licensing factor mcm7-A (EC 3.6.4.12) (CDC47 homolog A) (CDC47p) (Minichromosome maintenance protein 7-A) (xMCM7-A) (p90)		0.46699	3.58894	0.0303429	0.438757	2.12339	0.101983	-0.0282321	0.102471	0.975182	1.02204	5.42035	0.000861972	0.555046	4.52869	0.000524138	0.583278	3.07456	0.00382692	1.3422	6.3471	0	0.875215	6.08507	0	0.903447	4.18574	0.000104478	1400000000	1500000000	1540000000	1330000000	1210000000	1090000000	1110000000	1200000000	2250000000	2510000000	2120000000	1810000000	2060000000	2040000000	2140000000	2230000000	2770000000	2950000000
A0A1L8GWW6	A0A1L8GWW6	ddx46			0.465031	0.228264	1	-0.163777	0.222305	0.846661	-0.628808	0.316419	0.743434	1.92593	2.59424	0.000779085	1.4609	1.1032	0.0324841	2.08971	2.60176	0.00132932	2.06633	1.94452	0.000641379	1.6013	1.05971	0.0122089	2.23011	2.01484	0.00153306	31300000	26700000	15200000	61900000	7969954	55900000	52900000	22500000	104000000	113000000	211000000	104000000	112000000	216000000	113000000	16400000	96800000	107000000
A0A1L8GHK6;Q5XHJ2;P15308;A0A1L8GPI9	P15308	h1foo	Protein B4 (Histone H1-like protein) (Linker histone B4)		0.41516	1.62001	0.437368	0.517102	2.89233	0.0307862	0.101943	0.274126	0.871746	2.65138	5.48251	0	2.23622	4.57563	0	2.13428	4.77483	0	2.8443	2.02481	0.000474797	2.42914	1.7479	0.00114349	2.3272	1.69236	0.00267016	20300000	15500000	20400000	28300000	31600000	15900000	3449009	61700000	92600000	105000000	82100000	84600000	99900000	89600000	80900000	124000000	124000000	122000000
A0A1L8G9T2;Q9PTK7;A0A1L8G3C6	Q9PTK7	snap91	Clathrin assembly protein AP180		0.402893	0.597993	1	0.220238	0.720616	0.628785	-0.182655	0.233819	0.858339	0.41544	1.99003	0.0146896	0.0125475	0.314777	0.565407	0.195202	1.06169	0.148265	0.674479	1.40033	0.00783096	0.271586	0.564361	0.145185	0.454241	0.995308	0.0372927	31600000	29600000	35700000	28000000	27200000	15400000	25500000	42700000	29100000	36500000	37600000	40200000	43700000	36900000	17100000	35000000	48900000	42100000
Q641E4;Q6DDX5	Q6DDX5	anapc7	Anapc7-prov protein		0.389785	0.595657	1	0.178022	0.461355	0.730624	-0.211763	0.268469	0.840393	0.870656	1.34585	0.0199208	0.480871	0.717328	0.138095	0.692635	1.07256	0.0583324	1.71134	3.09726	0.000204167	1.32155	2.01258	0.000859817	1.53332	2.752	0.000446696	42900000	20000000	11800000	35200000	8406071	18400000	20000000	11200000	31500000	35600000	47100000	46200000	42300000	42100000	18600000	41000000	51800000	45600000
A0A090B2N7;P49739	P49739	mmcm3	Maternal DNA replication licensing factor mcm3 (EC 3.6.4.12) (Maternal minichromosome maintenance protein 3) (mMCM3) (xMCM3) (P1 homolog) (XRLF subunit beta) (p100)		0.37679	2.30595	0.267218	0.32569	1.89231	0.275989	-0.0510993	0.288533	0.914406	0.810557	4.32295	0.000765517	0.433768	3.45945	0.00325968	0.484867	3.47524	0.00368519	1.16191	4.96766	0	0.785123	4.49934	9.45e-05	0.836223	4.46252	0.00011245	791000000	877000000	863000000	761000000	596000000	730000000	613000000	646000000	1270000000	1120000000	1170000000	1050000000	1010000000	1120000000	1170000000	1150000000	1500000000	1310000000
Q6LDC2;B1H1W6;Q4KLQ1;Q7T246;B4F6Q8;P18733;P18723;P18753;P18751	P18733	xlcgf66	Gastrula zinc finger protein XlCGF66.1 (Fragment)		0.374741	0.509397	1	0.561367	0.337336	0.716263	0.186625	0.088342	0.940406	0.632086	1.44389	0.0206769	0.257345	0.558905	0.249476	0.0707197	0.333617	0.573397	1.02632	3.07658	0.000251215	0.651577	1.26653	0.0107106	0.464952	0.569013	0.141892	33400000	26200000	53500000	23700000	24600000	31600000	24700000	19400000	8658048	74900000	60400000	34500000	29900000	45900000	25100000	66000000	48800000	40400000
Q6I803;A0A1L8F546	Q6I803	s100a11	Calcium-binding protein p26olf (LOC443554 protein)		0.357872	0.546504	1	-0.260968	0.266744	0.819202	-0.61884	0.895602	0.359312	0.764767	1.71513	0.00964687	0.406895	1.30003	0.0420378	1.02573	1.94491	0.00695869	1.04339	1.95008	0.00114022	0.68552	1.61749	0.00463943	1.30436	2.14391	0.0016589	26100000	39200000	34400000	37700000	23500000	20200000	31900000	40500000	113000000	61100000	80600000	40900000	36800000	60500000	38900000	47300000	62500000	45400000
A0A1L8EUL0	A0A1L8EUL0		UBIQUITIN_CONJUGAT_2 domain-containing protein		0.356475	1.86998	0.44468	0.661255	3.80119	0.00437143	0.30478	1.29332	0.369701	3.45759	8.06263	0	3.10112	6.73672	0	2.79634	6.85298	0	3.49353	6.67634	0	3.13705	5.95209	0	2.83227	5.87816	0	275000000	304000000	294000000	234000000	229000000	364000000	251000000	250000000	1780000000	1950000000	1760000000	2200000000	2260000000	2250000000	2110000000	2900000000	2880000000	3090000000
A0A1L8GG06	A0A1L8GG06	eps15			0.349123	1.35678	0.607309	0.25758	0.563634	0.666064	-0.0915427	0.158691	0.918629	4.34658	2.55844	0.000876471	3.99746	2.38854	0.000517007	4.089	2.4085	0.0013194	3.0452	4.96533	0	2.69608	4.59618	0	2.78762	4.27662	0.000528302	25600000	25700000	15100000	1310704	31100000	22400000	38300000	18100000	129000000	212000000	168000000	237000000	167000000	187000000	140000000	194000000	213000000	185000000
A0A1L8G0X3;A0A1L8G7C5;A0A310U368;A0A1L8G0S8;Q92130;A0A1L8FQA5;A0A1L8FQ56;P62799;P02281;A0A310TML1;A0A1L8G6Z0;Q92131;Q6B827;P70007	P62799	h4c1	Histone H4		0.339363	1.50629	0.5517	-0.0139074	0.0341789	0.970754	-0.35327	1.29612	0.318687	1.71314	6.09915	0	1.37378	5.35789	0	1.72705	5.41478	0	2.00883	3.85932	0	1.66947	3.40403	0.000106569	2.02274	3.77383	0.000217054	462000000	436000000	450000000	501000000	501000000	254000000	308000000	510000000	1880000000	1580000000	1380000000	1330000000	1070000000	1110000000	1220000000	1410000000	1310000000	1520000000
A0A1L8I062;Q8AVI3	Q8AVI3	rplp0	60S acidic ribosomal protein P0		0.324188	1.20924	0.730626	0.609357	0.647671	0.516912	0.285169	0.250424	0.842045	1.44972	4.40074	0.000794805	1.12553	3.28639	0.000612903	0.840364	1.2117	0.0364167	1.18782	4.00787	0	0.863632	2.75893	0.00055761	0.578463	0.884127	0.0439673	18400000	17800000	13600000	21700000	18100000	20200000	27700000	19700000	12600000	38700000	44500000	46000000	33000000	41400000	33500000	47700000	43700000	46300000
Q6GPL1;A0A1L8F9N5	Q6GPL1	atxn3	MGC83584 protein		0.322223	1.36895	0.679874	0.32468	0.775104	0.531262	0.00245714	0.00435747	0.997302	1.25516	1.93678	0.00488062	0.932939	1.51565	0.0127504	0.930482	1.41141	0.0229024	1.34335	2.50445	0.000290965	1.02113	2.05386	0.00108864	1.01867	1.84512	0.00320131	19700000	10500000	14200000	38100000	21000000	24600000	18200000	9305489	28600000	48300000	29100000	36500000	33700000	37300000	31200000	37700000	43500000	40400000
Q6DJM9;Q6DD16;A0A1L8EU41;A0A1L8EMM7	Q6DD16	rbm39	Rnpc2-prov protein		0.32028	1.50508	0.601169	0.784013	1.08781	0.290856	0.463734	0.58537	0.599952	2.60692	3.84518	0.000827027	2.28664	3.55493	0.000348235	1.82291	2.28502	0.00311461	2.67756	4.68852	0	2.35728	4.41126	0	1.89355	2.61868	0.00044087	12500000	5734199	10700000	17400000	7357788	11200000	15500000	8544889	56800000	44200000	18100000	45700000	61100000	49700000	49000000	50600000	58700000	60000000
Q8AVY2	Q8AVY2	rrm2b	MGC52676 protein		0.315222	1.92977	0.439719	0.153195	0.348822	0.818463	-0.162027	0.355191	0.819521	0.261302	1.91671	0.0354282	-0.0539198	0.161238	0.774983	0.108108	0.521802	0.375988	0.57648	2.22321	0.00154855	0.261258	1.05113	0.0396347	0.423285	1.19744	0.0246806	113000000	110000000	124000000	97300000	68600000	115000000	94300000	85100000	144000000	105000000	89000000	151000000	109000000	112000000	116000000	92200000	139000000	137000000
A0A1L8FAF7;Q4KL86	A0A1L8FAF7	dlgap5			0.311645	1.86899	0.445356	0.629835	1.93132	0.0675158	0.31819	0.85689	0.547127	2.72701	7.04671	0	2.41537	6.33294	0	2.09718	4.75074	0	2.38054	3.32171	0	2.0689	2.98162	8.11e-05	1.75071	2.49181	0.000511317	13900000	17400000	17300000	18500000	25900000	41100000	15900000	11900000	57200000	97700000	73900000	62400000	92900000	75700000	94900000	93500000	120000000	112000000
A0A1L8FZH1;Q08AY8	Q08AY8	rbm12b	LOC100158382 protein		0.309794	0.76818	1	0.0140371	0.0238593	0.975367	-0.295757	0.528832	0.682904	0.328212	1.84018	0.0260987	0.0184174	0.332879	0.54066	0.314175	1.07366	0.0986021	2.21759	2.68341	0.000277686	1.90779	2.28146	0.00045858	2.20355	2.56193	0.000443764	56000000	47700000	61600000	59100000	12900000	23100000	27900000	6230816	47900000	79400000	72900000	83800000	67000000	63000000	38900000	62300000	69500000	66500000
A0A1L8GXM0;C4N9Q9;Q4V843;Q5XH50	C4N9Q9	rad50	Rad50		0.307498	1.12559	0.854358	0.51997	3.05888	0.0256923	0.212472	0.841049	0.611417	1.51224	3.30242	0.000746218	1.20474	2.66719	0.00169212	0.99227	2.47489	0.0036264	1.76559	2.49808	0.000225882	1.45809	2.09084	0.00065012	1.24562	1.88013	0.00253579	49200000	23100000	34800000	26100000	17400000	48300000	15100000	40500000	64200000	66200000	64900000	58800000	57700000	80500000	75200000	83800000	104000000	92900000
Q7ZYD0;Q4V819	Q4V819	gorasp2	MGC114834 protein		0.305895	0.975566	0.933913	0.0632277	0.204495	0.904636	-0.242667	0.586607	0.684039	0.419984	2.30821	0.00927052	0.114089	0.546983	0.309608	0.356757	1.49464	0.0456364	1.14547	4.03482	0	0.839571	2.48032	0.000627306	1.08224	3.341	0.000237197	181000000	135000000	143000000	176000000	104000000	84700000	78600000	118000000	189000000	215000000	243000000	167000000	203000000	170000000	195000000	126000000	200000000	217000000
A0A1L8GJ67;P70040;A0A1L8GDJ8;P70054	P70040	fen1	Flap endonuclease 1-A (FEN-1-A) (EC 3.1.-.-) (Flap structure-specific endonuclease 1-A) (xFEN-1a)		0.297842	0.459119	1	-0.14514	0.159837	0.90342	-0.442982	1.08153	0.328556	1.78998	2.70065	0.000822069	1.49213	3.03123	0.000622951	1.93512	3.19047	0.000342857	1.73591	3.19724	0.000124571	1.43807	4.81677	0	1.88105	4.04269	0.000266667	31200000	49400000	28500000	19600000	38600000	28900000	32800000	27400000	108000000	118000000	169000000	85900000	85700000	75200000	91800000	91100000	86800000	67400000
A0A1L8FJ42;Q5XGR5;Q5M993;A0A1L8FEF8	Q5XGR5	glrx3	LOC495269 protein (Fragment)		0.28838	0.549133	1	-1.06827	1.96744	0.0300571	-1.35665	3.33783	0.0278	1.88102	1.43014	0.0104561	1.59264	1.26703	0.0181821	2.94929	2.15643	0.00303721	0.950076	1.03762	0.0174715	0.661696	0.813252	0.0405438	2.01835	2.07583	0.00137199	14800000	111000000	112000000	14900000	174000000	98200000	85400000	25000000	388000000	280000000	386000000	234000000	121000000	114000000	144000000	115000000	117000000	128000000
Q6GN00;Q32NU1;A0A1L8FJX9;Q7SYQ9	Q32NU1	ppa2	inorganic pyrophosphatase		0.288075	1.17975	0.835945	0.607965	0.881755	0.442035	0.31989	0.400218	0.740961	0.39259	1.27997	0.0467129	0.104515	0.495652	0.346415	-0.215375	0.15414	0.883275	0.86503	2.15441	0.00105302	0.576955	1.48146	0.00732178	0.257065	0.555343	0.167697	39800000	49100000	71900000	62100000	28900000	31400000	43900000	59200000	70900000	51300000	55200000	23900000	54700000	60700000	50700000	69200000	68300000	62700000
Q6NRW7;A0A1L8HJG6	Q6NRW7	clns1a	MGC81186 protein		0.28519	1.72389	0.60751	0.0945473	0.121784	0.918343	-0.190643	0.271842	0.840038	0.706532	1.98024	0.00756433	0.421342	1.24913	0.0455539	0.611985	1.16282	0.0500679	0.779597	3.42636	0.000244809	0.494407	2.45956	0.00190416	0.68505	1.49617	0.00916688	41600000	21100000	38200000	32900000	28700000	35400000	26000000	34200000	73000000	58900000	48100000	29200000	45300000	38500000	47000000	43300000	55000000	47300000
A0A1L8H5X9;A0A1L8F7P9;A0A1L8F381	A0A1L8H5X9	rps6ka6	Non-specific serine/threonine protein kinase (EC 2.7.11.1)		0.283902	1.4913	0.657562	0.519342	4.02559	0.0100471	0.23544	1.30414	0.489946	0.559747	2.74649	0.00462203	0.275845	1.28696	0.063151	0.0404048	0.432557	0.498332	2.05988	2.56425	0.000248889	1.77598	2.24948	0.000550562	1.54054	2.01923	0.00187953	49200000	42400000	53700000	61200000	15500000	8015995	40100000	21500000	50200000	51800000	55500000	53200000	70200000	67500000	53900000	57700000	75400000	69400000
Q6GQD4;A0A1L8G9R1;A0A1L8G3L0	Q6GQD4	polr2h	DNA-directed RNA polymerases I, II, and III subunit RPABC3		0.282265	1.24202	0.821805	0.63288	1.23867	0.266476	0.350615	0.580892	0.634517	0.604207	1.12303	0.0455786	0.321942	0.672016	0.179116	-0.0286732	0.280265	0.661879	0.704894	1.91686	0.00190091	0.422628	1.14655	0.020727	0.0720134	0.375153	0.381257	20500000	22600000	11200000	37900000	19300000	15700000	15800000	30800000	14300000	15900000	29200000	27200000	29500000	22500000	30000000	24100000	35200000	28800000
A0A1L8FNA6;Q6VRB0	Q6VRB0	prmt1	Protein arginine N-methyltransferase 1-B (xPRMT1b) (EC 2.1.1.319) (Arginine methyltransferase 1b) (Histone-arginine N-methyltransferase PRMT1-B)		0.277158	0.205942	1	0.153288	0.309161	0.821875	-0.12387	0.0782356	0.95524	1.51831	1.39827	0.0127406	1.24115	0.968653	0.049822	1.36502	1.22941	0.0276899	2.17575	4.35233	0	1.8986	2.07198	0.000641509	2.02247	3.52737	0.00016	55500000	19400000	7235748	59700000	16100000	13300000	26200000	13400000	97100000	70200000	49700000	60300000	87300000	76100000	105000000	20800000	76700000	76600000
Q7T0M9;A0A1L8FDB7;P28024	P28024	psmb4	Proteasome subunit beta type-4 (EC 3.4.25.1) (Macropain beta chain) (Multicatalytic endopeptidase complex beta chain) (Proteasome beta chain) (Proteasome chain 3) (Fragment)		0.264743	0.787435	1	0.194571	0.431093	0.728806	-0.0701723	0.242473	0.902504	0.935028	3.00217	0.000929193	0.670285	4.27913	0.000603175	0.740457	3.11467	0.00277055	1.42825	3.41268	0.000129377	1.1635	3.76992	0.00010318	1.23368	3.43425	0.000180645	140000000	113000000	115000000	119000000	88100000	69800000	77500000	116000000	175000000	238000000	228000000	178000000	198000000	198000000	193000000	184000000	231000000	215000000
A0A1L8EM12;Q6AZI7;A0A1L8G8G3;Q66IY0	Q6AZI7	tpd52l2	MGC80873 protein		0.259447	0.290462	1	1.88347	1.66181	0.035	1.62402	1.23107	0.107311	2.881	4.54904	0	2.62155	3.30092	0.000604255	0.997528	1.04837	0.0519231	2.68988	3.71556	0	2.43043	2.8343	7.36e-05	0.806408	0.833916	0.0455708	10600000	24000000	12200000	16500000	30800000	22000000	11600000	11100000	30000000	97500000	15900000	17600000	109000000	46600000	98000000	148000000	104000000	102000000
A0A1L8ET21;A0A1L8ELK5;Q7ZXD6;Q6GN67	Q6GN67	adrm1	Proteasomal ubiquitin receptor ADRM1-A (Oocyte membrane protein)		0.251118	1.32173	0.839875	0.0345922	0.076453	0.951465	-0.216526	0.680283	0.664916	3.27125	3.87247	0.000913433	3.02013	3.70075	0	3.23666	3.76368	0	3.15726	3.82135	0	2.90614	3.64372	0	3.12267	3.70977	0.000301075	47800000	39300000	55900000	15200000	42200000	19500000	33900000	78500000	426000000	281000000	290000000	361000000	261000000	277000000	306000000	311000000	303000000	398000000
A0A1L8H682;Q4V7X1	Q4V7X1	rabgef1	MGC114998 protein		0.24579	0.552699	1	0.748999	0.630444	0.512061	0.503209	0.377585	0.73144	1.24226	2.0345	0.00454421	0.996473	1.60054	0.0104042	0.493264	0.613392	0.224963	2.38256	1.49003	0.00213811	2.13677	1.34172	0.00431928	1.63356	0.963273	0.0233433	19500000	21600000	17200000	53000000	23700000	15800000	1335104	32500000	45700000	50900000	11200000	58100000	65800000	50800000	36800000	49500000	48800000	67100000
A0A1L8I1A6	A0A1L8I1A6	trafd1	TRAF-type zinc finger domain-containing protein 1-like		0.241358	1.00245	0.974016	0.315183	1.21196	0.428309	0.0738254	0.170419	0.920102	5.0183	4.16842	0	4.77694	4.01614	0	4.70311	3.9667	0	5.00089	4.9578	0	4.75954	4.77011	0	4.68571	4.70829	0	13500000	4718513	16000000	33200000	20100000	13900000	6016991	21200000	319000000	292000000	401000000	418000000	331000000	384000000	330000000	457000000	402000000	476000000
Q6DF95	Q6DF95	zup1	MGC83919 protein		0.23994	0.449446	1	0.331452	0.670389	0.577584	0.0915127	0.413627	0.847892	2.15167	1.682	0.00585123	1.91173	1.56094	0.00796342	1.82022	1.49393	0.0119445	2.13822	1.51972	0.00200321	1.89828	1.4	0.00365788	1.80676	1.33939	0.00709746	8705947	17900000	28500000	2233507	13500000	39600000	1954801	9811082	31800000	35600000	34200000	39700000	38700000	37500000	32800000	41600000	54600000	30100000
A0A1L8HTV4;Q7SZL5-2;Q7SZL5;A0A1L8HLC1	Q7SZL5-2	mtus1	Microtubule-associated tumor suppressor 1 homolog (F-box protein 27) (Inner centromere KinI stimulator) (Mitochondrial tumor suppressor 1 homolog)		0.23582	0.140471	1	-0.810105	0.741026	0.43532	-1.04593	1.50332	0.0831429	0.330678	0.474945	0.31818	0.0948586	0.353891	0.48865	1.14078	1.42765	0.0187946	0.586169	0.753404	0.0575831	0.350349	0.644015	0.0999007	1.39627	2.96602	0.000289826	37200000	9714113	15100000	43600000	18800000	25600000	21400000	11400000	55300000	48000000	39800000	53400000	27900000	44300000	16200000	15500000	48900000	22400000
A0A1L8H9J8;A0A310U6E4;Q66KU0;Q642Q6	Q642Q6	esd	S-formylglutathione hydrolase (EC 3.1.2.12)		0.235699	0.142726	1	-0.445905	1.20637	0.389879	-0.681604	0.474716	0.626271	2.3293	1.92876	0.00346667	2.09361	1.40271	0.011175	2.77521	2.19498	0.00299636	2.57143	2.94833	0.000122817	2.33573	1.87419	0.000787879	3.01733	3.17813	0.00012844	157000000	17500000	23900000	16500000	67800000	14200000	32000000	18000000	310000000	212000000	218000000	167000000	227000000	184000000	227000000	38000000	151000000	152000000
A0A1L8GGP6;Q7ZX07;A0A1L8GNE1;Q3ZM03;A2BDA2	Q7ZX07	rpsa	40S ribosomal protein SA (37 kDa laminin receptor precursor) (37LRP) (37/67 kDa laminin receptor) (LRP/LR) (67 kDa laminin receptor) (67LR) (Laminin receptor 1) (LamR) (Laminin-binding protein precursor p40) (LBP/p40)		0.23373	1.13163	0.94309	-0.558717	0.958031	0.441523	-0.792447	1.44795	0.115608	1.78833	1.29343	0.0157664	1.5546	1.14332	0.0274177	2.34705	1.59228	0.00959761	1.62004	2.6143	0.000237037	1.38631	2.32424	0.00052973	2.17875	2.78487	0.000234667	11100000	115000000	17000000	132000000	39000000	46300000	27500000	91200000	265000000	313000000	175000000	131000000	122000000	126000000	131000000	106000000	123000000	142000000
Q5XHG0	Q5XHG0		LOC495010 protein		0.231264	0.570641	1	0.0927858	0.246912	0.876659	-0.138478	0.330217	0.838891	0.316093	1.45219	0.0453975	0.0848293	0.496604	0.360968	0.223307	1.17446	0.115076	0.847598	2.12448	0.00110631	0.616334	1.51609	0.00628661	0.754812	1.97954	0.00326595	292000000	253000000	262000000	326000000	282000000	157000000	146000000	224000000	311000000	292000000	399000000	323000000	318000000	355000000	320000000	221000000	334000000	431000000
A0A1L8FGT8;Q6INL4;A1L2N2	A1L2N2	sult2b1	Sulfotransferase (EC 2.8.2.-)		0.2289	0.67555	1	0.43841	0.958966	0.423404	0.20951	0.376298	0.780211	0.358175	1.6801	0.0278866	0.129275	0.667903	0.24698	-0.0802345	0.198988	0.788553	1.24535	3.10664	0.000166454	1.01645	2.59258	0.000555241	0.806938	1.79937	0.00423902	371000000	311000000	397000000	411000000	165000000	267000000	242000000	152000000	293000000	292000000	328000000	536000000	419000000	459000000	315000000	445000000	518000000	496000000
A1L2U3	A1L2U3	optn	LOC100036954 protein		0.228167	1.06103	0.979121	0.1019	0.312031	0.842272	-0.126267	0.302627	0.850635	1.86589	3.25643	0.000551351	1.63772	2.84911	0.000567164	1.76399	2.94909	0.000785321	1.82574	5.00169	0	1.59757	4.16099	0	1.72384	4.13626	0.000261682	29100000	9936659	15700000	17900000	14200000	17800000	23000000	15700000	53200000	50500000	53200000	76100000	57000000	53400000	42300000	59500000	62100000	59800000
A0A1L8GJX3;A0A1L8GJV5;A0A1L8GCS8;Q6GLV4;Q6IP50;Q6IP50-2	Q6IP50	ubxn1	UBX domain-containing protein 1-A (SAPK substrate protein 1-A)		0.227536	0.127787	1	-0.124189	0.0757794	0.931354	-0.351725	0.405498	0.734739	1.96631	1.70074	0.00577324	1.73878	1.8519	0.00354157	2.0905	2.47909	0.00144225	1.77891	1.47889	0.0024827	1.55138	1.55297	0.00264923	1.9031	2.09135	0.00137006	19800000	15000000	13800000	4242787	21000000	24300000	12900000	4443207	41600000	51100000	41500000	64700000	55200000	46500000	44900000	18700000	45100000	85300000
A0A1L8HQT2	A0A1L8HQT2	trafd1	TRAF-type zinc finger domain containing 1		0.219535	0.679442	1	0.129707	0.40076	0.814525	-0.089828	0.198777	0.901701	3.15064	4.09171	0.00100328	2.9311	3.82429	0	3.02093	3.92859	0	2.60957	3.6574	0	2.39004	3.36155	0.000132127	2.47986	3.47783	0.000181818	25400000	7876152	17800000	20500000	23500000	21100000	13900000	47300000	111000000	160000000	122000000	145000000	110000000	121000000	113000000	165000000	168000000	130000000
A0A1L8I190	A0A1L8I190	kntc1	Rod_C domain-containing protein		0.216855	0.189431	1	0.168922	0.128304	0.907073	-0.0479321	0.026028	0.98355	4.04	2.57817	0.000882963	3.82314	2.31389	0.00147792	3.87107	2.29984	0.00142222	1.27817	0.898919	0.0255795	1.06131	0.739067	0.0477632	1.10924	0.753322	0.0562605	9537771	128000000	7225567	21800000	592000000	22300000	130000000	236000000	162000000	259000000	759000000	276000000	414000000	391000000	385000000	124000000	325000000	401000000
A0A1L8HQ17	A0A1L8HQ17	ankrd13a	ANK_REP_REGION domain-containing protein		0.215895	0.803968	1	0.139068	0.638479	0.725121	-0.0768275	0.257936	0.892518	2.72982	1.9477	0.00282085	2.51392	1.80748	0.00351571	2.59075	1.8634	0.00458008	1.87686	4.48527	0	1.66097	4.05815	0	1.7378	4.39818	0.00035	12300000	22600000	1872896	28600000	26700000	15500000	17600000	21800000	67600000	71000000	58700000	69800000	66000000	59000000	54000000	75600000	83600000	77400000
A0A1L8HXR8;Q6DJG6	Q6DJG6	babam1	BRISC and BRCA1-A complex member 1 (Mediator of RAP80 interactions and targeting subunit of 40 kDa) (New component of the BRCA1-A complex)		0.214695	1.27915	0.940051	0.21988	0.766502	0.617221	0.00518513	0.0114821	0.996528	0.970475	4.93711	0.000665217	0.75578	3.86251	0.000584615	0.750595	2.93594	0.00337017	1.17835	4.11915	0	0.963655	3.46624	6.59e-05	0.95847	2.97271	0.00052296	83000000	87600000	103000000	87200000	62800000	95400000	72400000	84300000	122000000	162000000	187000000	141000000	131000000	164000000	160000000	154000000	194000000	167000000
Q6DE17;Q6VQR3;Q6PA16;A0A1L8HQR9	Q6DE17	brap	LOC403394 protein		0.211185	0.443244	1	0.196275	0.29865	0.819944	-0.0149102	0.0172427	0.992211	6.2755	5.00521	0	6.06431	4.8735	0	6.07922	4.75147	0	3.10078	5.76647	0	2.88959	5.27576	0	2.9045	4.65661	0.000736842	13600000	18200000	12500000	3752003	91100000	124000000	82800000	83000000	446000000	690000000	810000000	975000000	683000000	707000000	524000000	922000000	808000000	644000000
Q7ZWP4	Q7ZWP4	tubb4a	Tubulin beta chain		0.209021	1.1435	0.988663	0.0619955	0.25223	0.901101	-0.147025	0.617006	0.748703	0.411215	2.69278	0.00757981	0.202195	1.2895	0.0882548	0.34922	2.02929	0.0245134	3.93094	2.78015	0.000118801	3.72191	2.66167	6.95e-05	3.86894	2.74117	0.000275862	235000000	205000000	224000000	260000000	11600000	17100000	7688605	106000000	295000000	328000000	250000000	305000000	248000000	272000000	305000000	240000000	326000000	282000000
Q8JHA7;Q7SZA7	Q8JHA7	hpgds	Glutathione s-transferase		0.207858	0.511662	1	0.206706	0.680412	0.66085	-0.00115156	0.00220021	0.999392	0.596331	2.27959	0.00606301	0.388473	1.37519	0.0385429	0.389625	1.70459	0.0305296	1.69236	4.23866	0	1.4845	3.6627	0.000122176	1.48565	4.07703	0.000208955	3720000000	3320000000	3220000000	4590000000	1760000000	1550000000	2290000000	1400000000	5060000000	4370000000	4310000000	5650000000	5580000000	5890000000	4190000000	3900000000	6300000000	4480000000
A0A1L8H757;A0A1L8H723	A0A1L8H757	dhrs11			0.206532	0.130492	1	0.069171	0.0459466	0.960271	-0.137362	0.180825	0.892937	1.49	1.51611	0.0089727	1.28346	1.73421	0.00684887	1.42083	2.26524	0.00366359	1.10712	1.16548	0.0108033	0.900587	1.26929	0.00837412	1.03795	1.74404	0.00362255	26100000	9288147	30000000	15800000	24900000	18900000	49000000	14400000	52400000	44000000	54300000	47100000	74600000	47200000	40200000	28500000	75200000	17600000
Q7ZY87;A0A1L8G8I1	Q7ZY87	adss2	Adenylosuccinate synthetase isozyme 2 (AMPSase 2) (AdSS 2) (EC 6.3.4.4) (Adenylosuccinate synthetase, acidic isozyme) (Adenylosuccinate synthetase, liver isozyme) (L-type adenylosuccinate synthetase) (IMP--aspartate ligase 2)		0.204565	2.25321	0.686503	0.0936823	0.414599	0.836513	-0.110883	0.551646	0.806583	0.271873	2.00519	0.0298988	0.0673075	0.672313	0.320339	0.17819	1.04425	0.16259	1.08691	4.86478	0	0.88234	4.52863	0.000114961	0.993223	3.98666	0.000104869	893000000	1020000000	917000000	1120000000	494000000	642000000	589000000	521000000	962000000	1190000000	1050000000	1280000000	1080000000	1020000000	1010000000	1020000000	1200000000	1210000000
Q642S5;A0A1L8ENY1;A0A1L8EVJ2	Q642S5	ccnt2	MGC81210 protein		0.20456	0.711571	1	0.0785804	0.161074	0.910724	-0.125979	0.227647	0.875333	0.297085	2.23702	0.0206534	0.092525	0.561811	0.320549	0.218504	0.826237	0.186082	1.0668	4.15967	0	0.862245	2.90865	0.000301538	0.988225	2.74952	0.000767291	90600000	80400000	75800000	90800000	45200000	61200000	50000000	42800000	68100000	121000000	104000000	107000000	103000000	84200000	71500000	104000000	107000000	95400000
Q7ZWQ0;Q6GM88;H1A8Z1;A0A1L8HJI5;Q9DE56	H1A8Z1	RRM1	Ribonucleoside-diphosphate reductase (EC 1.17.4.1)		0.20322	0.421974	1	0.12208	0.174595	0.900002	-0.08114	0.123511	0.936986	1.17819	1.01266	0.0450329	0.97497	0.873593	0.0702052	1.05611	0.91574	0.0764514	1.45642	3.17176	0.000195511	1.2532	3.08628	6.33e-05	1.33434	2.76512	0.00051157	57900000	91000000	94500000	9340581	31200000	54900000	31200000	40200000	134000000	90300000	67200000	107000000	71400000	95400000	93900000	109000000	96000000	150000000
A0A1L8FH05;Q7ZYU4;A0A1L8FHC2;Q6GNX6;A0A1L8FNQ9	Q7ZYU4	rps9	Rps9-prov protein		0.202032	1.81937	0.850667	0.554824	0.651651	0.516935	0.352792	0.373912	0.751093	1.78162	3.01575	0.000699213	1.57959	2.74264	0.000535211	1.2268	1.52594	0.0138115	2.80097	2.35836	0.000229352	2.59894	2.21354	0.00033716	2.24614	1.73841	0.00247523	26300000	32900000	11800000	15800000	13200000	19300000	17100000	2197100	20800000	52500000	58800000	75600000	56100000	62000000	57000000	65100000	64700000	71800000
Q498L2;A0A1L8GT53;A0A1L8H0B7	Q498L2	sltm	SAFB-like transcription modulator		0.200538	0.639012	1	0.328753	1.18004	0.438014	0.128215	0.269254	0.860684	4.4093	6.46199	0	4.20877	5.91031	0	4.08055	5.85293	0	5.1393	4.16016	0	4.93876	4.00749	0	4.81054	3.94739	0.000509091	17300000	27700000	14500000	20800000	3450108	19300000	19500000	14600000	251000000	346000000	349000000	390000000	370000000	365000000	279000000	448000000	417000000	391000000
A0A1L8GUF9;A0A1L8GYM9	A0A1L8GYM9	tbc1d15	Rab-GAP TBC domain-containing protein		0.198865	0.93616	1	0.206333	0.664401	0.665113	0.00746775	0.0241571	0.991906	1.25805	2.6238	0.00141429	1.05919	2.42301	0.00207839	1.05172	2.27657	0.00422044	2.48919	2.99494	0.000126012	2.29033	2.86856	7.43e-05	2.28286	2.81086	0.000247887	40300000	16600000	30600000	25600000	6778432	12500000	27700000	7370805	50400000	66400000	48700000	59400000	57700000	56200000	55700000	54700000	75400000	54700000
Q66J40	Q66J40	anxa7	Annexin		0.197674	0.81166	1	0.386017	2.13171	0.144068	0.188343	0.662635	0.699823	0.651555	2.18257	0.00604232	0.45388	1.42967	0.031946	0.265537	0.944119	0.139499	1.95792	1.56445	0.00182782	1.76025	1.41227	0.00363542	1.57191	1.27972	0.00920908	251000000	149000000	186000000	247000000	144000000	15000000	155000000	137000000	287000000	238000000	219000000	239000000	298000000	295000000	310000000	223000000	316000000	345000000
A0A1L8GYK4;A0A1L8GUL4	A0A1L8GUL4	xpot	Exportin-T (Exportin(tRNA)) (tRNA exportin)		0.197395	0.765277	1	-0.0582247	0.142342	0.919874	-0.25562	0.918406	0.583719	0.349923	1.29547	0.0511891	0.152528	0.696702	0.221311	0.408147	1.41619	0.0435875	0.373938	1.33168	0.0174212	0.176543	0.750642	0.103626	0.432163	1.44862	0.015474	46000000	71600000	64000000	49700000	73500000	50600000	44200000	59500000	80800000	59100000	84300000	80400000	70500000	60500000	55500000	67300000	73900000	81600000
Q63ZT4;P26233	P26233	ctnnb1	Catenin beta-1 (Beta-catenin)		0.192792	0.756797	1	0.271619	1.18346	0.456764	0.0788274	0.332671	0.874826	2.43328	3.23052	0.000556364	2.24048	3.07395	0.000530841	2.16166	3.00231	0.000864646	2.00311	5.72456	0	1.81032	5.8858	0	1.73149	5.90753	0	18500000	67200000	23000000	34300000	40600000	37300000	46000000	46300000	128000000	132000000	153000000	152000000	165000000	141000000	132000000	159000000	193000000	144000000
A0A1L8EMX4;A0A1L8EU73	A0A1L8EMX4		UBIQUITIN_CONJUGAT_2 domain-containing protein		0.191235	1.06377	1	0.25708	1.14235	0.478333	0.065845	0.244963	0.910295	2.21387	2.47172	0.000958974	2.02264	2.30208	0.00186517	1.95679	2.22331	0.00350382	1.6708	2.13833	0.000462269	1.47957	1.93227	0.000942986	1.41372	1.83907	0.00254457	37000000	13200000	6210683	10200000	15400000	25900000	40800000	8539085	58600000	53700000	43200000	51600000	48300000	55700000	53600000	58400000	66900000	58200000
Q6GP09;A0A1L8HPG9	Q6GP09	psme1	MGC80754 protein		0.190198	0.611027	1	0.205626	0.543405	0.698188	0.0154276	0.0251173	0.986553	0.675932	3.50309	0.00108781	0.485734	1.99572	0.0116049	0.470307	1.68337	0.0244638	1.70808	3.52743	0	1.51788	3.05643	6.89e-05	1.50245	2.91753	0.000292	61000000	62900000	51700000	67200000	33800000	38400000	17700000	33200000	65800000	92500000	109000000	74000000	104000000	91200000	78900000	68200000	102000000	85200000
Q32NH0;A0A1L8EYV6;A0A1L8ER33	Q32NH0	stub1	LOC733415 protein (Fragment)		0.186719	0.482561	1	1.44121	2.08674	0.0143833	1.25449	1.8974	0.0439077	2.836	2.13456	0.00218065	2.64928	2.0265	0.00217537	1.39479	1.07281	0.0432245	3.23949	3.64649	0	3.05277	3.56436	0	1.79828	2.03082	0.00167008	38400000	2592297	17100000	16800000	4716355	19000000	13700000	7652766	17200000	50300000	37700000	42100000	89300000	66500000	83700000	89400000	108000000	69400000
Q8AVP6;A0A1L8F3K2;A0A1L8F6E0;Q9W7I1;Q5U275	Q8AVP6	rack1	Gnb2l1-prov protein (LOC446289 protein)		0.18654	0.633905	1	0.401168	1.275	0.383752	0.214628	0.784448	0.629986	1.69266	3.10768	0.000727869	1.50612	2.96574	0.000598425	1.29149	2.5472	0.00284025	1.94728	5.09421	0	1.76074	5.4682	0	1.54611	4.58894	0.000363636	48600000	25200000	37100000	20000000	30100000	25500000	21700000	26900000	94500000	75900000	68900000	66100000	98800000	77600000	87100000	88700000	97500000	116000000
Q6PCE8;A0A1L8FFV6	Q6PCE8	pafah1b2	MGC69176 protein		0.18581	0.404622	1	0.35385	0.797574	0.514051	0.16804	0.33279	0.818823	0.506304	1.59926	0.0192921	0.320495	1.08716	0.0741005	0.152454	0.58992	0.31039	1.63228	4.18834	0	1.44648	3.97297	0.000150515	1.27843	3.43856	0.000183607	221000000	143000000	181000000	215000000	86800000	79300000	107000000	73500000	161000000	235000000	187000000	267000000	266000000	274000000	179000000	229000000	276000000	246000000
A0A1L8GEE7	A0A1L8GEE7	nap1l4	nucleosome assembly protein 1like 4		0.185309	0.80546	1	-0.0615125	0.1772	0.914083	-0.246822	1.12976	0.505747	1.63395	2.04603	0.00321127	1.44864	1.85866	0.00381898	1.69546	2.11198	0.00377251	1.30569	3.73796	9.31e-05	1.12038	3.57941	8.44e-05	1.3672	3.84841	0.000142132	11700000	55600000	20600000	39000000	28900000	30100000	46200000	32400000	77100000	85700000	83100000	105000000	78300000	65700000	79100000	71400000	74300000	81500000
A0A1L8GTA3	A0A1L8GTA3	snx1	PX domain-containing protein		0.18305	0.62217	1	0.36569	1.40472	0.379574	0.18264	0.634438	0.720831	0.913385	3.45818	0.000851429	0.730335	2.98504	0.00195892	0.547695	2.39576	0.00851735	0.910375	3.21015	0.000248429	0.727324	2.74454	0.000653846	0.544684	2.17892	0.00377202	76300000	56300000	64000000	56800000	77000000	65200000	50800000	61700000	94800000	98100000	75500000	102000000	120000000	102000000	87300000	111000000	103000000	108000000
Q8AVC0	Q8AVC0	shmt1	Serine hydroxymethyltransferase (EC 2.1.2.1)		0.182102	0.580033	1	-0.273076	0.712471	0.58417	-0.455178	1.29459	0.268692	0.61949	2.37853	0.00527491	0.437388	1.76255	0.0182672	0.892566	2.69871	0.00348478	1.09385	3.94106	0.000145333	0.91175	3.50696	6.4e-05	1.36693	3.8571	0.000145833	254000000	168000000	211000000	208000000	169000000	132000000	136000000	166000000	470000000	449000000	359000000	295000000	308000000	258000000	329000000	242000000	301000000	283000000
A0A1L8GBT0	A0A1L8GBT0		Platelet-activating factor acetylhydrolase (EC 3.1.1.47)		0.180317	0.370047	1	0.588895	1.26818	0.267448	0.408577	0.677648	0.577448	0.354645	1.41797	0.0420382	0.174327	0.627028	0.237487	-0.23425	0.0975075	0.946763	1.54955	2.95236	0.00016824	1.36923	2.45351	0.000335135	0.960656	1.71445	0.00423472	66000000	51100000	43700000	60200000	17800000	16100000	35300000	31900000	36200000	47400000	37900000	71500000	78500000	73100000	56000000	44800000	83800000	59800000
A0A1L8FJZ1	A0A1L8FJZ1	sec24d			0.17666	1.06206	1	0.11098	0.493412	0.805308	-0.06568	0.241057	0.908268	0.214858	2.1307	0.0440713	0.038198	0.500709	0.425275	0.103878	0.809043	0.278635	0.797082	5.13566	0	0.620423	4.07368	0.000199265	0.686103	3.79114	0.000442795	110000000	111000000	101000000	103000000	70400000	74900000	72300000	67300000	99200000	109000000	130000000	123000000	100000000	110000000	124000000	104000000	128000000	133000000
Q6GNY0;A0A1L8GE59;O42242	O42242	ntf2	Nuclear transport factor 2 (NTF-2) (p10)		0.176223	0.342853	1	-0.501195	0.95897	0.446112	-0.677418	1.33167	0.159879	0.491398	1.45759	0.0265618	0.315175	0.968133	0.092981	0.992593	2.26184	0.00464202	1.87272	1.06213	0.0125102	1.6965	0.975775	0.0164035	2.37392	1.30021	0.00732026	144000000	125000000	119000000	196000000	194000000	4719331	94500000	105000000	403000000	304000000	280000000	192000000	210000000	158000000	218000000	139000000	161000000	185000000
Q52KZ2	Q52KZ2				0.175875	0.476504	1	0.315817	0.763391	0.538926	0.139942	0.404156	0.817107	0.429565	1.69865	0.0206114	0.25369	1.75807	0.0425335	0.113748	0.624162	0.324031	0.451164	1.43551	0.0114582	0.27529	1.17876	0.0297716	0.135347	0.587829	0.187056	740000000	800000000	657000000	688000000	941000000	678000000	596000000	663000000	704000000	797000000	652000000	1000000000	845000000	877000000	760000000	960000000	833000000	1310000000
Q7ZYT5;A0A1L8HFI8;Q91695;O42227;Q7SYZ5;A0A1L8G2V6;Q66J55;A0A1L8G8Y0	O42227	hdac1	Probable histone deacetylase 1-B (HD1-B) (EC 3.5.1.98) (RPD3 homolog)		0.171298	3.10425	0.738159	0.134204	1.21145	0.653498	-0.0370932	0.275898	0.9351	0.34378	3.25171	0.00746238	0.172482	1.96012	0.0669223	0.209576	1.77732	0.0711738	1.07318	3.56645	0.000202062	0.90188	3.18236	0.000193918	0.938973	3.16116	0.000464271	251000000	255000000	293000000	281000000	129000000	158000000	155000000	219000000	303000000	284000000	326000000	335000000	312000000	297000000	304000000	301000000	338000000	350000000
Q98U13	Q98U13	bax	BCL2-associated X protein (Bax)		0.168085	0.946627	1	-0.1071	0.423027	0.818306	-0.275185	1.66776	0.322748	0.400651	2.68973	0.00750864	0.232565	2.49573	0.0303555	0.50775	3.2421	0.00430132	0.864501	3.65224	0.000170065	0.696415	3.56636	0.000238475	0.9716	3.95046	9.96e-05	81200000	90000000	88700000	91300000	77400000	58100000	59500000	61100000	118000000	128000000	144000000	112000000	106000000	101000000	110000000	95800000	122000000	104000000
Q9PTK6;Q6IP21	Q6IP21	plin2	Perilipin		0.16261	0.705499	1	0.0137753	0.0420737	0.969802	-0.148835	0.502986	0.765906	1.78985	6.76655	0	1.62724	5.65127	0	1.77607	5.82826	0	3.13893	6.32962	0	2.97632	5.9329	0	3.12515	6.04036	0	136000000	144000000	153000000	134000000	46500000	72600000	49500000	57300000	434000000	507000000	438000000	576000000	421000000	475000000	370000000	496000000	469000000	487000000
Q6GPN7;A0A1L8FCP1;A0A1L8F4Q2	Q6GPN7		LOC443623 protein (Fragment)		0.161908	0.284316	1	1.32861	0.609886	0.467982	1.1667	0.508576	0.594476	1.01096	1.81501	0.00695681	0.84905	1.36783	0.0193611	-0.31765	0.214623	0.799608	3.68985	2.94113	0.000137975	3.52794	2.76391	7.93e-05	2.36124	1.2616	0.00846341	227000000	96300000	105000000	238000000	12300000	16900000	14700000	106000000	237000000	225000000	14500000	291000000	397000000	296000000	258000000	190000000	312000000	356000000
Q63ZU1	Q63ZU1	ankrd13a	LOC494736 protein		0.15945	0.476806	1	0.158412	0.416062	0.769165	-0.0010376	0.00164403	0.998957	5.33069	5.55165	0	5.17124	5.32576	0	5.17228	5.27906	0	3.51341	5.28208	0	3.35396	4.90282	0	3.355	4.82525	0.001	12900000	15400000	7992693	26000000	60200000	75600000	37000000	37900000	377000000	526000000	563000000	626000000	517000000	512000000	405000000	650000000	617000000	509000000
Q5U5A7;Q7ZX02;Q5XHC9	Q5U5A7	abcf3	LOC398565 protein		0.158709	0.136897	1	-0.498133	1.47785	0.221015	-0.656841	0.694747	0.489822	0.0631275	0.525296	0.378567	-0.0955811	0.234252	0.721677	0.56126	2.0254	0.0119935	0.848492	1.24492	0.0101576	0.689783	0.809093	0.0405541	1.34662	1.81694	0.00268824	44700000	52500000	43800000	41200000	36300000	10500000	30100000	41800000	91700000	63500000	54400000	63500000	51000000	56300000	64500000	17600000	51100000	51400000
A0A1L8F2C9;Q2VPM2;Q6PCJ6;A0A1L8HBF6	Q2VPM2	rhogl	MGC131102 protein		0.157923	0.534554	1	0.319968	0.474615	0.688498	0.162045	0.194191	0.881246	0.253515	1.85988	0.0398309	0.095592	0.563725	0.316657	-0.066453	0.235854	0.739713	1.29707	3.87645	0	1.13915	3.10212	5.79e-05	0.977107	1.8311	0.00326945	2030000000	1620000000	1770000000	1980000000	721000000	758000000	1160000000	1010000000	979000000	2520000000	1760000000	2210000000	2260000000	2290000000	1850000000	1580000000	2170000000	2380000000
A0A1L8GKV1	A0A1L8GKV1	cog8	Conserved oligomeric Golgi complex subunit 8 (COG complex subunit 8) (Component of oligomeric Golgi complex 8)		0.15639	0.46778	1	0.134482	0.474099	0.769362	-0.0219078	0.0460217	0.979257	0.658804	1.13396	0.0424013	0.502415	0.876574	0.0882286	0.524323	0.921621	0.0983895	1.46643	2.21439	0.000471602	1.31004	1.95718	0.000996413	1.33195	2.01614	0.00210289	27800000	26500000	49900000	82600000	18200000	43200000	33100000	12400000	50100000	58500000	62800000	70600000	59000000	57900000	48000000	74600000	61000000	74500000
Q6PAB5;A0A1L8GQM4	Q6PAB5	akr1b1	MGC68609 protein		0.15363	0.518353	1	-0.299848	0.786678	0.536953	-0.453478	1.06991	0.330503	0.446047	3.29561	0.00456379	0.292417	1.42676	0.0506021	0.745895	2.42799	0.00465929	0.972567	3.21676	0.000260971	0.818937	2.45789	0.000648558	1.27242	3.02089	0.000282809	472000000	424000000	396000000	429000000	336000000	228000000	274000000	377000000	1020000000	695000000	682000000	558000000	518000000	502000000	668000000	441000000	598000000	542000000
Q6DD80;A0A1L8EZR0;A0A1L8G6D0	Q6DD80	fam177a1	MGC78894 protein		0.153395	0.730583	1	0.0623879	0.141893	0.91821	-0.0910068	0.244359	0.88095	0.312045	1.84983	0.0281026	0.15865	1.28379	0.113572	0.249657	1.09893	0.114761	1.59221	4.71138	0	1.43882	4.77342	0	1.52982	4.06585	0.00021374	245000000	224000000	273000000	230000000	101000000	113000000	78700000	110000000	220000000	331000000	281000000	337000000	264000000	284000000	246000000	289000000	299000000	271000000
A0A1L8ESK2	A0A1L8ESK2	cse1l	Importin N-terminal domain-containing protein		0.151945	0.621441	1	-0.1026	0.32194	0.840322	-0.254545	0.920659	0.582998	1.87067	2.17405	0.00238351	1.71873	2.01773	0.00309417	1.97327	2.25369	0.00322905	1.25385	1.65328	0.00187758	1.1019	1.4674	0.00425191	1.35645	1.754	0.00319868	14700000	51400000	26700000	9327118	58400000	18400000	17200000	56400000	72300000	77700000	102000000	77900000	79100000	71200000	59600000	65900000	85700000	78800000
A0A1L8EJS1	A0A1L8EJS1				0.15177	0.367486	1	-0.18543	0.709106	0.66841	-0.3372	0.891597	0.503095	0.33183	1.544	0.0371273	0.18006	0.694085	0.208352	0.51726	2.08872	0.0120391	0.443723	1.69325	0.00715579	0.291953	0.925895	0.0466118	0.629153	2.15685	0.0032117	166000000	182000000	132000000	131000000	149000000	180000000	109000000	131000000	262000000	204000000	218000000	188000000	162000000	201000000	207000000	128000000	173000000	177000000
A0A1L8ELZ2	A0A1L8ELZ2	nsfl1c	NSFL1 (p97) cofactor (p47) S homeolog		0.15158	0.685117	1	0.690391	2.8559	0.0130364	0.53881	2.70449	0.0470588	2.59438	2.7624	0.000683077	2.4428	2.65231	0.000562963	1.90399	2.15399	0.00368247	3.10302	3.63359	0	2.95144	3.54319	0	2.41263	3.06348	0.000101818	4345194	18400000	12100000	24900000	19300000	10100000	4724237	6395922	48700000	41500000	53900000	43400000	71300000	60600000	67200000	72500000	77400000	62700000
A0A1L8HN20;Q2TAQ1	Q2TAQ1	elp1	Putative elongator complex protein 1 (ELP1) (IkappaB kinase complex-associated protein) (IKK complex-associated protein)		0.151362	0.69221	1	-0.278435	1.08264	0.462672	-0.429797	1.61191	0.163995	0.300638	1.78413	0.0316884	0.149276	0.879519	0.179011	0.579073	2.43015	0.00693642	0.872298	2.99476	0.000304976	0.720935	2.49523	0.000792497	1.15073	3.28942	0.000241096	106000000	98300000	79900000	97000000	56100000	83800000	51900000	68100000	141000000	162000000	157000000	113000000	123000000	92900000	104000000	103000000	125000000	120000000
Q6DCS0;Q7ZXA9;A0A1L8HKC4	Q6DCS0	cct7	T-complex protein 1 subunit eta (TCP-1-eta) (CCT-eta)		0.14963	0.379243	1	0.246102	0.882647	0.544714	0.0964723	0.22358	0.891304	0.329612	1.50048	0.0403189	0.179982	0.760484	0.187865	0.0835099	0.531007	0.393549	1.00442	3.62844	0.000196985	0.854793	2.82846	0.000459259	0.75832	2.96807	0.000842788	33300000	24400000	32100000	32700000	15300000	21300000	20000000	20200000	29300000	29300000	39300000	31900000	26100000	35300000	37200000	41000000	40500000	40000000
Q58E21	Q58E21	psma1	Proteasome subunit alpha type (EC 3.4.25.1)		0.149423	0.306106	1	-0.450355	0.730266	0.511362	-0.599778	1.14942	0.260578	0.553504	1.47193	0.0222811	0.404082	1.27049	0.0454848	1.00386	2.06782	0.0058296	0.68868	1.66456	0.00372977	0.539257	1.49496	0.00757116	1.13903	2.19681	0.00172908	205000000	294000000	248000000	165000000	221000000	246000000	132000000	236000000	734000000	380000000	427000000	335000000	254000000	261000000	348000000	328000000	309000000	306000000
A0A1L8F8L5;A0A1L8F3S3;Q91575;A0A1L8F8L4;CON__ENSEMBL:ENSBTAP00000025008	Q91575	tubb	Tubulin beta chain (Tubulin beta-5 chain)		0.148997	0.450013	1	0.194995	0.729333	0.651293	0.0459976	0.103212	0.96243	0.42541	2.51526	0.0078	0.276413	1.29737	0.0620873	0.230415	1.25006	0.102307	2.25964	3.64376	0	2.11064	3.38358	0.000123729	2.06465	3.38316	0.000129032	75600000	61000000	64700000	64400000	14300000	20000000	12500000	33400000	73100000	71400000	96500000	72200000	81800000	89300000	90900000	62200000	102000000	85000000
Q7ZY49	Q7ZY49	sars	Sars-prov protein		0.14887	0.696707	1	0.140735	0.29413	0.836009	-0.00813532	0.0143676	0.993816	0.348526	1.70852	0.0279963	0.199655	1.14098	0.102743	0.20779	0.748121	0.213757	0.879012	2.80116	0.000368955	0.730142	2.5254	0.000738061	0.738277	1.92707	0.00362633	243000000	201000000	252000000	283000000	138000000	232000000	167000000	149000000	224000000	389000000	299000000	237000000	280000000	286000000	249000000	304000000	361000000	274000000
Q4ZJ76;Q0D264;A0A1L8G1N5;Q3KQ08;A0A1L8G7J6	Q0D264	hebp2	LOC734151 protein		0.147861	0.309325	1	-0.120565	0.3892	0.819406	-0.268426	0.884942	0.585643	2.53272	3.34764	0.000594175	2.38486	3.17864	0.000562376	2.65329	3.57511	0.000445714	2.47335	4.10098	0	2.32549	3.88423	0	2.59391	4.48405	0.000608696	10600000	35200000	11600000	17200000	14300000	11900000	27600000	18700000	103000000	99400000	106000000	108000000	88500000	104000000	64000000	93500000	116000000	75700000
A2VDA2	A2VDA2	sri	LOC100037199 protein		0.14639	0.446356	1	-0.281117	1.13651	0.462021	-0.427507	1.42328	0.234497	0.731787	3.00268	0.00221639	0.585397	2.16515	0.00737214	1.0129	3.51461	0.000815238	1.09086	3.11919	0.000267197	0.94447	2.58817	0.000529015	1.37198	3.52357	0.00010728	138000000	146000000	102000000	137000000	96400000	133000000	73100000	111000000	321000000	244000000	255000000	233000000	250000000	174000000	176000000	187000000	193000000	223000000
A0A1L8FYI0	A0A1L8FYI0	ppp4r1			0.144486	0.676386	1	0.167083	1.06928	0.610536	0.0225968	0.0927363	0.980069	0.442548	3.26507	0.00462645	0.298062	2.22616	0.0210043	0.275465	2.94043	0.0196277	1.24564	5.2871	0	1.10116	4.79783	0	1.07856	5.4122	0.00035443	92500000	88100000	86900000	83000000	46600000	49700000	56800000	48300000	100000000	113000000	110000000	101000000	98500000	98800000	112000000	123000000	130000000	128000000
P51166	P51166	cdk5	Cyclin-dependent-like kinase 5 (EC 2.7.11.1) (Cell division protein kinase 5) (Neuronal cyclin-dependent kinase 5)		0.144077	0.426873	1	0.0939274	0.419016	0.835387	-0.0501499	0.113221	0.949073	1.42643	1.26009	0.0187591	1.28236	1.13164	0.0314571	1.33251	1.18178	0.0315599	0.58975	1.74301	0.00394747	0.445673	1.18158	0.0178069	0.495822	1.43252	0.0136309	82100000	100000000	28900000	10300000	60400000	103000000	52500000	75900000	119000000	94900000	92600000	94200000	84100000	95200000	83900000	127000000	115000000	96800000
A2BD98;A0A1L8FDQ2;Q6DCI2;A0A1L8FI69;Q9IB65	A2BD98	casp7	LOC100037079 protein		0.141685	0.751748	1	-0.160551	0.997415	0.636819	-0.302235	1.63112	0.309955	0.33895	2.33687	0.014618	0.197265	1.25299	0.0935074	0.4995	2.96751	0.00521811	0.947681	1.26951	0.00863586	0.805997	1.09386	0.0148488	1.10823	1.45825	0.00657446	94500000	78900000	91500000	100000000	77600000	21600000	73600000	102000000	134000000	124000000	141000000	115000000	109000000	92400000	118000000	99400000	123000000	121000000
A0A1L8FDW9;B7ZSB4	B7ZSB4		Condensin complex subunit 1		0.141665	0.742495	1	-0.0733023	0.138075	0.917395	-0.214968	0.495637	0.736811	0.3959	2.19342	0.0123289	0.254235	1.54643	0.0519331	0.469203	1.48881	0.0331906	0.889032	1.89384	0.0015366	0.747367	1.63167	0.00403114	0.962335	1.78722	0.00358447	443000000	348000000	399000000	457000000	499000000	195000000	239000000	310000000	438000000	543000000	816000000	534000000	555000000	472000000	475000000	459000000	561000000	518000000
A0A1L8H0J4;Q7ZXI6	Q7ZXI6	galk2	Galk2-prov protein		0.141633	0.770137	1	0.13558	0.462701	0.771928	-0.00605297	0.0134276	0.996741	0.229088	2.52369	0.029216	0.0874553	0.715486	0.276506	0.0935082	0.592352	0.355179	0.610202	3.65714	0.000303514	0.46857	2.47332	0.00204179	0.474623	2.00744	0.00583359	116000000	111000000	127000000	121000000	96200000	99300000	92000000	77400000	99000000	138000000	125000000	149000000	132000000	139000000	127000000	107000000	136000000	149000000
A0A1L8HVI7;A0A1L8GQ11	A0A1L8HVI7	uba6	UBA_e1_C domain-containing protein		0.139593	0.617385	1	0.0749207	0.594007	0.835873	-0.0646725	0.243183	0.905099	0.297218	2.39525	0.0178355	0.157625	0.938304	0.160397	0.222297	1.85211	0.0609247	0.987991	4.41947	0	0.848398	3.38264	0.000166418	0.91307	4.21078	0.000110672	741000000	638000000	679000000	779000000	402000000	525000000	443000000	393000000	898000000	801000000	821000000	784000000	838000000	827000000	868000000	643000000	924000000	900000000
A0A1L8H310;A0A1L8H347	A0A1L8H310		RFX-type winged-helix domain-containing protein		0.136705	0.314836	1	-0.39696	1.02069	0.425577	-0.533666	1.46219	0.159859	0.26514	1.21513	0.0777437	0.128435	0.702733	0.237371	0.6621	2.48431	0.00530677	0.3936	1.584	0.0105468	0.256894	1.11668	0.0355939	0.79056	2.67391	0.00123285	106000000	119000000	97700000	101000000	94700000	108000000	81500000	106000000	178000000	199000000	180000000	124000000	116000000	94900000	145000000	113000000	128000000	116000000
A0A1L8EPS3;A1L3F1;Q7ZXX3;Q3B8K0;A0A1L8EWX1;Q6DEC4;Q0P3Q8	Q0P3Q8	nop58	MGC78950 protein		0.135547	0.851592	1	0.20906	1.14462	0.526903	0.0735126	0.275822	0.893869	0.54245	4.59176	0.000789404	0.406903	3.0526	0.00503679	0.33339	2.24287	0.0229784	2.0663	3.19298	0.000137539	1.93075	3.01731	8e-05	1.85724	2.91057	0.000245125	87000000	78900000	86300000	81700000	15300000	28500000	31100000	52100000	104000000	116000000	113000000	89000000	124000000	108000000	113000000	98800000	132000000	121000000
Q8AVG6	Q8AVG6	dnaja1	Dnaja1-prov protein		0.13552	0.769163	1	0.113157	0.545267	0.781242	-0.0223622	0.101554	0.978514	0.78138	3.67212	0.000833566	0.645861	3.51731	0.00168193	0.668223	3.40686	0.00226494	2.04095	2.18346	0.000415233	1.90543	2.06642	0.000638298	1.92779	2.08268	0.00140253	156000000	201000000	201000000	181000000	106000000	23000000	124000000	115000000	323000000	289000000	298000000	261000000	307000000	275000000	302000000	268000000	302000000	283000000
Q3KPN6;A0A1L8GLZ6	Q3KPN6		Proteasome subunit alpha type (EC 3.4.25.1)		0.133481	0.526096	1	-0.07336	0.391852	0.854442	-0.206841	0.766559	0.638662	0.39433	2.81988	0.00748645	0.260849	1.30958	0.0652091	0.46769	2.69019	0.00801778	1.12487	4.64495	0	0.991387	3.53466	6.92e-05	1.19823	4.43457	0.000212121	1010000000	792000000	854000000	913000000	464000000	544000000	503000000	645000000	1210000000	1420000000	1120000000	1180000000	1210000000	1050000000	1170000000	860000000	1210000000	1160000000
A0A1L8F7B1;A0A1L8F2G8;A0A1L8F2H2	A0A1L8F7B1		uracil phosphoribosyltransferase homolog		0.132698	0.580348	1	0.616471	0.444489	0.650968	0.483773	0.334167	0.744906	0.879513	1.08313	0.0415901	0.746815	0.94829	0.0614759	0.263042	0.419924	0.429211	0.971649	1.61624	0.00261328	0.838952	1.43417	0.00548797	0.355178	0.493985	0.199213	46000000	31700000	37000000	8497169	35500000	11200000	33100000	26900000	40800000	8881000	58600000	44800000	46100000	44200000	38700000	46100000	54200000	46100000
A9ULW7;A0A1L8HN15;A0A1L8HW70	A9ULW7	fnta	LOC100137632 protein		0.132585	0.263467	1	-0.206033	0.412222	0.729333	-0.338618	1.52142	0.29164	0.565972	1.63282	0.0160063	0.433387	2.10829	0.0118272	0.772005	2.95668	0.0030023	1.27541	1.57567	0.00231102	1.14283	1.51352	0.00350388	1.48145	1.88839	0.00240818	94900000	70000000	74200000	93300000	87800000	19100000	51800000	74200000	145000000	158000000	148000000	115000000	120000000	103000000	121000000	103000000	102000000	105000000
A0A1L8HRB9	A0A1L8HRB9	rasa1	RAS p21 protein activator (GTPase activating protein) 1 S homeolog		0.132074	0.279118	1	0.110362	0.210291	0.881285	-0.0217123	0.0574879	0.978761	0.411205	1.29478	0.0439756	0.27913	1.33683	0.0590117	0.300843	1.28685	0.0738394	1.2937	1.70636	0.00166233	1.16162	1.62936	0.00265178	1.18333	1.6394	0.00424334	90200000	62900000	70500000	66600000	81100000	23500000	22300000	54300000	91900000	91100000	102000000	71900000	93600000	92700000	90000000	74000000	103000000	76700000
Q801P5	Q801P5	ube2g1	Ube2g1-prov protein		0.131492	0.818535	1	0.114372	0.377252	0.818256	-0.0171199	0.0512706	0.978569	2.88664	3.65494	0.00072	2.75515	3.57091	0	2.77227	3.51193	0.000427397	3.40619	4.06085	0	3.2747	3.99205	0	3.29182	3.92814	0.000405797	32500000	21400000	62500000	17200000	13800000	16200000	16800000	47400000	241000000	170000000	185000000	215000000	195000000	207000000	186000000	208000000	241000000	232000000
Q4QR04	Q4QR04	ptpa	Serine/threonine-protein phosphatase 2A activator (EC 5.2.1.8) (Phosphotyrosyl phosphatase activator)		0.131292	0.394013	1	0.31004	0.968929	0.473991	0.178748	0.590314	0.732445	0.375578	1.80019	0.0219507	0.244286	1.49349	0.0582275	0.0655375	0.498566	0.429483	1.94223	4.03402	0	1.81094	4.01161	0	1.63219	3.64064	0.00014	131000000	107000000	111000000	119000000	39000000	35700000	29600000	58500000	107000000	120000000	114000000	153000000	152000000	153000000	130000000	120000000	152000000	157000000
Q588Y7;Q4V845;Q7ZTP3;A0A1L8F5A2;Q588Y8;A0A1L8FDD6	Q588Y7	xrpn10	26S proteasome subunit (Proteasome subunit xrpn10)		0.130462	0.286717	1	0.397528	1.09663	0.443088	0.267066	0.869697	0.578554	3.98039	3.36764	0.000672527	3.84993	3.3239	0	3.58287	3.16195	0.000394937	4.02596	4.87281	0	3.8955	4.91542	0	3.62844	4.73977	0.000933333	86200000	13000000	65300000	69500000	51500000	24100000	56600000	63500000	461000000	608000000	570000000	654000000	693000000	636000000	591000000	841000000	783000000	558000000
A0A1L8H1T5;Q32N70	Q32N70	ykt6	Synaptobrevin homolog YKT6-B (EC 2.3.1.-)		0.129035	0.651863	1	0.143569	0.349511	0.820013	0.0145349	0.0262012	0.986654	0.378987	2.69907	0.00808471	0.249953	1.51121	0.0552119	0.235418	0.904631	0.159494	1.62175	5.5083	0	1.49271	4.8741	0	1.47818	3.82759	0.000159091	3350000000	3230000000	2970000000	3750000000	1300000000	1240000000	1700000000	1400000000	3030000000	4170000000	3490000000	5240000000	3970000000	4190000000	3340000000	4330000000	4470000000	4180000000
A0A1L8HXP4	A0A1L8HXP4	cope	Coatomer subunit epsilon		0.128688	0.360618	1	-0.10238	0.365093	0.838022	-0.231068	0.960213	0.578918	0.328215	1.30901	0.0535189	0.199527	0.850186	0.152743	0.430594	1.96625	0.0191686	2.00723	5.07906	0	1.87854	4.89284	0	2.10961	5.71316	0	238000000	176000000	181000000	247000000	76900000	52600000	62000000	71200000	293000000	296000000	251000000	286000000	241000000	250000000	279000000	194000000	257000000	243000000
A0A1L8HDB4;Q6NRZ5;Q01588;A0A1L8H4R2	Q01588	rpa1	Replication protein A 70 kDa DNA-binding subunit (RP-A p70) (Replication factor A protein 1) (RF-A protein 1) (Single-stranded DNA-binding protein)		0.128545	0.574205	1	0.0597153	0.203801	0.911086	-0.0688295	0.231826	0.910253	0.560992	2.73111	0.00468452	0.432447	2.16305	0.0112948	0.501277	2.30326	0.0107526	0.765819	3.77848	0.000218711	0.637274	3.26384	0.000533528	0.706104	3.28135	0.000584127	909000000	950000000	948000000	713000000	756000000	872000000	673000000	745000000	1390000000	1360000000	1150000000	1080000000	1070000000	1150000000	1140000000	1370000000	1260000000	1380000000
Q91674;B5DE48;A2RV65;A0A1L8GW91	A2RV65	ovch1	LOC398190 protein (Fragment)		0.127527	0.437394	1	0.653515	1.99112	0.0622743	0.525988	1.71068	0.1194	4.57947	7.86906	0	4.45194	8.15214	0	3.92596	6.79218	0	1.91026	4.90153	0	1.78273	4.9125	0	1.25674	3.48359	0.000189189	281000000	303000000	264000000	333000000	2090000000	1850000000	2170000000	1460000000	3380000000	4820000000	4530000000	5420000000	6820000000	6080000000	5670000000	7290000000	6890000000	5810000000
Q7ZYT4	Q7ZYT4	nsfl1c	Nsfl1c protein		0.127095	0.421625	1	0.653522	3.1394	0.01128	0.526427	2.43057	0.0704	4.57667	4.88388	0	4.44958	4.79403	0	3.92315	4.53794	0	4.6295	6.16034	0	4.50241	6.03663	0	3.97598	5.87736	0	11200000	38500000	14200000	20800000	21400000	11400000	19700000	22700000	290000000	315000000	263000000	281000000	387000000	377000000	391000000	508000000	482000000	379000000
Q6AX05;O73735;A1L3D9;A0A1L8EY26;Q32N43	A1L3D9	zp2	XlZPA protein		0.126978	0.370957	1	0.152326	0.706721	0.699258	0.0253477	0.0499698	0.977228	1.87408	2.48056	0.000923457	1.74711	2.25476	0.00193797	1.72176	2.27316	0.00352308	1.92572	4.51362	0	1.79874	3.81855	0	1.77339	4.03695	0.000256881	47100000	11300000	14700000	26300000	15600000	17100000	25700000	25800000	60700000	66700000	84800000	70300000	95000000	67200000	59000000	68700000	75400000	76500000
A0A1L8FQH6	A0A1L8FQH6	rheb	GTP-binding protein Rheb-like		0.126195	0.466469	1	0.133353	0.876866	0.697734	0.00715828	0.0209887	0.992909	0.306462	2.26654	0.0184632	0.180267	1.02862	0.129571	0.173109	1.52057	0.111722	0.616371	3.8377	0.000231724	0.490176	2.49452	0.00189528	0.483017	3.55136	0.00147318	5500000000	4530000000	5100000000	4940000000	4290000000	3930000000	4300000000	3660000000	6090000000	5250000000	5470000000	5800000000	6310000000	6530000000	4810000000	5220000000	5720000000	5790000000
Q7ZYL1	Q7ZYL1	psmb1	Proteasome subunit beta (EC 3.4.25.1)		0.126142	0.287452	1	-0.305688	0.638052	0.60356	-0.431829	1.05972	0.354103	0.626265	1.8739	0.00901163	0.500123	1.66366	0.0179184	0.931952	2.39383	0.00397455	1.09002	2.7978	0.000268212	0.96388	2.70426	0.00046131	1.39571	3.12504	0.00025	722000000	547000000	454000000	706000000	550000000	392000000	319000000	508000000	1400000000	1170000000	1280000000	798000000	895000000	873000000	963000000	672000000	881000000	783000000
A0A1L8GKP7	A0A1L8GKP7		guanine nucleotide-binding protein G(o) subunit alpha		0.1249	0.629018	1	-0.0186253	0.0391383	0.969593	-0.143525	0.442908	0.798203	0.7076	3.19665	0.00215632	0.5827	3.3362	0.00189738	0.726225	2.62956	0.00415856	1.93617	2.26818	0.00036568	1.81127	2.16472	0.00055409	1.9548	2.24673	0.000829346	86100000	69600000	66700000	66400000	53100000	12100000	56300000	24200000	145000000	102000000	98800000	136000000	113000000	100000000	106000000	111000000	108000000	115000000
A0A1L8ERI6;A9UMQ2	A9UMQ2		LOC100137704 protein (Fragment)		0.12483	0.385516	1	0.145427	0.35239	0.819473	0.0205975	0.0323022	0.98381	5.51459	5.88278	0	5.38976	5.63579	0	5.36917	5.51057	0	3.56422	7.40346	0	3.43939	6.27098	0	3.41879	5.84001	0	16100000	12400000	21200000	35100000	85400000	86800000	69700000	64100000	578000000	943000000	811000000	979000000	900000000	782000000	650000000	1000000000	972000000	861000000
A2VD69;A0A1L8FNS5;A0A1L8FNW2	A2VD69	gbp1	LOC100037176 protein		0.124731	0.685463	1	0.0246453	0.0944822	0.952818	-0.100085	0.537478	0.815675	0.850555	4.92637	0.0006	0.725825	4.98963	0.000551456	0.82591	4.92764	0.00039	1.20666	5.17139	0	1.08193	5.15515	0	1.18202	5.16433	0.000368421	931000000	882000000	880000000	858000000	613000000	757000000	712000000	698000000	1470000000	1800000000	1510000000	1530000000	1520000000	1330000000	1450000000	1590000000	1410000000	1580000000
Q7ZWS8;Q6PAB2;Q6IR60	Q7ZWS8	tagln2	Transgelin		0.12394	0.146463	1	-0.70845	0.781809	0.428002	-0.83239	1.07145	0.232686	2.2581	2.27587	0.00213182	2.13416	2.26896	0.00184444	2.96655	2.67474	0.00102143	1.4413	0.795943	0.037707	1.31736	0.750629	0.0434562	2.14975	1.08934	0.0145616	26900000	32300000	22200000	122000000	163000000	4688287	131000000	225000000	508000000	335000000	335000000	153000000	145000000	152000000	249000000	159000000	139000000	161000000
O42587;Q7ZWL9;O42586	O42587	psmc3	26S proteasome regulatory subunit 6A-A (26S proteasome AAA-ATPase subunit RPT5-A) (Proteasome 26S subunit ATPase 3-A) (Tat-binding protein 6) (TBP-6)		0.123322	0.45591	1	-0.285913	0.434515	0.70701	-0.409235	0.73621	0.562469	0.696642	2.62204	0.00328073	0.57332	2.88182	0.003	0.982555	2.12507	0.00522815	0.928563	2.49846	0.000468449	0.80524	2.48088	0.000652479	1.21448	2.27238	0.00143809	431000000	537000000	577000000	429000000	451000000	302000000	385000000	574000000	1670000000	907000000	760000000	759000000	716000000	684000000	744000000	771000000	696000000	773000000
A0A1L8F736;A0A1L8F2P7;A0A1L8HT82	A0A1L8F736	gatd3alc.1.L	ES1 protein homolog, mitochondrial-like		0.122799	0.324802	1	-0.102136	0.293494	0.848502	-0.224935	1.45402	0.457085	0.327972	1.45666	0.0437192	0.205173	1.51746	0.0701358	0.430108	3.83556	0.00417738	0.753574	2.31209	0.000895963	0.630775	2.38289	0.00118607	0.85571	3.23006	0.000502231	366000000	380000000	389000000	336000000	248000000	328000000	216000000	318000000	524000000	495000000	496000000	467000000	441000000	452000000	362000000	446000000	521000000	381000000
A0A1L8FTP4	A0A1L8FTP4	ubr5	ubiquitin protein ligase E3 component n-recognin 5		0.122795	0.340661	1	-0.10149	0.348688	0.843164	-0.224285	0.756489	0.631413	3.18412	4.07849	0.000987097	3.06132	3.93827	0	3.2856	4.17553	0	1.59891	4.74353	0	1.47612	4.25951	0	1.7004	5.05209	0.000622222	19700000	51700000	16300000	20900000	74700000	84900000	58600000	75200000	258000000	217000000	212000000	262000000	189000000	184000000	185000000	260000000	196000000	263000000
Q7ZT67;Q2NL56;Q68FK3;Q7ZTI8;A0A1L8H918	Q2NL56	ipo5	Kap beta 3 protein (Karyopherin beta 3 protein)		0.122024	0.322465	1	-0.245467	1.00516	0.514791	-0.367491	1.30234	0.329127	0.268473	0.79844	0.151651	0.14645	0.527644	0.30312	0.51394	1.42048	0.0340429	0.5326	1.24719	0.0144065	0.410577	0.961684	0.0328935	0.778068	1.7862	0.00437548	1840000000	1200000000	1430000000	2470000000	2090000000	847000000	1370000000	1540000000	2190000000	2270000000	2800000000	2330000000	2160000000	1940000000	1950000000	1430000000	1890000000	2230000000
A0A1L8FRS6;P24495	P24495	psma2	Proteasome subunit alpha type-2 (EC 3.4.25.1) (Macropain subunit C3) (Multicatalytic endopeptidase complex subunit C3) (xC3) (Proteasome component C3)		0.121199	0.325068	1	-0.0591431	0.143507	0.918044	-0.180342	1.32747	0.577419	0.278172	0.995335	0.10412	0.156973	0.835642	0.182385	0.337316	1.64553	0.0392993	0.703287	2.32329	0.00108118	0.582088	2.74228	0.0007806	0.76243	3.37695	0.000541454	511000000	342000000	439000000	471000000	349000000	300000000	273000000	390000000	526000000	584000000	583000000	514000000	510000000	506000000	435000000	498000000	505000000	426000000
A0A1L8HJY0;P02350;Q7ZYT3;P47835	P02350	rps3	40S ribosomal protein S3-A (EC 4.2.99.18) (S1A)		0.120327	0.750479	1	0.0958605	0.417786	0.832476	-0.024467	0.0697289	0.983619	3.79711	7.57666	0	3.67678	7.05566	0	3.70125	6.8156	0	3.13473	5.40603	0	3.0144	5.1757	0	3.03887	5.10417	0	143000000	151000000	150000000	108000000	184000000	341000000	197000000	177000000	1700000000	1770000000	1540000000	2140000000	1790000000	1650000000	1570000000	2000000000	1870000000	1910000000
Q5U4I5	Q5U4I5	dnpep	LOC495491 protein		0.11963	0.82203	1	-0.116102	0.707256	0.728808	-0.235732	1.54603	0.407638	0.214025	2.19671	0.042332	0.0943956	1.02085	0.217831	0.330128	2.72438	0.0149907	0.898215	5.6569	0	0.778585	5.15955	0.000129204	1.01432	5.4988	0.000321839	730000000	683000000	647000000	687000000	417000000	440000000	444000000	408000000	899000000	931000000	763000000	867000000	792000000	730000000	664000000	750000000	755000000	880000000
A0A1L8GY03;Q6GNU6	Q6GNU6	apaf1	Apoptotic protease-activating factor 1 (APAF-1)		0.119422	0.268371	1	-0.219968	0.304764	0.805159	-0.33939	0.606333	0.616095	0.651597	1.56249	0.0158384	0.532175	1.52019	0.0214915	0.871565	1.69744	0.0120522	1.62629	1.41932	0.00342255	1.50686	1.34808	0.00484814	1.84625	1.54822	0.00409611	114000000	151000000	138000000	76800000	92600000	12800000	87100000	119000000	345000000	212000000	187000000	150000000	150000000	187000000	181000000	158000000	187000000	249000000
A0A1L8FLL9;P54824	P54824	ddx6	ATP-dependent RNA helicase ddx6 (EC 3.6.4.13) (ATP-dependent RNA helicase p54) (P54H) (Xp54) (DEAD box protein 6)		0.11874	0.367255	1	0.361562	1.11083	0.445589	0.242823	0.705968	0.626914	0.900225	4.0192	0.00074	0.781485	3.77096	0.000580153	0.538662	2.31834	0.0093946	2.70554	4.5959	0	2.5868	4.50079	0	2.34398	4.1051	0.000378378	72300000	74100000	74500000	65000000	15600000	26100000	14900000	28500000	95000000	96600000	137000000	91400000	106000000	139000000	135000000	114000000	157000000	127000000
Q640C3	Q640C3	umps	LOC494728 protein		0.11634	1.04268	1	0.130845	1.11973	0.670072	0.0145049	0.10941	0.979753	0.485	2.5474	0.00630748	0.36866	2.12179	0.0152859	0.354155	2.02174	0.0243006	1.28891	5.34222	0	1.17257	5.31079	0	1.15806	5.2139	0.000358974	1640000000	1310000000	1380000000	1790000000	818000000	860000000	1020000000	796000000	1840000000	1890000000	1960000000	2070000000	2040000000	2030000000	1910000000	1870000000	2200000000	1920000000
A0A1L8H5K7;A0A1L8HBW3	A0A1L8H5K7	kpna1	Importin subunit alpha		0.115901	0.461564	1	0.290168	0.400013	0.71694	0.174267	0.208705	0.872517	0.382575	2.79916	0.00757046	0.266675	1.44442	0.0548457	0.0924072	0.406724	0.477819	1.01591	3.73929	0.00012011	0.900007	3.05656	0.000278114	0.72574	1.40668	0.0104014	366000000	321000000	335000000	393000000	180000000	218000000	248000000	276000000	198000000	515000000	469000000	419000000	361000000	470000000	392000000	486000000	426000000	495000000
Q7T0W4	Q7T0W4	vps28	Vacuolar protein sorting-associated protein 28 homolog		0.115597	0.701007	1	-0.00546694	0.0139384	0.982653	-0.121064	0.419017	0.818035	0.266653	1.80193	0.0378644	0.151056	1.14847	0.134632	0.27212	1.31591	0.0784411	1.76282	1.23275	0.00678945	1.64723	1.16127	0.00858477	1.76829	1.23026	0.0100258	199000000	226000000	190000000	236000000	101000000	10600000	173000000	174000000	285000000	230000000	217000000	303000000	216000000	256000000	240000000	231000000	232000000	243000000
Q6NTL6;A0A1L8GS48;Q7ZYF4;A0A1L8GXC3	Q6NTL6	gfpt1	MGC83201 protein		0.115542	0.718458	1	-0.0825796	0.48255	0.835715	-0.198122	1.78112	0.452497	0.23736	1.29893	0.0781894	0.121819	0.797897	0.217975	0.31994	1.84646	0.034005	1.0728	4.16014	0	0.957261	4.08809	0.000101742	1.15538	4.55926	0.000220472	566000000	466000000	595000000	654000000	354000000	256000000	327000000	342000000	686000000	660000000	744000000	738000000	673000000	601000000	599000000	593000000	629000000	677000000
Q6DCK8;A4QN32;Q2TAE0;A0A1L8GBN4	A4QN32	Rnf36			0.113457	0.233929	1	-0.0748925	0.144583	0.916792	-0.18835	0.637196	0.714781	1.29601	2.586	0.0015858	1.18255	2.63448	0.00176046	1.3709	2.94147	0.0014374	1.43528	2.33746	0.000418182	1.32182	2.31378	0.000557769	1.51017	2.57365	0.00051514	30400000	17600000	13200000	18900000	12800000	29600000	10800000	22200000	45600000	60200000	44100000	49300000	46100000	39300000	51100000	38300000	34100000	55000000
A0A1L8HSQ3;Q7ZY31;A0A1L8HSS2	Q7ZY31	spr	Sepiapterin reductase (SPR) (EC 1.1.1.153)		0.11295	0.406379	1	-0.0437727	0.124369	0.925054	-0.156723	0.578168	0.747596	0.469325	2.04555	0.011046	0.356375	1.64485	0.0309315	0.513098	2.15741	0.0115366	0.938308	3.62151	0.000181903	0.825358	3.3979	0.0002	0.98208	3.65778	0.000267477	197000000	139000000	173000000	192000000	107000000	144000000	116000000	140000000	294000000	238000000	214000000	253000000	252000000	217000000	233000000	192000000	210000000	239000000
Q7ZY43;A0A1L8GH35;A0JMV1;O13066	Q7ZY43	rangap1	Rangap1-prov protein		0.112387	0.54377	1	-0.0240602	0.185469	0.938623	-0.136447	0.653019	0.753958	0.507567	2.9492	0.00466154	0.39518	1.91739	0.0174195	0.531627	2.96192	0.0045984	1.05337	4.61705	0	0.940987	3.6867	7.37e-05	1.07743	4.57694	0.0002	272000000	197000000	232000000	229000000	171000000	174000000	162000000	130000000	335000000	346000000	308000000	349000000	353000000	303000000	308000000	259000000	317000000	321000000
Q66J43	Q66J43		MGC81975 protein		0.111925	0.396354	1	0.158362	0.473727	0.735865	0.0464368	0.0963565	0.967173	0.318455	2.55749	0.013866	0.20653	1.1887	0.0956683	0.160093	0.801912	0.222066	1.38191	1.6077	0.0019747	1.26998	1.47266	0.00365451	1.22354	1.40914	0.00703496	39500000	37400000	42000000	36400000	10600000	34800000	37600000	8592162	36400000	51500000	50900000	37000000	37200000	42900000	47500000	52900000	54200000	45800000
Q6GPR2;A0A1L8ERM8	Q6GPR2	cnp	2',3'-cyclic-nucleotide 3'-phosphodiesterase (CNP) (CNPase) (EC 3.1.4.37)		0.111347	0.316487	1	0.532863	0.287225	0.755678	0.421516	0.222743	0.84306	2.28753	2.35496	0.00143133	2.17618	2.31593	0.00174023	1.75466	1.23613	0.0246429	0.367402	1.1965	0.0227571	0.256055	1.16092	0.0333447	-0.165461	0.235655	0.694377	16600000	16200000	28400000	90700000	103000000	126000000	83600000	130000000	181000000	150000000	163000000	20200000	129000000	128000000	127000000	138000000	157000000	113000000
Q6GPL5;A0A1L8FAV4	Q6GPL5	dph6	MGC83562 protein		0.109962	0.487778	1	-0.409812	1.04993	0.436438	-0.519775	1.36737	0.193053	0.0864553	0.549585	0.338495	-0.0235071	0.249757	0.663751	0.496268	1.45669	0.0330098	0.41663	1.64015	0.00887588	0.306668	1.23778	0.0235415	0.826443	2.15339	0.00243981	273000000	203000000	235000000	185000000	235000000	146000000	160000000	176000000	360000000	268000000	418000000	236000000	248000000	193000000	220000000	215000000	272000000	223000000
Q6GN03	Q6GN03		Glycerol-3-phosphate dehydrogenase [NAD(+)] (EC 1.1.1.8)		0.109918	0.914202	1	0.0841126	0.378398	0.841659	-0.025805	0.0933185	0.978919	0.668152	2.39088	0.00468549	0.558235	2.03271	0.00920332	0.58404	1.96333	0.0120074	1.64261	5.22045	0	1.53269	4.98292	0	1.55849	4.65546	0.0004	155000000	95300000	118000000	153000000	52400000	65700000	78300000	66100000	162000000	205000000	187000000	215000000	206000000	187000000	178000000	181000000	208000000	210000000
A0A310TNX3;Q6NTX2;Q6NRC1;A5LHG3;A0A1L8EU11;Q9YHU6;Q9YHU7;A0A1L8ER64;A0A1L8HMF5;A0A1L8HVD9	A5LHG3	XPLCG1a	1-phosphatidylinositol 4,5-bisphosphate phosphodiesterase gamma (EC 3.1.4.11)		0.109379	0.129758	1	-0.115113	0.327721	0.837376	-0.224492	0.291543	0.818239	0.187328	1.15194	0.116419	0.0779495	0.394159	0.440635	0.302442	1.60962	0.0483429	1.03706	2.68738	0.000332824	0.927684	1.65272	0.00296061	1.15218	2.85343	0.0005501	38700000	37500000	33000000	36800000	19600000	30600000	15900000	17500000	49100000	37400000	41900000	52900000	48100000	50400000	20700000	43600000	38100000	49800000
Q7ZYH7	Q7ZYH7	pgk1	Phosphoglycerate kinase (EC 2.7.2.3)		0.109347	0.393425	1	-0.178933	0.721558	0.670016	-0.28828	1.48987	0.328056	0.379357	1.69301	0.0253504	0.27001	1.36269	0.0595417	0.55829	2.57219	0.00649028	0.71084	2.94026	0.000412325	0.601492	2.81403	0.000674435	0.889772	3.71195	0.000251429	1880000000	1310000000	1520000000	1680000000	1240000000	1130000000	1160000000	1540000000	2550000000	2450000000	2330000000	2030000000	1740000000	2080000000	2090000000	1750000000	1830000000	2000000000
Q5U4J8;A0A1L8GWS9	Q5U4J8	thg1l	tRNA(His) guanylyltransferase (EC 2.7.7.79) (tRNA-histidine guanylyltransferase)		0.109329	0.287674	1	0.472202	1.4831	0.249152	0.362873	0.882287	0.486221	0.927286	1.46327	0.0146152	0.817957	1.2628	0.0264514	0.455084	0.768457	0.154318	0.776447	2.96854	0.00037006	0.667118	2.18324	0.00161338	0.304245	1.03776	0.0456948	33100000	31200000	10600000	34700000	22400000	34500000	25900000	28800000	42700000	25500000	35300000	34800000	45500000	39500000	56400000	36200000	48000000	45300000
A0JMV0;Q7ZXG5;A0A1L8HQJ7;A0A1L8HQK4;Q7SY79;Q6GQF3;Q6GMC1;A0A1L8G5V1;A0A1L8HX68;P62972;P0CG47-10	P62972	ubb	Polyubiquitin [Cleaved into: Ubiquitin] (Fragment)		0.108377	0.45226	1	0.210054	0.686597	0.650915	0.101678	0.248995	0.879644	4.16056	9.21579	0	4.05219	8.08106	0	3.95051	7.11583	0	2.66725	6.46564	0	2.55887	5.95385	0	2.45719	5.34729	0	3560000000	3320000000	3240000000	3650000000	11000000000	8680000000	11200000000	8260000000	42100000000	55200000000	51400000000	66900000000	55900000000	51900000000	53000000000	68800000000	59200000000	56400000000
Q6GQJ3;Q45NC1;A0A1L8HUY5	Q45NC1	SCL75	3' exoribonuclease		0.108343	0.267723	1	0.0710177	0.284562	0.888312	-0.0373254	0.101141	0.972588	0.655838	1.61777	0.0144242	0.547494	1.31215	0.032901	0.58482	1.55679	0.0243876	1.08815	3.93253	0.000143894	0.979805	3.30068	5.85e-05	1.01713	4.57777	0.000178344	39700000	20400000	43900000	33300000	22600000	21200000	28300000	26400000	48500000	51900000	49800000	47800000	52200000	38100000	46400000	58600000	53400000	62400000
A0A345D1N6;A0A1L8GGX7;Q5EE04	Q5EE04	tpr	Nucleoprotein TPR (NPC-associated intranuclear protein) (Translocated promoter region and nuclear basket protein) (Fragment)		0.108098	0.433019	1	-0.194367	0.4987	0.722939	-0.302465	0.90532	0.536633	0.282461	1.34272	0.0605149	0.174363	0.948467	0.146126	0.476828	1.64109	0.0248773	0.65851	1.70913	0.00351421	0.550412	1.4874	0.00756024	0.852877	1.9399	0.00320481	243000000	264000000	265000000	192000000	141000000	291000000	153000000	184000000	450000000	332000000	290000000	281000000	305000000	246000000	255000000	276000000	271000000	283000000
Q5BJ37;A0A1L8GJD8;A0A1L8GJF3	Q5BJ37	ap2a2	AP-2 complex subunit alpha		0.10721	0.77983	1	-0.0619297	0.221027	0.90118	-0.16914	0.746945	0.697248	0.476105	2.9633	0.0045937	0.368895	2.46023	0.0110834	0.538035	2.54782	0.00678804	0.59022	3.39949	0.000359825	0.48301	2.97974	0.0010009	0.65215	2.92875	0.00122229	737000000	603000000	638000000	754000000	683000000	552000000	593000000	698000000	825000000	1060000000	1140000000	956000000	953000000	836000000	900000000	832000000	964000000	1030000000
Q6GN17;A0A1L8G983;A0A1L8G9D0	Q6GN17	nt5dc1	MGC83639 protein		0.106995	0.219996	1	-0.00504255	0.0274435	0.980152	-0.112037	0.23341	0.879124	1.0763	1.49355	0.012134	0.969306	1.2765	0.0231633	1.08134	1.50098	0.0168	2.1098	2.84284	0.00018023	2.0028	2.56428	0.000195668	2.11484	2.85001	0.000250712	14700000	40600000	42100000	70500000	42000000	11200000	12400000	17300000	80800000	81600000	72900000	73900000	79600000	75400000	88800000	48900000	76900000	81300000
A0A1L8H2S8;Q6NRW3	Q6NRW3	spc24	Kinetochore protein Spc24 (xSpc24)		0.106055	0.27064	1	-0.29055	0.559779	0.653032	-0.396605	1.01746	0.396112	1.55743	1.37073	0.0139347	1.45137	1.30521	0.0167046	1.84798	1.58214	0.0107838	0.468155	1.99064	0.00359074	0.3621	3.15677	0.00203552	0.758705	2.42829	0.00186973	26500000	153000000	26500000	14000000	75900000	75700000	72500000	73800000	173000000	101000000	142000000	102000000	89300000	88200000	103000000	103000000	81800000	117000000
Q566I2;Q4V7X4;A0A1L8FRQ0	Q4V7X4	cul1	MGC114992 protein		0.104493	0.40947	1	-0.0537019	0.546744	0.876164	-0.158195	0.662305	0.731665	0.419166	2.81812	0.00664781	0.314672	1.51283	0.0409665	0.472867	3.01078	0.00551825	1.09162	5.16875	0	0.98713	3.77181	8.34e-05	1.14533	5.20563	0.000341463	148000000	186000000	157000000	144000000	85700000	109000000	106000000	96200000	225000000	231000000	208000000	212000000	232000000	199000000	200000000	161000000	223000000	206000000
Q7T0R9;A0A1L8EQX4;A2BDB1;A2BD96;Q56A61	Q7T0R9	rps2	Rps2e protein		0.103116	0.290352	1	-0.133808	0.38941	0.813719	-0.236923	0.827686	0.601256	1.57554	4.32361	0.000816	1.47243	4.25114	0	1.70935	4.58863	0	1.65778	3.90557	0	1.55466	3.80961	0.000140385	1.79159	4.13251	0.000282828	80400000	96700000	100000000	67300000	67300000	114000000	65600000	82600000	305000000	290000000	225000000	300000000	217000000	207000000	244000000	283000000	248000000	305000000
A0A1L8GNW8;Q6GPV7	Q6GPV7	gga1	MGC82581 protein		0.101607	0.328758	1	-0.26867	0.465582	0.698096	-0.370277	0.724475	0.585758	0.866313	3.37431	0.000816438	0.764705	3.46705	0.000506667	1.13498	2.66756	0.0025758	0.911545	3.04112	0.000228183	0.809937	3.0113	0.000305296	1.18021	2.60464	0.000775215	81500000	79000000	66900000	62800000	70700000	85000000	54300000	73200000	248000000	166000000	127000000	121000000	123000000	106000000	126000000	137000000	129000000	138000000
A0A1L8H9M8;A0A1L8HHW5;Q6GN41;A1L2H7	Q6GN41	pan2	MGC83046 protein		0.100791	0.745848	1	0.0888128	0.581565	0.817832	-0.0119777	0.0854354	0.9785	0.273215	2.30711	0.0230246	0.172425	2.05506	0.0642336	0.184402	1.96779	0.0765583	0.695962	2.74251	0.000453299	0.595172	2.54372	0.00108986	0.60715	2.54715	0.00230706	240000000	265000000	249000000	229000000	173000000	237000000	149000000	184000000	257000000	285000000	288000000	288000000	293000000	274000000	277000000	265000000	273000000	314000000
A0A1L8EXD6	A0A1L8EXD6		GLOBIN domain-containing protein		0.100593	0.186022	1	0.513843	0.61912	0.540361	0.41325	0.46714	0.682314	0.571728	1.16564	0.0435663	0.471135	0.970451	0.0726772	0.0578847	0.343425	0.561111	1.33837	3.09162	0.00017193	1.23777	2.84754	0.000194964	0.824524	1.31535	0.0115386	800000000	473000000	677000000	1290000000	334000000	444000000	650000000	410000000	373000000	1020000000	893000000	1140000000	866000000	1430000000	1030000000	957000000	1070000000	1400000000
P45441	P45441	ybx2	Y-box-binding protein 2-B (Cytoplasmic RNA-binding protein p54) (Frog Y-box protein 2-B) (FRGY2b) (Messenger ribonucleoprotein particle 3) (mRNP3)		0.100033	0.490131	1	0.822779	0.556845	0.539453	0.722746	0.473693	0.631863	2.90984	7.38395	0	2.80981	6.91853	0	2.08706	1.93091	0.00456529	2.42057	4.91377	0	2.32054	4.72289	0	1.59779	1.47452	0.00506143	19100000	14600000	17100000	16800000	20600000	32300000	17300000	27000000	17100000	115000000	111000000	118000000	111000000	127000000	105000000	131000000	114000000	125000000
A0A1L8FD08;Q6DJI7;A0A1L8F4Z3	Q6DJI7		LOC443725 protein (Fragment)		0.100022	0.471883	1	-0.154893	0.519088	0.733146	-0.254915	0.901696	0.577676	2.46973	2.33358	0.00125576	2.36971	2.25133	0.00185475	2.62462	2.42663	0.00145248	2.29098	1.82729	0.00075029	2.19096	1.75431	0.00119256	2.44588	1.92103	0.00175112	11200000	27400000	21900000	97300000	10600000	39200000	18500000	140000000	225000000	166000000	166000000	153000000	145000000	144000000	169000000	132000000	151000000	169000000
A0A1L8FZP0;Q91896;Q6PGS3	Q91896	ywhaz	14-3-3 protein zeta		0.0995083	0.382956	1	0.173472	0.633241	0.699404	0.0739641	0.226642	0.90435	0.324915	1.72743	0.0299081	0.225407	1.23754	0.0841322	0.151443	0.799887	0.229844	0.586435	2.9037	0.000549373	0.486927	2.5057	0.00189333	0.412963	1.95429	0.00812345	9720000000	7320000000	9450000000	8570000000	6190000000	7770000000	8130000000	7120000000	8020000000	9980000000	9640000000	11400000000	9840000000	10400000000	8960000000	11700000000	11900000000	9420000000
Q7ZY57	Q7ZY57	eif2s3	Eif2s3-prov protein		0.0986528	0.838488	1	0.0875998	0.524468	0.821986	-0.0110531	0.0532431	0.983697	0.323485	2.28245	0.0168381	0.224833	1.72534	0.0524504	0.235886	1.57713	0.0708411	0.974438	4.77336	0	0.875785	4.6075	0.000121667	0.886838	4.27763	0.000110236	407000000	316000000	347000000	363000000	195000000	232000000	246000000	240000000	389000000	434000000	395000000	467000000	422000000	445000000	410000000	392000000	482000000	444000000
A0A1L8HV27;O93614;A0A1L8HV82;A0A1L8HMA7;Q5PPZ9;A0A1L8FKA3	O93614	rap1gds1	Rap1 GTPase-GDP dissociation stimulator 1-A (Rap1gds1-A protein) (RalB-binding protein A) (XsmgGDS-A) (smgGDS-A)		0.0981226	0.26848	1	-0.0908599	0.588194	0.818688	-0.188982	0.635923	0.717553	0.390613	3.13498	0.00586436	0.29249	1.38184	0.0529158	0.481472	4.48394	0.00225032	1.18235	3.94731	9.75e-05	1.08423	3.1598	5.81e-05	1.27321	4.27206	0.000205882	605000000	629000000	643000000	581000000	294000000	309000000	411000000	424000000	797000000	871000000	898000000	867000000	866000000	583000000	725000000	874000000	772000000	785000000
Q7ZWW1;A0A1L8HBC0;A0A1L8F6X6;A0A1L8GB84	Q7ZWW1	rab6a	Rab6-prov protein		0.0973759	1.26729	1	0.287151	0.788282	0.544521	0.189775	0.466191	0.742377	0.303853	4.12892	0.00667027	0.206477	2.51038	0.0365	0.0167022	0.332455	0.591547	1.35983	5.83176	0	1.26245	5.42784	0	1.07268	3.09907	0.000461959	4250000000	3890000000	3840000000	3970000000	2140000000	1760000000	2070000000	1720000000	2800000000	4500000000	4270000000	4900000000	4560000000	4940000000	4360000000	4530000000	4990000000	4980000000
Q8AVE2;Q91624;Q6DCD3;P02827;Q91688;Q6DD68;A0A1L8F6I3;Q91883;Q8AVE3;A0A1L8GWU8;Q7ZX77;Q7ZX34	Q8AVE2	hspa1l	Hsc70 protein		0.0965371	0.23453	1	0.73892	2.97055	0.00948889	0.642383	2.7039	0.0337667	2.17377	5.86662	0	2.07724	5.80049	0	1.43485	6.62514	0	1.84962	4.16178	0	1.75308	4.04837	0	1.1107	3.32664	0.000239782	396000000	382000000	447000000	408000000	418000000	675000000	410000000	588000000	1150000000	1160000000	1050000000	1050000000	1560000000	1500000000	1740000000	2150000000	1830000000	1480000000
A0A1L8HNH9;Q5U507	Q5U507	rab3a	Rab3a-prov protein		0.0956855	0.32118	1	0.0132203	0.0211169	0.977148	-0.0824652	0.182728	0.910407	2.46012	1.78257	0.00470484	2.36443	1.73461	0.00400578	2.4469	1.75923	0.00618429	2.80025	2.25985	0.000298742	2.70456	2.21747	0.000298326	2.78703	2.22742	0.000773883	16400000	35100000	15400000	213000000	10900000	62200000	12900000	84500000	148000000	201000000	211000000	266000000	189000000	202000000	187000000	186000000	172000000	188000000
A0A1L8FSF5;A5D8M0	A5D8M0	tdp2	Tyrosyl-DNA phosphodiesterase 2 (Tyr-DNA phosphodiesterase 2) (EC 3.1.4.-) (5'-tyrosyl-DNA phosphodiesterase) (5'-Tyr-DNA phosphodiesterase) (TRAF and TNF receptor-associated protein homolog)		0.0950375	0.362726	1	0.677149	0.704558	0.461738	0.582111	0.596838	0.578752	1.25799	1.6414	0.0078603	1.16295	1.54692	0.0104641	0.580839	0.678155	0.184714	1.8509	4.16563	0	1.75586	4.21547	0	1.17375	1.55577	0.00504425	45400000	11300000	31000000	49900000	13600000	25600000	20600000	21300000	79900000	74300000	24100000	27800000	70100000	59500000	68200000	70200000	76600000	59600000
A0A1L8F1G2;Q91747;Q91748	A0A1L8F1G2	sptan1			0.0947604	0.340671	1	-0.188832	0.473569	0.727543	-0.283593	0.737195	0.600994	0.419785	1.48022	0.0299556	0.325025	1.13553	0.0674632	0.608618	1.66977	0.0189183	0.591815	1.83498	0.00301582	0.497055	1.52424	0.00793784	0.780648	1.96151	0.00324206	125000000	173000000	150000000	100000000	103000000	176000000	97600000	113000000	263000000	224000000	193000000	154000000	161000000	151000000	203000000	162000000	169000000	207000000
A0A1L8GFH3	A0A1L8GFH3				0.0944448	0.48565	1	0.0235806	0.083183	0.959291	-0.0708642	0.221414	0.905136	5.43956	5.49138	0	5.34512	5.39349	0	5.41598	5.40364	0	2.72485	5.39514	0	2.63041	5.11962	0	2.70127	5.1113	0	41200000	20700000	24800000	64500000	201000000	327000000	217000000	177000000	1200000000	1560000000	1480000000	1640000000	1450000000	1390000000	1190000000	1560000000	1560000000	1400000000
Q7ZYA3;A0A1L8GLW9	Q7ZYA3	pgm1	Pgm2-prov protein		0.0942998	0.239854	1	0.0592332	0.290013	0.90098	-0.0350666	0.0815963	0.976689	0.475052	1.59166	0.0216144	0.380753	1.10847	0.0622371	0.415819	1.43377	0.0417367	1.11866	5.24821	0	1.02436	3.54443	7.28e-05	1.05942	5.3707	0.000325581	3810000000	2610000000	2890000000	4570000000	1940000000	2230000000	2260000000	2260000000	4840000000	4480000000	4080000000	4730000000	4750000000	4910000000	4980000000	3270000000	4560000000	4950000000
Q6AZI9;Q7ZXR6	Q6AZI9	prps1	Prps1 protein		0.0930605	0.455625	1	-0.0361323	0.194095	0.926362	-0.129193	0.65424	0.744618	0.55722	1.45631	0.0227961	0.464159	1.20549	0.0456231	0.593352	1.53562	0.0242512	1.63365	4.54171	0	1.54059	4.24104	0	1.66979	4.57121	0.000411765	110000000	59300000	94300000	133000000	39900000	36100000	58400000	49100000	131000000	151000000	138000000	154000000	139000000	143000000	133000000	112000000	153000000	137000000
A0A1L8HAX0;Q6DEE7	Q6DEE7	fam76b	Protein FAM76B		0.0925498	0.152403	1	0.0577598	0.130792	0.919391	-0.03479	0.0481547	0.981259	0.372829	1.87339	0.0199366	0.28028	0.873317	0.118451	0.31507	1.30023	0.0694387	1.0725	3.50643	0.000195025	0.979952	2.39467	0.0006375	1.01474	3.02621	0.000515833	900000000	961000000	1150000000	886000000	453000000	686000000	638000000	640000000	908000000	1290000000	1330000000	1360000000	1050000000	1170000000	883000000	1770000000	1060000000	1240000000
Q3KPV0;A0A1L8FPD3;A0A1L8FHL1	Q3KPV0	akr7a2	MGC131303 protein		0.0923848	0.482193	1	-0.0326376	0.126973	0.939715	-0.125022	0.786893	0.747743	0.313293	1.87714	0.02736	0.220908	1.58105	0.0605866	0.34593	2.16156	0.0231067	0.654027	3.2181	0.000363529	0.561642	3.18272	0.000652174	0.686665	3.45811	0.000507551	597000000	485000000	470000000	493000000	387000000	392000000	360000000	477000000	734000000	603000000	637000000	621000000	582000000	550000000	643000000	602000000	648000000	591000000
A0A1L8F0A7;Q4V872	Q4V872	ccdc85c	Coiled-coil domain-containing protein 85C		0.0923529	0.47536	1	-0.0394049	0.158044	0.928664	-0.131758	0.544867	0.775425	0.392675	1.90195	0.017679	0.300322	1.37978	0.0515813	0.43208	1.8577	0.0229522	1.6316	3.42425	0.000142484	1.53925	3.23435	8.46e-05	1.67101	3.39898	0.000115226	61100000	53000000	43700000	42400000	26700000	14700000	16400000	30100000	61600000	74700000	59300000	72800000	57700000	62600000	54900000	69600000	66600000	59300000
A0A1L8FW85	A0A1L8FW85		ANK_REP_REGION domain-containing protein		0.0916805	0.539042	1	0.20128	1.09335	0.544561	0.1096	0.628092	0.795189	0.930563	1.427	0.0157771	0.838882	1.30674	0.0232509	0.729283	1.14518	0.0474332	1.79478	3.70557	0	1.7031	3.62501	0.000132727	1.5935	3.41544	0.000112903	41200000	23700000	13100000	48300000	16600000	11800000	24100000	11900000	43200000	42200000	50100000	51000000	51000000	48100000	47400000	54300000	55000000	46700000
A0A1L8EVW6;Q6IRR1;A0A1L8FVM2;A0A1L8FQU8;A0A1L8FVK6	A0A1L8EVW6	stam2	signal transducing adaptor molecule 2		0.0916357	0.233296	1	0.167508	0.666662	0.694349	0.0758724	0.184214	0.917094	3.01551	5.24286	0	2.92387	4.9161	0	2.848	5.07903	0	3.27715	3.13273	0	3.18551	3.03474	0.000106182	3.10964	3.0141	0.000112	17600000	25700000	26700000	14600000	26400000	18100000	5361000	33400000	125000000	146000000	161000000	161000000	183000000	170000000	119000000	158000000	167000000	147000000
Q7ZTJ6;A0A1L8HW67	Q7ZTJ6	plin3	Perilipin		0.0916324	0.243887	1	-0.0717077	0.0934599	0.92472	-0.16334	0.257334	0.855268	0.50697	1.89876	0.0121031	0.415338	1.94929	0.0152528	0.578678	1.41532	0.0306787	1.19456	3.13206	0.000164706	1.10293	3.24777	6.45e-05	1.26627	2.54553	0.00076339	325000000	241000000	239000000	237000000	122000000	218000000	151000000	164000000	615000000	313000000	285000000	401000000	383000000	368000000	300000000	331000000	468000000	372000000
Q7SZ15	Q7SZ15	tsnax	MGC64311 protein		0.0904832	0.263622	1	0.071178	0.242882	0.904005	-0.0193052	0.044481	0.978226	0.667303	2.67424	0.00349818	0.57682	2.07262	0.00846261	0.596125	2.32271	0.00777325	0.81342	3.90681	0.000182326	0.722937	2.96836	0.000551336	0.742242	3.41066	0.000533075	117000000	103000000	147000000	98400000	99600000	112000000	91100000	113000000	168000000	164000000	156000000	209000000	168000000	163000000	145000000	215000000	209000000	166000000
A0A1L8FWH5;Q6AZT7	Q6AZT7	nphp3	Nephrocystin-3		0.0897498	0.443721	1	-0.47377	0.988554	0.444525	-0.56352	1.19216	0.254467	0.112962	0.828953	0.228394	0.0232124	0.380326	0.502568	0.586732	1.53135	0.0245726	0.169665	0.530638	0.190477	0.079915	0.398579	0.338233	0.643435	1.15789	0.0193656	291000000	347000000	354000000	376000000	499000000	235000000	228000000	429000000	621000000	365000000	734000000	411000000	329000000	310000000	381000000	368000000	394000000	330000000
A0A1L8EU56;P51893	P51893	ahcy	Adenosylhomocysteinase A (AdoHcyase A) (EC 3.3.1.1) (S-adenosyl-L-homocysteine hydrolase A)		0.0896597	0.178334	1	0.222714	0.295902	0.812913	0.133055	0.179929	0.893781	1.50346	1.66248	0.00713836	1.4138	1.6067	0.00826861	1.28074	1.36187	0.0206411	1.78175	2.2183	0.000412903	1.69209	2.18331	0.000551905	1.55903	1.84209	0.00247187	39800000	47000000	67600000	11100000	11000000	34000000	34200000	50700000	52200000	130000000	86200000	84200000	77900000	88000000	111000000	93700000	74500000	88000000
Q6DCL1;A0A1L8G6F2	Q6DCL1	bpnt1	MGC82412 protein		0.0893703	0.589054	1	-0.0257678	0.0796834	0.956714	-0.115138	0.406266	0.833157	0.485683	2.96656	0.00464816	0.396313	2.33763	0.0107565	0.511451	2.27892	0.0108151	1.94613	1.68909	0.00134356	1.85675	1.61664	0.0020172	1.97189	1.695	0.00285471	329000000	252000000	298000000	318000000	207000000	23200000	194000000	147000000	530000000	390000000	412000000	381000000	420000000	404000000	400000000	347000000	411000000	402000000
Q7SZ98;A0A1L8HP68;A0A1L8HY95;Q6DKC4	Q7SZ98	anxa1	Annexin		0.0892849	0.644871	1	-0.0506029	0.285205	0.901094	-0.139888	1.68349	0.5929	0.278297	2.30646	0.0222604	0.189012	2.47584	0.0456566	0.3289	3.23536	0.0108168	0.613328	3.67695	0.000307443	0.524043	4.01014	0.000303876	0.66393	4.31468	0.000230971	3340000000	3250000000	3050000000	2950000000	2760000000	2240000000	2540000000	2460000000	3880000000	4250000000	3950000000	3740000000	3440000000	3570000000	3650000000	3680000000	3570000000	3650000000
Q8AVE8;A0A1L8G6E2	Q8AVE8	capn8	Capn8-a protein		0.0881648	0.515206	1	0.271447	0.820805	0.54471	0.183282	0.517719	0.75004	0.409687	1.7212	0.0216064	0.321522	1.40172	0.0473864	0.13824	0.572327	0.330956	1.20023	4.05284	0	1.11207	3.90832	0.000107353	0.928787	2.70847	0.000834671	1970000000	1600000000	1570000000	2400000000	852000000	1050000000	1340000000	1120000000	1590000000	2110000000	1960000000	2660000000	2550000000	2340000000	2290000000	2140000000	2460000000	2700000000
Q498H2;A0A1L8G3N9;Q66KZ8;A1L2Q6;A0A1L8G9A4	Q498H2				0.0880823	0.369525	1	-0.0199375	0.0575817	0.963514	-0.10802	0.577577	0.803893	0.278118	1.40714	0.0567782	0.190035	1.277	0.0953498	0.298055	1.63272	0.0481666	0.997272	4.43187	0	0.90919	5.58677	0	1.01721	4.88259	0.000222222	1330000000	1020000000	1110000000	1290000000	764000000	665000000	734000000	700000000	1610000000	1550000000	1280000000	1370000000	1320000000	1340000000	1270000000	1450000000	1250000000	1310000000
Q9PW31;Q58E25;A0A1L8GH91;Q6GP43;A0A1L8GH65;A0A1L8GNY3	Q58E25	rac1	MGC114731 protein		0.087882	0.287551	1	0.0832424	0.143769	0.914367	-0.00463963	0.00627049	1	0.39238	1.92569	0.0172814	0.304498	1.18995	0.0656846	0.309137	0.883815	0.141457	1.34797	4.35236	0	1.26009	3.61425	9.86e-05	1.26473	2.87316	0.000438961	14000000000	9910000000	9880000000	12400000000	6220000000	4600000000	5710000000	7330000000	10000000000	20800000000	13600000000	14200000000	16600000000	15100000000	14100000000	11200000000	15600000000	14300000000
A0A1L8GYC6	A0A1L8GYC6	ube2n	UBIQUITIN_CONJUGAT_2 domain-containing protein		0.0877676	0.329304	1	-0.142552	0.521132	0.736393	-0.23032	0.69429	0.637575	0.825026	4.38063	0.000541593	0.737258	3.13588	0.00173029	0.967578	3.57783	0.0008	0.828635	3.25814	0.000237456	0.740867	2.58081	0.000654854	0.971187	3.05474	0.000501215	212000000	276000000	235000000	238000000	242000000	295000000	186000000	243000000	533000000	522000000	371000000	463000000	419000000	380000000	334000000	474000000	394000000	423000000
A0A1L8GNT9	A0A1L8GNT9		target of Myb protein 1-like		0.0874748	0.486613	1	-0.137578	0.240852	0.846933	-0.225053	0.434605	0.751669	0.97352	4.78314	0.000630928	0.886045	4.59737	0.000585567	1.1111	2.80642	0.00158367	2.02356	2.19649	0.000417589	1.93609	2.11655	0.000544041	2.16114	2.19682	0.000866667	40800000	43200000	36700000	35500000	6598696	26600000	16700000	42600000	133000000	74700000	75800000	66500000	66100000	70800000	71600000	79900000	77500000	82900000
A0A310TSG7;Q92133;A0A310TTQ1;A0A1L8G0S1;A0A1L8EMY5;Q6PI79;P84233;P02302;A0A1L8EY07;Q92132;Q92134;Q92135;A0A1L8F8H0;Q569M3-2;Q569M3;A0A1L8FUP1	P84233	h3c14	Histone H3.2		0.0874653	0.19732	1	0.407213	1.11223	0.432907	0.319747	0.648825	0.602904	2.59045	6.10466	0	2.50298	5.14228	0	2.18324	4.62024	0	2.3948	5.84875	0	2.30733	4.91015	0	1.98758	4.36492	0.000424242	351000000	441000000	514000000	470000000	476000000	579000000	408000000	574000000	2740000000	1930000000	1510000000	2000000000	2370000000	2120000000	2240000000	3440000000	2370000000	2850000000
Q6PA99;Q6DCV5	Q6DCV5	rab7a	Rab7-prov protein		0.0863371	0.426371	1	0.0962372	0.236719	0.878091	0.00990009	0.0218964	0.991695	0.319063	2.39559	0.0156868	0.232726	2.4506	0.0312335	0.222826	1.03042	0.139381	0.921265	3.90934	0.000119126	0.834928	3.99443	7.72e-05	0.825028	2.8138	0.000821485	3020000000	3190000000	3200000000	3370000000	2020000000	1830000000	2480000000	2130000000	2800000000	3830000000	3980000000	4500000000	3650000000	3890000000	4030000000	3460000000	4430000000	3930000000
A0A1L8GWT0;Q91682;Q7SXR9;Q561L8;B1WBA8;Q2TAF0	Q91682	ctnna1	Alpha(E)-catenin		0.086113	0.337114	1	0.0450234	0.144023	0.925527	-0.0410895	0.144573	0.941698	1.12219	1.51462	0.0111277	1.03608	1.41569	0.0152387	1.07717	1.46022	0.0181321	1.57454	2.63003	0.00023662	1.48843	2.53478	0.000268182	1.52952	2.57254	0.000517073	12400000	26400000	23500000	62500000	25600000	11400000	14500000	32300000	57200000	60600000	46900000	58500000	56700000	48700000	51000000	60000000	67600000	57200000
Q7ZYR7	Q7ZYR7	ppm1g	Ppm1g-prov protein		0.0855823	0.197438	1	-0.395782	0.733983	0.516734	-0.481365	1.13105	0.308507	0.580417	2.1884	0.00716184	0.494835	3.2001	0.00298701	0.9762	2.66773	0.0031322	0.581707	1.74037	0.00407392	0.496125	1.93488	0.00385027	0.97749	2.33157	0.00160649	351000000	354000000	356000000	304000000	361000000	388000000	250000000	381000000	1030000000	602000000	624000000	523000000	432000000	459000000	534000000	501000000	492000000	481000000
Q52L23;Q7ZXJ0;P24346	P24346	an3	Putative ATP-dependent RNA helicase an3 (EC 3.6.4.13)		0.0852928	0.393288	1	-0.192227	0.972899	0.583869	-0.27752	1.8059	0.312781	0.873718	4.58282	0.000566667	0.788425	5.08389	0.000597895	1.06594	5.51375	0	1.25334	4.8105	0	1.16805	5.02014	0	1.44557	5.40377	0.000636364	71700000	72800000	69600000	65400000	46700000	57900000	59400000	51700000	151000000	162000000	142000000	131000000	119000000	134000000	115000000	115000000	116000000	147000000
Q9PSN9	Q9PSN9		Lipovitellin 1, PCDZN=ZN(2+)- and CD(2+)-binding protein (Fragments)		0.0850101	0.342451	1	-0.0533123	0.109153	0.927999	-0.138322	0.351192	0.833287	3.66715	3.92195	0.000927273	3.58214	3.88691	0	3.72047	3.8665	0	3.353	5.4586	0	3.26799	5.48857	0	3.40631	5.14502	0	38800000	8552349	12400000	15500000	18700000	15100000	17700000	30300000	187000000	218000000	169000000	279000000	210000000	196000000	172000000	185000000	207000000	204000000
A0A1L8FJ71	A0A1L8FJ71	ide			0.0828595	0.139468	1	-0.308293	0.62552	0.610375	-0.391152	0.650408	0.59194	0.170374	0.966692	0.155442	0.0875149	0.463123	0.378523	0.478667	1.45087	0.0342839	2.12441	2.64621	0.000266667	2.04155	2.45026	0.000277181	2.4327	2.7927	0.000252149	73300000	69600000	59900000	68900000	14700000	7632266	34000000	24500000	78600000	98300000	73500000	140000000	93800000	84300000	67400000	50400000	92300000	78900000
Q7ZTK6;A0A1L8FKY3;Q91993	Q91993	hsc70.II	Heat shock cognate 70.II (Heat shock cognate 70.II protein)		0.08218	0.251559	1	0.74365	2.95457	0.00898947	0.66147	3.54559	0.0183333	2.2479	5.8956	0	2.16572	6.67141	0	1.50425	5.98784	0	2.16547	5.88303	0	2.08329	6.74179	0	1.42181	6.05292	0.000848485	11500000000	11400000000	11800000000	9700000000	11900000000	10500000000	11800000000	12600000000	32900000000	33000000000	28000000000	31700000000	51400000000	43300000000	50700000000	53700000000	53900000000	41700000000
A0A1L8FAQ0;A0A1L8EZM3	A0A1L8FAQ0	baz1a	bromodomain adjacent to zinc finger domain 1A		0.0809155	0.343976	1	-0.0234776	0.0911684	0.956321	-0.104393	0.391022	0.841236	0.406548	2.11275	0.013118	0.325632	1.52987	0.0378764	0.430025	2.02283	0.0180903	0.75895	2.94112	0.000361404	0.678035	2.49945	0.000836156	0.782428	2.85006	0.000945736	70400000	69600000	59900000	50900000	43600000	64600000	42000000	47400000	79800000	98500000	79100000	79000000	79400000	71900000	70300000	91500000	89700000	78100000
Q6GNQ1;A0A1L8H300	Q6GNQ1	get3	ATPase GET3 (EC 3.6.-.-) (Arsenical pump-driving ATPase) (Arsenite-stimulated ATPase) (Guided entry of tail-anchored proteins factor 3, ATPase)		0.0807719	0.361037	1	0.114005	0.996665	0.713935	0.0332327	0.111611	0.972486	1.97281	1.33612	0.0139002	1.89204	1.28164	0.016549	1.85881	1.26484	0.0236475	1.8388	1.32536	0.00472566	1.75803	1.26716	0.00568939	1.72479	1.24948	0.0096639	178000000	11500000	20000000	136000000	22600000	181000000	140000000	14000000	161000000	169000000	184000000	191000000	206000000	186000000	182000000	150000000	196000000	189000000
A0A1L8HPN0;Q91788;Q6PCG4	A0A1L8HPN0	psmb5	Proteasome subunit beta (EC 3.4.25.1)		0.08005	0.398512	1	-0.223662	1.11421	0.518477	-0.303712	1.73429	0.282073	0.11715	1.028	0.192491	0.0370998	0.532449	0.419582	0.340812	2.43231	0.0181111	1.35417	1.29092	0.00622516	1.27412	1.2246	0.00765487	1.57783	1.48034	0.00506641	208000000	211000000	212000000	191000000	162000000	20500000	133000000	130000000	279000000	251000000	288000000	227000000	194000000	226000000	202000000	223000000	209000000	213000000
A0A1L8F666	A0A1L8F666	gsn	gelsolin		0.0800123	0.399377	1	-0.0741119	0.25735	0.891873	-0.154124	0.630469	0.742805	0.78689	4.12231	0.0007104	0.706878	3.91006	0.000546763	0.861002	3.72318	0.00103063	0.997958	4.11289	0.00014485	0.917946	3.93959	8.56e-05	1.07207	3.8687	0.000108527	1020000000	817000000	860000000	876000000	689000000	875000000	675000000	859000000	1880000000	1670000000	1620000000	1350000000	1380000000	1330000000	1590000000	1530000000	1470000000	1490000000
Q4QQY5;A0JMS9	A0JMS9	krtcap3	LOC733277 protein		0.0795455	0.237993	1	0.286766	0.540974	0.663329	0.20722	0.316194	0.819872	0.351046	1.36354	0.0457152	0.271501	0.900885	0.114316	0.0642805	0.379073	0.518652	1.77767	1.57189	0.00187947	1.69812	1.48843	0.00296341	1.4909	1.28133	0.00941215	170000000	185000000	289000000	221000000	107000000	17200000	155000000	135000000	160000000	309000000	171000000	284000000	280000000	195000000	275000000	285000000	270000000	254000000
B7ZPP0;Q9DG02;A0A1L8HUU6;A0A1L8HM27;Q91587;Q6AX64;A0A1L8H1R7;A0A1L8H1N2;A0A1L8GRD5;A0A1L8GS09	Q9DG02	camk2d	Calcium/calmodulin-dependent protein kinase type II delta chain (CaM kinase II subunit delta) (CaM-kinase II delta chain) (CaMK-II subunit delta) (EC 2.7.11.17)		0.0791478	0.682633	1	0.0472674	0.270479	0.910932	-0.0318804	0.160176	0.957881	0.28595	1.74644	0.0360913	0.206802	1.27122	0.0879338	0.238682	1.34633	0.0873624	1.22327	5.06265	0	1.14412	4.81316	0	1.176	4.65849	0.000241379	123000000	108000000	92600000	124000000	56900000	57600000	68800000	50300000	115000000	133000000	140000000	137000000	133000000	137000000	120000000	124000000	141000000	133000000
A0A1L8H815;Q7ZYG7;A0A1L8HFX8;A0A1L8HFX3	Q7ZYG7	ap2b1	AP complex subunit beta		0.0779753	0.361681	1	0.0673547	0.497745	0.847518	-0.0106206	0.0424099	0.983996	0.451469	2.03615	0.0118051	0.373494	1.5938	0.0311937	0.384115	1.81223	0.0269469	0.998755	3.84035	0.000124217	0.92078	3.42308	6.07e-05	0.9314	3.75019	0.000266667	516000000	360000000	352000000	446000000	356000000	254000000	244000000	291000000	514000000	525000000	577000000	545000000	610000000	527000000	547000000	468000000	536000000	587000000
A0A1L8H053;Q6NRG9	Q6NRG9	man2c1	MGC83821 protein		0.0773072	0.196021	1	-0.346115	1.016	0.454182	-0.423422	1.41651	0.239295	1.12311	0.845219	0.0795328	1.0458	0.801688	0.087598	1.46922	1.05447	0.0452795	1.84906	1.21364	0.00717406	1.77175	1.17104	0.0081203	2.19517	1.41521	0.00517891	104000000	125000000	8937313	143000000	166000000	15400000	98200000	8856717	160000000	190000000	218000000	147000000	123000000	135000000	158000000	116000000	139000000	128000000
A0A2Z6G143;A0A1L8HV78;A0A1L8HV81	A0A1L8HV78	smarcad1b	Helicase ATP-binding domain-containing protein (Fragment)		0.0767503	0.368849	1	-0.28882	1.24884	0.431315	-0.36557	1.79392	0.182516	0.171875	0.969965	0.154041	0.0951252	0.670487	0.277457	0.460695	2.0935	0.0148187	0.418145	2.23536	0.00296302	0.341395	2.07852	0.00628115	0.706965	3.04804	0.000825397	107000000	143000000	118000000	107000000	87200000	116000000	93500000	104000000	180000000	148000000	142000000	185000000	137000000	127000000	115000000	126000000	131000000	140000000
Q7ZX00	Q7ZX00	kpna2	Importin subunit alpha		0.0767202	0.281178	1	0.832979	0.51363	0.57665	0.756259	0.452928	0.6387	0.649785	1.63393	0.0141746	0.573065	1.39006	0.0264044	-0.183194	0.230417	0.765399	2.04911	3.45942	0	1.97239	3.29035	0.000107749	1.21614	1.03833	0.019879	75000000	41800000	45800000	85100000	27000000	32200000	11900000	24400000	68500000	90300000	11400000	105000000	81400000	101000000	96500000	75300000	84800000	100000000
A0A1L8FLJ1;Q7T0U9	Q7T0U9	arcn1	Coatomer subunit delta		0.0766129	0.411482	1	0.0110054	0.0474278	0.970431	-0.0656075	0.474904	0.873436	0.294823	2.25683	0.0205747	0.21821	2.17533	0.0397079	0.283817	2.74244	0.0212863	0.856771	4.15389	0.000123513	0.780158	4.30168	8.37e-05	0.845765	4.53216	0.000119658	770000000	769000000	770000000	682000000	441000000	556000000	501000000	534000000	851000000	983000000	914000000	894000000	838000000	831000000	860000000	952000000	942000000	836000000
A0A1L8I343	A0A1L8I343	vwa5a			0.0756321	0.181842	1	0.0203872	0.0420841	0.971823	-0.0552449	0.20024	0.927249	0.66739	1.76824	0.0105127	0.591758	1.83443	0.0111288	0.647003	1.94486	0.0112308	1.45243	3.89808	0	1.3768	4.52451	0	1.43204	4.49859	0.000311111	465000000	261000000	349000000	455000000	179000000	197000000	250000000	247000000	541000000	661000000	624000000	518000000	611000000	581000000	573000000	488000000	549000000	509000000
Q7SZU3;A0A1L8H6M8	Q7SZU3	rps10	Rps10-prov protein		0.0756073	0.0848376	1	0.26402	0.478185	0.698518	0.188413	0.2352	0.856705	3.54508	5.6726	0	3.46947	4.85754	0	3.28106	5.45802	0	4.20938	5.29858	0	4.13377	4.7978	0	3.94536	5.1256	0	23800000	36300000	29800000	24400000	11300000	26800000	18400000	18000000	198000000	314000000	260000000	348000000	232000000	317000000	244000000	527000000	245000000	308000000
Q8AVP8;Q70YG6;A0A1L8H1Q1;Q6DTN6;A0A1L8H1P8;Q6NUH4;Q7SZ12;A0A1L8H1S6	Q8AVP8	ppia	Peptidyl-prolyl cis-trans isomerase (PPIase) (EC 5.2.1.8)		0.0751901	0.245777	1	-0.168985	0.30382	0.819643	-0.244175	0.470062	0.73216	0.477878	2.44082	0.00721177	0.402688	2.07967	0.0141297	0.646863	1.79631	0.0141087	0.924278	2.6578	0.000420571	0.849088	2.4714	0.000628079	1.09326	2.34388	0.00140451	595000000	484000000	632000000	549000000	373000000	583000000	313000000	426000000	1290000000	826000000	904000000	623000000	801000000	693000000	848000000	649000000	708000000	708000000
A0A1L8GFG5;Q6NTQ3	Q6NTQ3		LOC414455 protein (Fragment)		0.0743299	0.206442	1	0.0603476	0.123683	0.92311	-0.0139823	0.0263423	0.985866	0.308857	1.60721	0.0374391	0.234528	1.26526	0.0772711	0.24851	1.02077	0.130098	1.05906	4.58501	0	0.984733	4.44209	0.000131532	0.998715	3.51274	0.000249292	187000000	204000000	218000000	172000000	114000000	121000000	114000000	114000000	177000000	296000000	235000000	230000000	238000000	262000000	188000000	232000000	274000000	229000000
Q6GR32;P10666	Q6GR32	rps6ka1	Ribosomal protein S6 kinase (EC 2.7.11.1)		0.0741053	0.471491	1	0.364087	0.933657	0.460761	0.289982	0.705523	0.593779	0.583395	4.32024	0.000794667	0.50929	3.85268	0.00196956	0.219308	0.811082	0.189478	1.42801	4.47891	0	1.3539	4.31972	0	1.06392	2.68075	0.000765986	86200000	80700000	78100000	75100000	48300000	44700000	53200000	34100000	66300000	122000000	107000000	86300000	122000000	111000000	104000000	119000000	113000000	115000000
Q7SZ94;A0A1L8GF57;Q7ZWL4	Q7SZ94	dnaja2	Dnaja2-prov protein		0.0730405	0.439196	1	0.861405	1.06181	0.293132	0.788364	0.954175	0.309036	1.93874	3.75502	0.000644211	1.8657	3.64773	0.000617391	1.07734	1.44285	0.0188373	2.30696	3.98855	0	2.23392	3.89673	0	1.44556	1.83929	0.00249338	22400000	14400000	33800000	27900000	18100000	19500000	10900000	28600000	84000000	32400000	28000000	79600000	85000000	80800000	81700000	96100000	89000000	88400000
Q6INU5;Q7ZXB9;A0A1L8GFV4	Q6INU5	faf1	MGC80303 protein		0.0728326	0.444096	1	0.0614281	0.126155	0.92058	-0.0114045	0.0199064	0.991296	0.829425	2.38353	0.00370224	0.756593	2.1211	0.00470137	0.767997	1.77391	0.0121351	1.19352	2.71769	0.000267327	1.12068	2.52149	0.000522111	1.13209	2.22673	0.00166783	32400000	24000000	30500000	48900000	19600000	27200000	41400000	19100000	43600000	51500000	54900000	79100000	60700000	48700000	54400000	58700000	59500000	57300000
A0A310U520	A0A310U520				0.0719504	0.319581	1	0.00608778	0.0191199	0.981392	-0.0658627	0.465871	0.873265	0.293571	1.84149	0.030565	0.22162	2.49728	0.0332736	0.287483	2.38314	0.0247051	0.702193	3.4473	0.000226263	0.630243	4.35498	6.17e-05	0.696105	4.05213	0.000293467	63700000	74200000	70100000	71200000	46600000	55900000	52200000	55900000	93700000	78500000	81000000	87900000	79400000	80200000	79700000	86000000	72100000	83300000
Q6DD77;A0JPG0;Q6DD36;A0A1L8FQL5	Q6DD36	oxsr1	Osr1-prov protein		0.0714049	0.253614	1	0.19077	1.24153	0.534085	0.119365	0.400507	0.834616	0.25692	1.6169	0.0492147	0.185515	0.900509	0.148521	0.0661502	0.518846	0.420188	0.332677	1.03783	0.0350271	0.261272	0.788684	0.0728848	0.141907	0.552954	0.19948	185000000	217000000	174000000	157000000	126000000	261000000	161000000	167000000	186000000	183000000	176000000	221000000	208000000	200000000	175000000	252000000	206000000	231000000
Q91673	Q91673	zp4	Lzpb-a protein (XlZPB)		0.0705123	0.422862	1	0.0861902	0.411502	0.840941	0.0156779	0.0519657	0.976799	1.97822	4.98787	0	1.90771	4.78032	0	1.89203	4.63759	0	2.21255	6.11371	0	2.14204	5.80915	0	2.12636	5.57466	0	87800000	55000000	86500000	82600000	56000000	75600000	73400000	57900000	316000000	240000000	294000000	292000000	302000000	271000000	263000000	317000000	309000000	317000000
A0A1L8G0D3;Q6GPY6	Q6GPY6	cfap20	Cilia- and flagella-associated protein 20		0.0701623	0.147767	1	-0.258615	0.689899	0.608786	-0.328777	0.80039	0.56698	0.68367	3.10891	0.00219243	0.613508	2.41635	0.00399137	0.942285	3.3229	0.00139213	1.11097	2.87361	0.000234965	1.04081	2.57275	0.000556028	1.36959	3.15649	0.000254335	67100000	57500000	69400000	66300000	53300000	32100000	55700000	57200000	149000000	131000000	133000000	93500000	104000000	106000000	119000000	74600000	96500000	101000000
Q8JHE2;Q7SZA9;A0A1L8GHD2;Q9W760	Q7SZA9	rhoa	MGC64296 protein		0.0686293	0.10007	1	-0.318123	0.798609	0.525219	-0.386753	0.977287	0.416773	0.276367	0.96709	0.109124	0.207738	0.757497	0.176476	0.594491	2.66892	0.00515367	0.61472	1.88268	0.00253423	0.546091	1.66053	0.00534379	0.932843	3.43405	0.000294207	2390000000	2080000000	2870000000	2530000000	1620000000	1920000000	1890000000	2390000000	3700000000	4330000000	3690000000	3160000000	2110000000	2790000000	2790000000	3900000000	2320000000	3150000000
A0A1L8HK01;A0A1L8I0U8	A0A1L8HK01	piwil3	piwi-like protein 1		0.0684853	0.737051	1	0.01612	0.0990432	0.960167	-0.0523653	0.302121	0.909049	0.373813	3.94625	0.00460253	0.305327	2.83542	0.0121193	0.357693	2.83607	0.0117351	0.734508	5.3448	0	0.666022	4.50139	6.99e-05	0.718388	4.34074	0.000262687	616000000	595000000	564000000	657000000	494000000	488000000	425000000	488000000	803000000	827000000	799000000	691000000	734000000	698000000	768000000	804000000	788000000	806000000
Q7SZF6;A0A1L8GLT4;P19010;P19011	Q7SZF6	vtgb1	Vitellogenin B1		0.0678654	0.245018	1	-0.0377722	0.168693	0.927896	-0.105638	0.314343	0.861144	4.59167	8.59996	0	4.52381	7.41256	0	4.62945	7.82893	0	2.63326	6.81901	0	2.56539	5.80067	0	2.67103	6.21274	0	481000000	394000000	375000000	480000000	1620000000	2070000000	1570000000	1480000000	9040000000	11500000000	10400000000	11800000000	10100000000	9810000000	8110000000	11900000000	10400000000	10300000000
A2VDE3;A9JS29	A9JS29	snf8	Vacuolar-sorting protein SNF8		0.0676846	0.145697	1	0.570227	1.06351	0.380339	0.502542	0.887374	0.405263	1.45705	1.58531	0.00806647	1.38937	1.51037	0.0104413	0.886826	0.964351	0.0709207	1.51276	3.34451	0.000128994	1.44508	3.1629	7.47e-05	0.942536	1.8118	0.00348114	60600000	11900000	39600000	12600000	22000000	25000000	16300000	34200000	26800000	54900000	52900000	54100000	83800000	59700000	54800000	61600000	76000000	64500000
Q6DD48	Q6DD48	pgk1	Phosphoglycerate kinase (EC 2.7.2.3)		0.0671816	0.271922	1	-0.145662	0.664364	0.718306	-0.212844	1.74393	0.414624	0.252982	1.70775	0.0460661	0.185801	2.30583	0.0505762	0.398644	3.68284	0.00515133	0.725221	3.33477	0.00026601	0.658039	3.85189	0.000196733	0.870883	4.42264	0.000117155	12100000000	11700000000	12700000000	11700000000	8080000000	9220000000	7840000000	9790000000	16300000000	17300000000	15500000000	14700000000	13600000000	12700000000	13900000000	14700000000	13200000000	13400000000
A0A1L8ERZ6	A0A1L8ERZ6	kpnb1	Importin N-terminal domain-containing protein		0.0668736	0.442883	1	-0.138998	0.852276	0.691971	-0.205872	1.21853	0.568299	0.224656	2.98249	0.0238508	0.157783	1.81507	0.0843694	0.363654	2.91318	0.0108725	0.580758	1.7358	0.00418428	0.513885	1.53679	0.00740614	0.719756	2.03306	0.00323503	23100000000	24200000000	23900000000	24000000000	24600000000	12500000000	17800000000	21800000000	29500000000	30800000000	34900000000	27600000000	29100000000	26300000000	26800000000	24200000000	26500000000	27800000000
A0A1L8FJW8;Q66J32;Q6P7I7	Q66J32	sar1a	MGC82076 protein		0.0661526	0.11326	1	0.330215	0.588748	0.614823	0.264062	0.432544	0.74224	0.700747	1.92661	0.00758293	0.634595	1.70602	0.0123783	0.370533	0.918219	0.119127	2.14065	4.50549	0	2.07449	4.32056	0	1.81043	3.55316	0.000145078	2130000000	1410000000	1550000000	2380000000	496000000	809000000	656000000	776000000	1830000000	3040000000	1790000000	3110000000	3160000000	3530000000	2730000000	2110000000	2800000000	4000000000
Q6PA71;A0A1L8HTX2;A0A1L8HLC2	Q6PA71	ppat	Amidophosphoribosyltransferase (ATase) (EC 2.4.2.14) (Glutamine phosphoribosylpyrophosphate amidotransferase)		0.0655856	0.183817	1	-0.113522	0.407824	0.819887	-0.179108	0.502276	0.752863	1.60841	1.87595	0.00464861	1.54282	1.77845	0.00475017	1.72193	1.97106	0.00465425	1.25634	2.75115	0.000232124	1.19076	2.49093	0.000528902	1.36986	2.83569	0.000449667	60700000	11000000	13700000	19200000	33000000	22100000	37800000	17000000	74400000	65900000	76800000	55600000	62600000	61300000	70800000	47000000	64600000	60200000
Q6AZJ2;A0A1L8FB97	Q6AZJ2	atp6v1d	MGC80692 protein		0.065578	0.283355	1	-0.101475	0.427027	0.820196	-0.167053	1.07918	0.623756	0.317483	1.84429	0.0276103	0.251905	1.85904	0.0389255	0.418958	2.59168	0.0108183	0.777008	2.91187	0.000362463	0.71143	2.9548	0.000539202	0.878482	3.3201	0.000448673	183000000	148000000	150000000	152000000	135000000	118000000	88500000	123000000	223000000	230000000	205000000	188000000	205000000	185000000	188000000	174000000	191000000	185000000
A0A1L8FG60	A0A1L8FG60	pank4	Pantothenate kinase (EC 2.7.1.33)		0.0653229	0.298503	1	0.0378532	0.150757	0.927729	-0.0274696	0.094994	0.978981	0.813038	1.76832	0.00801399	0.747715	1.62455	0.0121552	0.775185	1.67152	0.0147823	0.81604	1.19004	0.0119591	0.750717	1.10131	0.0151131	0.778187	1.13473	0.0184054	9522437	15100000	8741805	20700000	16100000	27200000	9373325	6291882	23300000	20000000	19700000	24400000	24700000	19900000	20300000	20700000	21800000	22000000
A0A1L8HQN1;B2GTX7	B2GTX7	vps33a	LOC100158448 protein		0.0645604	0.141877	1	0.704978	1.05355	0.349365	0.640418	0.881786	0.361281	0.799532	1.35023	0.0210319	0.734972	1.20442	0.0332426	0.0945539	0.366968	0.522103	1.16657	1.71786	0.00176254	1.10201	1.58181	0.00297267	0.461587	0.666472	0.0986834	51800000	15700000	44600000	36300000	11800000	42700000	40500000	23200000	53600000	32400000	50200000	19600000	70000000	64500000	47700000	47000000	68500000	61300000
A0A1L8GDH4	A0A1L8GDH4		Alpha_adaptinC2 domain-containing protein (Fragment)		0.0644274	0.148179	1	-0.0269704	0.0829847	0.954586	-0.0913978	0.249106	0.885593	0.46728	2.72458	0.00571631	0.402853	1.8785	0.0176368	0.49425	3.60265	0.003708	0.591774	2.33918	0.00125837	0.527347	1.86495	0.00402745	0.618745	2.66255	0.00193494	197000000	184000000	180000000	180000000	215000000	152000000	148000000	170000000	270000000	270000000	277000000	227000000	297000000	257000000	247000000	190000000	256000000	297000000
A0A1L8GHR2	A0A1L8GHR2	copg1	Coatomer subunit gamma		0.0639682	0.28798	1	0.0899801	0.184588	0.901787	0.0260119	0.0460651	0.975266	0.45284	3.13774	0.00462927	0.388872	2.47733	0.0102997	0.36286	1.26694	0.0636182	1.19042	3.93575	9.71e-05	1.12645	3.68228	9.15e-05	1.10044	2.80432	0.000514179	187000000	159000000	164000000	154000000	121000000	77300000	110000000	94100000	163000000	214000000	299000000	197000000	249000000	195000000	218000000	208000000	226000000	245000000
Q8JHF9;Q7ZWU1	Q7ZWU1	stip1	Stip1-prov protein		0.0637355	0.142538	1	0.835625	2.67481	0.0107429	0.77189	2.64882	0.0258222	2.52452	5.76159	0	2.46078	5.88528	0	1.68889	5.09011	0	1.99329	5.18195	0	1.92955	5.29014	0	1.15766	4.17932	0.000157303	584000000	497000000	553000000	440000000	755000000	836000000	778000000	628000000	1880000000	1750000000	1360000000	1710000000	3320000000	2310000000	3050000000	2780000000	3000000000	2310000000
Q66J67;A0A1L8HEI3	Q66J67	ipo9	MGC81741 protein		0.0631728	0.100224	1	-0.13962	0.197347	0.874912	-0.202793	0.415534	0.757811	0.520113	1.56322	0.0200369	0.45694	2.22691	0.0099752	0.659733	2.06587	0.0101095	0.617953	1.49806	0.00674648	0.55478	1.74059	0.00472964	0.757573	1.8773	0.00379215	250000000	214000000	222000000	266000000	316000000	184000000	192000000	216000000	326000000	284000000	513000000	414000000	320000000	304000000	401000000	287000000	362000000	310000000
A0A1L8GLL5;P18709;B3DLK7;A2BD87;Q3B8A8	P18709	vtga2	Vitellogenin-A2 (VTG A2) [Cleaved into: Lipovitellin I;Lipovitellin II;Phosvitin]		0.0628319	0.211817	1	0.0301905	0.0899469	0.949553	-0.0326414	0.0699332	0.978238	3.90044	10.0807	0	3.8376	7.45851	0	3.87024	7.40135	0	2.26647	7.28577	0	2.20364	5.73005	0	2.23628	5.7054	0	765000000	697000000	673000000	715000000	2180000000	2510000000	2230000000	1960000000	8320000000	11000000000	10300000000	12300000000	10800000000	10100000000	8190000000	12000000000	11000000000	10200000000
A0A310TYC6;Q6PHW7;A0A310TLE9	Q6PHW7	eloc	Tceb1-prov protein		0.0627227	0.185169	1	-0.0514822	0.0622611	0.949886	-0.114205	0.165897	0.908729	0.68012	1.65765	0.0125616	0.617398	1.69348	0.0134158	0.731603	1.37833	0.0274467	1.29665	3.2966	0.000196491	1.23393	3.63278	9.77e-05	1.34814	2.57009	0.000586195	96300000	47100000	53300000	75100000	60800000	35400000	40900000	37400000	115000000	94200000	174000000	73200000	104000000	104000000	95100000	97500000	84600000	97700000
A0A1L8HCS3;A0A1L8F485	A0A1L8HCS3	gart	Trifunctional purine biosynthetic protein adenosine-3 [Includes: Phosphoribosylamine--glycine ligase (EC 6.3.4.13) (Glycinamide ribonucleotide synthetase) (GARS) (Phosphoribosylglycinamide synthetase);Phosphoribosylformylglycinamidine cyclo-ligase (EC 6.3.3.1) (AIR synthase) (AIRS) (Phosphoribosyl-aminoimidazole synthetase);Phosphoribosylglycinamide formyltransferase (EC 2.1.2.2) (5'-phosphoribos…		0.0621276	0.438526	1	-0.00600481	0.0296071	0.979356	-0.0681324	0.371501	0.880392	0.242223	2.06923	0.0355713	0.180095	1.42858	0.0893579	0.248228	1.81093	0.0520966	0.936578	3.69315	0.000191687	0.87445	3.43806	5.73e-05	0.942583	3.5621	0.000240437	2610000000	2180000000	2460000000	2650000000	1540000000	1180000000	1760000000	1690000000	2600000000	3130000000	3070000000	2960000000	2960000000	2720000000	2970000000	2550000000	2820000000	2950000000
A0A1L8F5I9	A0A1L8F5I9				0.0621128	0.129159	1	-0.202985	0.819467	0.616545	-0.265098	0.633825	0.637063	0.751873	2.85834	0.00226178	0.68976	1.99737	0.00753639	0.954858	3.09153	0.00147338	1.29687	5.93838	0	1.23476	3.71279	0.000105036	1.49986	5.25103	0.000583333	164000000	115000000	120000000	165000000	103000000	91600000	92400000	94400000	320000000	285000000	254000000	227000000	237000000	239000000	278000000	160000000	254000000	214000000
A0A1L8GFU4;Q7ZX23;A0A1L8GMD5	Q7ZX23	cmpk1	UMP-CMP kinase (EC 2.7.4.14) (Deoxycytidylate kinase) (CK) (dCMP kinase) (Nucleoside-diphosphate kinase) (EC 2.7.4.6) (Uridine monophosphate/cytidine monophosphate kinase) (UMP/CMP kinase) (UMP/CMPK)		0.0608129	0.271885	1	0.0592928	0.193157	0.910284	-0.00152016	0.00358168	0.997794	1.28311	1.28461	0.0180768	1.22229	1.2233	0.0235955	1.22381	1.21743	0.0300443	1.5972	1.69747	0.00145053	1.53639	1.62869	0.00224886	1.53791	1.61858	0.00367208	58400000	9664142	71700000	53300000	50000000	9970268	67800000	26700000	111000000	86500000	88100000	75800000	100000000	83200000	79000000	97100000	88200000	94600000
Q6PAD3;A0A1L8FHT5;A0A310TNW1;A0A1L8FHS4;A0A1L8FHT9	Q6PAD3	psmc4	Psmc4 protein		0.0602579	0.168291	1	-0.218015	0.63598	0.664478	-0.278273	1.07395	0.497897	0.552262	2.61815	0.00486178	0.492004	3.19866	0.00309185	0.770277	3.41953	0.00146286	0.878785	3.24368	0.000246606	0.818527	3.62732	6.05e-05	1.0968	3.81317	0.000105263	378000000	324000000	341000000	354000000	287000000	249000000	253000000	330000000	668000000	654000000	603000000	474000000	490000000	425000000	531000000	521000000	494000000	441000000
A0A310U7M2	A0A310U7M2				0.0601721	0.206386	1	-0.00618267	0.0150203	0.981478	-0.0663548	0.142634	0.937553	0.37651	2.94486	0.00743846	0.316338	1.57642	0.0373374	0.382692	1.63767	0.033791	1.39843	1.7001	0.00155338	1.33826	1.6048	0.00258488	1.40461	1.6613	0.00350452	71000000	79600000	73600000	88000000	39500000	13300000	66200000	61800000	117000000	89300000	83400000	121000000	102000000	94800000	79100000	115000000	97200000	99200000
Q641I6	Q641I6	plin2	Perilipin		0.059732	0.31081	1	0.0414596	0.228828	0.917186	-0.0182724	0.0757416	0.979721	0.90566	5.45676	0.000711628	0.845928	4.72964	0.000579592	0.8642	5.0676	0.000416	2.30419	5.05042	0	2.24446	4.90876	0	2.26273	4.97159	0.000777778	556000000	538000000	541000000	487000000	163000000	290000000	182000000	190000000	1020000000	946000000	871000000	1030000000	1000000000	999000000	830000000	990000000	1030000000	1050000000
Q63ZG6;A0A1L8F028	Q63ZG6	pygl	Alpha-1,4 glucan phosphorylase (EC 2.4.1.1)		0.0579967	0.307263	1	0.0544319	0.219747	0.911283	-0.00356484	0.0179199	0.9964	0.341347	2.53345	0.011708	0.28335	3.85542	0.00896182	0.286915	2.491	0.0244388	1.03674	2.99533	0.00024	0.978745	3.02525	0.000241404	0.98231	2.92709	0.000518045	555000000	580000000	526000000	540000000	247000000	461000000	335000000	349000000	654000000	680000000	607000000	751000000	680000000	667000000	690000000	642000000	668000000	807000000
A0A1L8GF35;A0A1L8GL83	A0A1L8GF35	phkb	Phosphorylase b kinase regulatory subunit		0.0579324	0.181367	1	-0.353868	1.49169	0.362755	-0.4118	1.39402	0.263352	0.303405	1.26575	0.0626	0.245472	0.929517	0.116321	0.657273	2.19078	0.0085443	0.63559	1.57158	0.00532675	0.577658	1.36751	0.00955704	0.989458	2.19388	0.00193249	1000000000	749000000	862000000	1220000000	1010000000	525000000	575000000	1020000000	1400000000	1480000000	1840000000	1270000000	1150000000	1070000000	1350000000	933000000	1080000000	1220000000
Q6PAA1;A0A1L8EP19	Q6PAA1	gca	MGC68559 protein		0.0577273	0.132202	1	-0.241313	0.728508	0.60873	-0.29904	0.687319	0.591553	0.33958	1.3998	0.0450631	0.281852	0.943051	0.10347	0.580892	1.80304	0.0164995	0.99395	5.24021	0	0.936223	3.34462	5.75e-05	1.23526	4.03851	0.000152174	380000000	268000000	299000000	414000000	226000000	214000000	212000000	201000000	609000000	579000000	453000000	395000000	418000000	403000000	522000000	314000000	373000000	444000000
A0A1L8GR83;P35615	P35615	etf1	Eukaryotic peptide chain release factor subunit 1 (Eukaryotic release factor 1) (eRF1) (Omnipotent suppressor protein 1 homolog) (SUP1 homolog)		0.0576653	0.124361	1	0.0490923	0.076333	0.946403	-0.00857305	0.0173195	0.992179	0.601092	1.93481	0.00861582	0.543427	2.71483	0.0035683	0.552	1.83616	0.0168248	1.32466	1.54776	0.00240815	1.267	1.54373	0.00297547	1.27557	1.50007	0.00535379	52800000	68400000	51000000	49000000	50000000	10900000	48100000	46400000	85800000	83200000	99400000	58800000	74700000	85300000	84100000	75900000	93900000	71100000
A5D8P5;A0A1L8GW43	A5D8P5		LOC100049766 protein (Fragment)		0.0571222	0.185354	1	-0.0672803	0.286601	0.89252	-0.124403	0.74259	0.753044	0.355052	1.8561	0.0223043	0.29793	1.73916	0.0341296	0.422333	2.88063	0.00859119	0.58139	2.74521	0.000682521	0.524268	2.73248	0.0011184	0.64867	3.75763	0.0005512	303000000	236000000	291000000	265000000	235000000	263000000	239000000	199000000	372000000	343000000	371000000	375000000	373000000	332000000	350000000	290000000	339000000	389000000
Q0IH85;Q801R1;Q9DE27;A0A1L8FH77;A0A1L8FH58;A0A1L8FH67;A0A1L8FH57;A0A1L8FH59	Q9DE27	ruvbl2	RuvB-like 2 (EC 3.6.4.12) (Reptin)		0.0568995	0.137024	1	-0.423468	0.856909	0.45697	-0.480367	1.24858	0.265692	0.341753	1.34388	0.0484314	0.284853	1.95983	0.0309898	0.765221	2.23605	0.00624539	0.355352	1.13624	0.0268329	0.298453	1.26407	0.0232065	0.77882	1.98929	0.00322568	270000000	323000000	292000000	250000000	302000000	288000000	208000000	339000000	656000000	500000000	480000000	336000000	343000000	315000000	368000000	351000000	350000000	316000000
A0A1L8HIU9	A0A1L8HIU9	spart	MIT domain-containing protein		0.0568023	0.113796	1	0.387812	1.10406	0.447055	0.33101	0.778379	0.580691	5.25263	6.32518	0	5.19583	6.10866	0	4.86482	5.95198	0	2.41637	6.12906	0	2.35957	5.43532	0	2.02856	5.08729	0.000756757	19100000	25600000	31900000	41200000	212000000	193000000	225000000	181000000	623000000	885000000	830000000	1010000000	991000000	874000000	953000000	1400000000	1020000000	895000000
Q8AVK0	Q8AVK0	dars	Dars-prov protein		0.054595	0.201667	1	0.0899348	0.390962	0.841701	0.0353398	0.100355	0.973127	0.250448	2.20706	0.0298576	0.195853	1.2263	0.0967017	0.160513	1.08549	0.170909	0.767704	3.24	0.000267769	0.713109	2.7323	0.000642317	0.67777	2.68526	0.00166113	146000000	167000000	145000000	160000000	86700000	119000000	127000000	103000000	158000000	206000000	168000000	161000000	148000000	177000000	204000000	181000000	198000000	186000000
A0A1L8H9Z8;Q6DD69;A0A1L8HIB5;Q6PF67;A2RV78;A0A1L8FQP1	Q6DD69	pfkm	ATP-dependent 6-phosphofructokinase (ATP-PFK) (Phosphofructokinase) (EC 2.7.1.11) (Phosphohexokinase)		0.0545125	0.246499	1	-0.0108328	0.0494561	0.971287	-0.0653453	0.26122	0.900842	0.42745	2.69859	0.00693377	0.372937	2.03146	0.0167881	0.438282	2.50248	0.0108493	1.28975	6.1197	0	1.23524	5.1417	0	1.30059	5.61166	0.000571429	174000000	169000000	141000000	139000000	79800000	91200000	79900000	91100000	202000000	230000000	189000000	223000000	226000000	207000000	201000000	173000000	205000000	216000000
B7ZSB2;A0A1L8HTV8;Q9PVV4	Q9PVV4	pcm1	Pericentriolar material 1 protein (PCM-1) (xPCM-1)		0.0543652	0.39104	1	-0.0855126	0.494301	0.831648	-0.139878	0.973512	0.694627	0.816135	3.62412	0.000839437	0.76177	3.53172	0.000513514	0.901648	3.7244	0.000823077	1.2013	4.57748	0	1.14693	4.53668	0	1.28681	4.60452	0.000269231	261000000	323000000	299000000	230000000	193000000	261000000	210000000	187000000	472000000	523000000	493000000	578000000	477000000	433000000	474000000	488000000	510000000	515000000
Q641C7;A0A1L8HEP1;Q6GQ32	Q641C7	rnpep	MGC82089 protein		0.0542579	0.284486	1	0.0760927	0.398869	0.845826	0.0218348	0.135253	0.978381	0.382933	1.72182	0.0237799	0.328675	1.62259	0.0341679	0.30684	1.49676	0.0540178	1.04163	5.37444	0	0.987374	6.39472	0	0.965539	5.97203	0.000383562	490000000	329000000	360000000	421000000	240000000	262000000	247000000	254000000	498000000	530000000	455000000	477000000	502000000	477000000	533000000	477000000	533000000	547000000
Q640H5	Q640H5	idh1	Isocitrate dehydrogenase [NADP] (EC 1.1.1.42)		0.0539622	0.167787	1	-0.229053	0.663853	0.648865	-0.283015	1.19448	0.430933	0.80567	2.65774	0.002312	0.751708	2.9902	0.00198033	1.03472	3.19522	0.00138125	1.00969	3.99397	0.000138854	0.955732	5.59754	0	1.23875	4.48466	0.000231405	282000000	190000000	196000000	252000000	216000000	195000000	189000000	187000000	523000000	493000000	495000000	365000000	372000000	356000000	404000000	397000000	365000000	343000000
A0A1L8FTM8;Q8AVW5	Q8AVW5	ywhaz	Ywhaz-prov protein		0.0527601	0.323943	1	0.0870218	0.234816	0.887653	0.0342617	0.0801381	0.978678	0.515515	2.55032	0.00567169	0.462755	2.25571	0.00926612	0.428493	1.52932	0.0341011	1.22688	5.14587	0	1.17412	4.86558	0	1.13986	3.59983	0.000186667	348000000	246000000	264000000	318000000	184000000	191000000	191000000	149000000	318000000	508000000	359000000	407000000	435000000	406000000	406000000	362000000	450000000	407000000
Q6INK0;A0A1L8FW90	Q6INK0	tbc1d5	MGC82419 protein		0.0526156	0.0951249	1	0.091125	0.195092	0.901763	0.0385094	0.0718664	0.980479	0.53507	2.17472	0.00780364	0.482454	1.89269	0.0133847	0.443945	2.00786	0.0177044	0.557291	1.983	0.00240348	0.504675	1.74902	0.00504078	0.466166	1.79903	0.00836863	87700000	94100000	109000000	89500000	79200000	107000000	83600000	107000000	140000000	131000000	101000000	149000000	128000000	110000000	122000000	177000000	118000000	181000000
A0A310UCX3;Q5PPT7	Q5PPT7		Galactose-1-phosphate uridylyltransferase (EC 2.7.7.12) (Fragment)		0.0524125	0.417252	1	0.0735817	0.229305	0.903235	0.0211692	0.057226	0.978629	0.268068	1.55898	0.0491396	0.215655	1.26549	0.085936	0.194486	0.855481	0.189372	0.776304	2.27371	0.000961379	0.723892	2.13689	0.00147371	0.702723	1.85926	0.00433226	472000000	612000000	436000000	473000000	269000000	526000000	310000000	331000000	465000000	548000000	568000000	706000000	579000000	585000000	529000000	605000000	588000000	565000000
A0A1L8GYW8;Q7ZXE9	Q7ZXE9	tes	Testin (Xtes)		0.0513549	0.455429	1	-0.157047	0.507972	0.729981	-0.208402	0.697324	0.665112	0.451842	1.27656	0.0415603	0.400487	1.13838	0.0577555	0.60889	1.47047	0.0260694	0.419371	1.15271	0.0221346	0.368016	1.02233	0.0305515	0.576418	1.36142	0.013558	8682682	14000000	19100000	14500000	13100000	19800000	16000000	8882714	23100000	16900000	25400000	18300000	18200000	17300000	19200000	16800000	17700000	18500000
A0A1L8F6K6;A0A1L8F2B5;P49401	P49401	rps4	40S ribosomal protein S4		0.0513387	0.0260201	1	-0.113657	0.0575996	0.947936	-0.164995	0.392317	0.797869	1.20661	1.18363	0.0261571	1.15527	3.78265	0.000540952	1.32027	3.17675	0.000792593	0.906862	0.90551	0.0278823	0.855523	2.31853	0.000790643	1.02052	2.22384	0.0018047	15100000	19300000	15100000	23200000	16700000	32600000	17600000	24400000	41100000	64500000	39500000	37800000	37100000	41600000	42300000	38300000	40300000	136000000
A0A1L8GYE6;Q561L6	Q561L6	amdhd1	Probable imidazolonepropionase (EC 3.5.2.7) (Amidohydrolase domain-containing protein 1)		0.0511727	0.137763	1	0.0882549	0.15336	0.910549	0.0370822	0.0580801	0.980737	0.548136	1.90642	0.0105591	0.496963	1.6959	0.0170886	0.459881	1.21628	0.0551482	1.41041	4.55876	0	1.35923	4.32583	0	1.32215	3.26743	0.000265861	292000000	177000000	218000000	264000000	147000000	127000000	139000000	105000000	212000000	367000000	369000000	372000000	393000000	347000000	310000000	280000000	373000000	284000000
A0A1L8G0C1;Q6GM82;A0A1L8FU71	Q6GM82	gpt2	Alanine aminotransferase 2 (ALT2) (EC 2.6.1.2) (Glutamate pyruvate transaminase 2) (GPT 2) (Glutamic--alanine transaminase 2) (Glutamic--pyruvic transaminase 2)		0.0501971	0.0926075	1	-0.443933	0.792842	0.476165	-0.49413	0.851838	0.42836	0.339052	1.30101	0.0525438	0.288855	1.02377	0.0897448	0.782985	1.82823	0.0111278	0.40841	1.05131	0.0285567	0.358213	0.902734	0.0424372	0.852343	1.6265	0.00538646	48300000	51600000	45900000	35200000	33200000	66600000	33500000	44900000	122000000	80400000	65600000	54800000	41800000	58300000	52800000	69500000	50800000	64700000
A0A1L8F0I3	A0A1L8F0I3	atxn3	Josephin domain-containing protein		0.0501504	0.149802	1	0.120095	0.493032	0.788178	0.0699449	0.187959	0.918047	1.27817	5.44703	0.00103729	1.22802	4.39963	0	1.15807	4.58704	0.000452174	1.50266	4.82144	0	1.45251	4.23787	0	1.38256	4.31269	0.000233333	134000000	160000000	133000000	134000000	117000000	144000000	97000000	127000000	363000000	304000000	267000000	326000000	326000000	286000000	305000000	409000000	320000000	335000000
Q90XE4;Q6NTU4	Q6NTU4	park7	Park7 protein		0.0499945	0.223091	1	0.0505147	0.117779	0.928065	0.000520229	0.00117395	1	0.560663	3.09231	0.00278077	0.510668	3.3689	0.00250616	0.510148	2.06976	0.0125378	0.80239	3.02797	0.000294118	0.752395	3.08046	0.000299237	0.751875	2.40799	0.00200354	288000000	239000000	276000000	240000000	190000000	262000000	186000000	252000000	488000000	309000000	349000000	357000000	402000000	367000000	343000000	372000000	355000000	359000000
Q5U546;A0A1L8FEH8	Q5U546	gsto1	LOC495374 protein		0.0498948	0.0670397	1	-0.2634	0.593364	0.651085	-0.313295	0.471226	0.718824	1.10314	2.96209	0.000971429	1.05325	2.1668	0.0033405	1.36654	3.03553	0.00126897	1.91665	4.26582	0	1.86676	3.36812	0.000110606	2.18005	4.13443	0.000345679	32100000	26900000	26100000	45800000	20400000	18100000	12700000	23000000	118000000	71300000	80000000	68000000	66900000	64300000	101000000	44300000	66200000	80300000
A0A1L8H210;Q05AW8;A0A1L8HSJ0	A0A1L8H210		Vacuolar proton pump subunit B (V-ATPase subunit B) (Vacuolar proton pump subunit B)		0.049705	0.113051	1	-0.188958	0.498006	0.715833	-0.238663	0.943371	0.577853	0.30584	1.39325	0.0513531	0.256135	1.85722	0.0378488	0.494798	2.75423	0.00635782	0.36887	1.30672	0.0184855	0.319165	1.41849	0.0166783	0.557827	2.18029	0.00360167	1160000000	1130000000	1270000000	1160000000	1160000000	1140000000	896000000	1360000000	1940000000	1780000000	1550000000	1420000000	1290000000	1290000000	1440000000	1630000000	1250000000	1440000000
A0A1L8GZZ1;A0A1L8HJZ2;A0A1L8GZS5;A0A1L8GZR3;Q5XHI4;A0A1L8HJY1	A0A1L8GZZ1	fam115a	Peptidase M60 domain-containing protein		0.049253	0.101723	1	0.115983	0.400852	0.820074	0.06673	0.145422	0.937282	0.476866	1.41702	0.0293645	0.427613	1.14809	0.0534138	0.360883	1.11644	0.0811455	1.50608	4.6434	0	1.45682	3.92383	0.000144554	1.39009	4.51656	0.000297872	3220000000	2070000000	2520000000	3950000000	1310000000	1190000000	1700000000	1450000000	3810000000	3790000000	3080000000	4060000000	4370000000	3990000000	4420000000	2820000000	3870000000	4510000000
Q7SY64;Q52KU0;A0A1L8GL33	Q52KU0	pepd	MGC115123 protein		0.0485244	0.199171	1	-0.116007	0.534436	0.778638	-0.164532	0.838223	0.681211	0.354262	2.24904	0.0146852	0.305738	2.02352	0.0250456	0.47027	2.77611	0.00698158	0.79828	2.7761	0.000411173	0.749755	2.66068	0.000640704	0.914287	3.05489	0.000527969	196000000	155000000	176000000	180000000	98300000	146000000	123000000	160000000	284000000	233000000	234000000	231000000	232000000	215000000	235000000	192000000	251000000	211000000
A0A1L8FHK9;A0A1L8FP79;Q7ZYA7	Q7ZYA7	ddi2	Protein DDI1 homolog 2 (EC 3.4.23.-)		0.0482049	0.171111	1	-0.205047	0.60274	0.691967	-0.253252	0.93836	0.579438	0.474253	2.70711	0.00571263	0.426048	3.59933	0.00314812	0.6793	2.94432	0.00370155	1.18951	2.97007	0.000256489	1.1413	3.03162	5.57e-05	1.39456	3.18627	0.000261128	123000000	132000000	122000000	116000000	95500000	49200000	82000000	83000000	240000000	195000000	208000000	157000000	160000000	162000000	159000000	184000000	193000000	146000000
Q6GNX3;A0A1L8I092;P43690	P43690	drg1	Developmentally-regulated GTP-binding protein 1 (DRG-1) (xDRG) (Translation factor GTPase DRG1) (TRAFAC GTPase DRG1) (EC 3.6.5.-)		0.0478129	0.17226	1	0.0287876	0.106208	0.947065	-0.0190253	0.0574806	0.975753	1.30454	1.89996	0.00501445	1.25672	1.82333	0.00505369	1.27575	1.85435	0.00700462	1.37797	1.28741	0.00621961	1.33016	1.24333	0.00706575	1.34918	1.26098	0.0101354	18100000	32500000	25700000	74800000	57100000	71400000	28500000	7903941	75500000	88500000	69400000	83500000	85600000	86200000	74300000	67000000	74000000	90900000
A0A1L8HTQ6	A0A1L8HTQ6	scfd2	sec1 family domain containing 2 L homeolog		0.0477595	0.535135	1	-0.0377474	0.744087	0.898867	-0.0855069	1.30186	0.763438	2.26126	2.03185	0.00257734	2.2135	1.99363	0.00305926	2.29901	2.06189	0.00367129	1.49017	1.54123	0.00229365	1.44241	1.49552	0.00315376	1.52792	1.57729	0.00419469	17400000	8813056	23800000	90700000	68400000	63800000	11000000	58500000	118000000	117000000	120000000	117000000	119000000	109000000	109000000	108000000	111000000	116000000
Q6NS03;Q9PW90	Q6NS03	xpo1	Xpo1 protein		0.0473795	0.106831	1	0.0528321	0.0876889	0.939583	0.00545263	0.0100723	0.996867	0.418697	1.54598	0.0276614	0.371318	1.83546	0.0214202	0.365865	1.26051	0.0636347	0.715902	2.14241	0.00125972	0.668522	2.39477	0.00108743	0.66307	1.89194	0.00437988	643000000	729000000	646000000	876000000	732000000	651000000	541000000	451000000	714000000	849000000	985000000	1220000000	1010000000	1010000000	805000000	906000000	991000000	1030000000
Q5XHJ8;P14885	Q5XHJ8	gsn	LOC397895 protein		0.0469174	0.181014	1	-0.0615649	0.198023	0.911828	-0.108482	0.576465	0.803763	1.25153	4.64826	0.000755556	1.20461	5.44273	0	1.31309	5.0017	0	1.76769	4.15257	0	1.72078	4.31438	0	1.82926	4.30786	0.000329412	306000000	284000000	297000000	243000000	184000000	257000000	142000000	223000000	748000000	716000000	750000000	595000000	601000000	652000000	667000000	677000000	656000000	578000000
G3GBS3;Q6ING3;Q6GNH9;Q5PPT1;A0A1L8H5U9;A0A1L8HDE1	G3GBS3	PRDX2	Peroxiredoxin 2		0.0468626	0.0969368	1	-0.31972	0.684045	0.57865	-0.366583	0.695437	0.577121	0.310767	1.35873	0.0530861	0.263905	0.954916	0.106573	0.630487	1.71149	0.0175002	0.781018	2.58221	0.000452129	0.734155	2.12011	0.00146597	1.10074	2.56459	0.000841424	6420000000	4840000000	5160000000	6860000000	4780000000	3790000000	3190000000	5150000000	12600000000	8730000000	9120000000	6270000000	6760000000	7330000000	8730000000	5280000000	6710000000	7360000000
A0A1L8FQC1	A0A1L8FQC1	map4	Microtubule-associated protein		0.0467148	0.102444	1	0.245503	0.929712	0.538771	0.198788	0.558063	0.72821	2.78138	4.92013	0	2.73466	4.68423	0	2.53587	4.70009	0	2.40001	5.49968	0	2.3533	5.06451	0	2.15451	5.24978	0.000903226	12100000	11100000	18400000	20400000	18300000	23400000	15500000	21800000	76700000	93600000	79100000	100000000	85700000	101000000	87900000	130000000	85300000	116000000
A0A1L8F0M5;Q66L28	Q66L28		LOC446963 protein (Fragment)		0.0466723	0.126068	1	-0.288118	0.876862	0.516379	-0.33479	1.30814	0.334443	0.33231	1.69494	0.0299521	0.285638	2.10421	0.0260624	0.620428	2.9006	0.0036682	0.67507	2.22964	0.00115783	0.628397	2.36671	0.00130173	0.963188	2.97365	0.000523954	2040000000	1810000000	2030000000	2090000000	1700000000	1390000000	1280000000	2010000000	3640000000	3190000000	3050000000	2470000000	2200000000	2290000000	2490000000	2760000000	2190000000	2640000000
Q08AW0;A1A646;B1H1N8	B1H1N8	vat1	LOC100036826 protein		0.045445	0.147151	1	0.215938	1.10663	0.52847	0.170493	0.670887	0.721809	0.50816	2.57738	0.00569209	0.462715	2.12479	0.0104895	0.292222	1.54936	0.0540295	1.09327	2.85204	0.000229744	1.04782	2.67	0.00029742	0.87733	2.37818	0.0017245	194000000	203000000	213000000	156000000	149000000	82000000	156000000	135000000	225000000	237000000	207000000	266000000	221000000	268000000	306000000	260000000	261000000	301000000
A0AUT2;Q6U7I9;A0A1L8G415;A0A1L8GA59	A0AUT2	usp5	Ubiquitin carboxyl-terminal hydrolase (EC 3.4.19.12)		0.0452504	0.292845	1	0.0603733	0.710749	0.841212	0.0151229	0.0993727	0.978443	0.227445	2.53031	0.0295162	0.182195	1.77986	0.0688541	0.167072	2.35106	0.0755277	0.75885	4.68716	0.000134568	0.7136	4.2358	6.87e-05	0.698477	4.76789	0.000190476	2730000000	2750000000	2870000000	2510000000	1730000000	1890000000	2100000000	1790000000	3100000000	3060000000	2930000000	3090000000	2840000000	2940000000	3210000000	3330000000	3120000000	3170000000
Q6GPT0	Q6GPT0		MGC82636 protein		0.0450602	0.306434	1	-0.190392	1.27957	0.527863	-0.235453	1.92081	0.332881	0.512977	3.50515	0.00233535	0.467917	3.7048	0.00240385	0.70337	4.15402	0.00101239	1.08674	5.1685	0	1.04168	5.44164	0	1.27713	5.48203	0.000538462	789000000	715000000	775000000	662000000	509000000	431000000	511000000	527000000	1220000000	1320000000	1100000000	1140000000	1010000000	1040000000	1060000000	958000000	1120000000	963000000
A0A1L8ELU5;Q8JHV9	Q8JHV9	birc7	Baculoviral IAP repeat-containing protein 7-A (EC 2.3.2.27) (E3 ubiquitin-protein ligase EIAP-A) (Embryonic/Egg IAP) (xEIAP/XLX) (Inhibitor of apoptosis-like protein) (IAP-like protein) (RING-type E3 ubiquitin transferase EIAP-A) (XIAP homolog XLX) (XLX)		0.0443525	0.125672	1	0.264625	1.17326	0.458064	0.220272	1.08242	0.580915	1.09867	2.89448	0.000952866	1.05432	2.87012	0.00177834	0.834044	2.46475	0.00423929	1.12032	2.5275	0.00036035	1.07597	2.48666	0.000532609	0.8557	2.09974	0.00248103	21300000	32700000	24100000	38500000	25300000	42600000	18600000	30300000	51800000	55700000	45200000	49900000	58000000	56400000	52700000	69600000	74200000	57200000
P52297	P52297	kpnb1	Importin subunit beta (Importin-90) (Karyopherin subunit beta) (p97)		0.0442777	0.140983	1	-0.131545	0.449141	0.787524	-0.175823	0.591632	0.732643	0.616962	2.18316	0.00671812	0.572685	1.98595	0.00938913	0.748507	2.39857	0.00483622	0.529518	2.14192	0.00212535	0.48524	1.90845	0.00426751	0.661063	2.36853	0.00244561	1490000000	1050000000	1000000000	1520000000	1360000000	1010000000	1480000000	1510000000	1920000000	1870000000	2590000000	2040000000	2090000000	1890000000	1910000000	1550000000	1750000000	1770000000
A8WH35;A0A1L8HUJ1;Q9I8M2	A8WH35	naa15	NMDA receptor regulated 1-like (Narg1l protein)		0.0436702	0.134937	1	0.461122	0.365698	0.715379	0.417452	0.329321	0.752586	1.31716	1.50101	0.010388	1.27349	1.47019	0.0116968	0.856041	0.802132	0.115914	1.35002	3.94669	0	1.30635	4.20122	0.000163128	0.888896	1.09947	0.018749	15200000	82800000	71500000	31000000	44100000	35700000	49400000	32700000	24500000	115000000	116000000	91800000	110000000	95600000	102000000	89400000	108000000	114000000
A0A1L8F3P6	A0A1L8F3P6	vars	GST C-terminal domain-containing protein		0.0426517	0.284493	1	-0.0131216	0.0595769	0.96959	-0.0557733	0.310302	0.906692	0.192808	2.49076	0.0445581	0.150156	2.16587	0.0771067	0.20593	2.04429	0.0608527	0.767688	4.49364	0.000127114	0.725037	4.4214	7.91e-05	0.78081	4.20969	0.00027673	3800000000	3780000000	3870000000	3740000000	2290000000	2520000000	2580000000	2840000000	4140000000	4070000000	4930000000	4430000000	4330000000	4000000000	4030000000	4520000000	4330000000	4330000000
A0A1L8GZI9	A0A1L8GZI9		Tubulin alpha chain		0.0418777	0.115574	1	0.191672	0.963244	0.583253	0.149795	0.54142	0.750362	0.629217	3.49424	0.00156725	0.587339	2.78515	0.00324833	0.437545	2.89684	0.00722977	1.43185	5.28246	0	1.38997	4.66632	0	1.24018	5.11983	0.000388889	741000000	717000000	631000000	754000000	356000000	396000000	439000000	441000000	844000000	1050000000	980000000	980000000	1270000000	1100000000	1060000000	874000000	1120000000	1170000000
Q8AVD2	Q8AVD2	psma3	Proteasome subunit alpha type (EC 3.4.25.1)		0.0417094	0.100078	1	0.0183921	0.103393	0.96033	-0.0233173	0.0580935	0.978425	0.303354	1.93402	0.0272534	0.261645	1.11054	0.0862012	0.284962	2.17075	0.0305821	0.94085	4.72492	0	0.89914	3.26787	0.000165185	0.922458	5.38237	0.000243478	609000000	647000000	543000000	705000000	373000000	454000000	392000000	388000000	753000000	782000000	730000000	774000000	834000000	735000000	888000000	572000000	840000000	776000000
Q63ZR4;A0A1L8ETE4	Q63ZR4	nploc4	LOC494816 protein		0.0411377	0.193933	1	0.275475	1.80248	0.387711	0.234337	1.53137	0.419226	0.784895	4.14887	0.000716129	0.743758	4.02462	0.000608	0.50942	3.16098	0.00458894	1.20431	4.55795	0	1.16317	4.47571	0	0.928835	3.93942	0.00018543	207000000	176000000	164000000	187000000	119000000	160000000	149000000	124000000	234000000	261000000	282000000	268000000	336000000	313000000	276000000	304000000	345000000	287000000
Q5U491;Q2VPH9	Q2VPH9	prmt5	Protein arginine N-methyltransferase 5 (EC 2.1.1.-)		0.0408878	0.189901	1	0.00866556	0.0415714	0.971737	-0.0322223	0.110918	0.972364	0.230186	2.08502	0.0392415	0.189298	1.20858	0.101826	0.22152	1.51383	0.0808993	1.04108	6.69456	0	1.0002	4.76967	0.000164972	1.03242	5.17509	0.00027451	2300000000	1930000000	1980000000	2280000000	1190000000	1220000000	1290000000	1130000000	2150000000	2670000000	2460000000	2610000000	2390000000	2770000000	2430000000	2100000000	2550000000	2420000000
Q7SZ23;Q90WM9;A0A1L8H6Z8	Q7SZ23	gstm1	Gstm2-prov protein		0.0402374	0.0803976	1	-0.270473	0.73031	0.577743	-0.31071	0.694774	0.599172	0.259921	0.784579	0.157739	0.219684	0.647845	0.211102	0.530394	1.3036	0.0416928	0.835191	3.5626	0.000272617	0.794953	2.73359	0.000558511	1.10566	3.45473	0.000264264	26000000000	18100000000	21300000000	37300000000	16100000000	16900000000	14600000000	19100000000	49000000000	33200000000	30800000000	32400000000	29200000000	34200000000	32300000000	21300000000	25300000000	29700000000
A0A1L8FAV0;A0A1L8EZI0	A0A1L8FAV0	hectd1			0.0400076	0.138146	1	-0.00227261	0.00768502	0.990671	-0.0422802	0.142747	0.942894	0.803256	4.86788	0.000571963	0.763248	4.18541	0.00066087	0.805528	4.72292	0.000375904	0.792093	2.66569	0.000470336	0.752085	2.47391	0.000763251	0.794365	2.65089	0.0012188	101000000	98100000	102000000	96300000	104000000	113000000	71900000	119000000	167000000	158000000	200000000	172000000	161000000	154000000	162000000	201000000	165000000	198000000
Q66J73;A0A1L8F8M2	Q66J73	abcf1	MGC81714 protein		0.0399823	0.202399	1	0.0381799	0.182063	0.927506	-0.00180244	0.0109072	0.999427	0.426772	2.44955	0.00813254	0.38679	2.63735	0.00893636	0.388592	2.57167	0.0120976	0.627428	3.52318	0.00029734	0.587445	3.96332	0.000279526	0.589248	3.84882	0.000506618	115000000	127000000	120000000	98000000	88100000	106000000	98700000	108000000	160000000	152000000	150000000	139000000	144000000	156000000	156000000	143000000	164000000	140000000
Q6GMA6	Q6GMA6	cct6a	MGC81949 protein		0.0393772	0.115417	1	-0.26755	0.568321	0.661134	-0.306927	0.781261	0.57833	0.194878	1.04345	0.126789	0.1555	1.35554	0.111367	0.462428	1.55227	0.0305809	0.380948	1.30851	0.0178761	0.34157	1.37775	0.0164843	0.648498	1.72371	0.00595461	455000000	433000000	463000000	389000000	374000000	514000000	306000000	360000000	791000000	659000000	427000000	575000000	480000000	444000000	485000000	529000000	451000000	465000000
A0A1L8F9K5;Q00387;Q9PSQ7	Q00387	serpina6	Serine protease inhibitor A6 (Serpin A6) (Estrogen-regulated protein EP45)		0.0393043	0.0922803	1	0.0444717	0.0826744	0.944186	0.00516748	0.00702062	1	1.46969	5.25229	0.00107368	1.43039	3.87496	0.000610753	1.42522	3.47986	0.000350562	1.30251	4.39603	0	1.26321	3.37617	8.16e-05	1.25804	3.04979	0.000287685	570000000	631000000	477000000	459000000	533000000	783000000	579000000	519000000	982000000	1640000000	1410000000	1810000000	1460000000	1510000000	1070000000	1770000000	1430000000	1450000000
Q7SZ08;A0A1L8GQM2	Q7SZ08	atp6v1e1	MGC64332 protein		0.039165	0.0911563	1	-0.202172	0.440788	0.729348	-0.241337	0.883225	0.593422	0.492107	1.47951	0.0254791	0.452942	1.83787	0.0160415	0.69428	2.11603	0.00891411	0.396348	1.05834	0.0288012	0.357183	1.16435	0.0229333	0.59852	1.5889	0.00881429	303000000	183000000	203000000	223000000	293000000	248000000	158000000	286000000	472000000	357000000	334000000	305000000	321000000	295000000	301000000	309000000	344000000	274000000
A0A1L8F302;A0A310U4J8	A0A1L8F302		Phosphoglycerate kinase (EC 2.7.2.3)		0.0390701	0.0828594	1	-0.161327	0.328219	0.82051	-0.200397	0.593276	0.719416	0.223831	0.881845	0.144004	0.184761	1.05808	0.121586	0.385158	1.48987	0.0417544	0.58628	1.95377	0.00238871	0.54721	2.46647	0.0014831	0.747608	2.50379	0.00174192	155000000	131000000	128000000	112000000	91900000	123000000	87000000	109000000	139000000	221000000	159000000	174000000	153000000	128000000	157000000	159000000	152000000	149000000
Q5FWK8	Q5FWK8	alox12b	MGC85124 protein		0.0387616	0.059717	1	-0.0493903	0.104696	0.9321	-0.0881519	0.142733	0.92518	0.422184	1.63306	0.0236465	0.383422	1.13115	0.0602838	0.471574	1.74355	0.0236197	1.05706	3.20143	0.000271515	1.0183	2.53992	0.000536986	1.10645	3.23364	0.000300257	285000000	220000000	201000000	272000000	174000000	145000000	191000000	123000000	435000000	317000000	292000000	316000000	377000000	344000000	364000000	211000000	387000000	319000000
Q9YI90;A0A1L8FUT9;B7ZRU8	Q9YI90	map4	Microtubule-associated protein		0.0378332	0.037886	1	0.0402308	0.0418182	0.961036	0.00239754	0.00691272	0.998013	2.80622	3.45403	0.0006375	2.76839	4.2651	0	2.76599	4.36606	0	2.2827	2.36776	0.000308943	2.24487	2.66138	5.91e-05	2.24247	2.69102	0.000290547	8101677	14000000	9997247	5326108	11000000	30000000	13700000	5685990	61000000	63900000	53800000	61600000	62300000	53300000	54100000	72400000	31900000	86900000
A0A1L8HYA5;Q63ZN2;Q6DDY7	A0A1L8HYA5	vps13a			0.0371232	0.105754	1	-0.251307	0.762781	0.581548	-0.28843	1.1338	0.450065	0.330527	0.830324	0.127087	0.293404	0.790408	0.137976	0.581834	1.33808	0.0355172	0.39879	0.944842	0.0379478	0.361667	0.909803	0.0413488	0.650097	1.44403	0.0105599	17200000	32000000	40200000	33400000	48600000	26700000	21600000	22000000	51500000	35000000	45000000	45900000	36100000	34100000	33400000	40700000	39000000	43900000
Q7ZXX4	Q7ZXX4	aldh9a1	MGC52697 protein		0.0369201	0.115021	1	-0.0657878	0.274164	0.899365	-0.102708	0.275423	0.873994	0.223445	1.91022	0.047341	0.186525	0.937585	0.14092	0.289233	1.54214	0.0552324	0.592645	4.1172	0.000244364	0.555725	2.46878	0.00147465	0.658432	3.1048	0.000941358	1560000000	1250000000	1260000000	1310000000	954000000	1180000000	1060000000	970000000	2000000000	1600000000	1510000000	1480000000	1590000000	1530000000	1810000000	1220000000	1560000000	1590000000
Q6PAD4;O73616	Q6PAD4	tkt	MGC68785 protein		0.0367126	0.138004	1	-0.135285	0.653799	0.725696	-0.171998	1.03423	0.623406	0.469355	2.82945	0.00525522	0.432642	2.97689	0.00439017	0.60464	3.78775	0.00156242	0.939496	3.26859	0.000261479	0.902783	3.29294	0.000167985	1.07478	3.71122	0.000193103	1050000000	973000000	1010000000	873000000	767000000	547000000	680000000	857000000	1600000000	1540000000	1480000000	1320000000	1400000000	1170000000	1400000000	1310000000	1290000000	1280000000
A0A1L8G4K7;Q63ZQ1;A0A1L8HQF6	Q63ZQ1	Sep-02	Septin-2B		0.0362468	0.132116	1	-0.22675	0.63907	0.656468	-0.262997	0.949991	0.56942	0.22867	1.44395	0.0703538	0.192423	2.48367	0.0427043	0.45542	2.02921	0.0168645	0.545054	1.88243	0.00316514	0.508808	2.01381	0.00319214	0.771805	2.28935	0.00228606	190000000	206000000	211000000	194000000	139000000	218000000	135000000	163000000	365000000	241000000	249000000	260000000	215000000	232000000	236000000	233000000	216000000	225000000
Q6P704	Q6P704	ufd1	MGC68571 protein		0.0361271	0.116414	1	-0.128058	0.362595	0.820385	-0.164185	0.483304	0.757232	0.999827	3.95943	0.000546429	0.9637	3.83302	0.000684685	1.12788	3.64634	0.000328421	1.7484	1.46482	0.00263477	1.71227	1.43687	0.00335978	1.87646	1.54967	0.00394379	222000000	160000000	200000000	189000000	232000000	22700000	154000000	208000000	535000000	391000000	419000000	349000000	407000000	316000000	398000000	379000000	406000000	358000000
Q8UW77;A0A1L8EKG3	Q8UW77	mapre1	XEB1B (XEB1B protein)		0.0354128	0.0471482	1	-0.470407	0.796836	0.462927	-0.50582	1.01614	0.336508	0.580878	1.64831	0.0153144	0.545465	1.92446	0.0106459	1.05128	2.78213	0.00173684	0.742258	1.07121	0.0180596	0.706845	1.06875	0.0168253	1.21267	1.67196	0.00376812	718000000	617000000	566000000	741000000	1180000000	312000000	427000000	757000000	1720000000	1390000000	1570000000	909000000	873000000	957000000	1290000000	779000000	975000000	777000000
A0A1L8H069;Q6NRS4	Q6NRS4	snx1	MGC82200 protein		0.0353823	0.115767	1	0.141628	0.561044	0.731361	0.106246	0.287156	0.863502	0.909522	5.1595	0.00068	0.87414	3.72928	0.000633333	0.767894	3.35304	0.00143217	1.09954	5.45298	0	1.06416	4.13838	0.000121162	0.957915	3.81209	0.000181818	228000000	252000000	257000000	216000000	196000000	239000000	199000000	202000000	483000000	365000000	348000000	439000000	435000000	454000000	358000000	511000000	439000000	484000000
Q6DCS9;A0A1L8HYD0;A0A1L8HXN3	Q6DCS9	ptgr1	MGC80838 protein		0.0352831	0.180778	1	0.0984502	0.323053	0.84316	0.0631671	0.213159	0.916028	0.29836	1.52981	0.044749	0.263077	1.48331	0.0532537	0.19991	0.903385	0.177852	0.578321	1.87778	0.00284364	0.543037	1.8346	0.00406606	0.47987	1.45939	0.01347	3840000000	2660000000	3300000000	3420000000	2040000000	3400000000	2300000000	3320000000	4660000000	3710000000	3230000000	3590000000	3820000000	3750000000	4240000000	3940000000	3660000000	4500000000
Q7SYX2	Q7SYX2	serpinb6	MGC64421 protein		0.0351305	0.0864694	1	-0.0995522	0.624214	0.787324	-0.134683	0.409899	0.818711	0.303175	1.16767	0.0732437	0.268044	0.887126	0.118409	0.402727	1.52159	0.0370072	1.13071	5.07258	0	1.09558	3.71651	9.1e-05	1.23026	5.38857	0.000474576	6560000000	4960000000	5030000000	8030000000	3460000000	3010000000	3830000000	3330000000	7930000000	8290000000	7220000000	8460000000	7770000000	7860000000	8260000000	5480000000	6670000000	7990000000
A0A1L8EQN7;P70032	P70032	plk1	Serine/threonine-protein kinase PLK1 (EC 2.7.11.21) (Plx1) (Polo-like kinase 1) (PLK-1)		0.0347319	0.0469841	1	-0.168633	0.545958	0.7182	-0.203365	0.341348	0.80564	0.5151	1.80593	0.0139066	0.480368	1.16432	0.0481629	0.683733	2.35327	0.00610753	1.00007	3.85137	0.000126377	0.96534	2.38647	0.00063197	1.1687	4.35194	0.000190476	57600000	51400000	46300000	75300000	37900000	44500000	35900000	44500000	108000000	93000000	78900000	86200000	86400000	74500000	115000000	52600000	67100000	93300000
A0A1L8FCW8	A0A1L8FCW8		E3 ubiquitin-protein ligase RNF213-like		0.0339704	0.0873182	1	0.0209956	0.0401453	0.971275	-0.0129747	0.021688	0.988936	3.09696	3.74654	0.000838356	3.06299	3.66691	0	3.07596	3.6	0	2.28856	1.36928	0.00344223	2.25459	1.34674	0.00421055	2.26756	1.3474	0.00632852	20600000	16400000	51100000	13700000	293000000	55300000	12500000	10900000	175000000	159000000	260000000	164000000	232000000	181000000	173000000	158000000	208000000	180000000
A0A1L8ETK7;Q7ZX24	Q7ZX24	hgs	MGC68804 protein		0.0338855	0.0852114	1	-0.0687103	0.286184	0.889817	-0.102596	0.314965	0.860121	3.74689	4.18013	0.00109286	3.71301	4.10143	0	3.8156	4.23622	0	2.7732	3.32591	0	2.73932	3.25094	0.000126407	2.84191	3.39171	0.000179487	26500000	17100000	61700000	18100000	98600000	22800000	47600000	70500000	346000000	426000000	371000000	365000000	354000000	301000000	319000000	442000000	315000000	351000000
Q2VPH0;A0A1L8GM46	Q2VPH0	nasp	MGC132155 protein		0.0336027	0.0883122	1	-0.22518	0.413778	0.729473	-0.258782	0.49719	0.721033	1.20386	1.59011	0.00853105	1.17026	1.554	0.010469	1.42904	1.74039	0.00888625	1.11936	1.19941	0.0097861	1.08576	1.16924	0.0102098	1.34454	1.35783	0.0079298	74700000	26500000	132000000	80800000	119000000	19800000	101000000	113000000	257000000	162000000	208000000	128000000	140000000	133000000	175000000	166000000	142000000	146000000
Q76FS4	Q76FS4	drg2	Developmentally regulated GTP-binding protein drg2 (MGC69136 protein)		0.0335407	0.32369	1	0.142612	0.83735	0.695415	0.109072	0.598907	0.79822	0.258315	2.49035	0.0224924	0.224774	2.19166	0.0370542	0.115703	0.855009	0.252343	0.948266	3.86984	0.000120776	0.914725	3.77404	7.55e-05	0.805653	3.14312	0.000601089	511000000	455000000	470000000	424000000	243000000	344000000	320000000	256000000	462000000	506000000	465000000	586000000	544000000	540000000	513000000	572000000	584000000	562000000
A0A1L8GKJ9;Q7ZX96;P70036	Q7ZX96	nup93	Nuclear pore complex protein Nup93 (93 kDa nucleoporin) (An4a) (Nucleoporin Nup93)		0.0329227	0.119991	1	0.073072	0.250509	0.897651	0.0401492	0.187544	0.942414	0.22931	1.55677	0.0623622	0.196387	2.51946	0.0405469	0.156238	1.35267	0.142161	0.639635	3.39925	0.000292308	0.606712	4.61491	6.47e-05	0.566563	3.57243	0.000845528	2360000000	2190000000	2310000000	2270000000	1680000000	1870000000	1670000000	1660000000	2340000000	2360000000	2620000000	2900000000	2780000000	2620000000	2430000000	2650000000	2570000000	2840000000
Q7T2T2;Q6DE60	Q6DE60	cap1	Adenylyl cyclase-associated protein		0.0313773	0.0651614	1	-0.477427	0.953322	0.445574	-0.508805	1.19595	0.273122	0.434702	1.85734	0.0159121	0.403325	2.77046	0.00743333	0.91213	2.62694	0.00365775	0.502887	1.53446	0.00819462	0.47151	1.73126	0.00570858	0.980315	2.33631	0.00161084	534000000	503000000	527000000	511000000	538000000	439000000	395000000	641000000	1420000000	968000000	935000000	705000000	653000000	609000000	801000000	694000000	700000000	583000000
A0A1L8GBX5;A2VD92	A2VD92	ddx1	ATP-dependent RNA helicase DDX1 (EC 3.6.4.13) (DEAD box protein 1)		0.0311904	0.0401398	1	0.00148296	0.00172088	0.995917	-0.0297074	0.0853051	0.978939	0.81833	1.82703	0.00764985	0.78714	3.33905	0.00149737	0.816847	2.91867	0.00297831	1.49273	1.6208	0.00180041	1.46154	1.7415	0.00173873	1.49125	1.74791	0.00298016	64000000	46100000	54400000	65400000	53800000	11600000	51800000	50100000	90000000	117000000	112000000	85500000	105000000	103000000	88500000	97000000	126000000	59800000
Q76BK2	Q76BK2	mif	Macrophage migration inhibitory factor (MIF) (EC 5.3.2.1) (L-dopachrome isomerase) (L-dopachrome tautomerase) (EC 5.3.3.12) (Phenylpyruvate tautomerase)		0.0308599	0.0680124	1	-0.363938	0.772938	0.51869	-0.394798	0.711865	0.582933	0.572707	1.26712	0.033092	0.541847	1.11076	0.049519	0.936645	1.64106	0.0128821	1.69749	1.91765	0.000738498	1.66663	1.84019	0.0011147	2.06143	2.13858	0.00104108	238000000	105000000	115000000	207000000	132000000	22800000	87000000	100000000	474000000	270000000	255000000	243000000	236000000	255000000	264000000	168000000	231000000	218000000
A0A1L8GPL1;Q498I6	Q498I6	uroc1	MGC114839 protein		0.0308404	0.365379	1	-0.0297594	0.171529	0.932455	-0.0605998	0.419542	0.884992	0.260083	2.56223	0.0214879	0.229242	2.42868	0.0325107	0.289842	2.23697	0.0280303	0.890842	4.61763	0	0.860002	4.60279	0.000115415	0.920602	4.30873	0.000120172	2640000000	2510000000	2880000000	2950000000	1510000000	1780000000	1910000000	1920000000	3790000000	3310000000	3170000000	3180000000	3080000000	3270000000	3270000000	3250000000	3210000000	3260000000
Q6GQB3;A0A1L8GFM1;Q6IND2	Q6IND2	prdx1	MGC83501 protein		0.0295048	0.051461	1	-0.40508	0.782823	0.496629	-0.434585	0.826106	0.49133	0.480745	1.97116	0.0115856	0.45124	1.75842	0.017673	0.885825	2.37742	0.0046887	1.05154	1.96273	0.00114779	1.02204	1.8904	0.00163921	1.45662	2.35816	0.000822785	50200000	51500000	41300000	44200000	31800000	16900000	44100000	40800000	129000000	77000000	63400000	87200000	61800000	62000000	84100000	51200000	62900000	73500000
Q498I1;Q7ZX89	Q498I1	grhpr	LOC398508 protein		0.0289621	0.0882101	1	-0.293912	0.801867	0.540111	-0.322874	1.05946	0.440409	0.322767	1.846	0.0270455	0.293805	2.63658	0.0153191	0.616679	2.46196	0.00622332	0.698335	2.34195	0.00105421	0.669373	2.53015	0.000810115	0.992247	2.77413	0.000630261	17700000000	16000000000	16600000000	18000000000	12100000000	16200000000	10200000000	15000000000	35200000000	25600000000	22500000000	23000000000	20300000000	19100000000	22800000000	21500000000	18000000000	22400000000
A0A1L8H4N6;A0A1L8H4P1;P21574;P21574-2;Q8AVY9;A0A1L8FMC6;Q8AVK9;A1L3K8;P21573;Q00436;A0A1L8HVK1;A0A1L8FIX5;A0A1L8FE76;Q52KT6	P21574	ybx2	Y-box-binding protein 2-A (Cytoplasmic RNA-binding protein p56) (Frog Y-box protein 2) (FRG Y2) (Frog Y-box protein 2-A) (FRGY2a) (Messenger ribonucleoprotein particle 4) (mRNP4)		0.0287604	0.0565502	1	-0.0687976	0.137016	0.917267	-0.097558	0.22158	0.890992	5.4362	3.40764	0.000737349	5.40744	3.40287	0	5.505	3.43821	0	5.98224	5.70845	0	5.95348	5.74101	0	6.05104	5.74715	0	52800000	2968104	16700000	18600000	11500000	17500000	9808760	5414400	528000000	678000000	700000000	824000000	583000000	658000000	531000000	773000000	629000000	510000000
Q6NTK9;A0A1L8F893;A0A1L8F870	Q6NTK9	eml2	MGC83225 protein		0.0286088	0.0369751	1	0.301937	0.344228	0.735218	0.273328	0.324672	0.793719	0.897285	1.80008	0.00753189	0.868676	1.86173	0.00739503	0.595348	1.02935	0.0709144	1.19713	2.14208	0.00064059	1.16852	2.20488	0.000654061	0.895189	1.40213	0.00906533	30800000	28300000	14600000	19800000	24000000	10200000	20300000	22200000	39700000	47400000	39200000	17900000	52200000	43100000	42300000	29600000	51100000	27300000
Q7SZ11;Q66KY7	Q7SZ11	anxa1	Annexin		0.0285974	0.0517901	1	-0.406213	0.881602	0.464031	-0.43481	1.32494	0.266691	0.453248	1.62679	0.0215712	0.42465	2.60859	0.00781994	0.85946	3.04617	0.001552	0.677595	1.88018	0.00211704	0.648997	2.32114	0.00132786	1.08381	2.92252	0.000499194	1540000000	1340000000	1390000000	1540000000	1520000000	996000000	1080000000	1450000000	3080000000	2850000000	2850000000	1920000000	1940000000	1840000000	2300000000	1760000000	1810000000	1600000000
Q7T250;A0A1L8F3N4	Q7T250	CLIC1	Chloride intracellular channel protein		0.0274549	0.0568889	1	-0.171595	0.60716	0.703768	-0.199049	0.442197	0.744922	0.27524	1.00816	0.103	0.247786	0.762942	0.159775	0.446835	1.36642	0.0432219	1.94549	2.36949	0.000297806	1.91804	2.26126	0.000532751	2.11708	2.49255	0.000552305	242000000	162000000	178000000	276000000	101000000	79400000	99900000	23400000	310000000	307000000	222000000	316000000	291000000	256000000	286000000	180000000	249000000	280000000
A0A1L8HTI4;A0A1L8HTM1	A0A1L8HTI4	rab28	ras-related protein Rab-28		0.0268798	0.0752518	1	-0.236918	0.95919	0.537514	-0.263798	1.72672	0.323525	0.216499	1.02511	0.119577	0.18962	1.16493	0.106067	0.453418	2.54129	0.0101444	0.536982	2.25375	0.00176615	0.510102	2.68227	0.00126985	0.773901	3.65414	0.000476056	1510000000	1630000000	1210000000	1500000000	1320000000	1270000000	988000000	1110000000	2020000000	2210000000	1910000000	1850000000	1690000000	1690000000	1810000000	1480000000	1720000000	1510000000
A0A1L8HCP1	A0A1L8HCP1	scaf4	SR-related CTD associated factor 4		0.0268521	0.0475842	1	0.522571	0.411328	0.688661	0.495719	0.378936	0.732402	1.00914	1.27493	0.0221397	0.982284	1.22581	0.0262985	0.486565	0.566671	0.261126	1.52078	2.43336	0.00029052	1.49393	2.33622	0.000553672	0.998208	1.04588	0.0207682	23200000	9205153	25500000	52900000	22700000	13400000	8739806	26200000	10400000	45400000	47100000	50000000	42500000	38200000	43200000	62600000	56600000	37700000
A0A1L8FU36	A0A1L8FU36	naprt	Nicotinate phosphoribosyltransferase (EC 6.3.4.21)		0.0265751	0.110635	1	0.153922	0.346259	0.819051	0.127347	0.3071	0.84787	0.509983	2.82852	0.00468594	0.483407	3.55024	0.00239234	0.356061	1.29733	0.0609686	1.43179	3.9604	0	1.40521	4.15583	0	1.27786	3.09086	0.000301809	193000000	158000000	176000000	191000000	70000000	90700000	116000000	108000000	174000000	213000000	243000000	306000000	245000000	255000000	262000000	238000000	272000000	254000000
D0VEW7;Q642R8;A0A1L8FNR6	Q642R8	pold1	DNA polymerase (EC 2.7.7.7)		0.0263405	0.107052	1	0.0847278	0.288113	0.866752	0.0583873	0.268696	0.906879	0.270035	1.85385	0.0353397	0.243695	3.2226	0.0171599	0.185308	1.33709	0.119168	0.90824	3.65917	0.000180645	0.8819	4.22157	9.67e-05	0.823513	3.4462	0.000452679	688000000	719000000	664000000	645000000	435000000	526000000	409000000	386000000	773000000	811000000	864000000	654000000	828000000	827000000	786000000	774000000	825000000	952000000
A0A1L8FPI4;A0A1L8FPJ8	A0A1L8FPI4				0.0261574	0.0603374	1	0.299902	0.921805	0.501981	0.273745	0.627004	0.63809	3.72208	5.03093	0	3.69592	4.81618	0	3.42218	4.58195	0	3.241	4.13551	0	3.21484	3.99083	0	2.9411	3.75037	0.000304348	12200000	24200000	27000000	12800000	15600000	28000000	17800000	49600000	142000000	219000000	191000000	226000000	291000000	201000000	193000000	255000000	229000000	213000000
Q7ZTL9	Q7ZTL9	ube3a	Ubiquitin-protein ligase E3A (EC 2.3.2.26)		0.0258698	0.10216	1	0.0695124	0.238938	0.90033	0.0436425	0.157492	0.938967	1.39582	4.67748	0.000874286	1.36995	4.83059	0	1.32631	4.3757	0.000465672	2.31221	2.66965	0.000217805	2.28634	2.65633	5.96e-05	2.24269	2.59669	0.000460909	98400000	69700000	85800000	92800000	75000000	16900000	77400000	44000000	233000000	205000000	185000000	244000000	233000000	240000000	202000000	216000000	244000000	199000000
A0A1L8F700	A0A1L8F700	rhogl	rho-related GTP-binding protein RhoG-like		0.0257444	0.0607672	1	0.21098	0.284268	0.816907	0.185235	0.229613	0.861454	0.446992	2.52896	0.00762794	0.421247	1.8336	0.0175105	0.236012	0.627077	0.255593	1.12804	5.09919	0	1.1023	4.02303	0.000113619	0.917064	1.94107	0.00300823	505000000	477000000	470000000	398000000	268000000	312000000	288000000	282000000	328000000	897000000	508000000	580000000	799000000	538000000	564000000	597000000	636000000	602000000
A0A1L8HBN8;A0A1L8HJT8;Q66J24	A0A1L8HBN8				0.0253239	0.0923201	1	0.146535	0.459584	0.759934	0.121212	0.32485	0.848745	0.411519	1.9619	0.0154153	0.386195	1.68056	0.0253937	0.264983	1.01067	0.125703	1.3551	5.02681	0	1.32978	4.59512	0	1.20857	3.76818	0.000115702	4540000000	3250000000	3700000000	4650000000	1920000000	1820000000	2470000000	2150000000	3730000000	5840000000	4900000000	4950000000	5590000000	5450000000	5560000000	4370000000	5100000000	5280000000
A0A1L8G6S2	A0A1L8G6S2	eprs			0.0252776	0.274437	1	0.0472927	0.242329	0.915771	0.0220151	0.101868	0.978469	0.2034	2.32774	0.0434903	0.178123	2.07263	0.0606755	0.156107	1.1965	0.15885	0.99889	5.39982	0	0.973613	5.32715	0	0.951598	4.43062	0.000130841	3540000000	3400000000	3460000000	3050000000	1740000000	1950000000	2170000000	1900000000	3280000000	4230000000	3780000000	3730000000	3840000000	3630000000	3760000000	3970000000	3990000000	3700000000
Q6DJK7;A0A1L8FXP4;A0A1L8GF31;Q66IY7	Q6DJK7		MGC82073 protein		0.0251551	0.103213	1	-0.290962	0.853236	0.526423	-0.316117	0.938492	0.499721	0.700793	2.62427	0.00332651	0.675638	2.54344	0.00329959	0.991755	2.71697	0.00291219	0.765473	2.95708	0.000364602	0.740318	2.87709	0.000531165	1.05644	2.92918	0.000545743	135000000	85600000	129000000	119000000	91800000	110000000	102000000	143000000	311000000	212000000	227000000	184000000	187000000	183000000	204000000	164000000	181000000	183000000
Q6DJM1	Q6DJM1	adk	MGC82032 protein		0.0248456	0.0718713	1	0.146855	0.342539	0.819178	0.12201	0.301796	0.854869	0.663785	2.53609	0.00446783	0.638939	2.68129	0.00307863	0.51693	1.70776	0.0223658	1.42036	4.0084	0	1.39551	4.17532	0	1.2735	3.3284	0.000270769	193000000	172000000	155000000	129000000	91500000	75100000	97600000	122000000	243000000	266000000	258000000	168000000	216000000	255000000	267000000	266000000	286000000	209000000
A0A1L8HJ96	A0A1L8HJ96	dync2h1			0.0246453	0.056221	1	-0.549937	1.41287	0.222641	-0.574583	1.429	0.158542	0.0198932	0.360855	0.528308	-0.00475216	0.289029	0.606065	0.56983	1.91308	0.0137671	0.0125256	0.313448	0.504307	-0.0121198	0.289489	0.553902	0.562463	1.04331	0.0279923	106000000	125000000	126000000	121000000	207000000	95000000	74300000	140000000	163000000	178000000	248000000	136000000	107000000	99900000	134000000	138000000	124000000	118000000
A0A1L8HGE8	A0A1L8HGE8	rabep1			0.0240345	0.0348842	1	-0.36386	0.648653	0.577678	-0.387894	0.703144	0.583284	2.72491	3.92781	0.0009	2.70087	3.9101	0	3.08877	4.08827	0	3.25725	3.45185	0	3.23322	3.43635	0	3.62111	3.63252	0.000294737	10100000	22100000	26900000	18300000	21600000	20800000	10700000	5223701	232000000	156000000	124000000	127000000	133000000	97900000	97100000	155000000	156000000	94900000
A0A1L8EYB5	A0A1L8EYB5	coro7	Coronin		0.0235472	0.0840567	1	-0.168493	0.553208	0.721395	-0.19204	0.766432	0.663607	0.492302	2.71558	0.00530332	0.468755	3.19273	0.00327559	0.660795	2.9631	0.0036449	1.07362	3.62775	0.000118157	1.05008	3.83628	9.51e-05	1.24212	3.75237	0.000119149	48000000	47900000	46500000	39800000	32500000	36300000	23700000	30300000	90200000	68600000	67500000	63700000	59900000	58600000	65100000	68400000	66300000	66000000
A0A1L8F1Q9;Q640G9	Q640G9	hcfc1	LOC494675 protein		0.0235004	0.117558	1	0.155355	0.391366	0.78799	0.131854	0.31218	0.846417	1.32136	6.1207	0	1.29786	5.73531	0	1.16601	3.5359	0.000873469	1.39026	5.03772	0	1.36676	4.85588	0	1.2349	3.406	0.000278481	122000000	125000000	122000000	106000000	107000000	138000000	98200000	112000000	365000000	227000000	220000000	273000000	312000000	262000000	284000000	309000000	283000000	321000000
A0A1L8GJ68;A0A1L8GDC2;Q6INE3;Q3B8H2	Q6INE3	tollip	Toll-interacting protein B		0.0234299	0.0578615	1	-0.156112	0.273839	0.836144	-0.179542	0.303712	0.834072	5.04178	4.42996	0	5.01835	4.39154	0	5.19789	4.33461	0	4.24507	6.85457	0	4.22164	6.59388	0	4.40118	5.81493	0	23000000	55500000	10700000	14200000	42800000	43200000	28100000	34000000	1180000000	661000000	584000000	777000000	681000000	704000000	551000000	811000000	721000000	735000000
Q5BJ35;A0A1L8G7W6;Q0IH61	Q0IH61	sult6b1	Sulfotransferase (EC 2.8.2.-)		0.0230899	0.0575706	1	0.0338597	0.102229	0.943097	0.0107698	0.0380174	0.985799	0.345597	1.67657	0.0293649	0.322507	1.834	0.0275614	0.311737	2.23295	0.0244739	1.20914	3.50584	0.000122472	1.18605	3.65173	9.54e-05	1.17528	3.8639	0.000122271	176000000	191000000	153000000	188000000	72900000	114000000	95700000	111000000	202000000	225000000	215000000	235000000	244000000	187000000	217000000	238000000	195000000	197000000
Q7ZY25	Q7ZY25	pkm	Pyruvate kinase (EC 2.7.1.40)		0.0226545	0.0373368	1	-0.0634131	0.0927123	0.931117	-0.0860677	0.160367	0.918491	0.439105	1.11696	0.0582312	0.41645	1.22653	0.0480639	0.502518	1.27081	0.0463833	1.10519	2.7574	0.000307942	1.08254	3.17601	5.9e-05	1.16861	2.90511	0.000461345	521000000	301000000	422000000	558000000	307000000	209000000	264000000	345000000	571000000	746000000	761000000	458000000	557000000	633000000	687000000	483000000	667000000	453000000
B1WBC4;A0A1L8FGA8;A0A1L8FM48;Q08AY2	B1WBC4	mib2	LOC100158426 protein		0.0226293	0.0505137	1	0.0245452	0.0532868	0.961148	0.00191593	0.00314013	0.998503	2.36996	3.39853	0.000605941	2.34733	3.2631	0.000573737	2.34542	3.25034	0.000385185	2.4416	3.71061	0	2.41897	3.54653	0.00016044	2.41705	3.53116	0.000191781	17100000	8111011	28800000	16000000	16200000	11300000	10100000	28400000	91700000	97500000	62000000	77100000	88200000	69800000	68100000	102000000	87400000	90800000
A0A1L8GE34	A0A1L8GE34	edc4	WD_REPEATS_REGION domain-containing protein		0.0223026	0.0624703	1	-0.0412598	0.295805	0.914932	-0.0635624	0.210478	0.91534	0.421485	2.29313	0.00953753	0.399182	1.67592	0.0248358	0.462745	2.6069	0.00900736	1.09725	5.15089	0	1.07495	3.9684	0.000108148	1.13851	5.5535	0.0004375	271000000	238000000	242000000	193000000	144000000	167000000	145000000	132000000	328000000	336000000	305000000	323000000	326000000	268000000	275000000	378000000	288000000	311000000
Q6ING0;A0A1L8EPM7	Q6ING0		LOC443576 protein (Fragment)		0.0204024	0.0397534	1	-0.145785	0.352263	0.820288	-0.166187	0.464794	0.761919	0.425813	1.88062	0.0159479	0.40541	2.06407	0.0141986	0.571598	2.73122	0.00513385	1.45871	0.793929	0.0379188	1.4383	0.786473	0.0364045	1.60449	0.855603	0.0356006	381000000	403000000	448000000	399000000	370000000	12400000	532000000	638000000	598000000	751000000	579000000	515000000	468000000	572000000	656000000	481000000	617000000	429000000
Q7ZX92	Q7ZX92	psmd14	MGC80929 protein (Psmd14-prov protein)		0.0202923	0.0847276	1	-0.25204	1.19563	0.463366	-0.272333	1.02171	0.507708	0.1413	0.805862	0.207177	0.121007	0.642344	0.261745	0.39334	1.5487	0.0368648	0.9806	5.2828	0	0.960308	4.22411	0.000109363	1.23264	4.41987	0.00021875	2190000000	1770000000	1500000000	2120000000	1210000000	1020000000	969000000	1010000000	3040000000	2490000000	2180000000	2230000000	2070000000	2210000000	2190000000	1720000000	2060000000	2120000000
A0A1L8EYS4;Q68FJ8;A0A1L8ER31	Q68FJ8	tom1l2	TOM1-like protein 2 (Target of Myb-like protein 2)		0.0202398	0.0380467	1	-0.0727558	0.143909	0.915825	-0.0929956	0.186087	0.90948	3.25982	4.75967	0	3.23958	4.72463	0	3.33258	4.75513	0	2.68071	3.82094	0	2.66047	3.79011	0	2.75346	3.84541	0.000314607	12200000	16700000	7223313	15100000	20900000	11400000	32900000	14100000	158000000	111000000	99700000	130000000	128000000	113000000	89600000	136000000	121000000	139000000
A0A1L8HLN3	A0A1L8HLN3	lrba	lipopolysaccharide-responsive and beige-like anchor protein		0.0202003	0.0396482	1	0.173563	0.266319	0.836228	0.153363	0.202339	0.878966	0.616893	3.17438	0.00225	0.596693	2.16155	0.00713082	0.44333	1.13452	0.0677817	0.655283	1.30625	0.010409	0.635083	1.18842	0.0134097	0.48172	0.840243	0.0544828	72900000	89200000	72200000	82600000	129000000	47600000	59400000	95600000	81700000	83800000	175000000	110000000	140000000	116000000	141000000	88700000	139000000	113000000
A0A1L8HS78;A0A1L8I3A9	A0A1L8HS78	vwa5a			0.0199828	0.0794019	1	-0.15424	0.661094	0.707391	-0.174223	1.22753	0.592588	0.239357	1.3598	0.0725567	0.219374	1.72682	0.054823	0.393597	2.31075	0.0151476	0.70154	3.82724	0.000263014	0.681557	5.68279	0.000123207	0.85578	4.73954	0.000133971	4270000000	4700000000	3640000000	3960000000	3170000000	2990000000	3000000000	2820000000	5910000000	5140000000	4840000000	5850000000	4630000000	4730000000	4820000000	5020000000	4850000000	5680000000
A0A1L8FZX9;A0A1L8FTU8	A0A1L8FTU8		Bromo domain-containing protein		0.0194845	0.0397937	1	0.585119	0.893887	0.44531	0.565635	0.792382	0.445567	1.72273	2.99809	0.00069375	1.70324	2.82864	0.000571429	1.13761	1.63659	0.0117033	1.85051	3.21753	0.000131722	1.83103	3.03689	7.87e-05	1.26539	1.82286	0.00277838	6918514	13800000	8180570	18000000	14400000	6270374	7572513	14400000	33700000	30700000	25200000	12600000	42100000	33600000	27100000	41200000	42000000	33300000
Q6P7J4;A0A1L8G1U3	Q6P7J4	snx5	Sorting nexin		0.0188622	0.0470054	1	-0.0611176	0.218401	0.903194	-0.0799799	0.274367	0.882613	1.48857	1.77349	0.00563132	1.46971	1.7482	0.00577105	1.54969	1.85224	0.00620141	1.51795	2.25438	0.000408322	1.49909	2.2204	0.000548303	1.57907	2.35801	0.000803922	16600000	75700000	66800000	75700000	74000000	22300000	47400000	74600000	157000000	154000000	148000000	130000000	172000000	129000000	132000000	127000000	141000000	159000000
A0A1L8EKZ2;Q98SP8;A0A1L8ES40;A0A1L8FZR3;A0A1L8FTJ1;Q6IP09;P20965	Q98SP8	epabp	Embryonic polyadenylate-binding protein A (Embryonic poly(A)-binding protein A) (ePAB-A) (ePABP-A) (XePABP-A)		0.0183353	0.0558136	1	0.17652	0.71716	0.679787	0.158185	0.447486	0.779422	3.21134	3.68463	0.000805263	3.19301	3.61224	0	3.03482	3.48849	0.000433333	2.59427	2.73438	0.000176975	2.57593	2.6849	6.5e-05	2.41775	2.5517	0.000453691	62100000	15200000	19500000	19600000	49600000	12200000	44900000	73500000	242000000	203000000	202000000	164000000	246000000	205000000	190000000	263000000	231000000	222000000
A5D8M8;A0A1L8GL14	A5D8M8	nqo1	LOC100049751 protein		0.01753	0.065119	1	-0.0802026	0.382987	0.845537	-0.0977325	1.25705	0.751805	0.392065	1.93947	0.0171329	0.374535	2.31623	0.0121483	0.472268	2.87446	0.00644552	1.13001	4.65262	0	1.11248	5.68348	0	1.21021	6.1265	0.000651163	1810000000	1500000000	1620000000	2020000000	1030000000	935000000	1040000000	1150000000	2340000000	2470000000	2440000000	2330000000	2300000000	2200000000	2350000000	2100000000	2130000000	2180000000
A0A1L8G4S9;Q9I9C2;B1GX82;A0A1L8F2S8;B1GX83;A0A1L8F2P5;Q8AXB4;A0A1L8HJX3;Q6PAZ2;Q66J11;O57318;Q9PW62	Q9I9C2	pak2	Non-specific serine/threonine protein kinase (EC 2.7.11.1)		0.0172324	0.0663775	1	-0.102525	0.471502	0.817473	-0.119757	1.50608	0.674588	0.29108	1.89613	0.0297052	0.273848	3.46001	0.0112667	0.393605	3.74475	0.0051908	0.502203	2.22278	0.0019992	0.48497	2.64702	0.0014706	0.604727	3.02168	0.00140056	283000000	305000000	284000000	268000000	261000000	244000000	201000000	286000000	398000000	385000000	357000000	358000000	346000000	331000000	350000000	350000000	330000000	312000000
A0A1L8EXJ7;A0A1L8EQ22;Q08B28	A0A1L8EXJ7	usp7	Usp7		0.0172243	0.0737235	1	0.0829973	0.37142	0.842827	0.065773	0.373656	0.881295	1.0032	4.27292	0.000577358	0.985981	4.64457	0.000638202	0.920207	4.18127	0.000358621	1.78811	4.76281	0	1.77089	4.91781	0	1.70512	4.69975	0.000491228	130000000	144000000	172000000	154000000	74700000	117000000	80100000	80600000	279000000	254000000	285000000	315000000	271000000	301000000	304000000	308000000	319000000	280000000
A0A1L8H8S9;Q6GP94;Q32NV8;Q6DDZ8;A0A1L8GA87;A0A1L8G422;A0A1L8G9Y9;A0A1L8GAI9;A0A1L8GA74;A0A1L8F2Y2;A0A1L8F7K8	A0A1L8H8S9	map4k4			0.0168076	0.130097	1	-0.0973601	0.528532	0.819825	-0.114168	0.564224	0.798742	0.579084	3.18466	0.00232362	0.562277	2.95295	0.00306667	0.676445	2.98843	0.00377989	0.798505	3.36339	0.000241727	0.781698	3.20673	0.000273964	0.895865	3.25276	0.000437069	168000000	212000000	183000000	152000000	141000000	197000000	148000000	131000000	335000000	271000000	258000000	276000000	261000000	240000000	269000000	278000000	264000000	272000000
A0A1L8HX81;P50533;A2RVA9	P50533	smc2	Structural maintenance of chromosomes protein 2 (SMC protein 2) (SMC-2) (Chromosome assembly protein XCAP-E) (Chromosome-associated protein E)		0.016233	0.139217	1	0.094358	2.28492	0.70014	0.078125	0.905434	0.814007	0.458251	4.44317	0.00226592	0.442018	3.764	0.00281674	0.363893	3.90159	0.00575217	0.983595	6.67978	0	0.967362	5.88424	0	0.889237	6.44593	0.000394366	474000000	492000000	447000000	428000000	297000000	339000000	319000000	323000000	601000000	584000000	602000000	578000000	672000000	597000000	634000000	596000000	634000000	623000000
Q3B8B3;A0A1L8HL50;A0A1L8FEE7	Q3B8B3	uchl1	Ubiquitin carboxyl-terminal hydrolase (EC 3.4.19.12)		0.0158548	0.0368597	1	-0.36921	1.24046	0.427689	-0.385065	1.21878	0.320311	0.0726123	0.434748	0.418426	0.0567575	0.399079	0.44818	0.441823	1.35024	0.045093	0.448863	1.76053	0.00617571	0.433008	1.62606	0.00794455	0.818073	2.691	0.00106152	6690000000	4530000000	3900000000	6030000000	4540000000	3520000000	3290000000	4780000000	8350000000	7670000000	6710000000	5640000000	5520000000	4940000000	6610000000	4630000000	5120000000	5420000000
Q7ZXH6	Q7ZXH6	ywhaq	Ywhaq-prov protein		0.0157447	0.0629495	1	0.0294394	0.146066	0.939845	0.0136948	0.0636165	0.979508	0.379004	2.65173	0.00802775	0.36326	2.57024	0.0104912	0.349565	2.8227	0.0121675	0.354212	2.02159	0.0064238	0.338468	1.946	0.00751251	0.324773	2.02676	0.0110636	3350000000	2900000000	3480000000	3340000000	2810000000	3600000000	3720000000	3200000000	4510000000	4020000000	3930000000	4170000000	4260000000	4000000000	3860000000	4700000000	3790000000	4350000000
Q6DJH8;A0A1L8FEJ0	Q6DJH8	actr1a	Actr1a-prov protein		0.0143504	0.0647855	1	0.0202222	0.086908	0.959639	0.00587177	0.0241998	0.992859	0.331838	2.92562	0.00897079	0.317487	2.89702	0.010688	0.311615	2.64276	0.0180807	1.543	6.89618	0	1.52865	6.96575	0	1.52278	6.65161	0	412000000	370000000	378000000	392000000	170000000	166000000	161000000	173000000	538000000	459000000	442000000	490000000	487000000	489000000	523000000	436000000	509000000	526000000
A0A1L8FMC2;Q6GP72	Q6GP72	ppcs	MGC80633 protein		0.0142713	0.057508	1	-0.0203571	0.105606	0.957384	-0.0346284	0.179996	0.942634	0.255706	2.1144	0.0304128	0.241435	1.93097	0.0396158	0.276063	2.68648	0.0236977	0.849258	3.84134	0.000186667	0.834987	3.7482	6.65e-05	0.869615	4.10854	0.000191126	111000000	101000000	96000000	108000000	64300000	64600000	84200000	64500000	120000000	133000000	120000000	131000000	136000000	127000000	120000000	110000000	139000000	118000000
Q6DEC8;Q6AZU4;A0A1L8GNG2	Q6DEC8	st13	MGC78939 protein		0.0140152	0.054299	1	0.290428	0.560408	0.653407	0.276412	0.521776	0.695396	1.68812	4.69049	0.00095625	1.6741	4.6174	0	1.39769	2.93364	0.00147333	1.30237	3.04915	0.000165053	1.28836	3.00562	5.97e-05	1.01194	1.94036	0.00265805	72200000	96500000	86700000	60800000	90400000	160000000	73700000	100000000	333000000	173000000	168000000	183000000	277000000	224000000	259000000	237000000	245000000	275000000
Q5PQ24;Q5M999;Q98UE7	Q5M999	psmb3	Proteasome subunit beta (EC 3.4.25.1)		0.0138478	0.024215	1	-0.38491	0.721511	0.524125	-0.398758	0.605986	0.596656	0.50846	2.234	0.00775663	0.494612	1.47052	0.026253	0.89337	2.01873	0.00693595	0.841475	2.87011	0.000371729	0.827628	2.14934	0.00113721	1.22639	2.51066	0.000773641	111000000	72400000	88900000	92900000	76000000	74400000	52600000	88300000	277000000	156000000	145000000	125000000	140000000	126000000	164000000	90000000	137000000	130000000
Q7ZTJ3;A0A1L8HU69	Q7ZTJ3	acsl1	MGC53832 protein		0.0134029	0.0383604	1	-0.163297	0.660119	0.69943	-0.1767	0.951332	0.626994	1.07014	4.08792	0.000561468	1.05674	4.51239	0.000336364	1.23344	4.95643	0	2.33438	2.1799	0.000358261	2.32097	2.17984	0.000556818	2.49767	2.31878	0.000591429	124000000	143000000	127000000	108000000	87100000	13100000	74100000	86300000	333000000	271000000	281000000	292000000	299000000	246000000	245000000	252000000	307000000	281000000
A1L2V6	A1L2V6	tyms	Ts protein		0.01194	0.0156122	1	-0.0222278	0.0443334	0.969065	-0.0341678	0.043262	0.975844	1.25605	0.996597	0.0461726	1.24411	0.96517	0.0502385	1.27828	1.00671	0.0542518	0.829562	3.29668	0.000241293	0.817622	2.0415	0.00146751	0.851789	2.94449	0.000628076	255000000	21100000	171000000	270000000	190000000	158000000	145000000	185000000	392000000	316000000	277000000	250000000	249000000	348000000	432000000	208000000	286000000	303000000
A0A1L8H3R4	A0A1L8H3R4	pld2	Phospholipase (EC 3.1.4.4)		0.0117493	0.0578325	1	-0.129637	0.995229	0.695161	-0.141387	1.3796	0.630347	0.435144	1.83977	0.0168089	0.423395	1.84909	0.0171242	0.564782	2.39501	0.00770863	0.84852	4.08964	0.000119452	0.836771	4.2437	8.98e-05	0.978157	4.72494	0.00018543	95600000	64600000	80500000	99000000	61000000	66200000	71300000	54300000	132000000	119000000	121000000	124000000	123000000	107000000	110000000	110000000	124000000	115000000
A0A1L8F971	A0A1L8F971	capns2	calpain small subunit 1-like		0.0116997	0.0247039	1	-0.257148	0.680669	0.615179	-0.268847	0.942997	0.562259	0.235503	0.843594	0.149567	0.223804	0.934637	0.123816	0.492651	1.69928	0.0238368	0.443756	1.56184	0.00935884	0.432056	1.84873	0.00540018	0.700903	2.47923	0.00200101	6040000000	4080000000	4510000000	6060000000	5370000000	4220000000	3560000000	4680000000	8400000000	6720000000	7980000000	5860000000	5440000000	6270000000	6840000000	5370000000	5020000000	5580000000
A0A1L8GAB6;A0A1L8G493	A0A1L8GAB6	gmps	guanine monophosphate synthase L homeolog		0.0114975	0.133505	1	-0.0707898	1.27239	0.804958	-0.0822873	1.38977	0.773839	0.313983	4.24903	0.00573333	0.302485	4.03614	0.00695924	0.384773	4.80379	0.00368955	0.708255	6.2181	0	0.696757	6.05479	0.000142439	0.779045	6.5136	0.000277228	835000000	768000000	788000000	770000000	574000000	589000000	626000000	617000000	1050000000	1050000000	1040000000	990000000	929000000	990000000	1000000000	974000000	956000000	1010000000
A0A1L8ENX9	A0A1L8ENX9	stam2			0.0114174	0.0377881	1	0.0330424	0.108908	0.942585	0.021625	0.0656173	0.981824	2.04154	2.05571	0.00256471	2.03012	2.04321	0.00248263	2.0085	2.02084	0.00399269	2.88371	4.46258	0	2.8723	4.4365	0	2.85067	4.39569	0.000595745	13100000	7576188	47200000	37700000	15200000	12200000	6378611	14500000	70400000	92800000	88300000	80200000	91300000	89700000	72000000	83300000	84300000	76300000
Q7M567;B7ZQS6;A0A1L8F5W7;A4IFX7;Q6GNN4;Q7ZWW2;P51121	P51121	glul	Glutamine synthetase (GS) (EC 6.3.1.2) (Glutamate--ammonia ligase)		0.0112405	0.015743	1	0.439034	0.439601	0.678627	0.427794	0.447359	0.693289	1.17756	2.24168	0.00276746	1.16632	2.37164	0.002	0.73853	1.05345	0.0596384	1.23327	2.70364	0.000224	1.22203	2.93365	0.000166729	0.794238	1.20175	0.0154609	16400000	27100000	39900000	23500000	26400000	18800000	21100000	34300000	18400000	58400000	53500000	56400000	43500000	69100000	55200000	63900000	50500000	84700000
A0A1L8GZE4;Q5M7B7	Q5M7B7	optn	Optineurin		0.010695	0.0344697	1	-0.21972	0.550789	0.694424	-0.230415	0.50859	0.728504	5.284	5.58256	0	5.2733	5.48921	0	5.50372	5.39169	0	5.68056	4.64886	0	5.66987	4.60793	0	5.90028	4.6163	0	36400000	12000000	25400000	17000000	12900000	39200000	19100000	6501716	653000000	1150000000	1010000000	1060000000	785000000	889000000	668000000	903000000	831000000	753000000
A1L3N1;A0A1L8ER90	A1L3N1	phgdh	D-3-phosphoglycerate dehydrogenase (EC 1.1.1.95)		0.00911808	0.0401862	1	-0.123732	1.32543	0.663251	-0.13285	0.748138	0.740883	0.11196	1.72806	0.147435	0.102842	0.882583	0.223415	0.235693	2.53851	0.0341148	0.37522	3.04744	0.00155016	0.366102	2.26687	0.00460414	0.498952	3.40952	0.00153094	2040000000	1890000000	1830000000	1860000000	1500000000	1760000000	1440000000	1670000000	2410000000	2240000000	2080000000	2250000000	2110000000	1890000000	1880000000	2340000000	2090000000	2060000000
A0A1L8F929;Q32NM2	A0A1L8F929	actn4			0.00904036	0.071363	1	0.0943227	0.835785	0.759879	0.0852823	1.14725	0.779161	0.29978	2.94818	0.0114104	0.29074	3.62174	0.00906964	0.205458	2.34284	0.0504369	0.930586	4.98667	0	0.921546	5.37065	0	0.836263	4.83477	0.000136585	1030000000	929000000	905000000	958000000	572000000	700000000	613000000	588000000	1050000000	1130000000	1160000000	1060000000	1140000000	1170000000	1180000000	1180000000	1250000000	1220000000
A0A1L8H2K7;Q7T0M6;A0A1L8G8S5;A0A310TLS9;Q69DB9	Q69DB9	asf1aa	Histone chaperone asf1a-A (Anti-silencing function protein 1 homolog) (XAsf1) (Anti-silencing function protein 1 homolog A-A)		0.00802946	0.011845	1	-0.309233	0.623203	0.609006	-0.317262	0.81669	0.566091	0.20825	0.795944	0.170362	0.200221	1.01466	0.119652	0.517483	2.17654	0.0113241	0.649125	1.69524	0.00375064	0.641096	1.95525	0.00258739	0.958358	2.64206	0.000865306	416000000	434000000	384000000	433000000	227000000	386000000	298000000	339000000	761000000	553000000	476000000	629000000	451000000	554000000	551000000	380000000	457000000	690000000
O12975;Q7LZE9;Q5XHC6;A0A1L8EQP5;Q7SYU2	O12975	aldoa	Fructose-bisphosphate aldolase (EC 4.1.2.13)		0.00799751	0.0190459	1	-0.471377	0.908581	0.430029	-0.479375	0.931522	0.38982	0.40295	2.03666	0.0146527	0.394952	2.03466	0.0152722	0.874327	2.16833	0.00577309	0.538022	2.56699	0.00114652	0.530025	2.57422	0.00144576	1.0094	2.4374	0.00123108	4230000000	3540000000	4370000000	3720000000	3700000000	3580000000	3140000000	4030000000	10900000000	7270000000	7280000000	4770000000	4850000000	4680000000	6350000000	5050000000	4910000000	4650000000
Q0VGW5;Q6DFI3;A0A1L8GP01;A0A1L8GHA4	Q0VGW5	mpst	Sulfurtransferase		0.00654936	0.0120635	1	-0.4822	0.79524	0.461161	-0.48875	0.889997	0.410079	0.574086	0.771584	0.119482	0.567537	0.778024	0.109641	1.05629	1.2087	0.0327484	0.122972	0.547645	0.201864	0.116422	0.593188	0.181702	0.605172	1.3823	0.0126412	95500000	20600000	82500000	89500000	88200000	83700000	66300000	104000000	202000000	122000000	130000000	84200000	96100000	91400000	105000000	75800000	91500000	102000000
Q7ZXQ6;A0A310UH28	Q7ZXQ6	lypla2	MGC52664 protein		0.00646305	0.019638	1	-0.113158	0.39542	0.820583	-0.119621	0.485519	0.811437	0.360753	1.35202	0.0452543	0.35429	1.39593	0.0415308	0.47391	1.72758	0.0237437	1.10497	3.73572	0.000130149	1.09851	3.89542	0.000105415	1.21813	3.96547	0.000135266	806000000	495000000	617000000	731000000	406000000	394000000	307000000	466000000	828000000	1090000000	871000000	855000000	857000000	865000000	895000000	725000000	786000000	820000000
Q6P9I3;Q4V834;Q7ZWR1;Q642Q2	Q4V834	appl1			0.00639772	0.0214101	1	0.0559578	0.255659	0.900361	0.0495601	0.178928	0.935961	3.1426	6.78347	0	3.1362	6.52695	0	3.08664	6.64111	0	3.49673	6.89101	0	3.49033	6.66301	0	3.44077	6.76463	0	92300000	88400000	72400000	65800000	78200000	58800000	51400000	61500000	594000000	733000000	653000000	712000000	805000000	672000000	609000000	705000000	726000000	620000000
Q6DE12	Q6DE12	plin3	Perilipin		0.00596714	0.0216939	1	0.0637674	0.442036	0.859993	0.0578003	0.215919	0.918862	0.316256	3.45445	0.00754724	0.310288	2.00178	0.0250875	0.252488	2.20775	0.0369739	1.37735	5.97008	0	1.37139	4.9637	0	1.31359	5.38837	0.000518519	1030000000	987000000	1130000000	1080000000	464000000	581000000	474000000	507000000	1260000000	1290000000	1120000000	1360000000	1340000000	1250000000	1140000000	1530000000	1380000000	1300000000
A0A1L8H157;A0A1L8GSC6;Q05116	Q05116	map2k1	Dual specificity mitogen-activated protein kinase kinase 1 (MAP kinase kinase 1) (MAPKK 1) (EC 2.7.12.2) (ERK activator kinase 1) (MAPK/ERK kinase 1) (MEK1)		0.00545502	0.0202039	1	0.199473	0.546577	0.700662	0.194018	0.607056	0.717715	0.388218	1.81441	0.0200564	0.382763	2.10319	0.0149856	0.188745	0.76648	0.216257	1.02508	4.34151	0	1.01963	5.13219	0	0.825611	2.93004	0.000755705	1580000000	1110000000	1300000000	1210000000	800000000	760000000	958000000	814000000	1120000000	1770000000	1660000000	1420000000	1790000000	1640000000	1710000000	1600000000	1850000000	1430000000
Q641D7	Q641D7	usp14	Ubiquitin carboxyl-terminal hydrolase (EC 3.4.19.12)		0.00525999	0.0327717	1	0.0110421	0.0336954	0.974786	0.00578213	0.0188732	0.994032	0.296745	3.05647	0.0110688	0.291485	4.18588	0.00721755	0.285703	1.77489	0.0436796	1.00764	5.6868	0	1.00238	6.50894	0	0.996598	4.32152	0.000131455	864000000	864000000	875000000	812000000	494000000	519000000	563000000	512000000	869000000	1220000000	1070000000	1040000000	1070000000	1080000000	1000000000	1040000000	1060000000	952000000
A2VD65;A0A1L8H1C2	A2VD65	plpbp	Pyridoxal phosphate homeostasis protein (PLP homeostasis protein) (Proline synthase co-transcribed bacterial homolog protein)		0.00484514	0.018385	1	-0.415137	1.00957	0.428166	-0.419982	1.04465	0.359702	0.10246	0.539348	0.330717	0.0976152	0.533318	0.329451	0.517598	1.34727	0.0383152	0.220667	0.784202	0.086365	0.215822	0.782015	0.0847226	0.635805	1.49716	0.00970352	59800000	68400000	71600000	43800000	49700000	77300000	40800000	59100000	126000000	78800000	65300000	83000000	68000000	59000000	60800000	69000000	65900000	70500000
Q6IRP5;A0A1L8ERQ7;A0A1L8ERQ6;A0A1L8EKH3;Q05AX6	Q6IRP5	krt19	MGC83069 protein		0.00479317	0.00966109	1	-0.0359473	0.0747003	0.952046	-0.0407405	0.0837787	0.973338	1.1209	3.25503	0.000870073	1.11611	3.21121	0.000589147	1.15685	3.23385	0.00100351	1.15178	3.10371	0.000270968	1.14699	3.06665	5.67e-05	1.18773	3.09621	0.000286275	83300000	56800000	50700000	63400000	78300000	71500000	53900000	46300000	168000000	134000000	150000000	111000000	154000000	146000000	141000000	106000000	160000000	109000000
Q800A4	Q800A4	prim1	DNA primase (EC 2.7.7.-)		0.00475264	0.00819578	1	-0.133023	0.472692	0.771389	-0.137775	0.304273	0.84708	0.205378	1.2362	0.0984321	0.200625	0.812081	0.162555	0.3384	2.0568	0.0245511	1.5954	1.28009	0.00591756	1.59064	1.26064	0.00622439	1.72842	1.37732	0.00644242	311000000	352000000	288000000	323000000	273000000	22100000	208000000	172000000	398000000	365000000	377000000	476000000	428000000	394000000	411000000	257000000	371000000	306000000
Q6DD07;A0A1L8EXK9;A0A1L8EQ43;Q91855	Q6DD07	gspt1	Gspt2-prov protein		0.00455761	0.0131865	1	-0.11923	1.63303	0.651479	-0.123787	0.510245	0.797022	0.318775	2.75256	0.0113629	0.314218	1.64429	0.0349049	0.438005	3.80075	0.00393395	0.609587	3.70552	0.000308442	0.60503	2.67901	0.0007797	0.728817	4.35027	0.000269113	117000000	99200000	117000000	114000000	84700000	83800000	92600000	106000000	154000000	153000000	150000000	148000000	145000000	111000000	152000000	153000000	140000000	134000000
A0A1L8HSA2;P23787	P23787	p97	Transitional endoplasmic reticulum ATPase (TER ATPase) (EC 3.6.4.6) (15S Mg(2+)-ATPase p97 subunit) (p97) (Valosin-containing protein) (VCP)		0.00370502	0.00960453	1	-0.171644	0.460039	0.730159	-0.175349	0.626524	0.729211	1.2324	4.60047	0.000728571	1.2287	6.24094	0	1.40405	4.84581	0	1.36616	3.43195	0.000127485	1.36245	3.72208	0.000115873	1.5378	3.68454	0.000139303	4380000000	4000000000	4090000000	4090000000	4570000000	3130000000	2940000000	4810000000	13700000000	11100000000	10300000000	9210000000	9470000000	9000000000	9610000000	10800000000	9610000000	8370000000
A0A1L8HIP9;CON__P05787;A2BDA9;CON__Q9DCV7;CON__Q3KNV1;CON__P08729;Q7ZXC6;A0A1L8FVK3;Q7ZX54;Q7SZ33;A0A1L8FQU2;CON__Q9H552;P24789;P24790;Q7SYN7;Q7ZX72;Q7T0V7;A0A1L8HHU8;Q6AZI8;A0A1L8EVL0;A0A1L8ENR5;P48676;P23239	A0A1L8HIP9	krt8	IF rod domain-containing protein		0.00349522	0.0106171	1	-0.20301	0.892526	0.589387	-0.206505	0.918807	0.591318	0.662652	3.62711	0.000940881	0.659157	3.63942	0.00178974	0.865662	4.17154	0.00033913	0.820565	3.93569	0.000189372	0.81707	3.9468	7.21e-05	1.02358	4.39111	0.000149733	330000000	332000000	314000000	281000000	303000000	292000000	244000000	289000000	679000000	542000000	546000000	531000000	570000000	506000000	469000000	445000000	504000000	425000000
A0A1L8ETR0	A0A1L8ETR0	elac2			0.00278568	0.006895	1	-0.154918	0.754698	0.697786	-0.157703	0.428347	0.795557	0.206043	1.07149	0.116681	0.203257	0.805388	0.163313	0.36096	1.47961	0.0457327	0.76148	2.63801	0.000457441	0.758695	2.1988	0.00118736	0.916398	2.76393	0.000776198	393000000	544000000	411000000	360000000	261000000	409000000	250000000	254000000	529000000	576000000	454000000	621000000	525000000	461000000	387000000	593000000	503000000	497000000
A0A1L8GBZ9	A0A1L8GBZ9	iah1	SGNH_hydro domain-containing protein		0.00277519	0.0145069	1	-0.0656352	0.303263	0.890707	-0.0684104	0.279147	0.897761	0.289718	4.13736	0.00749904	0.286942	2.93441	0.0133537	0.355353	2.5252	0.0152215	0.734562	4.76041	0.000132121	0.731787	4.28572	7.49e-05	0.800198	3.91647	0.000244444	123000000	125000000	126000000	126000000	96200000	95200000	95700000	81300000	188000000	162000000	145000000	149000000	165000000	137000000	155000000	153000000	148000000	148000000
A0A1L8HQ92;Q6DE09;A0A1L8I094;B1H1P6;Q6NU76	Q6DE09	eif4enif1	Eif4enif1-prov protein		0.00271797	0.00498033	1	0.11229	0.232879	0.867402	0.109572	0.166466	0.906717	3.72167	4.88741	0	3.71895	4.60126	0	3.60938	4.48469	0	3.86818	5.35692	0	3.86546	4.98197	0	3.75589	4.85602	0	18000000	18600000	18500000	44500000	28000000	14300000	15700000	29400000	409000000	240000000	235000000	266000000	266000000	282000000	258000000	431000000	275000000	329000000
A0A1L8G9T6;Q2VPG2	A0A1L8G9T6	eif4g3			0.00262737	0.0112298	1	0.116512	0.826947	0.7234	0.113885	1.28435	0.720044	0.237764	2.04589	0.0374172	0.235137	2.70197	0.0253882	0.121252	2.02692	0.143378	0.53667	3.55108	0.000414648	0.534042	4.18841	0.000274875	0.420157	4.09172	0.00146704	1060000000	1130000000	1040000000	1040000000	889000000	791000000	883000000	911000000	1160000000	1180000000	1190000000	1110000000	1260000000	1190000000	1220000000	1360000000	1300000000	1310000000
O73786;B7ZR05;A0A1L8H049;A0A1L8GT96;Q91567	B7ZR05	csk	Tyrosine-protein kinase (EC 2.7.10.2)		0.00195503	0.0100906	1	-0.28383	1.44216	0.443562	-0.285785	1.43462	0.354497	0.392828	3.30413	0.0052163	0.390873	3.22574	0.00471753	0.676658	3.43215	0.00174834	0.919871	4.40743	9.44e-05	0.917916	4.36809	0.00011145	1.2037	4.37239	0.00020438	40400000	35500000	37600000	34800000	29200000	22300000	27300000	24500000	66000000	66700000	52700000	52800000	53100000	45400000	47500000	48500000	49900000	44700000
A0A1L8HL12;A0A1L8HTI8;Q6DCQ8	Q6DCQ8	pi4k2b	Phosphatidylinositol 4-kinase type 2-beta (EC 2.7.1.67) (Phosphatidylinositol 4-kinase type II-beta)		0.00192451	0.00392039	1	1.04278	0.72279	0.429806	1.04086	0.722411	0.41194	1.23656	1.58927	0.00820057	1.23463	1.59092	0.00921534	0.193776	0.383062	0.488662	1.10007	3.34744	0.000177778	1.09815	3.3936	6.94e-05	0.0572886	0.328776	0.461212	47000000	11900000	51600000	41100000	47000000	31000000	32100000	37000000	83600000	90100000	16800000	16000000	76100000	64200000	94000000	79000000	73300000	83600000
A0A1L8GVE9;Q4V7Z9	Q4V7Z9		LOC733251 protein (Fragment)		0.00171471	0.00641506	1	0.0397844	0.203029	0.920792	0.0380697	0.32523	0.930872	0.241547	1.82826	0.0447816	0.239832	2.42051	0.0297191	0.201762	2.85787	0.0411899	0.932665	4.47482	0	0.930951	5.08329	0	0.892881	5.53237	0.00025	1590000000	1650000000	1780000000	1760000000	997000000	1060000000	1170000000	983000000	1900000000	1980000000	1930000000	1990000000	2180000000	2000000000	1970000000	1860000000	1920000000	2070000000
A0A1L8EXC8;O93400;A0A1L8EM44;P53506;P53505;Q32NP0;A0A1L8ETE5	O93400	actb	Actin, cytoplasmic 1 (Beta-actin) (Cytoplasmic beta-actin) [Cleaved into: Actin, cytoplasmic 1, N-terminally processed]		0.00127792	0.00578845	1	-0.17224	1.07291	0.59336	-0.173518	1.12113	0.593144	0.322927	2.69445	0.0115078	0.32165	2.77501	0.0115901	0.495168	3.42346	0.00370233	0.756571	3.58174	0.000252632	0.755293	3.61692	0.000168939	0.928811	3.97064	0.00019244	76000000000	66600000000	74800000000	68700000000	54400000000	44200000000	52800000000	61500000000	115000000000	98100000000	96600000000	94400000000	89000000000	87400000000	98100000000	83100000000	88400000000	93000000000
A0A1L8EWH1;Q640K3;A0A1L8EPI1	Q640K3	nckap1	Nck-associated protein 1 (NAP 1)		0.00114727	0.00216037	1	0.0653577	0.136424	0.917621	0.0642104	0.163607	0.930594	0.324008	1.29343	0.0556818	0.32286	1.56653	0.0368227	0.25865	1.23941	0.0913711	0.631498	1.52765	0.00613202	0.630351	1.62683	0.0048039	0.56614	1.46168	0.0114969	117000000	133000000	115000000	149000000	165000000	81100000	87500000	98200000	137000000	136000000	188000000	159000000	177000000	135000000	150000000	183000000	160000000	162000000
A0A1L8EUQ4;A0A1L8EN81	A0A1L8EUQ4	tbcd	TFCD_C domain-containing protein		0.000977993	0.00222786	1	-0.338048	1.23353	0.440534	-0.339025	0.97284	0.472667	0.134878	1.07073	0.166902	0.1339	0.742846	0.220438	0.472925	2.20715	0.0121029	0.422193	1.13001	0.0229511	0.421215	1.0539	0.0251892	0.76024	1.79058	0.00446286	545000000	583000000	525000000	608000000	730000000	330000000	402000000	473000000	718000000	710000000	1020000000	727000000	724000000	651000000	649000000	481000000	598000000	634000000
A0A1L8HMU9;Q6AZM9	A0A1L8HMU9	eef2	Tr-type G domain-containing protein		0.000850201	0.00436344	1	0.0866952	0.24026	0.884286	0.085845	0.231037	0.893143	0.30211	2.34654	0.0178168	0.30126	2.19761	0.0210824	0.215415	0.962154	0.154862	0.633778	2.14473	0.0015382	0.632927	2.11545	0.00202938	0.547082	1.56351	0.00994029	1150000000	1150000000	1340000000	1070000000	946000000	664000000	1220000000	991000000	1040000000	1370000000	1490000000	1630000000	1390000000	1400000000	1400000000	1610000000	1400000000	1380000000
Q6GPZ6;Q6GQ93;A0A1L8GEZ8;A0A1L8GL74	Q6GPZ6	snrpe	Small nuclear ribonucleoprotein E (snRNP-E) (Sm protein E)		0.000731468	0.00172155	1	-0.774545	1.4027	0.145962	-0.775277	1.57236	0.0853244	0.647222	2.49079	0.00466721	0.64649	3.69069	0.00164903	1.42177	2.98237	0.00124746	0.754341	1.63455	0.00351095	0.753609	1.78812	0.00280498	1.52889	2.48	0.000581053	63000000	57200000	50500000	65100000	70100000	43300000	36500000	79400000	258000000	163000000	114000000	127000000	84800000	96800000	92200000	94000000	86600000	76400000
Q9PSX0;Q91384	Q9PSX0	aldoc	Fructose-bisphosphate aldolase (EC 4.1.2.13)		0.000516891	0.00130349	1	-0.372038	0.775211	0.512268	-0.372555	0.830955	0.508326	0.313971	1.51263	0.0428098	0.313454	1.79715	0.0311019	0.686008	1.93317	0.0108472	0.546493	2.05009	0.002221	0.545976	2.26401	0.00201922	0.918531	2.30112	0.00180706	7340000000	6440000000	6400000000	5530000000	5710000000	5500000000	4260000000	6550000000	14300000000	11600000000	9330000000	7240000000	7950000000	6860000000	8660000000	8450000000	7770000000	7720000000
A0A1L8GKU1;Q6DE93;A0A1L8GEU7;A0A310U9N8;A0A310TP43;A0A1L8GEP3	Q6DE93	ist1	MGC79118 protein		0.000279427	0.00184265	0.999609	0.118389	1.4307	0.665837	0.11811	2.48082	0.608572	2.38602	2.03766	0.00244356	2.38574	2.03959	0.0023098	2.26763	1.95264	0.00450702	0.865705	4.50744	9.15e-05	0.865425	4.74439	0.000127511	0.747315	4.49981	0.000186047	9330090	24100000	30800000	113000000	91800000	76200000	94600000	80000000	143000000	144000000	142000000	144000000	153000000	156000000	150000000	163000000	146000000	149000000
A0A1L8FKU7	A0A1L8FKU7	ube4b	U-box domain-containing protein		0.000102043	0.000344033	0.999296	0.0718875	0.259248	0.894305	0.0717855	0.257978	0.897323	0.694435	3.22363	0.00211977	0.694333	3.21777	0.00187571	0.622548	2.76337	0.00456949	0.49446	1.33575	0.0125883	0.494358	1.3348	0.0117961	0.422572	1.1344	0.0278538	120000000	123000000	97800000	136000000	147000000	191000000	86600000	140000000	158000000	169000000	201000000	203000000	198000000	174000000	180000000	215000000	206000000	199000000
A0A1L8F592	A0A1L8F592	psmb4	Proteasome subunit beta (EC 3.4.25.1)		0	-4.34e-08	1	-2.63852	2.99259	0	-2.24514	2.86921	0.0366667	-1.1287	0.0109101	1	-0.735318	0.0287841	1	1.50982	3.07228	0.000807547	-1.12701	0.00793563	1	-0.73363	0.0212988	1	1.51151	3.77305	0.000155556	22800000	30900000	16200000	29800000	23300000	26600000	27400000	20000000	51700000	77600000	90600000	61400000	22000000	13900000	19700000	7335739	21300000	14400000
Q7SYR8;A0A1L8HGV4	Q7SYR8	txndc9	Apacd-prov protein		0	-4.34e-08	1	-0.789027	1.46792	0.118776	-0.136081	0.325117	0.842712	0.117176	0.453484	0.377942	0.770122	2.51561	0.00310811	0.906203	2.84822	0.00278765	-0.420105	0.0495077	0.980543	0.232841	0.838196	0.0696935	0.368922	1.2348	0.026098	15900000	18700000	12200000	17900000	18900000	26900000	19600000	29000000	32900000	23300000	30500000	34400000	29800000	24300000	22900000	33200000	12200000	16900000
A0A1L8HR04;Q7SY62;A0A1L8I1J9	Q7SY62	snx2	Snx2-prov protein		-0.000579834	0.00258103	1	-0.185852	1.17086	0.547596	-0.185272	1.11383	0.596835	0.587126	4.25684	0.000784211	0.587706	4.10415	0.000503311	0.772978	4.47855	0.000335484	0.654898	2.73948	0.000554937	0.655478	2.71119	0.000680096	0.84075	3.18315	0.00053	157000000	156000000	164000000	143000000	132000000	193000000	130000000	145000000	298000000	260000000	238000000	267000000	229000000	223000000	221000000	261000000	222000000	224000000
Q5XHE2	Q5XHE2	uchl3	Ubiquitin carboxyl-terminal hydrolase (EC 3.4.19.12)		-0.000832081	0.00266702	1	-0.0193553	0.101358	0.961701	-0.0185232	0.0647046	0.97787	0.515432	1.92886	0.0112707	0.516264	1.79166	0.014181	0.534788	2.00568	0.0129485	1.10665	5.59793	0	1.10748	4.70603	0	1.12601	5.75968	0.0005	1790000000	1180000000	1240000000	1790000000	984000000	950000000	911000000	1070000000	2100000000	2350000000	2060000000	2040000000	2340000000	2040000000	2310000000	1790000000	2070000000	1920000000
A0A1L8GN13	A0A1L8GN13	sh3glb1	SH3-domain GRB2-like endophilin B1 L homeolog		-0.0015502	0.00644242	1	0.0315447	0.0515913	0.959021	0.0330949	0.0525411	0.982646	3.73066	5.66528	0	3.73221	5.60263	0	3.69912	4.93704	0	2.15656	6.77269	0	2.15811	6.37519	0	2.12502	4.39937	0.000451613	30800000	15100000	26100000	28800000	77300000	74400000	61600000	77600000	473000000	298000000	235000000	300000000	366000000	304000000	297000000	331000000	316000000	318000000
Q6DJL2;A0A1L8F411	Q6DJL2		LOC443723 protein (Fragment)		-0.00190306	0.00446364	1	-0.103805	0.367895	0.83725	-0.101902	0.433504	0.839505	2.98065	2.66883	0.000896241	2.98255	2.67943	0.000617886	3.08446	2.76245	0.000831068	2.56457	4.51787	0	2.56647	4.59564	0	2.66838	4.803	0.0008	29500000	22600000	3981333	21300000	26000000	23500000	12700000	23100000	123000000	122000000	141000000	138000000	104000000	121000000	123000000	142000000	108000000	123000000
P52171	P52171	kpna2	Importin subunit alpha-1 (Karyopherin subunit alpha-2)		-0.00200272	0.00568823	1	0.888839	0.510407	0.576946	0.890841	0.515317	0.590906	0.497347	1.46232	0.0259925	0.49935	1.57202	0.021055	-0.391491	0.170386	0.876749	3.27836	2.53849	0.000273171	3.28036	2.55154	6.03e-05	2.38952	1.42705	0.00496473	200000000	135000000	171000000	262000000	15800000	16500000	137000000	15300000	212000000	27800000	236000000	297000000	268000000	289000000	238000000	263000000	291000000	238000000
A0A1L8FKP2;Q32N92;Q32N92-2	Q32N92	patl1	Protein PAT1 homolog 1 (PAT1-like protein 1) (Protein PAT1 homolog b) (Pat1b) (xPat1b)		-0.00213242	0.00423965	1	-0.073205	0.227517	0.899405	-0.0710726	0.183128	0.919949	0.346358	1.33873	0.0482311	0.34849	1.2358	0.0546659	0.419563	1.73546	0.0259736	0.876151	3.83831	0.000194059	0.878283	3.40154	5.65e-05	0.949356	4.62219	0.000158192	68200000	47600000	53200000	44100000	37800000	32900000	38800000	36300000	81300000	69100000	68600000	63200000	83000000	54400000	71400000	62000000	79000000	67600000
Q704U0;A0A1L8GRP1;A0A1L8H220;Q569Z2	Q569Z2	xpo7	Exportin-7-B		-0.0031023	0.00706008	1	0.056057	0.140764	0.919837	0.0591593	0.166778	0.935395	0.517415	1.55167	0.0207189	0.520517	1.62251	0.0183255	0.461358	1.43878	0.0366953	1.03197	2.17829	0.000694915	1.03507	2.22683	0.000738935	0.97591	2.10698	0.00231268	461000000	346000000	346000000	594000000	489000000	194000000	278000000	299000000	551000000	525000000	717000000	569000000	692000000	636000000	620000000	509000000	637000000	608000000
A0A1L8GYM0;REV__D9N4D2;REV__A0A1L8HLW9;REV__A0A1L8HUM6	A0A1L8GYM0	cct2	chaperonin containing TCP1 subunit 2 L homeolog		-0.00335503	0.0199609	1	-0.120703	0.956385	0.702939	-0.117348	0.806829	0.753689	0.135921	1.51067	0.126941	0.139276	1.369	0.124573	0.256623	2.17405	0.0368304	0.952332	5.72394	0	0.955688	5.39557	0	1.07304	5.46367	0.000373333	1720000000	1880000000	1660000000	1610000000	954000000	1080000000	952000000	920000000	2230000000	2120000000	1990000000	1870000000	2030000000	1920000000	1740000000	1870000000	1860000000	1810000000
A0A310U2H2	A0A310U2H2				-0.00337696	0.0157377	1	0.0176229	0.0833273	0.95878	0.0209999	0.117538	0.979331	0.26705	2.45443	0.0216447	0.270427	2.88227	0.0162552	0.249427	2.53021	0.0306286	0.898055	5.01844	0	0.901432	5.40801	0	0.880432	5.17994	0.000201439	5320000000	4810000000	4900000000	4890000000	2930000000	3250000000	3340000000	3370000000	5860000000	6460000000	5460000000	5930000000	6530000000	5900000000	5650000000	5970000000	5990000000	5500000000
Q7T0M8;A0A1L8GAV7	Q7T0M8	farsb	Frsb protein		-0.00376224	0.0196777	1	-0.189115	0.80777	0.638153	-0.185352	0.863691	0.638958	0.0921955	0.997164	0.231316	0.0959578	1.3592	0.187386	0.28131	1.70097	0.0482665	0.72546	3.65794	0.000251685	0.729222	3.89991	6.12e-05	0.914575	3.59071	0.000236559	388000000	395000000	397000000	360000000	224000000	295000000	248000000	231000000	566000000	479000000	412000000	428000000	422000000	401000000	433000000	391000000	403000000	456000000
Q68A89;Q6GP03	Q68A89	psma5	Proteasome subunit alpha type (EC 3.4.25.1) (Fragment)		-0.00417757	0.0145195	1	-0.160287	0.512639	0.728279	-0.15611	0.701379	0.728836	0.276134	1.05535	0.0949863	0.280312	1.23236	0.0665656	0.436422	1.54114	0.0329971	0.852985	3.27799	0.000245704	0.857162	3.94247	7.79e-05	1.01327	3.55738	0.000260355	957000000	581000000	777000000	839000000	511000000	485000000	459000000	645000000	1250000000	1130000000	930000000	927000000	928000000	931000000	974000000	938000000	843000000	933000000
A0A1L8HVH8;Q6NRZ3;A0A1L8HV92;Q66KF9;A0A1L8HMF8;A1A618	Q6NRZ3	uso1	MGC80010 protein		-0.00425053	0.0175774	1	-0.00451994	0.0111226	0.986854	-0.000269413	0.000737993	0.99987	0.231402	1.78996	0.0492294	0.235652	2.58878	0.0271047	0.235922	1.29038	0.0948699	0.859592	3.79709	0.000184471	0.863843	4.22444	9.42e-05	0.864112	3.26933	0.000462316	274000000	274000000	279000000	247000000	205000000	154000000	161000000	178000000	262000000	291000000	354000000	368000000	326000000	333000000	307000000	298000000	329000000	295000000
A0A1L8F9H4;A0A1L8F0C8;Q7SYS3	Q7SYS3	psmc1	Pros26.4-prov protein		-0.00442267	0.00789748	1	-0.476255	0.911054	0.426937	-0.471832	1.10941	0.321763	0.345648	1.30771	0.0508657	0.35007	2.17381	0.0162996	0.821903	2.37972	0.00471147	0.644063	1.66035	0.00422789	0.648485	1.9931	0.00232681	1.12032	2.45426	0.00101431	1570000000	1550000000	1350000000	1390000000	1300000000	1150000000	847000000	1590000000	3550000000	2770000000	2540000000	1790000000	1690000000	1690000000	2130000000	1990000000	1690000000	1580000000
A0A1L8G8J3	A0A1L8G8J3	epb41l2	FERM domain-containing protein		-0.00444508	0.0150334	1	-0.0257974	0.0975673	0.950269	-0.0213523	0.0910004	0.98094	0.43684	1.57902	0.024553	0.441285	1.64088	0.0224201	0.462637	1.72756	0.0242758	0.792873	2.02129	0.00143008	0.797318	2.061	0.00147215	0.81867	2.11757	0.00248185	184000000	228000000	238000000	145000000	156000000	98200000	217000000	161000000	303000000	258000000	262000000	255000000	248000000	243000000	282000000	289000000	268000000	305000000
Q7ZTL5;A0A1L8HCN3	Q7ZTL5	cct8	Cct8-prov protein		-0.00444698	0.0341023	1	0.0326357	0.172145	0.925155	0.0370827	0.195927	0.938502	0.232801	1.95523	0.0433708	0.237248	1.96421	0.0396765	0.200166	1.37904	0.104586	0.893581	4.68113	0	0.898028	4.66579	0.000129778	0.860946	4.09268	0.000184818	9520000000	7780000000	8230000000	9300000000	4940000000	5320000000	6390000000	5400000000	9190000000	9900000000	9550000000	11400000000	10700000000	10500000000	9660000000	10100000000	10400000000	9840000000
Q6NS18;A0A1L8GA53	Q6NS18	kpna4	Importin subunit alpha		-0.0047946	0.0316452	1	0.145035	1.20435	0.627833	0.14983	1.45802	0.594469	0.237528	1.95425	0.0417281	0.242323	2.14769	0.0341373	0.0924931	0.838859	0.288457	0.710048	4.20754	0.000178182	0.714842	4.42324	7.75e-05	0.565012	3.60292	0.000809211	381000000	359000000	444000000	389000000	248000000	294000000	311000000	281000000	447000000	391000000	401000000	436000000	485000000	452000000	445000000	475000000	495000000	457000000
A0A1L8GAQ6	A0A1L8GAQ6	ppp1r7	protein phosphatase 1 regulatory subunit 7 L homeolog		-0.00492001	0.0144538	1	-0.209723	0.426443	0.730586	-0.204803	0.477296	0.749253	0.53184	2.18139	0.00778006	0.53676	2.74765	0.00359544	0.741562	2.13098	0.00749419	0.936292	2.54426	0.000442857	0.941212	2.7858	0.00029878	1.14601	2.54632	0.00080261	131000000	130000000	99400000	102000000	84900000	123000000	63500000	84500000	269000000	199000000	144000000	174000000	164000000	166000000	179000000	156000000	152000000	163000000
A0A1L8GPP7	A0A1L8GPP7	ruvbl1	RuvB-like helicase (EC 3.6.4.12)		-0.00506449	0.0252358	1	-0.120362	0.679973	0.729169	-0.115298	0.719434	0.758137	0.12154	1.2753	0.161023	0.126605	1.5475	0.126997	0.241902	2.06548	0.045117	0.598193	3.03734	0.000460447	0.603257	3.16572	0.000556291	0.718555	3.33111	0.0006	661000000	666000000	674000000	608000000	427000000	480000000	417000000	563000000	847000000	758000000	684000000	804000000	748000000	711000000	735000000	656000000	709000000	665000000
A0A1L8EYJ5;A0A1L8EQW8	A0A1L8EYJ5		Rap-GAP domain-containing protein		-0.0051527	0.0198574	1	0.0529728	0.169361	0.916452	0.0581255	0.156047	0.935508	0.318297	2.49954	0.014501	0.32345	1.9114	0.0252081	0.265324	1.30119	0.081932	0.403652	1.17943	0.0215795	0.408805	1.14047	0.0215274	0.350679	0.953984	0.0488287	221000000	268000000	223000000	258000000	341000000	158000000	211000000	237000000	273000000	253000000	367000000	281000000	338000000	264000000	288000000	326000000	298000000	289000000
Q7ZXZ9;A0A1L8ESA5	Q7ZXZ9	eftud2	MGC53479 protein		-0.00522995	0.0163492	1	0.0705619	0.490925	0.841509	0.0757918	0.361452	0.875494	0.377152	3.04087	0.00700334	0.382382	2.4665	0.0104315	0.306591	3.93745	0.00962635	1.35143	5.15037	0	1.35666	4.78289	0	1.28086	5.49207	0.00054902	340000000	316000000	352000000	327000000	170000000	174000000	193000000	145000000	403000000	410000000	429000000	408000000	500000000	439000000	438000000	371000000	493000000	416000000
Q6DEA1;A0A1L8FV38	Q6DEA1	gars	Gars-prov protein		-0.00592995	0.0422416	1	0.019825	0.0856647	0.959233	0.0257549	0.132667	0.974096	0.310498	2.69011	0.0130917	0.316428	3.20601	0.00922881	0.290673	2.09102	0.0313053	0.865472	5.31983	0	0.871402	6.03018	0	0.845647	4.56807	0.000121739	1460000000	1300000000	1440000000	1260000000	949000000	877000000	1000000000	890000000	1450000000	1810000000	1760000000	1670000000	1700000000	1650000000	1760000000	1690000000	1830000000	1640000000
Q3KPK1;Q6NU87;A0A1L8F877	Q3KPK1	tbcb	MGC132396 protein		-0.00635576	0.0254564	1	0.00559998	0.0291611	0.979419	0.0119557	0.0645003	0.979948	0.457848	3.01548	0.00489961	0.464203	3.04632	0.00355489	0.452248	3.54129	0.0046684	1.11276	5.13614	0	1.11912	5.15109	0	1.10716	5.73808	0.000482759	257000000	230000000	245000000	210000000	132000000	153000000	150000000	163000000	311000000	311000000	334000000	330000000	320000000	333000000	355000000	291000000	365000000	315000000
A0A1L8GXI4;Q8AVQ8;Q6PA70	A0A1L8GXI4	hspa4	heat shock protein family A (Hsp70) member 4 L homeolog		-0.00680971	0.0443922	1	0.0781279	0.461479	0.837239	0.0849376	0.542008	0.843128	0.23787	1.61601	0.0553086	0.24468	1.70273	0.0480144	0.159742	1.02194	0.181871	0.746436	4.38743	0.000116267	0.753245	4.52045	8.85e-05	0.668308	3.7261	0.000506339	3090000000	2300000000	2660000000	2730000000	1700000000	1860000000	2130000000	1880000000	2630000000	3090000000	3200000000	3110000000	3350000000	3000000000	3240000000	3140000000	3310000000	2910000000
A0A1L8H9X3;Q6PF21	Q6PF21	mars1	Methionine--tRNA ligase, cytoplasmic (EC 6.1.1.10) (Methionyl-tRNA synthetase) (MetRS)		-0.00689983	0.0127248	1	-0.17521	1.35602	0.534889	-0.16831	0.439191	0.773363	0.306625	1.19486	0.0696252	0.313525	0.941927	0.097617	0.481835	1.91333	0.0177531	0.88438	3.6712	0.000176577	0.89128	2.65253	0.000531886	1.05959	4.46577	0.000173913	77300000	104000000	131000000	92200000	55500000	67700000	65200000	79800000	140000000	140000000	142000000	134000000	111000000	105000000	113000000	175000000	130000000	129000000
B1WBE0	B1WBE0	eprs	LOC100158438 protein		-0.00745201	0.0374091	1	0.0601826	0.39069	0.88047	0.0676346	0.359429	0.88172	0.263607	2.17102	0.0280987	0.271059	1.95272	0.0331573	0.203424	1.52972	0.089516	0.95524	5.1512	0	0.962692	4.77816	0.000153684	0.895058	4.63026	0.000137931	714000000	677000000	674000000	576000000	377000000	426000000	453000000	379000000	712000000	846000000	761000000	721000000	874000000	783000000	810000000	719000000	801000000	808000000
A0A1L8GSX4;Q7ZXC8;A0A1L8HS09;A0A1L8I2T7;A0A1L8H0N5	A0A1L8GSX4	myo5a	unconventional myosin-Va-like		-0.00752735	0.07321	1	-0.207321	0.916128	0.582459	-0.199793	0.840508	0.62992	0.179963	2.09539	0.0623248	0.18749	1.91937	0.0606349	0.387283	1.96787	0.0233084	0.513955	2.35619	0.00157394	0.521482	2.33406	0.0020253	0.721275	2.49718	0.00185534	877000000	985000000	884000000	827000000	796000000	768000000	536000000	764000000	1240000000	1120000000	1390000000	957000000	1000000000	983000000	990000000	1090000000	1020000000	1030000000
A0A1L8I1C2;A0A310U6Q4;Q5PQA5	Q5PQA5	isoc1	Isochorismatase domain-containing protein 1		-0.00766802	0.0179309	1	-0.109427	0.271695	0.848835	-0.101759	0.241735	0.881436	2.51841	1.81035	0.004665	2.52608	1.81371	0.00344961	2.62784	1.87134	0.00469225	3.15019	2.36144	0.000235377	3.15785	2.36398	0.000239721	3.25961	2.4164	0.000466242	23300000	13700000	39300000	237000000	11700000	19900000	142000000	15600000	320000000	229000000	213000000	279000000	286000000	244000000	234000000	200000000	230000000	279000000
A0A1L8GTF7;Q92122;A0A1L8GTD6;A0A1L8FQ77	Q92122	pkm	Pyruvate kinase PKM (EC 2.7.1.40) (Cytosolic thyroid hormone-binding protein) (CTHBP)		-0.00784493	0.0197158	1	-0.219468	0.572485	0.69254	-0.211623	0.767511	0.638688	0.360184	1.59075	0.0303943	0.368029	2.47421	0.0110586	0.579652	2.39245	0.00725325	0.552303	2.09565	0.00212747	0.560148	2.79833	0.000811047	0.77177	2.74184	0.00113451	1160000000	1140000000	1310000000	1000000000	1050000000	853000000	941000000	1210000000	2110000000	1570000000	1860000000	1420000000	1450000000	1440000000	1630000000	1410000000	1570000000	1190000000
A0A1L8G3I1;B1WBA6;A0JMT2;Q5FWU9;Q7ZYM6;Q6NUB4	B1WBA6	eif4g1	LOC733162 protein		-0.00809193	0.0241253	1	0.10629	0.405752	0.819126	0.114382	1.19518	0.725257	0.27456	1.40144	0.0581868	0.282652	2.24979	0.0231863	0.168271	1.40157	0.126696	0.585143	2.71061	0.000680095	0.593235	3.93905	0.00028	0.478853	3.39062	0.00165668	2000000000	2110000000	2000000000	1680000000	1700000000	1380000000	1660000000	1540000000	2170000000	2110000000	2350000000	2110000000	2490000000	2230000000	2410000000	2320000000	2380000000	2290000000
Q6GP33	Q6GP33	gpi	Glucose-6-phosphate isomerase (EC 5.3.1.9)		-0.00958824	0.0271747	1	0.190628	0.595251	0.69549	0.200216	0.885481	0.613081	0.23101	1.27664	0.0823488	0.240599	2.14969	0.034147	0.0403824	0.433524	0.498272	1.2136	3.70095	0.000139297	1.22318	4.20655	0.000146734	1.02297	3.36672	0.000230366	8460000000	8250000000	9620000000	9080000000	4210000000	4050000000	5860000000	4000000000	7890000000	8720000000	8950000000	11100000000	10500000000	11300000000	10500000000	9540000000	11400000000	11000000000
Q6INF5;Q91675;Q91728	Q91675	xlZPC	Zona pellucida C glycoprotein		-0.00995255	0.035682	1	-0.140347	0.53955	0.733561	-0.130394	0.412926	0.813683	2.18224	4.7565	0	2.1922	4.62228	0	2.32259	4.62839	0	2.30544	3.71117	0	2.3154	3.66701	0	2.44579	3.74136	0.000245614	16900000	27600000	14900000	21200000	18800000	15900000	10900000	32000000	121000000	91100000	84600000	98900000	83200000	83300000	106000000	87300000	82200000	91300000
A0A1L8FJB9	A0A1L8FJB9	oga	meningioma expressed antigen 5 (hyaluronidase) L homeolog		-0.0100632	0.0379159	1	0.0411367	0.163092	0.927805	0.0511999	0.183711	0.937257	0.432419	3.70955	0.00331111	0.442482	3.18152	0.00358182	0.391283	2.74929	0.0108805	0.929364	5.57347	0	0.939427	4.97494	0.000166857	0.888227	4.64838	0.000137255	93600000	93500000	98100000	101000000	71800000	66900000	65700000	69000000	140000000	120000000	111000000	137000000	129000000	152000000	120000000	126000000	122000000	139000000
Q6P7I2;A0A1L8GPP9	Q6P7I2	copg1	Coatomer subunit gamma		-0.0103054	0.0436404	1	-0.0564575	0.311328	0.901847	-0.0461521	0.190223	0.935781	0.18915	2.49468	0.0456389	0.199455	1.76319	0.0606353	0.245607	2.28825	0.0368014	0.882192	2.99511	0.000306947	0.892497	2.90489	0.00030721	0.938649	3.04661	0.000534109	1120000000	1050000000	1100000000	1070000000	805000000	481000000	722000000	728000000	1170000000	1260000000	1450000000	1280000000	1330000000	1270000000	1320000000	1080000000	1220000000	1270000000
Q6INC0;A0A1L8HAH2	Q6INC0	nek3	MGC83541 protein		-0.0103402	0.0346943	1	0.70174	0.681515	0.468845	0.71208	0.685621	0.492998	1.15056	1.19526	0.0259894	1.1609	1.19874	0.0260147	0.448816	0.521344	0.302073	1.82788	3.76472	0	1.83822	3.69071	0.000145274	1.12614	1.35858	0.00882237	52000000	7555103	44000000	39900000	28300000	14000000	13700000	19500000	14500000	54900000	44500000	67500000	77000000	62000000	61900000	58400000	62800000	70700000
Q6GQK6	Q6GQK6	cryzl1	MGC79085 protein		-0.0106721	0.0414211	1	-0.210767	1.50427	0.460229	-0.200095	0.969077	0.596107	0.448168	1.76018	0.0176209	0.45884	1.65531	0.0206822	0.658935	2.33911	0.00637952	0.453638	2.33091	0.00213386	0.46431	2.07607	0.00337456	0.664405	2.91015	0.00122755	147000000	93400000	119000000	151000000	111000000	154000000	109000000	130000000	225000000	183000000	187000000	199000000	173000000	179000000	193000000	147000000	174000000	174000000
Q498K6	Q498K6	copb1	Coatomer subunit beta (Beta-coat protein)		-0.011415	0.0549707	1	0.00359297	0.0123322	0.986526	0.015008	0.0562233	0.979216	0.3274	1.52126	0.0393229	0.338815	1.59746	0.0340432	0.323807	1.40029	0.0581325	0.649485	1.79941	0.00271802	0.6609	1.83916	0.00293966	0.645892	1.74135	0.00580908	761000000	635000000	822000000	981000000	848000000	406000000	657000000	704000000	946000000	962000000	1160000000	902000000	1070000000	928000000	1040000000	966000000	999000000	1040000000
Q7ZX28;A0A1L8H5Z9	Q7ZX28	prpf8	Prp-8-prov protein		-0.0116677	0.0714797	1	-0.0376253	0.156033	0.927404	-0.0259576	0.0909254	0.978513	0.21842	2.45317	0.0335104	0.230088	2.02312	0.0403225	0.256045	1.64256	0.0595771	0.554572	2.56216	0.00113184	0.566239	2.48005	0.00142026	0.592197	2.33781	0.0027973	1390000000	1520000000	1600000000	1400000000	1450000000	990000000	1030000000	1250000000	1580000000	1780000000	2090000000	1640000000	1930000000	1670000000	1650000000	1680000000	1800000000	1720000000
A0A1L8G4G8	A0A1L8G4G8	hdlbp	vigilin-like		-0.012157	0.0488625	1	-0.22338	0.933583	0.556958	-0.211223	1.05236	0.575718	0.151145	1.03751	0.157797	0.163302	1.39195	0.102157	0.374525	2.05462	0.0226096	0.461015	2.88356	0.00115033	0.473172	3.64217	0.000647208	0.684395	3.4133	0.000597834	271000000	263000000	242000000	222000000	200000000	222000000	186000000	195000000	387000000	292000000	326000000	293000000	256000000	287000000	291000000	282000000	284000000	281000000
A0A1L8GTQ4	A0A1L8GTQ4	gdi2	Rab GDP dissociation inhibitor		-0.0123572	0.0226371	1	-0.19536	0.5399	0.706256	-0.183003	0.34849	0.808497	1.03724	1.27108	0.0218821	1.0496	1.24328	0.0239152	1.2326	1.45018	0.0174858	2.60372	2.85828	0.000199491	2.61607	2.78652	7.12e-05	2.79908	2.95459	9.82e-05	118000000	27700000	36900000	113000000	42700000	14900000	32500000	8582637	183000000	156000000	116000000	126000000	136000000	125000000	161000000	91800000	123000000	126000000
A0A1L8FF41;Q8QHA5	Q8QHA5	dna2	DNA replication ATP-dependent helicase/nuclease DNA2 (DNA replication ATP-dependent helicase-like homolog) [Includes: DNA replication nuclease DNA2 (EC 3.1.-.-);DNA replication ATP-dependent helicase DNA2 (EC 3.6.4.12)]		-0.0133572	0.0562893	1	0.0265851	0.191949	0.934944	0.0399423	0.220182	0.939781	0.506238	3.39428	0.00253981	0.519595	3.11577	0.0030531	0.479652	3.61796	0.00384541	1.77437	1.57809	0.00182411	1.78773	1.58577	0.00226982	1.74779	1.55898	0.00407615	199000000	163000000	186000000	197000000	137000000	16700000	125000000	123000000	249000000	255000000	270000000	261000000	244000000	254000000	266000000	303000000	274000000	267000000
A0A1L8FHM6;A0A1L8FHK6;Q8AVW7;A1DPL0;A0A1L8FPD5	A1DPL0	capzb	F-actin-capping protein subunit beta		-0.0140419	0.0289331	1	-0.28566	0.905509	0.512316	-0.271618	1.04558	0.504369	0.791638	2.75178	0.00239586	0.80568	3.11142	0.00171288	1.0773	3.90667	0.000362791	0.814396	2.64924	0.000474154	0.828438	2.94897	0.000300153	1.10006	3.69045	9.76e-05	196000000	143000000	185000000	194000000	189000000	164000000	142000000	214000000	394000000	422000000	381000000	316000000	281000000	290000000	302000000	382000000	353000000	262000000
Q7ZTK9	Q7ZTK9	got1	Aspartate aminotransferase (EC 2.6.1.1)		-0.0143185	0.064517	1	-0.0621681	0.332554	0.88961	-0.0478497	0.780037	0.884963	0.286931	2.05215	0.0265667	0.30125	3.3617	0.00941471	0.349099	3.64434	0.00765531	0.797554	3.85451	0.000173451	0.811873	4.71419	0.000111027	0.859723	4.82967	0.000146597	5450000000	4960000000	5190000000	5740000000	3270000000	3700000000	3890000000	4150000000	6650000000	7110000000	6690000000	6700000000	6580000000	6440000000	6430000000	6820000000	6540000000	5930000000
Q6DFI9;A0A1L8GX00;A0A1L8GX12	Q6DFI9		LOC445827 protein (Fragment)		-0.0146394	0.0716517	1	0.0431504	0.218776	0.919114	0.0577898	0.320229	0.899382	0.367088	2.18745	0.0145324	0.381727	2.29364	0.0119519	0.323937	1.92736	0.0307426	0.85769	5.45746	0	0.872329	5.64591	0	0.814539	5.15881	0.000162791	616000000	462000000	587000000	545000000	389000000	381000000	412000000	383000000	744000000	725000000	663000000	625000000	772000000	725000000	717000000	653000000	761000000	689000000
A0A1L8EVI2;A0A1L8EVP2	A0A1L8EVI2		LOC108701277		-0.0146747	0.0223396	1	0.0340004	0.137649	0.932238	0.0486751	0.0854471	0.973874	0.667493	1.5458	0.015888	0.682168	1.34528	0.025057	0.633493	1.54118	0.0237072	1.44112	3.83634	0	1.45579	3.10844	7e-05	1.40712	4.05197	0.000193103	386000000	173000000	280000000	375000000	181000000	119000000	190000000	199000000	440000000	469000000	434000000	452000000	481000000	520000000	597000000	310000000	552000000	431000000
Q6PA09	Q6PA09	rab21	MGC68816 protein		-0.0150676	0.0355028	1	0.0435648	0.170915	0.920358	0.0586324	0.139566	0.940019	0.450758	1.34929	0.0354403	0.465825	1.22956	0.0424679	0.407193	1.19159	0.0651883	1.08166	4.57497	0	1.09672	3.56609	8.25e-05	1.03809	4.11836	0.000123348	309000000	183000000	224000000	354000000	174000000	144000000	160000000	194000000	290000000	368000000	370000000	350000000	375000000	381000000	420000000	272000000	344000000	337000000
A0A1L8HTQ5	A0A1L8HTQ5	uchl1	Ubiquitin carboxyl-terminal hydrolase (EC 3.4.19.12)		-0.0153103	0.0231256	1	-0.18476	0.305341	0.82079	-0.16945	0.343738	0.815563	0.616813	1.62292	0.01509	0.632123	1.97474	0.00877364	0.801573	2.14266	0.00653559	0.993323	1.65556	0.00230877	1.00863	1.7871	0.00206554	1.17808	1.96211	0.0024282	89500000	63500000	98900000	105000000	38100000	76700000	59800000	119000000	178000000	119000000	195000000	131000000	119000000	118000000	142000000	170000000	107000000	140000000
Q7ZY98	Q7ZY98	snd1	Staphylococcal nuclease domain-containing protein (EC 3.1.31.1)		-0.0153947	0.094802	1	-0.0271497	0.153	0.939175	-0.011755	0.0599846	0.981134	0.20587	2.33076	0.0422332	0.221265	2.40723	0.0341116	0.23302	2.225	0.0432359	0.576548	3.78206	0.000301587	0.591942	3.80654	0.000272607	0.603697	3.66665	0.000587234	866000000	933000000	912000000	834000000	624000000	643000000	720000000	761000000	1160000000	1040000000	973000000	1000000000	1010000000	965000000	1050000000	1110000000	1040000000	1080000000
Q6P285;A0A1L8F5G0;A0A1L8F5G8;A0A1L8F5G2;A0A1L8F5E8;A0A1L8F5G6;Q98UF4	Q6P285	uba1	Uba1b protein		-0.0156374	0.102599	1	0.172518	0.646623	0.69397	0.188155	0.706511	0.686733	0.757683	4.30072	0.000721951	0.77332	4.27304	0.000678571	0.585165	2.48655	0.00640137	1.04633	5.29251	0	1.06197	5.23731	0	0.873812	3.40492	0.00046836	254000000	310000000	266000000	244000000	199000000	225000000	247000000	208000000	315000000	463000000	408000000	434000000	470000000	476000000	419000000	465000000	457000000	469000000
A0A1L8FIG2	A0A1L8FIG2	tpi1	Triosephosphate isomerase (EC 5.3.1.1)		-0.0158205	0.0381523	1	-0.237397	0.626929	0.652327	-0.221577	0.66672	0.664791	0.552609	2.42766	0.00583077	0.56843	2.94095	0.00308036	0.790007	2.93348	0.00307294	0.856495	2.54381	0.000461053	0.872315	2.76928	0.000529667	1.09389	2.93922	0.000513693	3860000000	3080000000	3840000000	3550000000	3230000000	2080000000	2940000000	3540000000	7890000000	6050000000	6130000000	4960000000	5530000000	5350000000	5900000000	4510000000	5260000000	4640000000
Q7ZTR0;A0A1L8G4L9	Q7ZTR0	copb2	Coatomer subunit beta'		-0.0159392	0.130675	1	0.0669303	0.448657	0.856494	0.0828695	0.567629	0.843357	0.349858	2.18861	0.0158746	0.365797	2.25455	0.0138295	0.282928	1.64542	0.0503074	0.934485	3.63975	0.000184038	0.950425	3.66769	7.32e-05	0.867555	3.31648	0.00044183	537000000	541000000	428000000	430000000	246000000	367000000	332000000	354000000	639000000	578000000	526000000	604000000	627000000	586000000	656000000	612000000	637000000	630000000
A0A1L8GGN7;Q5XH16;Q7ZWY8	Q5XH16	snu13	NHP2-like protein 1 (High mobility group-like nuclear protein 2 homolog 1) (U4/U6.U5 small nuclear ribonucleoprotein SNU13) (U4/U6.U5 tri-snRNP 15.5 kDa protein)		-0.0169244	0.045432	1	-0.458149	1.74893	0.164014	-0.441225	2.66308	0.0780429	0.194928	1.06949	0.12334	0.211853	2.37779	0.0370403	0.653078	4.08226	0.00137054	0.41301	1.63054	0.0092123	0.429935	2.21456	0.00329104	0.87116	3.50402	0.000284878	37000000	38500000	38400000	35300000	29200000	38800000	27400000	34000000	66400000	60300000	56300000	52500000	40500000	42000000	47000000	43500000	46800000	45800000
A0A1L8FRQ7;Q498L9	Q498L9	kif15	Kinesin-like protein KIF15-B (Kinesin-like protein 2-B) (Xklp2-B)		-0.0173573	0.0494465	1	-0.0410676	0.100335	0.938917	-0.0237103	0.0522477	0.977862	0.36519	2.21594	0.0142408	0.382547	2.08354	0.0152779	0.406258	1.8127	0.0245936	0.824268	3.62511	0.000219167	0.841625	3.46368	5.63e-05	0.865335	3.12087	0.000524952	81100000	81700000	94900000	76300000	51900000	61700000	59600000	70500000	87400000	106000000	122000000	131000000	92700000	111000000	106000000	127000000	107000000	110000000
Q7ZY52	Q7ZY52		Glyceraldehyde-3-phosphate dehydrogenase (EC 1.2.1.12)		-0.0185723	0.0357318	1	-0.160359	0.493521	0.728483	-0.141787	0.387002	0.815486	0.455757	1.68736	0.0190383	0.474329	1.66279	0.0191658	0.616116	2.42457	0.00642337	0.745434	3.31606	0.000224749	0.764007	3.1304	0.000308176	0.905793	4.44528	0.000123894	4510000000	2940000000	3360000000	3470000000	2810000000	2750000000	2920000000	3070000000	5610000000	5980000000	5630000000	4530000000	5090000000	5070000000	5900000000	3790000000	5700000000	3870000000
A0A1L8H8S7;A0A1L8GR40;Q6GQD1;Q6DCT6;A0A1L8GWC9	A0A1L8H8S7	cyfip1	Cytoplasmic FMR1-interacting protein		-0.0190382	0.0498235	1	0.0118966	0.0187749	0.97788	0.0309348	0.0561161	0.983428	0.425082	2.08879	0.0122891	0.44412	2.88822	0.00455278	0.413185	1.43484	0.0421438	0.493637	1.46601	0.00981963	0.512675	1.651	0.00589555	0.48174	1.23215	0.0204432	321000000	390000000	351000000	355000000	491000000	277000000	284000000	333000000	361000000	425000000	655000000	486000000	548000000	475000000	470000000	436000000	526000000	490000000
Q6NRQ9;A0A1L8FJ84;A0A1L8FJ87;A2BD65;A8E5X8	Q6NRQ9		MGC82327 protein		-0.0197849	0.0409554	1	-0.329914	0.895601	0.482951	-0.310129	0.830083	0.568322	0.516478	1.53507	0.0216241	0.536263	1.58615	0.018676	0.846392	2.23839	0.00528689	1.01384	3.06774	0.00024797	1.03363	3.10656	0.000167355	1.34376	3.51133	0.000102941	3880000000	2300000000	2710000000	3820000000	2730000000	1870000000	1820000000	2500000000	6440000000	6290000000	5700000000	4180000000	5140000000	4190000000	5150000000	3680000000	4160000000	4130000000
Q569T0;A0A1L8GZ18	Q569T0	hdac10	MGC115178 protein		-0.0200052	0.0527339	1	0.741728	0.384915	0.689517	0.761733	0.396143	0.694055	1.40804	1.58549	0.00810855	1.42804	1.59738	0.00866859	0.666312	0.571422	0.247887	2.30638	2.13515	0.000411748	2.32639	2.14309	0.000541436	1.56465	1.00861	0.0202642	89300000	89300000	17300000	34800000	12800000	9845541	56000000	56400000	13200000	161000000	118000000	121000000	131000000	119000000	107000000	150000000	119000000	136000000
A0A1L8HH32	A0A1L8HH32	tex30	DLH domain-containing protein		-0.0205445	0.0864679	1	-0.12975	0.734517	0.720364	-0.109205	0.818102	0.749496	1.04354	1.38472	0.0159838	1.06408	1.41715	0.0152644	1.17329	1.54784	0.013802	1.3878	2.26297	0.000478035	1.40835	2.31095	0.000528302	1.51755	2.45597	0.000673356	13600000	13800000	23000000	58900000	21100000	16400000	31200000	9025214	47800000	51500000	48400000	55100000	48600000	50300000	45400000	43600000	43000000	50000000
A0A1L8GLM1;P19009	A0A1L8GLM1		vitellogenin-A2-like		-0.0206175	0.0652178	1	-0.0618968	0.196652	0.91064	-0.0412793	0.0922868	0.971459	5.02325	8.89039	0	5.04387	7.81202	0	5.08514	7.66231	0	2.4896	5.36262	0	2.51022	5.00673	0	2.5515	4.9698	0.000875	85100000	97300000	89500000	113000000	474000000	799000000	493000000	503000000	2610000000	3500000000	3140000000	3870000000	3180000000	3190000000	2590000000	3750000000	3190000000	2990000000
A0A1L8GE50;Q7ZWR2	Q7ZWR2	cars1	Cysteine--tRNA ligase, cytoplasmic (EC 6.1.1.16) (Cysteinyl-tRNA synthetase) (CysRS)		-0.0211301	0.131531	1	0.0468025	0.460227	0.90236	0.0679326	0.49096	0.863871	0.238558	2.05311	0.0371139	0.259688	1.94258	0.0346476	0.191756	1.65085	0.0880832	0.784315	3.98696	0.000181481	0.805445	3.83763	6.73e-05	0.737513	3.80034	0.000341905	1340000000	1180000000	1480000000	1320000000	759000000	944000000	1030000000	911000000	1530000000	1600000000	1430000000	1490000000	1650000000	1520000000	1460000000	1720000000	1570000000	1650000000
Q7ZY66;A0A1L8GZG8	Q7ZY66		Rab GDP dissociation inhibitor		-0.0212431	0.0549921	1	-0.267098	0.72206	0.58396	-0.245855	0.808748	0.601647	0.408242	2.03308	0.0143894	0.429485	3.04566	0.00424484	0.67534	2.78017	0.00371963	0.479972	2.08832	0.00267036	0.501215	2.77861	0.00114223	0.74707	2.77022	0.0011638	2090000000	2090000000	1880000000	2190000000	1990000000	2110000000	1660000000	2120000000	4150000000	3290000000	3270000000	2610000000	2730000000	2490000000	3120000000	2790000000	2850000000	2550000000
A0A1L8G6L5;Q6GR26	Q6GR26	ppm1b	MGC81273 protein		-0.0224895	0.0337818	1	-0.518107	0.83311	0.452341	-0.495617	0.738019	0.504897	0.58498	1.79315	0.011478	0.60747	1.67282	0.0142455	1.10309	2.18644	0.00460333	0.780465	2.08082	0.00123272	0.802955	1.96726	0.00188367	1.29857	2.39013	0.000944272	661000000	443000000	459000000	645000000	590000000	400000000	359000000	594000000	1690000000	1310000000	1210000000	684000000	834000000	790000000	1140000000	623000000	827000000	711000000
Q4QR46;A0A1L8EQQ9	Q4QR46	lcmt1	Leucine carboxyl methyltransferase 1 (EC 2.1.1.233)		-0.0224953	0.0709661	1	-0.369375	0.854113	0.469302	-0.34688	0.887833	0.498815	1.32249	1.10107	0.031965	1.34499	1.12343	0.0316925	1.69187	1.34798	0.0189611	0.94045	1.31614	0.00738846	0.962945	1.36682	0.00591379	1.30982	1.68993	0.00345892	86400000	11100000	13500000	85600000	73700000	47400000	54700000	16700000	144000000	99300000	111000000	75800000	84300000	74900000	87700000	82900000	98400000	70900000
Q5FWX3;Q0D260;A0A1L8GNJ1	Q0D260	uchl5	Ubiquitin carboxyl-terminal hydrolase (EC 3.4.19.12)		-0.0232897	0.0631519	1	-0.174908	0.563717	0.716596	-0.151618	0.419478	0.799007	0.57995	3.24328	0.00237128	0.60324	2.90588	0.00304516	0.754858	3.1401	0.00255949	1.17735	4.51826	0	1.20064	4.21493	0.000143842	1.35226	4.27575	0.000224	351000000	316000000	294000000	349000000	245000000	186000000	205000000	231000000	538000000	575000000	668000000	445000000	560000000	483000000	547000000	408000000	495000000	433000000
Q9I8J7	Q9I8J7	tktl2	MGC69114 protein (Transketolase) (EC 2.2.1.1)		-0.0235004	0.0714166	1	-0.207772	1.27349	0.515133	-0.184272	0.64994	0.716282	0.224051	1.43832	0.0723868	0.247551	1.14499	0.0861234	0.431823	2.19108	0.0147742	0.466427	2.8199	0.00114147	0.489927	2.15362	0.00287443	0.674199	3.19298	0.000807882	12800000000	10500000000	10800000000	13900000000	10100000000	8510000000	10500000000	11400000000	18100000000	16600000000	15800000000	14000000000	15000000000	13400000000	16900000000	11800000000	13800000000	13200000000
A0A1L8GYL4;Q7ZY81-2;Q7ZY81	Q7ZY81-2	nap1l1	Nucleosome assembly protein 1-like 1-B (xNAP1L-B) (Nucleosome assembly protein 1) (NAP1) (xNAP-1)		-0.0236473	0.0761184	1	-0.248522	0.730382	0.600796	-0.224875	0.766984	0.628776	0.54111	3.04369	0.00326575	0.564757	4.39282	0.000510067	0.789632	3.22152	0.00157297	0.964635	4.30893	9.54e-05	0.988282	5.53518	0	1.21316	4.18185	0.000171779	957000000	927000000	980000000	1010000000	775000000	717000000	677000000	725000000	2060000000	1750000000	1670000000	1310000000	1560000000	1310000000	1410000000	1470000000	1240000000	1340000000
A0A1L8EWY4	A0A1L8EWY4	aox1			-0.0236754	0.117367	1	-0.124398	0.343239	0.821471	-0.100722	0.267026	0.874123	0.28113	1.91207	0.0305633	0.304805	2.05039	0.0240292	0.405528	1.60476	0.032927	0.757113	3.34255	0.000230137	0.780788	3.41256	0.000192883	0.88151	2.81338	0.000778773	380000000	313000000	338000000	397000000	297000000	211000000	240000000	283000000	376000000	463000000	615000000	458000000	452000000	431000000	476000000	400000000	436000000	431000000
Q5U4V6;Q91831;A0A1L8EVK5;Q3KPX6;A2RV89	Q5U4V6	tuba4	Tubulin alpha chain		-0.0248318	0.0914735	1	-0.0526257	0.366466	0.903065	-0.0277939	0.0941728	0.979613	0.251749	1.60552	0.0514804	0.276581	1.36294	0.0582017	0.304375	1.77115	0.0394771	0.837085	4.81306	0	0.861917	3.82434	7.14e-05	0.88971	4.61309	0.000132075	19400000000	14300000000	15600000000	17500000000	10000000000	11900000000	12000000000	10400000000	20700000000	21100000000	18400000000	21800000000	23400000000	20400000000	20000000000	17000000000	20000000000	20800000000
A0A1L8GER2;A0A1L8GKP3	A0A1L8GER2				-0.0251498	0.0863356	1	-0.0992303	0.494349	0.819978	-0.0740805	0.302981	0.884485	0.798517	1.53557	0.0141428	0.823667	1.56625	0.0127803	0.897748	1.71025	0.0120259	1.23552	2.45043	0.000357225	1.26067	2.46828	0.000496329	1.33475	2.61266	0.000598915	23500000	9745809	18600000	9270530	7172478	15800000	14000000	7365642	26500000	26000000	23600000	29200000	29300000	24000000	22500000	24400000	24900000	21700000
Q801S7;A0A1L8EZK6;Q9DEE8	Q801S7	uba1a	Uba1a protein		-0.025322	0.231157	1	0.0530024	0.288174	0.898766	0.0783243	0.464843	0.856882	0.225652	2.03238	0.0432873	0.250974	2.24125	0.0309352	0.172649	1.23896	0.139693	0.931736	4.48573	0	0.957058	4.56389	0.000134562	0.878734	3.91275	0.000275	8840000000	8140000000	9360000000	9990000000	4690000000	6160000000	6040000000	5450000000	9630000000	9890000000	9670000000	11800000000	10500000000	11300000000	10300000000	11000000000	11000000000	10300000000
A0A1L8GKY1;Q801R2	Q801R2	kars	Lysine--tRNA ligase (EC 6.1.1.6) (Lysyl-tRNA synthetase)		-0.0257974	0.1212	1	-0.0394025	0.195613	0.920813	-0.0136051	0.0583224	0.978219	0.320977	2.78091	0.0110981	0.346774	2.83858	0.00944044	0.360379	2.92369	0.0108777	1.05168	4.83582	0	1.07747	4.82775	0	1.09108	4.86066	0.000247788	966000000	912000000	912000000	839000000	491000000	522000000	629000000	551000000	1070000000	1270000000	1100000000	1230000000	1240000000	1140000000	1030000000	1210000000	1250000000	1040000000
Q6DE28;A0A1L8HAI7;Q6GPQ2;Q1PAH4;A0A1L8HIX9	Q1PAH4	hsp110	Heat shock protein 110		-0.0260072	0.0910985	1	0.323117	0.886674	0.494516	0.349124	0.907151	0.501456	0.44784	1.77846	0.0172544	0.473847	1.7521	0.0167169	0.124722	0.515589	0.370914	1.30284	4.85833	0	1.32885	4.56283	0	0.979725	2.8564	0.000592487	175000000	145000000	131000000	106000000	69500000	88100000	82100000	65700000	105000000	175000000	157000000	174000000	213000000	209000000	170000000	174000000	201000000	174000000
A0A1L8FF64;Q6GLW8	Q6GLW8	aifm2	Ferroptosis suppressor protein 1 (FSP1) (EC 1.6.5.-) (Apoptosis-inducing factor homologous mitochondrion-associated inducer of death) (AMID) (p53-responsive gene 3 protein)		-0.0261416	0.0830867	1	0.0508232	0.111422	0.926596	0.0769649	0.16008	0.923771	1.04357	4.70319	0.000651064	1.06971	4.19106	0.000591667	0.99275	3.18406	0.00136	0.987508	3.42759	0.00016933	1.01365	3.25136	5.83e-05	0.936685	2.62954	0.000939908	46700000	49600000	44800000	38700000	52500000	54800000	46400000	35100000	91200000	104000000	64900000	102000000	94600000	94500000	79300000	110000000	95100000	102000000
Q6NRP7	Q6NRP7	srm	MGC83147 protein		-0.0268927	0.133136	1	-0.321552	1.77886	0.30691	-0.29466	1.57969	0.324003	0.0325627	0.429754	0.472176	0.0594554	0.548232	0.369011	0.354115	1.95674	0.0252707	0.416171	2.80795	0.00151181	0.443063	2.86594	0.00148468	0.737723	3.58779	0.000434261	626000000	798000000	653000000	644000000	570000000	511000000	455000000	547000000	1020000000	799000000	867000000	795000000	730000000	727000000	743000000	628000000	646000000	684000000
Q6INK1;A0A1L8GHW8;A0A1L8GQ14;A0A1L8GED5;A0A1L8FWG5;A0A1L8FRL0;A0A1L8GEZ0;A0A1L8GZ41;A0A1L8GU06	Q6INK1	cpne1	MGC82415 protein		-0.0271368	0.101705	1	0.0890532	0.365324	0.839613	0.11619	0.611077	0.779911	0.213657	1.70211	0.0603936	0.240794	2.44266	0.0285833	0.124604	1.17388	0.193698	0.84744	2.77794	0.00035671	0.874577	2.94991	0.000261392	0.758387	2.59558	0.00155622	4190000000	4010000000	4230000000	4060000000	2940000000	2000000000	3370000000	2510000000	4000000000	4400000000	4600000000	5040000000	5130000000	5230000000	4770000000	4390000000	5060000000	4120000000
Q5U514;A0A1L8HUA6;A0A1L8HLS8	Q5U514	plrg1	LOC495399 protein		-0.0274925	0.064429	1	-0.0584173	0.131875	0.919113	-0.0309248	0.0641477	0.981294	0.358105	1.95252	0.019274	0.385597	1.98881	0.0168239	0.416522	1.88721	0.0230569	1.26219	2.17603	0.00048183	1.28968	2.20524	0.000632754	1.32061	2.21647	0.00147113	65100000	55300000	57600000	55700000	36500000	15300000	45000000	37500000	91300000	71000000	63100000	89800000	71000000	80400000	64400000	91700000	86000000	83300000
Q7ZXP8	Q7ZXP8	eef2	Eef2-prov protein		-0.0280695	0.223318	1	-0.0135717	0.116448	0.961882	0.0144978	0.114685	0.981945	0.206996	1.98691	0.0513915	0.235065	2.14937	0.0353866	0.220568	2.17148	0.0491476	0.573446	3.18911	0.000470968	0.601516	3.26158	0.000538462	0.587018	3.28005	0.00101123	8570000000	9270000000	8980000000	7730000000	5570000000	7320000000	7420000000	6600000000	9540000000	10300000000	9940000000	10400000000	10800000000	9590000000	9830000000	10400000000	9860000000	10100000000
A0A1L8ERG1	A0A1L8ERG1	pfas	Glutamine amidotransferase type-1 domain-containing protein		-0.0288281	0.234455	1	-0.0944109	1.27138	0.723191	-0.0655828	0.840467	0.848063	0.115355	1.21228	0.174579	0.144183	1.48579	0.111508	0.209765	2.30545	0.0497871	0.502134	3.34447	0.000449231	0.530962	3.47694	0.000557029	0.596545	3.92219	0.000528983	1450000000	1350000000	1510000000	1270000000	1020000000	983000000	1040000000	1240000000	1670000000	1590000000	1580000000	1610000000	1520000000	1510000000	1480000000	1650000000	1410000000	1580000000
A0A1L8GF25;Q6GPE1;A0A310TMV4;Q7ZXB3;Q7ZXY9	Q6GPE1	ap1g1	AP-1 complex subunit gamma		-0.0300198	0.0717756	1	0.489111	0.315462	0.729617	0.519131	0.34089	0.750505	1.29966	0.955483	0.0526823	1.32968	0.975935	0.0480066	0.810551	0.597298	0.22187	0.530075	2.4497	0.0013407	0.560095	2.87299	0.000793427	0.0409636	0.32255	0.475489	71900000	5789066	83700000	83200000	77800000	63000000	72300000	69100000	19000000	127000000	111000000	103000000	122000000	101000000	88700000	107000000	104000000	106000000
Q7SZT9	Q7SZT9	nploc4	Npl4 protein		-0.0301447	0.0851686	1	0.0899973	0.183691	0.900228	0.120142	0.240759	0.873049	0.35974	2.00694	0.0179195	0.389884	1.90269	0.0181842	0.269742	0.972297	0.13234	0.960407	2.33474	0.00055564	0.990552	2.33297	0.000658852	0.87041	1.87144	0.00330499	96800000	120000000	92700000	99700000	47700000	99600000	78300000	54600000	86800000	138000000	126000000	150000000	144000000	134000000	109000000	150000000	147000000	115000000
A0A310TNC6	A0A310TNC6	ppp3cc	Serine/threonine-protein phosphatase (EC 3.1.3.16)		-0.0306144	0.0916569	1	0.0917978	0.251265	0.875567	0.122412	0.440815	0.817626	0.297273	1.31493	0.0594901	0.327888	1.6847	0.0328335	0.205475	0.942202	0.16554	1.01281	3.6246	0.00019798	1.04342	4.14215	0.0001168	0.92101	3.37156	0.000340284	712000000	499000000	544000000	559000000	382000000	328000000	404000000	293000000	626000000	551000000	764000000	726000000	695000000	810000000	723000000	659000000	808000000	688000000
Q8UVR6;Q32NS8	Q32NS8	CAP1	Adenylyl cyclase-associated protein		-0.0306602	0.0526764	1	-0.247215	0.354562	0.750869	-0.216555	0.30116	0.813854	0.813885	3.02686	0.00157647	0.844545	3.0734	0.00175597	1.0611	2.4125	0.00358995	0.71872	2.55455	0.000610396	0.749381	2.61307	0.000630408	0.965935	2.16858	0.00208978	75400000	62200000	66700000	68300000	71800000	79300000	60900000	80300000	217000000	162000000	125000000	91900000	142000000	112000000	147000000	95900000	117000000	140000000
A0A1L8GF86;Q7ZWY9	Q7ZWY9	kars	Lysine--tRNA ligase (EC 6.1.1.6) (Lysyl-tRNA synthetase)		-0.0306916	0.0772197	1	0.141535	0.194994	0.875946	0.172227	0.277292	0.843939	0.456486	1.69735	0.0187363	0.487177	2.4383	0.00709714	0.31495	0.827106	0.155692	1.21267	2.50776	0.000367311	1.24336	2.76387	0.000282877	1.07113	1.88931	0.00277525	57200000	56500000	74200000	51700000	31600000	22100000	49900000	43600000	45800000	105000000	83900000	73800000	78200000	80100000	83600000	91300000	97500000	64400000
A0A1L8HY44;Q5XHH9;A0A1L8HP04	Q5XHH9	ttc39b	Tetratricopeptide repeat protein 39B (TPR repeat protein 39B)		-0.0307899	0.094117	1	-0.0979199	0.330522	0.838964	-0.0671301	0.370432	0.882398	0.275578	1.22329	0.073452	0.306367	1.72209	0.034012	0.373497	1.94827	0.0243427	0.769438	3.18423	0.000305466	0.800228	4.15392	8.13e-05	0.867358	4.13913	9.72e-05	459000000	539000000	564000000	654000000	443000000	365000000	414000000	348000000	736000000	626000000	746000000	750000000	738000000	674000000	683000000	629000000	663000000	696000000
Q6GPL6	Q6GPL6	gca	MGC83560 protein		-0.0312605	0.080503	1	-0.21396	0.930521	0.577711	-0.1827	0.53831	0.742728	0.511696	1.72445	0.0158133	0.542957	1.61824	0.0175827	0.725657	2.20928	0.00659933	1.2526	4.92769	0	1.28386	4.15519	0.00015288	1.46656	4.86078	0.000430769	196000000	130000000	144000000	222000000	97100000	107000000	87600000	115000000	327000000	295000000	262000000	241000000	273000000	236000000	290000000	197000000	217000000	267000000
Q6GMZ1;A0A1L8GN27	Q6GMZ1	rtca	MGC84552 protein		-0.0325131	0.0605738	1	0.149753	0.804947	0.694693	0.182266	0.476893	0.739614	0.808377	2.52427	0.00283429	0.84089	2.16743	0.00377481	0.658625	2.29467	0.00657718	2.20511	3.01085	0.000122129	2.23762	2.91828	7.85e-05	2.05536	2.89581	0.00025731	158000000	90500000	112000000	136000000	60100000	19600000	64000000	60300000	192000000	206000000	186000000	184000000	231000000	260000000	242000000	154000000	220000000	236000000
A0A1L8H0P1;A0A1L8H0N6;P10999-2;P10999;Q32NH4;A0A1L8GSQ9;A0A1L8GSR6	P10999-2	lmnb3	Lamin-L(III) (Lamin-B3)		-0.0329552	0.0818875	1	-0.107877	0.242823	0.863	-0.0749216	0.170919	0.919635	1.48763	1.36132	0.0144591	1.52059	1.39291	0.0130523	1.59551	1.44076	0.0151844	0.661516	2.25397	0.00116035	0.694471	2.46072	0.000857859	0.769392	2.34364	0.00208458	13500000	99300000	88900000	108000000	106000000	127000000	80000000	117000000	220000000	201000000	172000000	140000000	204000000	150000000	164000000	171000000	150000000	144000000
Q7M556;Q9W702;Q8AVV9;Q5XH78;A0A1L8HII1;A0A1L8HA56;Q8UUP3;Q6GLW4;A0A1L8EPF5;A2RV79;A0A1L8EWP0;A0A1L8FS25	Q8AVV9	pcbp3	Pcbp2b protein		-0.0330377	0.201716	1	0.0115819	0.0475007	0.970748	0.0446196	0.288167	0.923856	0.179007	1.85822	0.0719004	0.212045	3.94537	0.0187134	0.167425	1.75928	0.101163	0.70834	4.32758	0.00018801	0.741378	5.3649	0.00012807	0.696758	4.29531	0.00024581	259000000	258000000	266000000	268000000	168000000	197000000	186000000	178000000	305000000	309000000	260000000	308000000	316000000	309000000	298000000	295000000	297000000	307000000
A0A1L8HN51	A0A1L8HN51	thop1	Peptidase_M3 domain-containing protein		-0.0333686	0.296601	1	-0.0303507	0.201241	0.928649	0.0030179	0.0188635	0.997222	0.17694	1.65845	0.0824209	0.210309	2.04954	0.0474097	0.207291	1.79378	0.0714653	0.799952	4.96359	0	0.833321	5.2482	0.000149744	0.830303	4.86965	0.000138614	2360000000	2310000000	2600000000	2130000000	1430000000	1470000000	1700000000	1500000000	2810000000	2740000000	2460000000	2830000000	2830000000	2760000000	2590000000	2660000000	2740000000	2580000000
Q6GN87;A0A1L8ETU2	Q6GN87	vat1	MGC82953 protein		-0.0339046	0.364126	1	0.187478	1.46571	0.51325	0.221382	1.97982	0.353156	0.437362	2.65629	0.00698	0.471267	2.93891	0.00374706	0.249885	1.51776	0.0698098	0.827812	5.10232	0	0.861717	5.56306	0	0.640335	3.99706	0.000445714	474000000	415000000	566000000	483000000	366000000	347000000	410000000	351000000	523000000	577000000	562000000	635000000	657000000	654000000	686000000	675000000	685000000	669000000
A0A1L8GZX1	A0A1L8GZX1	vps13c			-0.0347247	0.168688	1	-0.0916195	0.239105	0.880309	-0.0568948	0.134428	0.942184	0.388461	2.50074	0.00902297	0.423185	2.52751	0.00815439	0.48008	1.84385	0.0191839	0.623718	1.10292	0.0183115	0.658443	1.15194	0.0143623	0.715338	1.18002	0.0174597	2300000000	1890000000	2130000000	2450000000	3960000000	1200000000	1390000000	1790000000	2390000000	2900000000	3900000000	3180000000	3320000000	2880000000	2730000000	2810000000	2960000000	2590000000
A0A1L8FNK4;Q6PCI0	Q6PCI0	ppp6r1	MGC69001 protein		-0.0348973	0.257102	1	0.109251	0.72911	0.735599	0.144148	0.883021	0.707311	0.584615	4.70276	0.000857554	0.619513	4.36455	0.000550725	0.475365	3.24291	0.00463548	1.20106	5.04466	0	1.23596	4.94305	0	1.09181	4.40089	0.000175	119000000	115000000	114000000	103000000	71200000	76100000	62700000	85500000	147000000	142000000	173000000	165000000	189000000	161000000	172000000	170000000	173000000	161000000
Q7SZ88;A0A1L8GUM3	Q7SZ88	ube2n	Ube2n-prov protein		-0.0355344	0.257815	1	-0.0813022	0.141583	0.916785	-0.0457678	0.0748461	0.973202	1.09484	6.13697	0.00105517	1.13037	5.97516	0	1.17614	3.05867	0.00140317	0.911283	3.65238	0.000179817	0.946817	3.69509	7.51e-05	0.992585	2.43811	0.00122054	115000000	119000000	126000000	108000000	153000000	155000000	109000000	120000000	410000000	238000000	211000000	238000000	267000000	251000000	237000000	270000000	247000000	260000000
Q91733;A0A1L8G0A6;Q6INY3;A0A1L8FU52;P29693;C8CBB3;C8CBB2	P29693	eef1d	Elongation factor 1-delta (EF-1-delta) (P36)		-0.0361929	0.0846968	1	0.16155	0.565728	0.715899	0.197742	1.13763	0.573943	0.76629	2.07655	0.00588472	0.802483	2.34068	0.00330159	0.604741	1.95885	0.0120584	0.945033	3.61459	0.000183607	0.981225	4.53753	0.000137736	0.783483	5.2334	0.000153005	100000000	74100000	127000000	72200000	73900000	82200000	78900000	86900000	130000000	144000000	138000000	142000000	172000000	133000000	162000000	170000000	193000000	127000000
Q6GNN5;Q9W6Y9;A0A1L8H7Z6	Q6GNN5	rps6kb1	Ribosomal protein S6 kinase (EC 2.7.11.1)		-0.0373125	0.125067	1	0.0373273	0.118547	0.934874	0.0746398	0.774605	0.842373	0.94853	2.21089	0.00437193	0.985843	2.45189	0.00219702	0.911203	2.27906	0.00461687	1.12406	2.75748	0.000264706	1.16137	3.0649	5.69e-05	1.08673	2.89052	0.000538281	24000000	13300000	16000000	27500000	17200000	11300000	20000000	22200000	35700000	33900000	37200000	38900000	39300000	39000000	36700000	38300000	30300000	41000000
Q4V813;Q6EE34	Q4V813	adh5	S-(hydroxymethyl)glutathione dehydrogenase (EC 1.1.1.284)		-0.0374746	0.129216	1	0.0174227	0.0876821	0.960305	0.0548973	0.191788	0.92688	0.367293	2.97058	0.00750875	0.404768	2.25057	0.0116189	0.34987	2.71291	0.0130357	0.922623	4.01003	0.000126744	0.960098	3.56932	6.85e-05	0.9052	3.89378	0.000280255	709000000	632000000	647000000	592000000	495000000	358000000	436000000	476000000	804000000	909000000	817000000	757000000	977000000	861000000	887000000	706000000	906000000	783000000
A0A1L8FID4;A0A1L8FID1	A0A1L8FID1				-0.0374966	0.13452	1	-0.0142899	0.0478742	0.968475	0.0232067	0.0648344	0.982675	1.20829	5.33424	0.000941538	1.24579	4.75511	0	1.22258	4.72329	0	1.60154	3.9814	0	1.63903	3.88927	0.000162222	1.61583	3.85928	0.000187919	108000000	111000000	128000000	102000000	119000000	61400000	85800000	84200000	231000000	242000000	305000000	272000000	283000000	245000000	233000000	306000000	248000000	289000000
A9ULV8;P46472;A0A1L8GTU4;Q7ZTR7	P46472	psmc2	26S proteasome regulatory subunit 7 (26S proteasome AAA-ATPase subunit RPT1) (Proteasome 26S subunit ATPase 2) (Protein MSS1) (xMSS1)		-0.0378799	0.114747	1	-0.300274	0.943098	0.490159	-0.262394	1.00679	0.539217	0.521095	2.52164	0.00579364	0.558975	3.49773	0.00194839	0.82137	3.31523	0.00128116	0.836313	3.21505	0.000234555	0.874193	3.90026	7.81e-05	1.13659	3.77336	0.000108108	899000000	1060000000	879000000	878000000	838000000	712000000	626000000	819000000	1960000000	1660000000	1680000000	1300000000	1420000000	1280000000	1500000000	1270000000	1350000000	1240000000
Q6AZV1	Q6AZV1	hsp90ab1	Hsp90beta (Hsp90beta protein)		-0.0380926	0.454532	1	0.125924	0.796181	0.71951	0.164017	1.07323	0.632838	0.288902	2.9892	0.0125934	0.326995	3.21386	0.00864368	0.162978	1.22835	0.148469	1.06647	4.50701	0	1.10457	4.57872	0	0.940551	3.77685	0.000274143	40600000000	34800000000	39700000000	39400000000	19500000000	20400000000	26700000000	24100000000	39800000000	44600000000	39800000000	49200000000	49300000000	49300000000	49400000000	45600000000	47900000000	47100000000
A0A1L8HGL2	A0A1L8HGL2	ranbp2	RAN binding protein 2		-0.0387177	0.0640221	1	0.212068	0.579796	0.692891	0.250785	0.774089	0.592854	0.899389	1.40145	0.0171604	0.938107	1.47019	0.0142564	0.687321	1.16218	0.0472429	0.794747	2.37763	0.000693237	0.833465	2.56768	0.000649682	0.58268	2.4178	0.0026238	21300000	55600000	67800000	65800000	57600000	43700000	44600000	62900000	79700000	71700000	86700000	71500000	97000000	73700000	84200000	118000000	73600000	76800000
A0A1L8F3E6;Q5U577	Q5U577	eml1	LOC495344 protein		-0.0388527	0.0924136	1	-0.00697994	0.0313436	0.978367	0.0318727	0.0719154	0.978595	0.339825	1.38287	0.046005	0.378677	1.19409	0.0545761	0.346805	1.3703	0.0554	1.10108	4.04173	9.57e-05	1.13993	3.27393	6.68e-05	1.10806	3.95065	0.000121212	1050000000	635000000	700000000	765000000	573000000	379000000	471000000	424000000	950000000	1090000000	1010000000	894000000	1210000000	999000000	1110000000	760000000	1030000000	998000000
Q6DCH1;A0A1L8HFU6	Q6DCH1		Ribosomal protein S6 kinase (EC 2.7.11.1)		-0.0389676	0.121264	1	0.0588522	0.241959	0.899778	0.0978198	0.504625	0.832909	0.270923	1.59639	0.0467721	0.30989	1.93449	0.0265127	0.21207	1.79224	0.0695392	1.08844	3.68057	0.000123164	1.12741	3.85955	0.000105797	1.02959	3.92382	0.000106464	55700000	49000000	60000000	51300000	29000000	24900000	37900000	31800000	66300000	58100000	61600000	63700000	74700000	71700000	59200000	62500000	58000000	65000000
Q5XGT4;A0A1L8HIK5	Q5XGT4	krt61	LOC495267 protein		-0.0395403	0.138084	1	0.0431075	0.109563	0.931725	0.0826478	0.212044	0.903619	0.4963	2.15014	0.00855543	0.53584	2.17085	0.0081783	0.453192	1.62042	0.0279773	3.34599	2.68473	0.000182751	3.38553	2.7037	7.16e-05	3.30288	2.63504	0.000233422	231000000	211000000	235000000	160000000	15300000	38600000	10800000	107000000	222000000	317000000	330000000	277000000	263000000	299000000	293000000	350000000	263000000	284000000
Q640W5	Q640W5	rpe	Ribulose-phosphate 3-epimerase (EC 5.1.3.1)		-0.0396948	0.140757	1	-0.0585222	0.140373	0.9203	-0.0188274	0.0455831	0.978669	1.38352	1.01155	0.0435153	1.42322	1.03836	0.0374701	1.44205	1.04339	0.0473267	0.835515	3.55717	0.000272065	0.87521	4.03438	8.51e-05	0.894038	3.17827	0.000512629	154000000	115000000	9220281	107000000	105000000	102000000	79900000	93400000	196000000	167000000	139000000	209000000	167000000	161000000	195000000	173000000	147000000	179000000
Q3KQ54	Q3KQ54	atic	MGC130953 protein		-0.0405884	0.130014	1	-0.139636	0.738018	0.708988	-0.0990477	0.424227	0.844453	0.276565	1.61772	0.0448096	0.317153	1.70297	0.033231	0.416201	2.58144	0.0109034	0.939257	3.2264	0.000254545	0.979846	3.23352	5.64e-05	1.07889	3.68587	0.000188552	7300000000	5760000000	6150000000	7090000000	4690000000	3070000000	4600000000	4400000000	8120000000	9660000000	8650000000	8550000000	8670000000	8420000000	8900000000	6790000000	8280000000	6850000000
Q6PAF2	Q6PAF2	capn11	MGC68756 protein		-0.0410247	0.202782	1	0.128036	0.589348	0.735974	0.16906	0.965239	0.640129	0.286433	1.86228	0.0315993	0.327458	2.35844	0.0152924	0.158398	1.02581	0.181786	1.07827	2.89144	0.000232929	1.1193	3.03013	0.00016926	0.950238	2.59067	0.00101585	1190000000	1200000000	1150000000	1440000000	573000000	977000000	857000000	551000000	1460000000	1350000000	1210000000	1550000000	1700000000	1540000000	1530000000	1470000000	1580000000	1560000000
Q6AZJ3;A0A1L8G1J9	Q6AZJ3	napb	Napb protein		-0.0415249	0.114586	1	-0.51337	1.09345	0.384554	-0.471845	1.06276	0.329728	0.0399828	0.417084	0.466038	0.0815077	0.658631	0.301261	0.553352	1.59835	0.0241595	0.509311	2.19753	0.002102	0.550836	2.73419	0.000941921	1.02268	2.60311	0.000826709	187000000	175000000	155000000	159000000	123000000	119000000	104000000	143000000	386000000	218000000	221000000	199000000	166000000	194000000	196000000	160000000	176000000	167000000
A0A1L8H5Q1	A0A1L8H5Q1		V-type proton ATPase catalytic subunit A		-0.041831	0.180051	1	-0.14679	0.615378	0.718273	-0.104959	0.712418	0.778812	0.173174	1.09753	0.132066	0.215005	2.14363	0.041516	0.319964	2.1676	0.0245445	0.803192	3.96055	0.000185782	0.845023	5.7733	0	0.949982	4.80388	0.000184211	2500000000	2190000000	2090000000	2100000000	1410000000	1580000000	1400000000	1340000000	2810000000	3120000000	2690000000	2470000000	2580000000	2490000000	2610000000	2600000000	2780000000	2200000000
Q9W794;Q6NTZ3	Q6NTZ3	acat2	MGC81403 protein		-0.0418849	0.212865	1	-0.101228	0.376418	0.837197	-0.0593429	0.186541	0.926369	0.302068	1.868	0.0289615	0.343953	1.95405	0.0210961	0.403296	1.82956	0.0245231	0.9958	5.22665	0	1.03768	4.97985	0	1.09703	4.25857	0.000154696	149000000	168000000	125000000	135000000	81600000	99400000	86700000	87900000	223000000	160000000	177000000	205000000	199000000	162000000	182000000	187000000	187000000	179000000
O57468	O57468	ywhae	14-3-3 protein epsilon (Ywhae-prov protein)		-0.0420699	0.146808	1	0.0415153	0.104693	0.938529	0.0835853	0.279913	0.882315	0.218831	1.25849	0.0906247	0.260901	1.90966	0.035414	0.177316	0.951213	0.181797	0.773693	3.54593	0.000253585	0.815763	4.36856	9.3e-05	0.732178	3.16311	0.000672193	3400000000	2860000000	3540000000	3420000000	1960000000	2280000000	2450000000	2310000000	3290000000	3620000000	3470000000	4660000000	4150000000	3830000000	3600000000	4250000000	4100000000	3150000000
A0A1L8F6K3	A0A1L8F6K3	ercc6l	excision repair cross-complementation group 6 like L homeolog		-0.042213	0.113142	1	-0.0837331	0.234729	0.889883	-0.0415201	0.0795894	0.974663	0.62299	3.37964	0.00225333	0.665203	2.55874	0.00327287	0.706723	2.61742	0.00470917	1.11015	4.36277	0	1.15236	3.60353	8.77e-05	1.19388	3.62209	0.000100358	58200000	43400000	50100000	47400000	30900000	36300000	43200000	32000000	72300000	72200000	76100000	107000000	77000000	79300000	63200000	98100000	78700000	82200000
Q6GR36	Q6GR36	anxa5	Annexin		-0.0422654	0.171097	1	0.304577	2.08084	0.272725	0.346842	2.85343	0.0841023	0.381225	1.97391	0.0171226	0.42349	2.31792	0.0103273	0.0766478	0.629477	0.365017	0.992807	4.35833	0	1.03507	4.74716	0	0.688231	4.2283	0.00023219	547000000	692000000	527000000	519000000	393000000	356000000	414000000	328000000	589000000	591000000	625000000	589000000	833000000	766000000	684000000	768000000	854000000	676000000
A7E223;A0A1L8EMV2	A7E223	hid1	LOC100125672 protein		-0.0428948	0.176874	1	-0.263037	0.763252	0.579309	-0.220142	0.698675	0.652193	0.15918	0.847902	0.184085	0.202075	1.20486	0.0960552	0.422217	1.53389	0.0342667	0.604525	1.98412	0.00212963	0.64742	2.24872	0.00147839	0.867562	2.34737	0.00180942	1370000000	1300000000	1610000000	1780000000	1440000000	846000000	971000000	1250000000	1610000000	1830000000	2580000000	2160000000	1830000000	1600000000	1770000000	1730000000	1690000000	1560000000
Q6NRX1;A0A1L8FIE8	Q6NRX1	ovos2	MGC81160 protein		-0.0430427	0.100643	1	-0.146253	0.271119	0.842457	-0.10321	0.180891	0.90343	1.10682	3.47162	0.000704762	1.14986	3.56009	0.000690909	1.25307	3.06311	0.00123697	0.90172	1.31741	0.00753752	0.944763	1.37397	0.0059007	1.04797	1.43418	0.00731343	379000000	367000000	255000000	351000000	869000000	225000000	255000000	439000000	574000000	860000000	1090000000	746000000	926000000	700000000	715000000	651000000	831000000	589000000
A0A1L8GB44;Q6NTJ4	Q6NTJ4	trip12	MGC83258 protein		-0.0430975	0.0856251	1	0.0387025	0.05423	0.960238	0.0818	0.112269	0.941384	2.30215	1.93249	0.00348235	2.34525	1.9497	0.00300364	2.26345	1.84944	0.00507237	0.84214	2.89818	0.000375684	0.885237	2.69194	0.000545961	0.803437	1.961	0.00321867	50100000	93300000	20000000	8582762	95000000	90400000	63400000	84500000	228000000	128000000	130000000	112000000	130000000	134000000	152000000	203000000	134000000	183000000
Q5HZQ6;A0A1L8EZQ7	Q5HZQ6	ptgr2	LOC496331 protein		-0.0431051	0.0542612	1	-0.353338	0.642987	0.577723	-0.310233	0.765862	0.572554	0.895327	0.875235	0.0764075	0.938432	0.930222	0.0604033	1.24866	1.19849	0.0309343	0.856478	2.25974	0.000741107	0.899583	3.12913	0.000240559	1.20982	4.32072	0.000197183	128000000	18200000	90400000	146000000	82000000	70500000	77600000	76200000	224000000	171000000	172000000	149000000	130000000	152000000	186000000	112000000	97200000	115000000
Q4V7Q6;A0A1L8H051	Q4V7Q6	ulk3	Serine/threonine-protein kinase ULK3 (EC 2.7.11.1) (Unc-51-like kinase 3)		-0.0434728	0.183856	1	0.159372	0.593016	0.720335	0.202845	0.777162	0.637706	0.550405	2.70757	0.00461053	0.593877	2.82615	0.0030131	0.391032	1.68637	0.0306221	1.31146	4.85977	0	1.35493	4.88665	0	1.15209	3.95538	0.000125	506000000	400000000	398000000	517000000	237000000	254000000	323000000	260000000	541000000	601000000	518000000	730000000	779000000	678000000	638000000	640000000	683000000	674000000
B7ZR28;A0A1L8GFV8;P06180;A0A1L8GFM0;Q6DDS8	P06180	nasp	Histone-binding protein N1/N2		-0.0438967	0.0953169	1	-0.504897	1.13486	0.388029	-0.461	1.00404	0.359965	0.665861	2.80899	0.00252754	0.709757	2.85915	0.0019898	1.17076	3.07797	0.00142581	0.59153	1.97049	0.00224188	0.635427	2.05706	0.00216515	1.09643	2.60641	0.000781364	506000000	621000000	651000000	584000000	591000000	718000000	468000000	740000000	1900000000	1350000000	1240000000	967000000	813000000	853000000	1150000000	1070000000	923000000	872000000
Q6DCP6;A0A1L8I2V7;A0A1L8HS13;A0A1L8I2V1	Q6DCP6	dym	Dymeclin		-0.0463476	0.0792478	1	-0.12965	0.209853	0.87184	-0.0833025	0.106317	0.940244	0.608382	2.66145	0.00435284	0.65473	2.03177	0.00774667	0.738032	1.95869	0.0105047	1.30747	3.36854	0.00011752	1.35382	2.98557	6.11e-05	1.43712	2.88713	0.00033948	135000000	158000000	167000000	181000000	123000000	69500000	93600000	116000000	173000000	263000000	349000000	314000000	302000000	212000000	321000000	192000000	270000000	219000000
A0A1L8GIG5;Q5U252	Q5U252	usp47	Ubiquitin carboxyl-terminal hydrolase 47 (EC 3.4.19.12) (Deubiquitinating enzyme 47) (Ubiquitin thioesterase 47) (Ubiquitin-specific-processing protease 47)		-0.0470028	0.207858	1	0.0263071	0.0993627	0.950197	0.0733099	0.400773	0.872298	2.62642	2.75239	0.000677863	2.67342	2.79968	0.000644068	2.60011	2.73648	0.00104	2.24761	3.35301	0	2.29461	3.42572	0.000135814	2.2213	3.33961	0.000130233	60400000	10100000	14100000	21600000	13300000	27800000	41500000	34600000	114000000	122000000	130000000	139000000	143000000	136000000	131000000	121000000	128000000	146000000
A0A1L8FB83;Q7ZTK4;A0A310TM81	Q7ZTK4	eif2s1	Eukaryotic translation initiation factor 2 subunit 1 (Eukaryotic translation initiation factor 2 subunit alpha) (eIF-2-alpha) (eIF-2A) (eIF-2alpha)		-0.0474081	0.149509	1	-0.138066	0.494185	0.754422	-0.0906577	0.375713	0.857398	0.42751	2.40488	0.00796754	0.474918	3.23993	0.00335436	0.565576	3.39176	0.00367742	0.838277	3.61151	0.000220084	0.885685	4.25316	0.0001	0.976343	4.30632	0.000125561	266000000	249000000	229000000	241000000	182000000	191000000	163000000	207000000	404000000	377000000	369000000	312000000	354000000	344000000	374000000	299000000	363000000	283000000
A0A1L8FFA7	A0A1L8FFA7	pgd	6-phosphogluconate dehydrogenase, decarboxylating (EC 1.1.1.44)		-0.047945	0.154521	1	-0.191135	0.802052	0.636514	-0.14319	0.608497	0.749668	0.214007	1.08534	0.111738	0.261952	1.35324	0.0614679	0.405143	2.0031	0.0199778	0.829722	4.16565	0.000121111	0.877667	4.53556	0.00011451	1.02086	4.92747	0.000229508	1800000000	1490000000	1570000000	2050000000	1110000000	1120000000	1200000000	1050000000	2350000000	2110000000	2060000000	2610000000	2220000000	2200000000	2090000000	1750000000	1970000000	2240000000
Q6DJD1;A0A1L8FCN3	Q6DJD1	copa	Coatomer subunit alpha		-0.0480056	0.358189	1	-0.011651	0.0752463	0.971693	0.0363545	0.275475	0.936771	0.232065	2.91188	0.0224839	0.28007	3.38925	0.0110307	0.243716	3.2248	0.0236103	0.894797	5.45255	0	0.942802	5.62174	0	0.906448	5.6113	0.000264151	2620000000	2490000000	2490000000	2450000000	1490000000	1660000000	1690000000	1520000000	2790000000	3030000000	2950000000	3150000000	3270000000	3050000000	2850000000	3050000000	3150000000	2920000000
Q52L13	Q52L13	ppp6c	Serine/threonine-protein phosphatase (EC 3.1.3.16)		-0.0482626	0.0958362	1	0.0863428	0.195955	0.897827	0.134605	0.261136	0.860588	0.880045	4.14043	0.000772174	0.928308	3.25437	0.000539007	0.793703	3.08154	0.00259231	2.46242	3.29058	0	2.51068	3.24256	0.000119672	2.37608	3.14133	0.00011336	50400000	49100000	46000000	50800000	9874115	16700000	12300000	35500000	108000000	91000000	67700000	78700000	74900000	89500000	90100000	126000000	85700000	108000000
Q6AX35	Q6AX35	usp5	Ubiquitin carboxyl-terminal hydrolase (EC 3.4.19.12)		-0.0484176	0.0352912	1	-0.120895	0.115432	0.914271	-0.0724778	0.0829731	0.963256	0.600018	0.814432	0.105099	0.648435	0.937544	0.0666364	0.720913	1.20438	0.0410314	1.16011	1.5442	0.00269237	1.20852	1.78286	0.00181424	1.281	2.30403	0.0011655	381000000	241000000	113000000	149000000	145000000	229000000	76500000	129000000	414000000	309000000	304000000	293000000	346000000	460000000	333000000	175000000	139000000	380000000
Q6PCH4;A0A1L8F1J8	Q6PCH4	g6pd	Glucose-6-phosphate 1-dehydrogenase (EC 1.1.1.49)		-0.0488844	0.111809	1	-0.18643	0.46773	0.727378	-0.137545	0.365406	0.826908	0.511201	2.2173	0.0078369	0.560085	2.7287	0.00352923	0.69763	2.8247	0.00378719	0.796428	2.613	0.000459843	0.845312	2.94176	0.000302937	0.982857	3.05109	0.000508419	569000000	453000000	494000000	490000000	463000000	343000000	358000000	497000000	920000000	858000000	876000000	623000000	725000000	669000000	902000000	673000000	666000000	616000000
A0A1L8GLL3	A0A1L8GLL3	sf3b3	CPSF_A domain-containing protein		-0.0489726	0.149219	1	-0.302948	1.3737	0.437651	-0.253975	0.886814	0.578308	-0.014595	0.24814	0.652682	0.0343776	0.40659	0.469741	0.288352	1.67242	0.0482756	0.48007	1.84533	0.00466049	0.529042	1.821	0.00430578	0.783017	2.58945	0.00152883	727000000	656000000	673000000	776000000	620000000	382000000	473000000	564000000	880000000	839000000	1020000000	735000000	748000000	743000000	837000000	589000000	799000000	686000000
Q66J16;A0A1L8I1H2	Q66J16	aldh7a1	MGC83352 protein		-0.0491958	0.188835	1	0.144038	0.672357	0.717304	0.193233	1.32068	0.567563	0.421022	2.41579	0.00798161	0.470218	3.19266	0.00331474	0.276984	2.08236	0.0342529	1.06289	3.37149	0.000175	1.11209	3.6708	8.88e-05	0.918854	3.22042	0.000438013	785000000	657000000	664000000	743000000	346000000	571000000	481000000	452000000	921000000	902000000	774000000	854000000	1010000000	911000000	1080000000	944000000	1020000000	967000000
Q68F26;A0A1L8HQ95	Q68F26	upb1	MGC82230 protein		-0.0503254	0.280621	1	-0.0429029	0.185116	0.920379	0.00742245	0.0253179	0.991624	0.819968	1.90771	0.00691089	0.870293	1.98884	0.00555083	0.862871	1.94503	0.00905296	1.2858	2.21574	0.000453886	1.33612	2.27494	0.000547588	1.3287	2.24563	0.00133163	16200000	37000000	33300000	32300000	23000000	9864746	26600000	29500000	59700000	49400000	45900000	52300000	55800000	46000000	53500000	52600000	46500000	49000000
Q6AZU7;Q6GQB7;A0A1L8EL78;P46470;A0A1L8HUU1	P46470	psmc5	26S proteasome regulatory subunit 8 (26S proteasome AAA-ATPase subunit RPT6) (Proteasome 26S subunit ATPase 5) (SUG1 homolog) (xSUG1)		-0.0508051	0.100742	1	-0.38052	0.769013	0.514947	-0.329715	0.920716	0.499573	0.464017	1.6939	0.018115	0.514822	3.70869	0.00191746	0.844537	2.83562	0.00298514	0.351398	1.01744	0.0349623	0.402203	1.5127	0.0107964	0.731918	1.9718	0.0033854	220000000	209000000	237000000	221000000	251000000	236000000	179000000	310000000	521000000	439000000	365000000	300000000	305000000	287000000	326000000	351000000	255000000	303000000
A0A1L8FRJ7;Q8JG65	A0A1L8FRJ7	pik3r4	phosphoinositide-3-kinase regulatory subunit 4 S homeolog		-0.0509849	0.112095	1	-0.232573	1.41775	0.455888	-0.181588	0.468113	0.745031	0.270168	1.13462	0.0850322	0.321153	1.00383	0.086796	0.50274	1.90483	0.0172038	0.837118	3.7648	0.00017461	0.888103	2.76252	0.000495601	1.06969	4.15928	0.00012963	1560000000	1280000000	1130000000	1830000000	1150000000	818000000	976000000	930000000	2310000000	1840000000	2020000000	1940000000	1960000000	1850000000	2150000000	1290000000	1660000000	1800000000
A0A1L8HHD0;A9UM19;Q0P3R0;Q66IT6	A9UM19	gatd3b	LOC100137677 protein		-0.0510626	0.265461	1	-0.189302	1.11044	0.563011	-0.138239	1.11564	0.675493	0.142301	0.901557	0.185877	0.193363	1.37141	0.0869036	0.331603	2.05396	0.0256751	0.703218	3.8014	0.000260465	0.754281	4.61855	9.39e-05	0.89252	4.7004	0.00014359	2870000000	2610000000	2700000000	3420000000	1730000000	2120000000	1950000000	2040000000	3850000000	3510000000	3870000000	3320000000	3310000000	3460000000	3360000000	3080000000	3460000000	3180000000
A0A1L8GLH6;Q4V7N8	Q4V7N8	ciapin1	Anamorsin (Cytokine-induced apoptosis inhibitor 1) (Fe-S cluster assembly protein DRE2 homolog)		-0.0520549	0.081144	1	-0.50351	0.798152	0.45841	-0.451455	0.963204	0.385137	0.38143	1.02309	0.078427	0.433485	1.74639	0.0188846	0.88494	2.10441	0.0063108	0.47846	1.16609	0.0190831	0.530515	1.78634	0.00463527	0.98197	2.16192	0.002095	308000000	203000000	212000000	258000000	237000000	222000000	166000000	298000000	608000000	535000000	407000000	300000000	306000000	334000000	378000000	294000000	257000000	339000000
A0A1L8G7T6	A0A1L8G7T6	birc6	UBIQUITIN_CONJUGAT_2 domain-containing protein		-0.0525599	0.234348	1	-0.071228	0.580677	0.842631	-0.0186682	0.0652952	0.97856	3.61172	2.89752	0.000778947	3.66428	2.91448	0.000535849	3.68295	2.93542	0.000354545	2.70269	2.71307	0.00017618	2.75525	2.73273	6.84e-05	2.77392	2.76136	0.00025656	54100000	171000000	79900000	15300000	336000000	50000000	74100000	113000000	679000000	779000000	798000000	732000000	853000000	644000000	698000000	764000000	710000000	730000000
A0A1L8GL32;CON__Q3ZBD7	A0A1L8GL32	gpi	Glucose-6-phosphate isomerase (EC 5.3.1.9)		-0.0530272	0.286072	1	0.149936	0.587013	0.725386	0.202963	1.01816	0.594808	0.178123	1.37501	0.102025	0.231151	2.38646	0.032761	0.0281878	0.394695	0.540225	0.991481	3.2219	0.000266139	1.04451	3.50121	7.23e-05	0.841545	2.70758	0.00101277	33100000000	32300000000	36400000000	37200000000	18900000000	15700000000	26500000000	19300000000	30000000000	36300000000	34500000000	41600000000	41100000000	42900000000	40600000000	38500000000	42300000000	37900000000
A0A1L8G176;Q498F1	Q498F1	ubr2	E3 ubiquitin-protein ligase (EC 2.3.2.27)		-0.0531197	0.105138	1	-0.165895	0.574862	0.717815	-0.112776	0.319142	0.85496	0.471437	1.6495	0.019494	0.524557	1.72713	0.015298	0.637333	2.56874	0.00517364	0.30091	0.655368	0.104483	0.35403	0.724393	0.0749702	0.466805	0.940944	0.0419555	68200000	105000000	76900000	71900000	164000000	76200000	52400000	97200000	131000000	112000000	121000000	131000000	120000000	89600000	111000000	143000000	106000000	135000000
Q6NRW6;A0A1L8EZP3;Q7SZ66	Q6NRW6		MGC81191 protein		-0.0532308	0.402175	1	0.0452328	0.305963	0.909074	0.0984635	0.627307	0.811021	0.23974	3.01046	0.0195165	0.292971	2.79661	0.014162	0.194507	1.90285	0.073248	0.822314	5.63741	0	0.875545	5.19212	0.000164045	0.777081	4.76814	0.000116183	1450000000	1390000000	1560000000	1430000000	904000000	1010000000	1030000000	943000000	1780000000	1680000000	1490000000	1720000000	1910000000	1860000000	1730000000	1640000000	1810000000	1670000000
A0A1L8FYX1;P30664;A0A1L8FSY2;Q5XK83	P30664	mcm4	DNA replication licensing factor mcm4-B (EC 3.6.4.12) (CDC21 homolog-B) (Minichromosome maintenance protein 4-B) (xMCM4-B) (P1-CDC21-B)		-0.0532675	0.663109	1	-0.242435	1.54472	0.425344	-0.189168	1.12355	0.59206	0.273645	2.13833	0.0273177	0.326912	2.39006	0.015129	0.51608	2.72062	0.00635509	0.628397	7.23273	0	0.681664	6.38985	0.000151295	0.870832	4.68552	0.000133333	1160000000	1200000000	1060000000	939000000	838000000	853000000	847000000	851000000	1560000000	1720000000	1620000000	1320000000	1360000000	1300000000	1450000000	1340000000	1320000000	1330000000
Q6NU02;O42576;A0A1L8GA12;Q8AVV2	O42576	eif4a1	Translation initiation factor eIF4A I		-0.0550385	0.707318	1	0.0494785	0.182908	0.918396	0.104517	0.432393	0.839316	0.168129	2.42713	0.0601022	0.223167	2.78665	0.0274212	0.11865	0.795864	0.262943	0.709649	3.72528	0.000253107	0.764688	3.85166	6.39e-05	0.660171	2.76372	0.00154776	5030000000	4610000000	4520000000	4540000000	2770000000	3830000000	3120000000	3210000000	4450000000	5730000000	4510000000	5750000000	5680000000	5490000000	5140000000	5500000000	5450000000	5240000000
Q6GNF6;A0A1L8HRF7;Q6DJL1;Q2TAV6;Q52KY5;A0A1L8I242;A0A1L8H071	Q2TAV6	ap3b1	AP complex subunit beta		-0.0555353	0.112378	1	0.0220103	0.059953	0.961949	0.0775456	0.170767	0.919324	0.45685	1.30996	0.0373804	0.512385	1.30959	0.0340808	0.434839	1.28087	0.0510536	1.27692	1.72637	0.00155177	1.33246	1.7464	0.00183745	1.25491	1.70836	0.00338182	43500000	24900000	35100000	48400000	23400000	9544507	18300000	46200000	43300000	53700000	47200000	55900000	70700000	52200000	42900000	48000000	50800000	50400000
Q7SY77;A0A1L8FYX8;A0A1L8FT21;Q7ZXB6;A0A1L8ESM5;Q7ZYP0	Q7SY77	ube2v1	UBE2V1 protein		-0.0559373	0.234196	1	-0.402465	0.931545	0.453248	-0.346528	0.856576	0.508578	0.206025	0.7552	0.183625	0.261962	0.98242	0.102057	0.60849	1.48085	0.025625	0.174728	0.528108	0.190615	0.230665	0.630731	0.121328	0.577193	1.1037	0.0238423	379000000	471000000	393000000	258000000	343000000	680000000	267000000	318000000	824000000	568000000	452000000	462000000	449000000	434000000	463000000	416000000	456000000	483000000
Q7ZX51	Q7ZX51	yars1	Tyrosine--tRNA ligase, cytoplasmic (EC 6.1.1.1) (Tyrosyl-tRNA synthetase) (TyrRS)		-0.0560479	0.342389	1	0.13974	0.61175	0.724989	0.195787	1.09077	0.593623	0.218852	1.96981	0.0469746	0.2749	3.35354	0.0117255	0.0791125	0.665013	0.350391	0.940212	4.15141	0.000140193	0.99626	4.64268	0.000146	0.800472	3.44333	0.000439913	357000000	350000000	349000000	385000000	183000000	244000000	229000000	223000000	346000000	340000000	407000000	436000000	417000000	431000000	433000000	462000000	457000000	397000000
A0A1L8FWS1;A0A090AZM4;Q5FWY4;A0A1L8EVR2;A0A090B468;Q498J7;Q7ZY18	Q5FWY4	mmcm6	Maternal DNA replication licensing factor mcm6 (EC 3.6.4.12) (Maternal minichromosome maintenance protein 6) (mMCM6) (xMCM6)		-0.0563378	0.319463	1	-0.0369401	0.226953	0.919099	0.0193977	0.0899459	0.984311	0.194477	1.59969	0.075621	0.250815	1.78949	0.0417932	0.231417	1.7979	0.060037	0.48734	2.13743	0.00241048	0.543678	2.25957	0.00204586	0.52428	2.247	0.00364338	1430000000	1460000000	1400000000	1190000000	1050000000	1440000000	918000000	1100000000	1670000000	1660000000	1450000000	1630000000	1580000000	1490000000	1610000000	1830000000	1520000000	1700000000
A5PKP8;A0A1L8H345;A0A1L8GMZ9;A0A1L8F1H5	A5PKP8	dnm2	LOC100101298 protein		-0.0564055	0.280267	1	0.115554	0.715003	0.729627	0.17196	1.63163	0.56302	0.42443	3.28551	0.00463016	0.480835	4.61259	0.00173416	0.308876	4.05887	0.0089969	0.986077	3.49666	0.000177376	1.04248	3.78881	9.01e-05	0.870523	3.41225	0.000469444	325000000	326000000	325000000	338000000	205000000	290000000	218000000	189000000	406000000	425000000	380000000	418000000	454000000	485000000	422000000	475000000	433000000	498000000
A0A1L8FNT4;Q6GN80;A0A1L8ERM4;Q4KLE2;Q66IR9;Q66J21;A2RV52	Q6GN80	gbp1	Gbp2 protein		-0.0570831	0.407538	1	-0.0693827	0.694743	0.837457	-0.0122995	0.0666396	0.977867	0.412884	3.17031	0.00531472	0.469967	3.11083	0.00343629	0.482267	3.42202	0.00413991	0.738037	4.23425	0.00019122	0.79512	4.11195	7.7e-05	0.80742	4.36915	9.89e-05	4420000000	3780000000	4390000000	4710000000	3360000000	3050000000	3460000000	3960000000	6430000000	6000000000	6030000000	5660000000	5750000000	5480000000	6440000000	6260000000	5630000000	5480000000
A0A1L8HT50	A0A1L8HT50		Fibrinogen C-terminal domain-containing protein		-0.0592127	0.106944	1	0.0940294	0.281242	0.858056	0.153242	0.355065	0.817208	4.75009	5.20955	0	4.8093	5.10208	0	4.65606	5.22947	0	3.23234	5.37041	0	3.29156	5.0993	0	3.13832	5.47658	0	20900000	51600000	20400000	18700000	60200000	105000000	57100000	76300000	651000000	558000000	629000000	726000000	607000000	655000000	636000000	1010000000	545000000	694000000
A0A1L8FX27;B7ZQZ0;Q9W6C5;Q9W6C5-2	Q9W6C5	pdcd6ip	Programmed cell death 6-interacting protein (Signal transduction protein Xp95)		-0.059433	0.357013	1	0.122602	0.92396	0.705491	0.182035	2.07217	0.448229	0.30801	2.42335	0.0161768	0.367443	3.3119	0.00575213	0.185408	2.08404	0.071364	0.76648	3.84718	0.000166102	0.825913	4.33469	9.33e-05	0.643878	3.82613	0.000509465	3570000000	3640000000	3670000000	3180000000	2340000000	2720000000	2900000000	2300000000	3910000000	4140000000	3810000000	4100000000	4860000000	4480000000	4290000000	4490000000	4240000000	4170000000
Q7ZX82;Q7ZX48;A0A1L8H2K8;A0A1L8H2L9;A0A1L8GRJ6;Q641G9	Q7ZX48	ddx39a	DECD-box RNA helicase (MGC53693 protein)		-0.0595422	0.282311	1	0.0398698	0.245881	0.917123	0.099412	0.460854	0.840043	0.208345	2.57963	0.0351303	0.267887	1.97437	0.0331012	0.168475	1.69828	0.103249	0.860848	3.02533	0.000306452	0.92039	2.98023	0.000275333	0.820978	2.85227	0.000840065	303000000	278000000	288000000	308000000	164000000	257000000	183000000	159000000	303000000	362000000	319000000	340000000	394000000	382000000	333000000	313000000	347000000	337000000
A0A1L8G192;Q2TAF3;A0A1L8G1A2	Q2TAF3	eml4	Echinoderm microtubule-associated protein-like 4 (EMAP-4)		-0.05969	0.463632	1	-0.0230503	0.215136	0.93876	0.0366397	0.288841	0.936838	0.242115	1.8671	0.0435405	0.301805	2.13596	0.0228493	0.265166	2.09851	0.0368471	0.75011	4.36526	0.00011565	0.8098	4.38253	9.24e-05	0.77316	4.5558	0.000101449	1210000000	1180000000	1180000000	966000000	738000000	908000000	812000000	733000000	1400000000	1400000000	1310000000	1330000000	1290000000	1410000000	1380000000	1500000000	1400000000	1290000000
Q91871;Q6DE20;Q91870;Q7ZYN2;Q32NT3	Q6DE20	ptpn9l	LOC397709 protein		-0.0616102	0.19289	1	-0.0448446	0.121944	0.925846	0.0167656	0.0350851	0.983664	1.27643	1.5315	0.00956374	1.33804	1.57841	0.00904444	1.32127	1.55359	0.0120906	1.57658	1.46209	0.00284095	1.63819	1.50254	0.00289316	1.62143	1.48463	0.00496963	16100000	27700000	52100000	8877490	9394863	31400000	49600000	6148616	53900000	49800000	44900000	67100000	55700000	51500000	45300000	65100000	57400000	50300000
Q8AY70	Q8AY70	gapdh	Glyceraldehyde-3-phosphate dehydrogenase (EC 1.2.1.12)		-0.0620728	0.429751	1	-0.22192	0.92433	0.564005	-0.159847	0.709706	0.725658	0.37436	2.17753	0.0142754	0.436433	2.76432	0.00624545	0.59628	2.57895	0.0054359	0.639922	2.93699	0.000464106	0.701995	3.36613	0.000269935	0.861842	3.15164	0.000532046	9750000000	9630000000	10500000000	7850000000	7360000000	8490000000	6470000000	9180000000	16100000000	16000000000	13300000000	11900000000	12600000000	12100000000	13200000000	12900000000	12500000000	11400000000
Q6GLK5;Q6GN55;A0A1L8F5N7;A0A1L8F0U3;A0A1L8F0S5	Q6GLK5	alad	Delta-aminolevulinic acid dehydratase (EC 4.2.1.24)		-0.0625587	0.0163513	1	-1.3249	0.652137	0.45396	-1.26234	0.638959	0.483372	1.70404	0.888879	0.0625207	1.76659	0.927216	0.0518381	3.02893	1.87583	0.0046616	-0.78131	0.106395	0.951397	-0.718751	0.112304	0.946524	0.543588	1.25883	0.017796	29400000	7827281	27500000	221000000	173000000	205000000	194000000	201000000	497000000	234000000	203000000	264000000	220000000	230000000	18000000	207000000	213000000	16200000
A0A1L8H0T3;A0A1L8GSS2	A0A1L8H0T3	tmc3	Transmembrane channel-like protein		-0.063467	0.21379	1	0.365879	2.63458	0.0898696	0.429346	1.93327	0.123093	6.26447	1.81513	0.00319626	6.32794	1.8299	0.00301735	5.89859	1.72041	0.00523788	3.03147	1.00212	0.014318	3.09493	1.01903	0.012199	2.66559	0.900642	0.0270071	37600000	15700000	21800000	10800000000	4950000000	3080000000	13200000	5400000000	6980000000	5860000000	6580000000	6540000000	7850000000	8090000000	8390000000	10900000000	7940000000	9230000000
Q5XG62;A0A1L8FJM6	Q5XG62	herc4	LOC495281 protein (Fragment)		-0.0635624	0.333887	1	0.285812	2.187	0.277103	0.349375	3.0181	0.0855882	1.8102	6.86843	0	1.87376	7.40125	0	1.52439	7.64814	0	1.19805	5.92522	0	1.26161	6.55056	0	0.91224	6.65374	0.000444444	225000000	204000000	213000000	226000000	337000000	342000000	314000000	333000000	647000000	591000000	620000000	639000000	856000000	733000000	826000000	769000000	752000000	688000000
Q6INV5;A0A1L8EM01;A0A1L8ETF4;P28020	P28020	csnk2a1	Casein kinase II subunit alpha (CK II) (EC 2.7.11.1)		-0.064105	0.494038	1	-0.00957775	0.0255394	0.976003	0.0545273	0.174563	0.936561	0.208617	1.79777	0.0583164	0.272722	2.62429	0.018304	0.218195	1.14356	0.122386	0.877832	4.29776	0.000138413	0.941937	4.72174	0.000141063	0.88741	3.38589	0.000470534	383000000	330000000	373000000	333000000	200000000	247000000	203000000	244000000	330000000	448000000	405000000	479000000	422000000	406000000	446000000	438000000	408000000	427000000
A0A1L8GE79;Q6NUD5	Q6NUD5		MGC81040 protein		-0.0642023	0.380936	1	-0.0456276	0.223872	0.915035	0.0185747	0.100955	0.983301	0.333788	2.45069	0.0137509	0.39799	3.2134	0.00435958	0.379416	2.84752	0.0107216	0.98548	3.87103	0.000125648	1.04968	4.18711	0.000122689	1.03111	4.04138	0.000118143	336000000	344000000	303000000	293000000	204000000	173000000	251000000	190000000	444000000	409000000	374000000	431000000	450000000	426000000	396000000	406000000	404000000	381000000
Q92140;Q8AVH9;A0A1L8GR14;A0A1L8GQL8	Q92140	ppp2cb	Serine/threonine-protein phosphatase (EC 3.1.3.16)		-0.0645828	0.196456	1	-0.229531	1.35219	0.460998	-0.164948	0.599553	0.736891	0.599514	3.37965	0.00220435	0.664097	2.8814	0.00228738	0.829045	4.1365	0.000856	1.0812	4.12623	0	1.14579	3.7539	9.93e-05	1.31074	4.59276	0.00028	317000000	299000000	360000000	285000000	183000000	256000000	219000000	249000000	504000000	623000000	540000000	570000000	420000000	490000000	485000000	613000000	437000000	508000000
Q7ZYE5;A0A1L8FV74	Q7ZYE5	rheb	Rheb-prov protein		-0.0649424	0.214863	1	0.0515947	0.140648	0.920551	0.116537	0.383216	0.841597	0.190393	1.17171	0.112231	0.255335	1.63382	0.0481351	0.138798	0.819084	0.236078	0.413342	1.02343	0.0302339	0.478285	1.17341	0.0169291	0.361748	0.901213	0.054109	1400000000	1350000000	1260000000	1560000000	970000000	1980000000	867000000	1210000000	1840000000	1360000000	1360000000	1610000000	1580000000	1830000000	1450000000	1800000000	1520000000	1430000000
A0A1L8GDE8;Q6NRX5;Q66IU9;A0A1L8GJ70;Q8UW68	Q66IU9	mob2	MGC84379 protein		-0.0649948	0.144177	1	-0.275917	0.893624	0.52385	-0.210922	0.517797	0.734467	0.241335	1.26237	0.0806103	0.30633	1.24849	0.0604408	0.517252	2.17438	0.0112617	0.61937	2.99355	0.00046288	0.684365	2.6085	0.00073981	0.895287	3.43874	0.000343541	204000000	172000000	163000000	205000000	154000000	152000000	142000000	125000000	274000000	289000000	301000000	207000000	266000000	212000000	272000000	180000000	240000000	231000000
A0A1L8HG76	A0A1L8HG76	cct6a	chaperonin containing TCP1 subunit 6A L homeolog		-0.0652723	0.37802	1	-0.111842	0.615106	0.760255	-0.0465698	0.345924	0.914434	0.300288	1.97466	0.0263572	0.365561	2.9224	0.00798698	0.41213	2.86646	0.00894154	0.674225	3.67458	0.000237876	0.739497	4.60944	8.96e-05	0.786067	4.39206	9.69e-05	5370000000	5770000000	4940000000	4660000000	3730000000	4070000000	3690000000	4500000000	7500000000	7070000000	6490000000	6490000000	6790000000	6560000000	6350000000	6930000000	6100000000	5770000000
A0A1L8H633;A0A1L8HDS3;A0A1L8I049	A0A1L8HDS3	cluh	Clustered mitochondria protein homolog		-0.0655851	0.21777	1	0.00240803	0.00591729	0.991483	0.0679932	0.232483	0.907457	0.283622	1.76309	0.0358328	0.349207	2.65293	0.0105165	0.281214	1.79257	0.0439718	1.02893	3.91654	0.000134154	1.09452	4.43716	0.00014898	1.02653	3.95066	0.000108949	134000000	131000000	145000000	143000000	97100000	79300000	83600000	72100000	140000000	175000000	170000000	192000000	185000000	198000000	161000000	164000000	200000000	146000000
A0A1L8FA91	A0A1L8FA91	ppm1a	PPM-type phosphatase domain-containing protein		-0.0660057	0.129188	1	-0.384358	0.773545	0.51502	-0.318353	0.642026	0.610277	0.290816	1.13484	0.0800196	0.356822	1.45233	0.0376837	0.675175	1.93441	0.0109114	0.427304	1.53075	0.0104017	0.49331	1.84262	0.00467882	0.811663	2.20431	0.00237735	16800000000	12800000000	14500000000	17300000000	15300000000	13700000000	11200000000	15900000000	32900000000	25800000000	24700000000	16900000000	16600000000	18400000000	25200000000	19100000000	16200000000	19300000000
A0A1L8FTR8;Q7T0S2	Q7T0S2	nudcd1	NudC domain-containing protein 1		-0.0664277	0.405819	1	-0.170342	0.90052	0.639868	-0.103914	0.818771	0.761433	1.84066	1.14227	0.0254839	1.90709	1.18087	0.0228934	2.011	1.23616	0.0243869	0.803343	2.39166	0.000697448	0.869771	2.68197	0.00053406	0.973685	2.81369	0.000580035	130000000	8461722	12300000	148000000	90100000	51600000	88900000	85700000	134000000	164000000	151000000	159000000	141000000	142000000	141000000	140000000	156000000	130000000
A0A1L8ETU3;P56616	P56616	ube2c	Ubiquitin-conjugating enzyme E2 C (EC 2.3.2.23) ((E3-independent) E2 ubiquitin-conjugating enzyme C) (EC 2.3.2.24) (E2 ubiquitin-conjugating enzyme C) (UBC-X) (Ubiquitin carrier protein C) (Ubiquitin-protein ligase C)		-0.0664291	0.148241	1	-0.246767	0.437496	0.721411	-0.180338	0.256469	0.848328	5.11811	4.62497	0	5.18454	4.56228	0	5.36488	4.49558	0	4.93455	3.64077	0	5.00098	3.62851	0	5.18132	3.63818	0.000337349	20300000	18700000	14900000	67500000	13400000	101000000	12600000	37400000	1600000000	816000000	769000000	1100000000	929000000	897000000	689000000	1170000000	759000000	861000000
Q52KE0	Q52KE0	lsm2	U6 snRNA-associated Sm-like protein LSm2		-0.0676222	0.0797104	1	-0.848585	1.19019	0.223316	-0.780962	0.910001	0.323033	0.0451679	0.387847	0.480015	0.11279	0.449193	0.375478	0.893753	1.61152	0.0147376	1.26062	1.05157	0.0148184	1.32824	1.06786	0.0127734	2.1092	1.56957	0.00355882	223000000	281000000	193000000	246000000	181000000	212000000	141000000	19000000	817000000	257000000	434000000	391000000	311000000	284000000	316000000	146000000	274000000	252000000
A0A1L8FUR5;A0A1L8FQA6	A0A1L8FQA6	ptpn23	tyrosine-protein phosphatase non-receptor type 23-like		-0.0684452	0.258046	1	0.115673	0.686537	0.733326	0.184118	0.84742	0.638042	0.31993	1.65604	0.0333176	0.388375	1.73432	0.0232068	0.204257	1.10536	0.137047	0.332355	1.24555	0.0229827	0.4008	1.37772	0.0137462	0.216682	0.864274	0.0838196	50900000	72100000	61300000	53700000	53800000	81500000	46800000	56800000	60900000	73700000	69500000	68200000	78200000	83900000	64100000	84300000	65900000	77800000
A0A1L8HTC7;Q9W7F2	Q9W7F2	wdr1	WD repeat-containing protein 1-A (Actin-interacting protein 1-A) (xAIP1-A)		-0.0693831	0.770562	1	-0.0200605	0.16886	0.948133	0.0493226	0.449647	0.902254	0.279195	3.10505	0.0127789	0.348578	3.48186	0.00606384	0.299255	3.08361	0.0147461	0.689005	5.59771	0	0.758388	5.66241	0.000147475	0.709065	5.41902	0.000126126	2570000000	2300000000	2510000000	2290000000	1740000000	1750000000	1920000000	1870000000	2890000000	2910000000	2900000000	3200000000	3290000000	3040000000	2990000000	2980000000	2820000000	2850000000
A0A1L8EZY5	A0A1L8EZY5				-0.0694094	0.188395	1	-0.31651	0.860703	0.511623	-0.247101	0.721013	0.62173	0.412643	1.98027	0.0149645	0.482052	2.69226	0.00473379	0.729153	2.75021	0.00386408	0.697215	2.2799	0.00113438	0.766624	2.65525	0.000646388	1.01373	2.85651	0.00060438	4580000000	4130000000	4230000000	3690000000	3360000000	2700000000	3290000000	4480000000	8780000000	7150000000	6540000000	5440000000	6360000000	5610000000	6350000000	4960000000	5990000000	4590000000
A0A1L8GUZ9;A0A1L8GY11	A0A1L8GUZ9	eif4e	eukaryotic translation initiation factor 4E-like		-0.0696373	0.210696	1	0.0600028	0.121613	0.926273	0.12964	0.40162	0.816399	0.507563	1.95362	0.0111573	0.5772	2.87741	0.00302632	0.44756	1.67255	0.0261029	0.968961	3.50835	0.000175785	1.0386	4.8644	0	0.908958	3.22214	0.000433333	390000000	348000000	281000000	293000000	206000000	225000000	257000000	261000000	338000000	521000000	466000000	472000000	502000000	463000000	518000000	461000000	509000000	411000000
P17508;Q7ZXA2	P17508	eef1a-o1	Elongation factor 1-alpha, oocyte form (EF-1-alpha-O1) (EF-1AO1)		-0.0697966	0.241393	1	0.0758533	0.176773	0.906406	0.14565	0.394128	0.817399	0.469018	2.46213	0.00741489	0.538815	2.88021	0.003328	0.393165	1.59484	0.0342233	1.11114	4.82413	0	1.18093	5.2025	0	1.03528	3.65002	0.000279365	16700000000	13000000000	14600000000	13700000000	8640000000	9680000000	9860000000	8900000000	14500000000	23100000000	18900000000	20500000000	24500000000	19200000000	19800000000	20900000000	22500000000	17000000000
A0A1L8GHQ7;Q68F46	A0A1L8GHQ7	nckipsd	SH3 domain-containing protein		-0.0701046	0.152818	1	-0.0668669	0.104887	0.928657	0.00323772	0.00476306	0.996558	0.87995	3.20904	0.000965161	0.950055	3.5708	0.000628099	0.946817	2.68285	0.00321111	1.11164	3.48121	0.000197481	1.18174	3.77321	0.000104659	1.1785	3.01372	0.000466207	111000000	84500000	99300000	94900000	95200000	92500000	68700000	76700000	125000000	224000000	207000000	210000000	219000000	172000000	156000000	209000000	199000000	142000000
A0A1L8GLB5;A0A1L8GF19	A0A1L8GF19	glg1			-0.0710826	0.0784389	1	-0.5566	0.659682	0.513216	-0.485518	0.611356	0.585993	0.15308	0.536941	0.30356	0.224163	0.773073	0.164523	0.70968	1.45463	0.0242931	-0.0635576	0.236167	0.685343	0.00752497	0.310801	0.506349	0.493042	0.973598	0.0373358	62000000	68900000	67000000	56200000	89900000	56300000	67100000	86200000	120000000	146000000	121000000	54400000	56900000	58900000	98000000	90900000	68100000	58200000
A0A1L8H2S5;Q6GQH0;P79922	P79922	dnmt1	DNA (cytosine-5)-methyltransferase (EC 2.1.1.37)		-0.0711112	0.356395	1	-0.0260091	0.126263	0.944973	0.0451021	0.168778	0.942974	0.279925	2.21657	0.023914	0.351037	2.11407	0.017086	0.305934	1.99548	0.0311355	0.557236	3.47435	0.000415819	0.628347	3.19151	0.000543689	0.583245	3.16473	0.00124	570000000	598000000	581000000	482000000	421000000	538000000	445000000	438000000	692000000	779000000	662000000	624000000	683000000	640000000	700000000	825000000	678000000	719000000
Q4VGP0;A0A1L8H3P3	Q4VGP0	ZPY1	Egg envelope glycoprotein (Fragment)		-0.0718198	0.21477	1	0.1523	0.572561	0.724603	0.22412	0.583465	0.700164	5.59163	3.28238	0.00068764	5.66345	3.2899	0	5.43933	3.20144	0.000421622	5.33802	3.31808	0	5.40983	3.32418	0	5.18571	3.23138	0.000195804	148000000	13700000	13200000	7921107	9040871	11300000	135000000	31200000	791000000	897000000	896000000	1190000000	1140000000	1020000000	884000000	1360000000	1040000000	1060000000
Q7ZYP7;Q7ZXT8	Q7ZXT8	impdh2	Inosine-5'-monophosphate dehydrogenase (IMP dehydrogenase) (IMPD) (IMPDH) (EC 1.1.1.205)		-0.0721049	0.352097	1	-0.253878	1.03276	0.515198	-0.181773	0.72085	0.688651	1.5689	2.74975	0.0008	1.64101	2.85454	0.000575758	1.82278	3.00505	0.000839216	0.804135	3.12226	0.000305958	0.87624	3.37079	5.58e-05	1.05801	3.40736	0.000243094	15600000	11900000	18500000	35100000	30300000	28600000	27900000	41300000	80300000	67700000	57100000	60500000	63200000	55800000	60800000	52900000	54800000	53600000
Q3B8I3;A0A1L8FTA2;A0A1L8GQ49	Q3B8I3	rpl7	MGC130910 protein		-0.0723176	0.242702	1	0.23923	0.771336	0.588546	0.311548	0.903883	0.522728	4.81462	5.03143	0	4.88693	5.01333	0	4.57539	4.7822	0	3.54086	3.43968	0	3.61318	3.46062	0	3.30163	3.22357	0.000148936	4083202	11100000	12400000	12500000	62500000	21400000	18400000	9780182	169000000	266000000	211000000	239000000	231000000	293000000	251000000	318000000	242000000	291000000
A0A1L8F8T2;Q8JGT5	Q8JGT5	sae1	SUMO-activating enzyme subunit 1 (SUMO-activating enzyme E1 N subunit) (Ubiquitin-like 1-activating enzyme E1A)		-0.0740747	0.64715	1	0.0411954	0.30853	0.915108	0.11527	0.829731	0.752005	0.191935	1.71367	0.0711663	0.26601	2.02577	0.0325983	0.15074	1.20723	0.162912	0.680785	3.75547	0.000247514	0.754859	3.79618	6.01e-05	0.639589	3.39116	0.000762098	2380000000	2390000000	2300000000	1960000000	1430000000	1850000000	1460000000	1710000000	2650000000	2480000000	2270000000	2600000000	2710000000	2650000000	2520000000	2960000000	2660000000	2640000000
A0A1L8G0T7	A0A1L8G0T7	xpo5	Importin N-terminal domain-containing protein		-0.0746503	0.166753	1	-0.516947	0.93658	0.439623	-0.442297	0.666118	0.584868	0.118917	0.860728	0.215794	0.193568	0.786717	0.173924	0.635865	1.46697	0.0248795	0.321653	0.59814	0.125614	0.396303	0.658786	0.0911444	0.8386	1.08987	0.01995	73900000	72500000	67000000	87200000	129000000	35000000	42400000	93000000	98300000	88900000	205000000	102000000	111000000	81500000	91500000	64700000	85200000	75800000
Q6DJP4;A0A1L8FZE7	Q6DJP4	tpd52	MGC81898 protein		-0.0748329	0.133076	1	0.0660801	0.155063	0.91584	0.140913	0.220159	0.874511	4.64014	5.81289	0	4.71497	5.33894	0	4.57406	5.47634	0	4.2466	5.69816	0	4.32143	5.19109	0	4.18052	5.33482	0	21500000	14600000	17400000	35200000	16500000	39200000	29300000	30300000	395000000	539000000	451000000	646000000	659000000	462000000	407000000	740000000	518000000	488000000
Q6DFM0;A0A310U7X6	Q6DFM0	smarca5	ISWI protein		-0.0761099	0.384832	1	0.0368948	0.25985	0.918121	0.113005	0.723018	0.758413	0.309632	2.55868	0.0146501	0.385742	2.62565	0.00894118	0.272738	2.67206	0.0241675	0.892795	4.61771	0	0.968905	4.47119	0.000130942	0.8559	4.82101	0.000140704	479000000	448000000	471000000	407000000	284000000	303000000	344000000	276000000	547000000	519000000	573000000	538000000	611000000	652000000	581000000	517000000	579000000	585000000
Q5MMR9;Q4VQ79;A0A310UCS4;Q5XHK1;Q4V873;Q3B8L3;A0A1L8HY81;Q71R48	Q4VQ79	smarca4	Brg1		-0.0764103	0.303277	1	-0.144269	0.554411	0.731374	-0.0678592	0.182365	0.919578	0.33532	2.41693	0.0139275	0.411731	2.20283	0.0116452	0.47959	2.27545	0.0112928	0.794392	3.51708	0.000256979	0.870802	3.31135	0.00020037	0.938662	3.308	0.000472727	85300000	102000000	92600000	81600000	59500000	82000000	59000000	63700000	144000000	117000000	105000000	141000000	112000000	116000000	109000000	145000000	117000000	119000000
Q4V7I1;A0A1L8HYT0	Q4V7I1	haus4	MGC115689 protein		-0.0770702	0.394857	1	-0.462275	2.23132	0.082093	-0.385205	2.61286	0.0837789	0.222107	0.831104	0.157379	0.299178	1.15202	0.0706122	0.684382	2.24679	0.006624	-0.0127769	0.286231	0.567292	0.0642934	0.38719	0.360439	0.449498	1.09982	0.0286185	16400000	12800000	23100000	17400000	16200000	19600000	15000000	34300000	26500000	31800000	25200000	26700000	20300000	21800000	21300000	20700000	21400000	17200000
Q8AVH2;Q7LZG6	Q7LZG6	ckb	Creatine kinase isozyme IV (EC 2.7.3.2) (Fragment)		-0.0771427	0.240326	1	-0.155383	0.51842	0.733843	-0.0782404	0.256473	0.892927	0.403485	1.71199	0.0222931	0.480628	2.13849	0.0102767	0.558868	2.32728	0.00902485	0.572957	2.59882	0.00102146	0.6501	3.10027	0.000535519	0.72834	3.20064	0.00057801	494000000	412000000	404000000	334000000	357000000	316000000	361000000	423000000	580000000	566000000	727000000	543000000	557000000	562000000	662000000	503000000	547000000	464000000
Q7SYR1;A0A1L8I071	Q7SYR1	osgep	Probable tRNA N6-adenosine threonylcarbamoyltransferase (EC 2.3.1.234) (N6-L-threonylcarbamoyladenine synthase) (t(6)A synthase) (O-sialoglycoprotein endopeptidase) (t(6)A37 threonylcarbamoyladenosine biosynthesis protein osgep) (tRNA threonylcarbamoyladenosine biosynthesis protein osgep)		-0.0772223	0.208728	1	0.130237	0.259697	0.840715	0.207459	0.505432	0.734295	0.173202	0.973032	0.152272	0.250424	1.75711	0.0435963	0.0429654	0.392643	0.520886	0.856917	3.42559	0.000264567	0.934139	4.18528	0.000103915	0.72668	2.47028	0.00190013	220000000	205000000	230000000	217000000	126000000	138000000	153000000	128000000	303000000	178000000	199000000	237000000	260000000	305000000	231000000	247000000	267000000	260000000
A0A1L8ERN9;A0A1L8EKF0	A0A1L8ERN9	dnajc7	DnaJ heat shock protein family (Hsp40) member C7 L homeolog		-0.0779819	0.212039	1	0.104545	0.306375	0.842359	0.182527	0.503103	0.74888	1.56792	3.84028	0.000618182	1.6459	3.77898	0.000631111	1.46337	3.5228	0.000367059	1.66515	3.40746	0.000142951	1.74314	3.40502	0.000109774	1.56061	3.16649	0.000277603	30100000	19600000	36900000	26600000	17300000	27100000	23500000	40200000	64600000	85800000	68100000	88800000	86700000	91200000	102000000	68900000	72800000	95200000
A2VD71	A2VD71	gtf3a	Gtf3a protein		-0.0790873	0.276814	1	-0.193752	1.06827	0.56529	-0.114665	0.333561	0.847282	0.165615	1.00898	0.151786	0.244702	1.05335	0.0971136	0.359367	1.64067	0.0363535	0.857043	3.30863	0.000249351	0.93613	2.9714	0.000276717	1.0508	3.41904	0.000243767	230000000	212000000	197000000	160000000	123000000	160000000	112000000	102000000	242000000	292000000	219000000	269000000	239000000	211000000	205000000	292000000	218000000	216000000
Q52KN0	Q52KN0	qdpr	MGC115198 protein		-0.0791626	0.223514	1	-0.357613	0.794409	0.516597	-0.27845	0.512549	0.699895	0.640605	3.66431	0.000917791	0.719768	2.90621	0.0018875	0.998218	2.66033	0.00301965	0.14935	0.812185	0.106983	0.228512	0.924896	0.0585429	0.506962	1.37629	0.0150063	143000000	138000000	117000000	124000000	175000000	204000000	148000000	212000000	404000000	238000000	221000000	215000000	234000000	222000000	247000000	166000000	190000000	224000000
A0A1L8GPA9	A0A1L8GPA9	gnai2			-0.0797024	0.0389617	1	-0.330002	0.301278	0.768178	-0.250299	0.177262	0.877696	0.673028	0.780304	0.111201	0.75273	0.786716	0.0987257	1.00303	1.46317	0.0188128	0.281243	0.538334	0.162675	0.360945	0.562557	0.135867	0.611245	2.2347	0.00320574	13000000	21400000	11800000	45900000	27100000	34300000	23000000	21100000	37100000	40300000	36300000	45200000	61400000	36800000	11200000	48400000	12400000	49000000
Q90X16	Q90X16	anxa4	Annexin		-0.0810523	0.243334	1	-0.311132	1.16012	0.430226	-0.23008	0.846357	0.599422	0.122678	0.729604	0.243394	0.20373	1.13315	0.102079	0.43381	2.127	0.0159385	0.34634	1.20572	0.0237826	0.427392	1.47901	0.0105928	0.657472	2.12676	0.00322919	761000000	764000000	604000000	679000000	659000000	426000000	640000000	714000000	1110000000	971000000	926000000	794000000	827000000	733000000	954000000	725000000	805000000	667000000
A0A1L8HQM1;A0A1L8HNA8;A0A1L8HWL0;A0A1L8I0Y2	A0A1L8HQM1	sbno1	strawberry notch homolog 1		-0.0812078	0.122729	1	0.798042	1.76545	0.0616432	0.87925	1.38846	0.116864	0.709468	1.02606	0.0534675	0.790676	1.02666	0.0495715	-0.0885744	0.249119	0.725451	0.667478	1.32996	0.00973469	0.748685	1.23313	0.0105647	-0.130565	0.207405	0.742127	6968663	30600000	25000000	15400000	28100000	10100000	22500000	14500000	19500000	12400000	22700000	11600000	25900000	23300000	25400000	48100000	26200000	25600000
Q7T0R7;Q05AY3	Q7T0R7	cndp2	Cn2-prov protein		-0.0828524	0.305781	1	-0.112329	0.460309	0.813853	-0.0294771	0.18644	0.956705	0.23668	1.46445	0.0656424	0.319532	3.19619	0.00909497	0.34901	3.78408	0.00655518	0.540167	2.51214	0.00116288	0.623019	3.54425	0.000308661	0.652496	3.77767	0.000503252	8210000000	7490000000	7710000000	7930000000	6760000000	5540000000	6090000000	7110000000	9490000000	10500000000	10400000000	9560000000	9680000000	9560000000	10700000000	9170000000	10100000000	7500000000
Q7ZWZ3	Q7ZWZ3	abce1	Abce1-prov protein		-0.0830002	0.380148	1	-0.160086	1.26449	0.58291	-0.0770855	0.340361	0.875007	0.308202	1.1855	0.0704653	0.391202	1.37479	0.0380973	0.468288	1.71893	0.0241336	2.44577	1.71887	0.00115546	2.52877	1.76631	0.00109229	2.60586	1.81832	0.00208717	140000000	192000000	161000000	110000000	96700000	10300000	107000000	12000000	218000000	191000000	195000000	216000000	216000000	184000000	211000000	169000000	188000000	198000000
Q6DDW1;Q5HZ70;A0A1L8I2R4	Q6DDW1	txnl1	MGC81675 protein		-0.0834479	0.230267	1	-0.0692153	0.203203	0.900603	0.0142326	0.0345474	0.984312	0.33027	1.61609	0.0336118	0.413718	1.88364	0.0168926	0.399485	1.9685	0.022379	0.561362	2.40204	0.00128703	0.64481	2.58612	0.000778802	0.630578	2.69283	0.00187708	130000000	156000000	129000000	115000000	117000000	134000000	94700000	107000000	178000000	158000000	158000000	207000000	147000000	211000000	181000000	171000000	180000000	192000000
Q2VPH6;A0A1L8H0N4	Q2VPH6	cops2	LOC432342 protein		-0.08354	0.601346	1	0.15697	3.64702	0.42505	0.24051	1.99673	0.322257	0.546844	2.0287	0.00858182	0.630384	2.17378	0.00632363	0.389875	1.50384	0.0395614	0.866387	4.6207	9.68e-05	0.949927	4.31145	0.000112308	0.709418	4.14492	0.000232804	129000000	81900000	91100000	129000000	75000000	98800000	82800000	83700000	139000000	136000000	142000000	137000000	180000000	166000000	145000000	165000000	154000000	159000000
A0A1L8FIA0;A1L2P0;A0A1L8FDV8;Q68FK2	A1L2P0	sec23ip	LOC100036906 protein		-0.0837798	0.213838	1	-0.021678	0.0521314	0.963665	0.0621018	0.163999	0.932979	0.549975	2.02285	0.00855751	0.633755	2.2817	0.00466939	0.571653	2.19081	0.0104566	1.44454	1.96429	0.000755556	1.52832	2.06252	0.000679281	1.46622	2.00214	0.0019374	64900000	60700000	53100000	42700000	48700000	48800000	23900000	13200000	72000000	98100000	78900000	78200000	92000000	71900000	77800000	101000000	84300000	68200000
A0A1L8H3Q4	A0A1L8H3Q4		ZP domain-containing protein		-0.0845556	0.440386	1	0.12396	0.874457	0.709965	0.208516	1.46806	0.498961	1.2277	4.34974	0.000658065	1.31226	4.46482	0	1.10374	4.20248	0.0004	1.46727	5.78656	0	1.55182	5.8208	0	1.34331	5.83667	0.000682927	132000000	116000000	105000000	89200000	94800000	105000000	87400000	84700000	248000000	247000000	225000000	222000000	295000000	254000000	249000000	291000000	285000000	236000000
Q7ZXE7	Q7ZXE7	dync1li1	Dynein light intermediate chain		-0.0847921	0.368224	1	-0.0162044	0.0550175	0.968706	0.0685878	0.517739	0.858974	0.154253	1.03666	0.155943	0.239045	2.46844	0.0286342	0.170457	1.69213	0.102286	0.525491	2.72828	0.00108241	0.610283	3.9417	0.000241828	0.541695	3.51408	0.00101896	285000000	315000000	322000000	288000000	213000000	248000000	218000000	258000000	308000000	352000000	347000000	355000000	357000000	339000000	348000000	384000000	359000000	282000000
A0A1L8GHM8	A0A1L8GHM8	txnrd3	Glutaredoxin domain-containing protein		-0.0851851	0.26318	1	-0.155498	0.254455	0.839683	-0.0703125	0.116335	0.942468	2.00639	2.25947	0.00224088	2.09158	2.37708	0.00170244	2.16189	2.30438	0.00280497	2.4103	2.48987	0.000246154	2.49548	2.59519	5.71e-05	2.5658	2.52493	0.000450667	22200000	10200000	22900000	63300000	9261024	12000000	56700000	16900000	159000000	82000000	87400000	115000000	92800000	99500000	107000000	109000000	88700000	124000000
Q6DCG7	Q6DCG7		GB1/RHD3-type G domain-containing protein		-0.0855885	0.439366	1	-0.178485	1.11895	0.576004	-0.0928965	0.369775	0.855747	0.13968	1.56531	0.119587	0.225268	1.61166	0.0582008	0.318165	2.25507	0.0241173	0.355906	2.63315	0.00262972	0.441495	2.50362	0.00232315	0.534391	2.96282	0.00186013	12300000000	13900000000	13400000000	14200000000	10600000000	12700000000	10600000000	12500000000	19100000000	16900000000	14900000000	16200000000	14400000000	14300000000	16400000000	18000000000	14100000000	15500000000
A0A1L8F7C6	A0A1L8F7C6	picalml	ENTH domain-containing protein		-0.0866399	0.254137	1	0.0826054	0.188443	0.89939	0.169245	0.57498	0.742453	0.28559	1.33945	0.0602261	0.37223	2.33481	0.0119693	0.202985	0.999936	0.154229	0.934772	2.37913	0.00044751	1.02141	2.75972	0.000307692	0.852167	2.20915	0.00229167	68300000	61300000	54300000	56700000	45200000	26200000	50300000	35700000	81900000	55500000	74800000	66600000	79500000	83400000	67700000	80600000	66600000	65200000
Q7ZT10;A0A1L8HNW9;Q505M5;A0A1L8HXY0	Q7ZT10	rad23b	MGC53561 protein		-0.088028	0.188021	1	0.540836	1.10142	0.390379	0.628864	1.12496	0.260615	2.36361	3.80904	0.000746341	2.45164	3.68421	0	1.82277	2.75759	0.00146116	2.51812	3.55077	0	2.60615	3.48011	0.000155319	1.97728	2.67465	0.000471628	14800000	20100000	10600000	7447522	16500000	13100000	13500000	5225000	27500000	44400000	60900000	49200000	69300000	80400000	77100000	48800000	63600000	56700000
Q6P7H2	Q6P7H2	cpne1	MGC68823 protein		-0.0881042	0.324264	1	0.233881	1.05151	0.514285	0.321985	1.54863	0.313612	0.486043	2.744	0.00523569	0.574148	3.1819	0.00218614	0.252162	1.62428	0.061449	0.906938	4.13102	0.000131325	0.995042	4.43972	0.000133333	0.673057	3.50258	0.000508487	773000000	896000000	920000000	789000000	583000000	618000000	719000000	605000000	862000000	1070000000	1100000000	995000000	1210000000	1180000000	1170000000	1480000000	1250000000	1020000000
A0A1L8HEX9;A0A1L8HDV6	A0A1L8HEX9	mov10			-0.08957	0.494182	1	-0.22823	1.4898	0.453496	-0.13866	0.837538	0.72593	1.75208	1.85228	0.0046672	1.84165	1.935	0.00332675	1.98031	2.06082	0.00375472	2.92711	2.86468	0.000118478	3.01668	2.92944	9.13e-05	3.15534	3.02775	0.000114286	90400000	84500000	14700000	47600000	54600000	32900000	11900000	9644129	201000000	205000000	173000000	182000000	181000000	160000000	162000000	188000000	148000000	175000000
A0A1L8FNG7;Q6DKE0	Q6DKE0	dhdh	Trans-1,2-dihydrobenzene-1,2-diol dehydrogenase (EC 1.3.1.20) (D-xylose 1-dehydrogenase) (D-xylose-NADP dehydrogenase) (EC 1.1.1.179) (Dimeric dihydrodiol dehydrogenase)		-0.0901027	0.190454	1	0.01932	0.0236018	0.972772	0.109423	0.183511	0.899476	0.46172	1.70614	0.0180705	0.551822	3.49058	0.00190737	0.4424	1.31333	0.0481439	2.4751	3.14527	0.000143421	2.5652	3.37026	0.000138389	2.45578	3.02231	9.93e-05	410000000	368000000	379000000	357000000	116000000	40500000	145000000	113000000	367000000	538000000	463000000	762000000	528000000	565000000	499000000	633000000	580000000	536000000
Q4QR37;Q91837	Q4QR37	fscn1	Fascin		-0.0908351	0.266748	1	0.0749226	0.404074	0.847036	0.165758	0.528133	0.748236	0.468642	2.08793	0.0104843	0.559477	1.92835	0.0105184	0.39372	1.74214	0.0282377	1.15177	4.51851	0	1.24261	3.82189	0.000112741	1.07685	4.23549	0.000141414	368000000	249000000	284000000	352000000	198000000	161000000	229000000	189000000	432000000	427000000	414000000	357000000	422000000	539000000	519000000	367000000	468000000	403000000
Q5PQ98;Q4QQZ8;P23330	P23330	tubg1	Tubulin gamma-1 chain (Gamma-1-tubulin) (xGAM)		-0.0910249	0.394477	1	-0.205068	0.971327	0.575752	-0.114043	0.471193	0.814582	0.37471	2.3439	0.0113808	0.465734	2.75331	0.00468532	0.579777	3.08084	0.00379048	1.85783	3.66646	0	1.94885	3.77469	0	2.0629	3.88615	0.000254545	87600000	77800000	74200000	90900000	22200000	26100000	49600000	26100000	139000000	106000000	127000000	124000000	100000000	116000000	128000000	112000000	99100000	113000000
A0A1L8HFY0	A0A1L8HFY0	lypla2	Abhydrolase_2 domain-containing protein		-0.0915151	0.203375	1	-0.172945	0.594097	0.706216	-0.0814304	0.17616	0.917552	0.327845	1.22585	0.0618279	0.41936	1.30848	0.0404352	0.500791	1.78119	0.0198325	0.554397	1.8841	0.00306955	0.645912	1.87181	0.00290143	0.727343	2.35914	0.00226716	173000000	118000000	151000000	109000000	112000000	140000000	85400000	135000000	192000000	175000000	173000000	233000000	177000000	184000000	141000000	234000000	156000000	166000000
A0A1L8GF13	A0A1L8GF13		Protein kinase domain-containing protein		-0.0920672	0.292526	1	-0.12606	0.196347	0.881244	-0.0339923	0.0455721	0.979247	0.343415	1.50475	0.0373428	0.435483	1.74133	0.0189012	0.469475	1.17641	0.0595491	0.843697	2.48841	0.000449807	0.935764	2.61469	0.000536252	0.969757	2.01824	0.00247234	32600000	32500000	35300000	23800000	26400000	27000000	20100000	15500000	65400000	31500000	34200000	46300000	42000000	50000000	39600000	35600000	45400000	39500000
A0A1L8GUC2;Q4U0Y4-2;Q4U0Y4	Q4U0Y4-2	nap1l1	Nucleosome assembly protein 1-like 1-A (xNAP1L-A) (Nucleosome assembly protein 1) (NAP-1) (NAP1) (xNAP-1) (xNAP1)		-0.0922823	0.210148	1	-0.376615	1.38717	0.383323	-0.284333	1.04506	0.490089	0.107813	0.65361	0.281888	0.200095	1.08145	0.111242	0.484428	3.29568	0.00460855	1.36115	1.15409	0.0103138	1.45343	1.22432	0.00736281	1.73776	1.44762	0.00520702	283000000	316000000	311000000	313000000	208000000	24800000	218000000	240000000	477000000	427000000	437000000	375000000	423000000	379000000	329000000	288000000	328000000	271000000
A0A1L8H076;Q6DJH7;A0A1L8GT45	Q6DJH7	sord	Sord-prov protein		-0.0924234	0.306826	1	-0.00878286	0.0200695	0.978693	0.0836406	0.192941	0.906095	0.293967	1.40499	0.0529704	0.386391	1.56506	0.0311032	0.30275	1.14508	0.0900537	1.11522	4.22436	0	1.20765	3.98058	0.000125862	1.12401	3.53323	0.00028115	1450000000	973000000	1140000000	1100000000	650000000	536000000	769000000	675000000	1120000000	1760000000	1440000000	1430000000	1770000000	1490000000	1570000000	1240000000	1550000000	1260000000
A0A1L8EUC9	A0A1L8EUC9	hid1			-0.093833	0.249473	1	-0.293612	0.91606	0.515622	-0.19978	0.521967	0.734575	0.210938	0.763753	0.179412	0.304771	0.980869	0.0930231	0.50455	1.49044	0.0306855	0.56689	1.6866	0.00475443	0.660723	1.8552	0.00289867	0.860502	2.27317	0.00207053	307000000	247000000	272000000	439000000	298000000	170000000	222000000	300000000	406000000	351000000	515000000	501000000	465000000	382000000	382000000	311000000	390000000	309000000
A0A1L8EU80;A0A1L8EMM1	A0A1L8EU80	itch	E3 ubiquitin-protein ligase (EC 2.3.2.26)		-0.0941606	0.454636	1	0.114831	0.376526	0.821195	0.208992	0.739203	0.64418	0.878015	4.10885	0.000752542	0.972175	4.19158	0.000568	0.763183	3.0001	0.00312814	1.77618	2.84093	0.000166809	1.87035	2.93959	7.07e-05	1.66135	2.62184	0.000505306	67800000	82300000	72500000	62000000	41700000	18500000	59400000	45300000	153000000	108000000	109000000	115000000	158000000	142000000	125000000	132000000	146000000	130000000
A3KNF6	A3KNF6	sat2	LOC100049123 protein		-0.0968323	0.306741	1	-0.11159	0.547411	0.785988	-0.0147581	0.0340211	0.985443	0.257205	1.77995	0.0424262	0.354037	1.56182	0.0337813	0.368795	2.0183	0.0237865	1.00114	4.81259	0	1.09797	3.83647	0.000102098	1.11273	4.49803	0.000198582	104000000	87900000	79800000	95300000	50900000	56700000	62200000	49300000	101000000	116000000	132000000	125000000	143000000	121000000	113000000	94400000	109000000	101000000
Q3KPR4;A0A1L8HKY2	Q3KPR4	qdpr	MGC131372 protein		-0.0984192	0.196974	1	-0.368267	0.540063	0.629073	-0.269848	0.360174	0.762774	0.547966	0.968506	0.0717273	0.646385	1.10131	0.0457262	0.916233	1.3014	0.0280273	1.0925	1.33015	0.00629813	1.19092	1.42773	0.0046	1.46077	1.58137	0.00422614	55800000	31000000	17000000	44200000	22100000	32000000	8499697	47800000	113000000	60900000	53600000	44900000	53700000	46100000	70200000	44900000	46500000	45500000
A0A1L8H000;A0A1L8GZW7	A0A1L8GZW7		Pyruvate kinase (EC 2.7.1.40)		-0.0991879	0.333949	1	-0.34998	1.03678	0.4368	-0.250793	0.954663	0.581213	0.30591	1.49804	0.0447105	0.405098	3.0712	0.00499595	0.65589	2.74528	0.00420177	0.644185	2.58807	0.00068171	0.743373	3.80341	5.88e-05	0.994165	3.44505	0.000234043	11600000000	10700000000	11200000000	9530000000	8230000000	7880000000	7800000000	10200000000	21100000000	17100000000	16500000000	13700000000	14200000000	13100000000	15000000000	14600000000	12900000000	11300000000
A0A1L8ELQ5;A0A1L8ET03;Q9PVQ1;Q9PVY6	Q9PVQ1	psma7	Proteasome subunit alpha type-7-B (EC 3.4.25.1) (Proteasome subunit alpha 4-B)		-0.0994277	0.42364	1	-0.257163	0.778507	0.578635	-0.157735	0.49398	0.75884	0.31545	1.71487	0.0318375	0.414877	2.64857	0.00785946	0.572613	2.26986	0.00899696	0.934925	3.90344	0.000121448	1.03435	4.71838	0	1.19209	3.84658	0.000122807	351000000	281000000	291000000	279000000	230000000	188000000	186000000	179000000	499000000	470000000	497000000	336000000	390000000	417000000	426000000	364000000	392000000	336000000
P70010;P70071	P70010	nme2	Nucleoside diphosphate kinase A1 (NDK A1) (NDP kinase A1) (EC 2.7.4.6) (NM23/nucleoside diphosphate kinase A1)		-0.0995097	0.260286	1	-0.310905	0.393815	0.722683	-0.211395	0.233865	0.854859	0.498317	1.7918	0.0147238	0.597827	1.80559	0.0116336	0.809222	1.42848	0.0239103	0.786567	2.26508	0.000962486	0.886077	2.25225	0.000809185	1.09747	1.79804	0.00320822	1000000000	690000000	1000000000	668000000	788000000	539000000	529000000	931000000	2670000000	1390000000	1390000000	851000000	1250000000	1080000000	1640000000	1110000000	1140000000	1020000000
A0A1L8FZ13;P23403;Q6DJJ7	P23403	rps20	40S ribosomal protein S20 (S22)		-0.101045	0.716693	1	-0.125646	0.328747	0.8316	-0.0246005	0.057757	0.979927	3.91967	4.77613	0	4.02071	4.87801	0	4.04532	4.6902	0	3.91742	4.13765	0	4.01847	4.22173	0	4.04307	4.11617	0.00056	34400000	10500000	19000000	19400000	9381644	38100000	26800000	13900000	424000000	268000000	281000000	308000000	314000000	297000000	310000000	318000000	257000000	319000000
Q5XGZ1;A0A1L8G578	Q5XGZ1	cpsf3	LOC495111 protein		-0.101138	0.33042	1	0.276692	1.30767	0.427427	0.37783	1.71934	0.187096	0.461678	2.49035	0.00734026	0.562816	2.78766	0.00326275	0.184986	1.2503	0.129598	0.979326	3.68769	0.000198481	1.08046	3.83513	9.83e-05	0.702633	3.10991	0.000805237	183000000	186000000	161000000	152000000	100000000	141000000	126000000	111000000	176000000	198000000	183000000	219000000	242000000	226000000	237000000	305000000	232000000	198000000
A0A1L8GCW3;P45593;A0A1L8GJZ1	P45593	cfl1	Cofilin-1-B (ADF/cofilin-2) (XAC2)		-0.101995	0.0985657	1	0.641708	0.366265	0.69949	0.743703	0.514579	0.597031	1.33651	1.34565	0.0156507	1.43851	1.69632	0.00689329	0.694804	0.648692	0.194004	1.01315	1.3043	0.00723818	1.11515	1.93587	0.00130032	0.371443	0.495105	0.197159	20600000	11200000	69400000	22600000	33000000	20600000	21500000	60800000	102000000	66500000	28500000	12900000	64800000	60700000	75900000	65700000	80100000	84700000
Q6DDV4;A0A1L8HYM5;A0A1L8HPF6	Q6DDV4	rabggta	Rabggta-prov protein		-0.102177	0.549891	1	-0.0803528	0.288743	0.871588	0.0218244	0.0772891	0.982482	0.391483	1.8798	0.0181863	0.49366	2.48073	0.00637935	0.471836	2.0737	0.0146706	0.81698	3.25167	0.000234146	0.919158	3.72641	7.3e-05	0.897333	3.31116	0.000456757	132000000	98100000	137000000	131000000	90500000	75300000	113000000	93500000	156000000	167000000	161000000	206000000	185000000	183000000	164000000	166000000	157000000	143000000
A0A1L8GXG6;Q6PA45;A0A1L8GVA6	Q6PA45	gnpda1	Glucosamine-6-phosphate isomerase (EC 3.5.99.6) (Glucosamine-6-phosphate deaminase)		-0.105893	0.534993	1	-0.244768	0.88547	0.544896	-0.138875	0.448643	0.799829	0.161294	0.895155	0.172483	0.267187	1.39542	0.058147	0.406062	1.60863	0.0327046	0.585584	1.90264	0.00261077	0.691477	2.2004	0.00148785	0.830352	2.30754	0.00207314	470000000	328000000	412000000	372000000	281000000	400000000	214000000	303000000	664000000	513000000	464000000	461000000	512000000	455000000	503000000	423000000	435000000	460000000
A0A1L8GJK8	A0A1L8GJK8		Transaldolase (EC 2.2.1.2)		-0.106341	0.691923	1	0.0452785	0.148862	0.927187	0.15162	0.556711	0.742304	0.191581	2.64567	0.0418063	0.297922	2.64859	0.0152304	0.146302	0.924512	0.206395	0.807405	4.09036	0.000198985	0.913747	4.08765	9.36e-05	0.762127	3.07706	0.000771233	5900000000	5740000000	6150000000	5850000000	3610000000	3520000000	4620000000	3770000000	5230000000	7190000000	6770000000	7190000000	8100000000	6980000000	6590000000	7480000000	6880000000	6270000000
Q9PTN1;A0A1L8G2K7	Q9PTN1	rps6ka3	Ribosomal protein S6 kinase (EC 2.7.11.1)		-0.107128	0.520897	1	-0.10735	0.410335	0.823371	-0.000222206	0.000680404	0.999323	0.151192	1.24818	0.132117	0.25832	2.25584	0.0277134	0.258543	1.72505	0.0533259	1.28346	4.48787	0	1.39059	4.80476	0	1.39082	4.49788	0.00028866	419000000	439000000	474000000	440000000	177000000	234000000	226000000	178000000	497000000	508000000	488000000	637000000	542000000	543000000	569000000	468000000	477000000	514000000
A0A1L8FTG7;Q5U4I6;Q3B8L6	Q3B8L6	cpne3	LOC495505 protein		-0.107396	0.364521	1	0.0353775	0.0826127	0.94857	0.142773	0.36399	0.819749	0.265147	1.24604	0.074059	0.372543	1.53833	0.0332136	0.22977	0.897647	0.163916	0.832912	3.77873	0.000175391	0.940308	3.68876	7.39e-05	0.797534	2.90858	0.000846906	394000000	266000000	316000000	357000000	206000000	203000000	263000000	221000000	295000000	413000000	455000000	402000000	486000000	393000000	476000000	364000000	445000000	410000000
Q6GPN4;A0A1L8F494	Q6GPN4	vps18	MGC82750 protein		-0.10757	0.428555	1	0.0203772	0.0407434	0.969928	0.127947	0.339214	0.841707	0.595637	2.34287	0.00565143	0.703207	2.87001	0.0019797	0.57526	1.8876	0.014144	1.13813	3.66136	0.000128235	1.2457	4.07903	0.000139048	1.11775	3.14885	0.000282126	85300000	65000000	60100000	57300000	35800000	56700000	46700000	44800000	88600000	126000000	107000000	79000000	117000000	96000000	105000000	114000000	92400000	118000000
A0A1L8HPB0;Q7SZA0;A0A1L8HYJ5;Q9I8B1	A0A1L8HPB0	fbp1	FBPase domain-containing protein		-0.107622	0.910098	1	-0.102367	0.815117	0.735339	0.00525522	0.0380059	0.991569	0.360166	3.37806	0.00608385	0.467788	4.7872	0.001745	0.462533	4.55558	0.0028225	1.15875	1.39615	0.00475873	1.26637	1.51656	0.00321908	1.26112	1.51015	0.00519689	149000000	144000000	141000000	154000000	126000000	27000000	120000000	125000000	218000000	198000000	194000000	203000000	193000000	200000000	210000000	212000000	182000000	198000000
Q6DCF9;Q92125	Q92125	anxa7	Annexin A7 (Annexin VII) (Annexin-7) (Synexin)		-0.107853	2.31178	1	-0.0122828	0.106588	0.964706	0.0955701	1.03185	0.7573	0.15918	2.15519	0.0745509	0.267033	2.99554	0.0152646	0.171463	1.79055	0.095128	0.803853	5.6252	0	0.911705	5.7375	0	0.816135	5.05638	0.000150538	3650000000	4010000000	3600000000	3450000000	2320000000	2530000000	2420000000	2140000000	3970000000	4330000000	3900000000	4360000000	4420000000	4590000000	4440000000	4240000000	4160000000	4090000000
A0A1L8HZQ1;A0A1L8HZP3;Q9DE47;Q0EAE8	Q9DE47		DNA polymerase epsilon catalytic subunit (EC 2.7.7.7) (Fragment)		-0.107924	0.531933	1	-0.113157	0.309901	0.840104	-0.00523281	0.012354	0.996925	0.147482	1.07985	0.155809	0.255407	2.16697	0.0316375	0.26064	1.23094	0.0913413	0.353465	2.20409	0.00494477	0.46139	3.16197	0.000916496	0.466622	2.01531	0.00590337	417000000	463000000	481000000	418000000	393000000	384000000	343000000	425000000	590000000	421000000	639000000	506000000	555000000	485000000	515000000	569000000	533000000	493000000
A0A1L8I148;A0A1L8HQR3;Q7SZ10;P36874	P36874	ppp1cc	Serine/threonine-protein phosphatase PP1-gamma catalytic subunit A (PP-1G-A) (xPP1-gamma1) (EC 3.1.3.16)		-0.109635	0.223528	1	0.576586	0.461434	0.637462	0.686222	0.551111	0.588745	2.21091	2.30084	0.00186977	2.32054	2.34533	0.00172346	1.63432	1.34898	0.0190894	2.25271	2.75277	0.000170435	2.36234	2.77374	6.81e-05	1.67612	1.51304	0.00456152	23100000	30400000	103000000	15500000	17400000	19000000	45200000	66500000	181000000	132000000	133000000	32500000	184000000	179000000	184000000	114000000	162000000	155000000
A0A1L8HJT4	A0A1L8HJT4		Peptidase S59 domain-containing protein		-0.109858	0.365469	1	-0.184463	0.479192	0.725097	-0.0746045	0.184424	0.916016	0.214817	0.916685	0.140135	0.324675	1.45019	0.0425868	0.39928	1.40621	0.0456661	0.567663	1.19197	0.0154669	0.677521	1.43184	0.00679587	0.752125	1.48424	0.00867107	283000000	409000000	333000000	282000000	165000000	451000000	227000000	242000000	530000000	386000000	344000000	467000000	359000000	400000000	400000000	464000000	320000000	456000000
Q6GR08;A0A1L8GPY8;A0A1L8GHY7;Q6NU27	Q6GR08	eif4e3	Eukaryotic translation initiation factor 4E type 3-A (eIF-4E type 3-A) (eIF-4E3-A) (eIF4E type 3-A) (eIF4E-3-A)		-0.110075	0.0602248	1	-0.58743	0.491132	0.616197	-0.477355	0.595424	0.594397	0.651629	0.813709	0.10285	0.761704	1.1924	0.0333613	1.23906	2.84415	0.00129051	-0.169621	0.216461	0.750414	-0.059546	0.258947	0.634703	0.417809	1.03358	0.0362103	12600000	14100000	17700000	8181987	14000000	29300000	29800000	20500000	36500000	30200000	27300000	26500000	18300000	11600000	27100000	37100000	6897444	36700000
A0A1L8G180	A0A1L8G180	brox	BRO1 domain-containing protein		-0.110125	0.373819	1	-0.0118647	0.0246702	0.976126	0.0982599	0.333801	0.860708	0.55673	1.88117	0.0106853	0.666854	2.55946	0.00328618	0.568594	1.93119	0.0131552	1.46295	3.6321	9.5e-05	1.57308	4.14664	0	1.47482	3.66764	0.000127273	481000000	324000000	517000000	407000000	214000000	192000000	326000000	199000000	555000000	659000000	559000000	776000000	649000000	714000000	720000000	625000000	743000000	667000000
A0A1L8H7M9;Q5XHA8;A0A1L8HE69;Q7ZXP9;A0A1L8H7J5;Q5XHA8-2	Q5XHA8	ctps1	CTP synthase 1-A (EC 6.3.4.2) (CTP synthetase 1-A) (UTP--ammonia ligase 1-A)		-0.11062	0.623876	1	-0.22473	1.00335	0.540364	-0.11411	0.517165	0.810857	0.284185	1.13301	0.0812882	0.394805	1.59781	0.0277629	0.508915	1.82378	0.0185014	0.816118	4.44805	0.000133742	0.926738	5.44498	0	1.04085	4.59442	0.000189189	449000000	269000000	377000000	384000000	263000000	235000000	241000000	268000000	448000000	609000000	514000000	512000000	450000000	468000000	522000000	474000000	389000000	433000000
Q7ZSY1;A0A1L8EZT7	Q7ZSY1	lgals3	Galectin		-0.11181	0.647884	1	0.37393	2.08222	0.161241	0.48574	2.15164	0.0801189	0.931037	2.52959	0.00234721	1.04285	2.65742	0.00183425	0.557108	1.52515	0.0257525	1.04567	3.44089	0.000181062	1.15748	3.46873	7.96e-05	0.671743	2.23763	0.00266409	456000000	472000000	712000000	337000000	529000000	317000000	480000000	466000000	822000000	621000000	644000000	736000000	993000000	905000000	908000000	1140000000	880000000	896000000
A0A1L8FKS8;A0A1L8FFC9	A0A1L8FKS8	osbp	Oxysterol-binding protein		-0.11245	0.297243	1	-0.159376	0.548377	0.723742	-0.046926	0.143631	0.939668	0.22285	1.01579	0.117897	0.335299	1.54892	0.0361294	0.382226	2.08638	0.0200647	0.237442	1.12726	0.0414881	0.349892	1.70703	0.00998375	0.396818	2.34643	0.00520195	95300000	122000000	118000000	95600000	95500000	96700000	115000000	119000000	152000000	132000000	126000000	149000000	143000000	118000000	122000000	161000000	114000000	157000000
A0A1L8FA08;A0A1L8FA13;A0A1L8FA11;Q7LZG8;Q7ZYQ9	A0A1L8FA08	ckb	creatine kinase, brain		-0.11272	0.409593	1	-0.20958	0.59776	0.689969	-0.0968604	0.234113	0.881671	0.371822	1.96468	0.0178575	0.484542	2.42011	0.00725358	0.581402	2.1878	0.0100795	0.735584	3.38755	0.000228961	0.848304	3.67732	6.55e-05	0.945165	3.209	0.000447682	827000000	970000000	1090000000	893000000	652000000	728000000	702000000	858000000	1800000000	1300000000	1480000000	1130000000	1140000000	1240000000	1450000000	1460000000	1110000000	1170000000
A0A310TKY4;Q52L00;P47193;O57345;A0A1L8H3D6	P47193	vamp2	Vesicle-associated membrane protein 2 (VAMP-2) (SYBII) (Synaptobrevin-2)		-0.112905	0.118151	1	0.573148	0.608585	0.538326	0.686053	1.00074	0.310823	0.476848	0.771326	0.126983	0.589753	1.09499	0.0485973	-0.0963001	0.236514	0.744806	1.34676	1.37072	0.00472138	1.45967	1.60731	0.00246049	0.773613	0.853031	0.0432356	46500000	114000000	80300000	43600000	40500000	13100000	90600000	34800000	47100000	51700000	49800000	118000000	98200000	72300000	118000000	115000000	109000000	133000000
A0A1L8F3Y1;Q6NTJ8;A3KMH9	A3KMH9		PCI domain-containing protein (Fragment)		-0.113623	0.344078	1	-0.193482	0.955834	0.583853	-0.0798593	0.191312	0.90835	0.228588	1.04938	0.110921	0.342211	1.17814	0.0606698	0.42207	1.61086	0.030775	0.937135	4.54693	0	1.05076	3.55558	7.62e-05	1.13062	4.29311	0.000170732	1280000000	908000000	1010000000	1390000000	623000000	738000000	787000000	634000000	1670000000	1450000000	1290000000	1700000000	1600000000	1660000000	1450000000	1100000000	1260000000	1440000000
Q6NTP9	Q6NTP9	ipo11	MGC83107 protein		-0.113834	0.0798761	1	-0.28532	0.208329	0.836427	-0.171485	0.235613	0.860437	0.875338	0.76626	0.109027	0.989172	0.966343	0.0531549	1.16066	1.07892	0.0456006	1.19649	1.32035	0.00612654	1.31032	2.08871	0.000736321	1.48181	2.14171	0.00156479	65500000	8595025	27500000	66400000	46800000	19500000	30600000	15100000	43100000	82700000	80300000	89600000	88500000	53900000	59600000	56000000	101000000	23200000
B7ZQ46;Q91372;A9ULY4	Q91372	ddx4	Probable ATP-dependent RNA helicase DDX4 (EC 3.6.4.13) (DEAD box protein 4) (Vasa homolog) (Vasa-like protein) (xVLG1)		-0.114695	0.506647	1	0.0302424	0.0876824	0.950798	0.144937	0.600242	0.749151	0.343528	1.72238	0.0280455	0.458222	2.37704	0.00822391	0.313285	1.49798	0.0521125	0.942143	3.09643	0.000239572	1.05684	3.46216	7.02e-05	0.911901	2.9453	0.000596757	115000000	111000000	104000000	84000000	68300000	50300000	81400000	75400000	114000000	146000000	139000000	114000000	136000000	161000000	136000000	133000000	129000000	131000000
B7ZRF3;B1WBE2;Q9DE46;A0A1L8H5S1;Q4QQX0;Q2VPI3	Q9DE46	pola1	DNA polymerase alpha catalytic subunit (EC 2.7.7.7) (DNA polymerase alpha catalytic subunit p180)		-0.114847	0.70866	1	-0.00400019	0.0260368	0.982202	0.110847	0.670982	0.775479	0.21854	2.37706	0.0353674	0.333387	2.47142	0.0134439	0.22254	2.37647	0.043102	0.796325	3.51811	0.000258462	0.911172	3.57962	6.64e-05	0.800325	3.52032	0.000457788	378000000	423000000	370000000	378000000	241000000	329000000	234000000	243000000	424000000	441000000	477000000	465000000	529000000	427000000	482000000	519000000	425000000	456000000
Q6IP81	Q6IP81	lta4h	Leukotriene A(4) hydrolase (LTA-4 hydrolase) (EC 3.3.2.6)		-0.115735	0.759914	1	0.0939045	0.384154	0.841831	0.20964	1.11648	0.580815	0.124482	1.18717	0.16538	0.240217	2.54825	0.0264995	0.0305777	0.421025	0.521079	0.772928	4.53347	0.000130539	0.888663	5.32277	0	0.679023	3.6034	0.000535146	5580000000	6180000000	6020000000	5620000000	3620000000	3770000000	4060000000	3480000000	5660000000	5360000000	5890000000	7100000000	6960000000	6910000000	6380000000	7390000000	6560000000	6200000000
A0A1L8FHS7	A0A1L8FHS7	fcgbp			-0.1164	0.429066	1	0.177157	0.478032	0.727425	0.293557	0.884068	0.56353	1.51183	3.65228	0.000582857	1.62823	3.83172	0.00034023	1.33467	3.08041	0.000994783	1.97406	4.81266	0	2.09046	4.96233	0	1.7969	4.13641	0.000291667	363000000	206000000	198000000	260000000	229000000	144000000	159000000	204000000	472000000	674000000	752000000	652000000	912000000	759000000	698000000	728000000	777000000	604000000
Q6INX9;A0A310UE35	Q6INX9	gale	UDP-glucose 4-epimerase (EC 5.1.3.2)		-0.116925	0.280351	1	0.307749	0.261146	0.821155	0.424674	0.392976	0.733395	0.327725	0.976451	0.0961397	0.444651	1.38809	0.0340007	0.0199766	0.314533	0.610018	0.623051	2.3453	0.00113897	0.739976	3.15861	0.000305772	0.315302	0.578543	0.147731	43700000	26300000	35600000	25200000	22200000	29200000	25500000	27500000	12400000	44900000	40900000	47800000	47000000	43600000	48500000	35500000	45900000	33400000
A0A1L8F383;Q7T0S8;A0A1L8G4C9;A0A1L8HHM9;A0A1L8H9D2	A0A1L8F383	pls3	plastin-3-like		-0.117258	0.356244	1	-0.0940676	0.797326	0.766875	0.0231905	0.0582941	0.977705	0.31024	1.75482	0.0308162	0.427498	1.62808	0.0237974	0.404308	2.23607	0.015893	1.01915	3.96578	0.000137107	1.13641	3.41493	7.45e-05	1.11322	4.2078	0.000148148	600000000	421000000	475000000	497000000	301000000	270000000	384000000	268000000	670000000	691000000	609000000	649000000	819000000	677000000	677000000	519000000	651000000	608000000
A0A1L8GZD7	A0A1L8GZD7	mcm10	Mcm10 domain-containing protein		-0.11764	0.215795	1	1.12411	2.81788	0.00408	1.24175	3.13868	0.0275	3.49159	2.50411	0.000827778	3.60923	2.57576	0.00059375	2.36748	1.81097	0.00520886	3.14487	2.74131	0.000192629	3.2625	2.82677	8.32e-05	2.02075	1.91806	0.0018482	17800000	14400000	2537507	39500000	5130753	45000000	12900000	22500000	69300000	61500000	53000000	80500000	172000000	118000000	148000000	189000000	133000000	107000000
A0A1L8H318;Q4FZP2	Q4FZP2	mri1	Methylthioribose-1-phosphate isomerase (M1Pi) (MTR-1-P isomerase) (EC 5.3.1.23) (S-methyl-5-thioribose-1-phosphate isomerase) (Translation initiation factor eIF-2B subunit alpha/beta/delta-like protein)		-0.118115	0.581077	1	-0.0160303	0.0702466	0.964096	0.102085	0.388197	0.847929	0.313085	2.00866	0.0233907	0.4312	2.12146	0.0118849	0.329115	1.80006	0.0341207	0.586299	2.58712	0.000992202	0.704414	2.65448	0.000656448	0.60233	2.44169	0.00249271	700000000	640000000	520000000	577000000	609000000	402000000	552000000	467000000	867000000	784000000	712000000	693000000	936000000	831000000	825000000	694000000	770000000	703000000
A0A310TP91;Q91431;A3KMT7;A9JS19;Q91431-2;Q92021	Q91431	xnf7	Nuclear factor 7, ovary (xNF7-O)		-0.118135	0.216039	1	-0.249886	0.56125	0.66824	-0.131751	0.852028	0.734062	1.46629	2.38984	0.00222857	1.58442	2.85858	0.000558824	1.71617	3.08017	0.000847525	0.497725	1.23274	0.0156894	0.61586	2.03711	0.00235503	0.74761	2.52643	0.00174881	16900000	20900000	14000000	7547147	19300000	28400000	28800000	34600000	44100000	46000000	48000000	44500000	36600000	41500000	42600000	46600000	38300000	49200000
A0A1L8EP28;I6N3H5	I6N3H5	rif1	Rif1 protein		-0.119847	0.674939	1	-0.0715618	0.221615	0.898973	0.0482855	0.144136	0.939133	0.47649	3.06383	0.00464564	0.596338	3.65806	0.00177076	0.548052	2.56164	0.00651351	0.628283	2.30503	0.00115657	0.74813	2.67229	0.000643127	0.699845	2.25347	0.00249049	625000000	727000000	651000000	592000000	782000000	500000000	489000000	602000000	857000000	890000000	1200000000	877000000	1010000000	904000000	927000000	1080000000	876000000	869000000
Q7ZTR3	Q7ZTR3	ppp1ca	Serine/threonine-protein phosphatase (EC 3.1.3.16)		-0.120326	0.436581	1	0.212474	0.129517	0.901061	0.332799	0.218545	0.849107	1.25365	1.2827	0.0186971	1.37398	1.4065	0.0132298	1.04118	0.846768	0.0956624	1.98296	4.21053	0	2.10328	4.59201	0	1.77048	1.79251	0.00248978	61700000	25900000	8600447	52300000	12200000	18800000	17600000	23600000	153000000	70700000	59700000	19900000	73500000	84400000	70900000	73700000	86700000	67900000
Q4QR39;Q6GN74;Q7ZX98;A0A1L8F9T2;A0A1L8F071	Q4QR39	psmc6	MGC114813 protein		-0.12179	0.465225	1	-0.177238	0.87889	0.638264	-0.0554471	0.385835	0.896542	0.282562	1.50029	0.0492031	0.404353	2.57455	0.00874857	0.4598	3.41409	0.00462259	0.82975	3.46682	0.000261988	0.95154	4.37046	0.000119184	1.00699	5.04606	0.000237288	1300000000	1030000000	1130000000	1100000000	778000000	712000000	725000000	912000000	1580000000	1590000000	1560000000	1530000000	1550000000	1430000000	1670000000	1380000000	1360000000	1270000000
A0A1L8HTP8	A0A1L8HTP8		protein NOXP20-like		-0.122445	0.617132	1	-0.0810003	0.268472	0.878612	0.0414448	0.164652	0.939818	0.21347	1.0791	0.112121	0.335915	1.93147	0.0231191	0.29447	1.41843	0.0636663	0.993428	4.33602	0	1.11587	5.54383	0	1.07443	4.47174	0.000180645	234000000	219000000	169000000	218000000	109000000	131000000	116000000	130000000	292000000	247000000	271000000	219000000	273000000	259000000	246000000	275000000	258000000	212000000
Q8AV13;A0A1L8FH03;Q8AV13-2	Q8AV13	prmt1	Protein arginine N-methyltransferase 1-A (xPRMT1) (EC 2.1.1.319) (Histone-arginine N-methyltransferase PRMT1-A)		-0.123267	0.15992	1	0.132597	1.3041	0.644755	0.255865	0.383068	0.752449	0.643576	2.54379	0.0046417	0.766843	1.55038	0.0142132	0.510978	2.22029	0.0107866	2.73219	1.86979	0.0007	2.85546	1.86917	0.00073719	2.59959	1.79186	0.00227275	137000000	85300000	103000000	115000000	48100000	3631844	51000000	47500000	154000000	156000000	153000000	155000000	235000000	193000000	248000000	103000000	175000000	174000000
Q5PPU7;Q3KPM3;A0A1L8HA57	Q3KPM3	c12orf10	LOC496075 protein		-0.124758	0.355241	1	-0.32407	0.736083	0.542944	-0.199312	0.420748	0.760189	0.422608	1.62766	0.0238259	0.547366	2.12141	0.00860578	0.746678	2.10625	0.00773333	0.64631	2.94359	0.000467824	0.771068	3.51747	0.000198899	0.97038	2.91694	0.000505688	385000000	404000000	326000000	274000000	325000000	298000000	266000000	288000000	812000000	554000000	557000000	438000000	548000000	469000000	577000000	425000000	537000000	432000000
Q642N9;A0A1L8I2N6	Q642N9	tars	MGC86352 protein		-0.124775	1.37589	1	0.0458646	0.304851	0.906402	0.17064	1.59828	0.56822	0.20321	1.25824	0.0972417	0.327986	1.98356	0.0228054	0.157346	0.972781	0.189676	0.608362	2.80086	0.000577171	0.733138	3.25724	0.000266452	0.562498	2.57802	0.0024427	1160000000	876000000	1160000000	1160000000	659000000	827000000	997000000	819000000	1250000000	1150000000	1130000000	1310000000	1390000000	1330000000	1300000000	1420000000	1310000000	1300000000
A0A1L8HIJ6;Q7SY65;Q91404	Q7SY65	krt18	Keratin, type I cytoskeletal 18-B (Cytokeratin-18-B) (CK-18-B) (Keratin-18-B) (K18-B)		-0.126012	0.4202	1	-0.0247025	0.0537333	0.960996	0.10131	0.241244	0.882089	2.86886	3.40427	0.00062449	2.99488	3.48803	0	2.89357	3.36412	0.000410526	2.59921	2.97152	0.000125287	2.72522	3.06326	0.000102817	2.62391	2.9449	0.000187291	20200000	13900000	14300000	53200000	41400000	10700000	21100000	48400000	204000000	156000000	161000000	128000000	197000000	178000000	141000000	176000000	167000000	176000000
A0A1L8H601;Q6NUD0	Q6NUD0	wdr77	Methylosome protein 50 (MEP-50) (WD repeat-containing protein 77)		-0.12634	0.599506	1	0.251428	0.140505	0.902529	0.377768	0.222697	0.844651	1.29224	1.41032	0.013618	1.41858	1.52893	0.0102161	1.04081	0.831339	0.101383	1.45336	2.00566	0.000689076	1.5797	2.14167	0.000643939	1.20193	1.01978	0.0210109	59500000	12400000	18100000	65300000	34800000	15400000	59700000	17300000	116000000	82700000	15700000	104000000	90400000	84100000	83900000	69700000	80400000	74000000
A0A310U801;O57526	O57526	igf2bp3	Insulin-like growth factor 2 mRNA-binding protein 3-B (IGF2 mRNA-binding protein 3-B) (IMP-3-B) (69 kDa RNA-binding protein B) (B3.65 protein B) (IGF-II mRNA-binding protein 3-B) (KH domain-containing transcription factor B3-B) (RNA-binding protein Vera-B) (Trans-acting factor B3-B) (VICKZ family member 3-B) (VLE-binding protein B) (Vg1 RNA-binding protein B) (Vg1 RBP-B) (Vg1 localization element…		-0.127365	0.514892	1	-0.0641699	0.21083	0.901888	0.0631952	0.244165	0.905974	1.53245	4.0993	0.000703448	1.65982	4.43404	0	1.59662	4.26904	0	2.1171	5.19862	0	2.24446	5.53348	0	2.18127	5.36713	0.00103704	143000000	116000000	157000000	95800000	73400000	94600000	69500000	102000000	435000000	398000000	347000000	347000000	435000000	367000000	364000000	425000000	351000000	329000000
Q6IRQ3;A0A1L8HX88;A0A1L8HNS0;A0A1L8HV95;Q6DKD6;A0A1L8HM88	Q6IRQ3		MGC82221 protein		-0.127633	0.180373	1	-0.1106	0.252671	0.857853	0.0170326	0.0225762	0.986152	0.464358	1.17534	0.0490104	0.59199	1.22655	0.0354255	0.574958	1.52464	0.0248032	1.27426	3.3647	0.000205774	1.40189	2.92799	5.86e-05	1.38486	3.87046	0.000151351	101000000	48100000	62900000	76700000	42500000	29200000	46100000	43300000	109000000	124000000	94800000	90000000	109000000	130000000	131000000	65400000	109000000	111000000
A0A1L8FVL4;Q7SZS2	Q7SZS2	pter	Phosphotriesterase-related protein (EC 3.1.-.-) (Parathion hydrolase-related protein)		-0.130822	0.815837	1	-0.0986199	0.187734	0.901832	0.0322018	0.0524058	0.982167	0.23095	1.21825	0.0898357	0.361772	1.64713	0.0298917	0.32957	0.968138	0.114969	0.4234	1.78209	0.00648481	0.554222	2.09909	0.0025367	0.52202	1.37504	0.0145738	201000000	136000000	154000000	144000000	122000000	177000000	111000000	148000000	296000000	172000000	156000000	191000000	191000000	180000000	215000000	224000000	181000000	195000000
Q66J72;D5JEJ7;A0A1L8FH02;D5JEJ6;A0A1L8FN66	Q66J72	nectin2	MGC81721 protein		-0.131295	0.284635	1	0.280642	0.821999	0.535157	0.411937	1.47206	0.230595	1.21543	2.02603	0.0047042	1.34673	2.25356	0.002208	0.93479	1.68191	0.0122	1.61268	4.15539	0	1.74398	4.59359	0	1.33204	4.31164	0.000225806	11800000	33200000	12300000	20500000	14700000	10700000	13600000	15400000	29300000	35200000	33000000	39000000	55100000	36300000	46300000	44800000	53700000	37400000
A0A1L8FG57;A0A1L8FG49;Q7SZ25;A0A1L8FG36;P08734;Q7ZXA3;A0A1L8H477	P08734	eno1	Alpha-enolase (EC 4.2.1.11) (2-phospho-D-glycerate hydro-lyase) (2-phosphoglycerate dehydratase)		-0.132655	0.579839	1	-0.306066	0.979306	0.482538	-0.17341	0.671526	0.71828	0.283123	1.57037	0.0452719	0.415778	3.59256	0.00334136	0.589189	2.64032	0.00524758	0.70085	2.84072	0.000473514	0.833506	4.00191	7.77e-05	1.00692	3.45637	0.00023913	20400000000	17900000000	18900000000	17000000000	13900000000	13000000000	12100000000	16700000000	35500000000	26700000000	26300000000	24000000000	24800000000	24200000000	25900000000	23800000000	23000000000	19400000000
A0A1L8HNG4	A0A1L8HNG4	ap3d1	Adaptin_N domain-containing protein		-0.136353	0.797545	1	-0.17031	1.08192	0.595556	-0.0339575	0.154595	0.95507	0.0804701	0.942453	0.26193	0.216823	2.16196	0.040674	0.25078	2.57379	0.0296737	0.706423	3.86221	0.000267729	0.842775	4.23846	9.07e-05	0.876733	4.4049	0.000117647	514000000	513000000	496000000	497000000	364000000	345000000	290000000	314000000	534000000	620000000	620000000	635000000	647000000	548000000	545000000	614000000	536000000	510000000
A0A1L8GNF3;P55862;A0A1L8GGS4;Q6PCI7	P55862	mcm5	DNA replication licensing factor mcm5-A (xMCM5-A) (EC 3.6.4.12) (CDC46 homolog A) (xCDC46-A) (CDC46p) (p92)		-0.137465	0.669642	1	-0.218925	0.90583	0.57501	-0.0814605	0.232997	0.897908	0.184828	1.26918	0.106595	0.322292	1.73816	0.0320014	0.403753	1.85129	0.0243369	0.471923	3.2312	0.000694075	0.609387	3.18636	0.000525469	0.690848	3.05074	0.00086125	745000000	839000000	789000000	639000000	622000000	640000000	539000000	662000000	1220000000	935000000	1000000000	844000000	1100000000	883000000	951000000	835000000	862000000	838000000
Q6IRQ7;A0A1L8HHY1	Q6IRQ7	cdk2	MGC81499 protein		-0.139752	0.0435399	1	-0.906941	0.469247	0.601002	-0.76719	0.460204	0.633996	0.498497	0.50785	0.27847	0.638248	0.620355	0.178998	1.40544	1.87993	0.00633287	0.432237	0.431749	0.252004	0.571989	0.495035	0.174171	1.33918	1.00172	0.0213706	32100000	27100000	23100000	88800000	51300000	6253535	114000000	58700000	82200000	82900000	88600000	146000000	93200000	12700000	83400000	106000000	8933533	88200000
Q6DDP5;A0A1L8EW89;Q7ZWM6;A0A1L8EPB9	Q7ZWM6	ola1	Obg-like ATPase 1		-0.140432	0.199086	1	-0.351997	0.499433	0.662382	-0.211565	0.475956	0.747797	1.01875	0.794925	0.0966479	1.15918	0.905709	0.0605973	1.37074	1.02824	0.0497912	2.7494	1.94487	0.000448656	2.88983	2.10238	0.000544444	3.1014	2.20009	0.000769915	222000000	19000000	218000000	257000000	14600000	18300000	35600000	205000000	221000000	384000000	346000000	361000000	269000000	308000000	299000000	238000000	304000000	150000000
Q6AZG9	Q6AZG9	tpd52l2	Tpd52l2-prov protein		-0.140474	0.463187	1	-0.0113072	0.0345632	0.974362	0.129167	0.312724	0.848324	5.53316	5.20781	0	5.67363	5.15264	0	5.54446	5.13336	0	5.17839	5.5608	0	5.31886	5.45298	0	5.1897	5.44731	0	15200000	14900000	11200000	42500000	27200000	32700000	11400000	28300000	1000000000	846000000	692000000	868000000	947000000	875000000	750000000	1180000000	843000000	843000000
A0A1L8GV91;Q6DE62	Q6DE62	hspa4	LOC398863 protein		-0.142382	0.677011	1	0.274027	1.36135	0.428008	0.416409	1.94381	0.128807	0.406402	1.53819	0.0286208	0.548784	1.95788	0.0104865	0.132375	0.606155	0.314764	1.54661	2.1366	0.000455657	1.68899	2.29218	0.000522857	1.27258	1.79146	0.00303511	92500000	86400000	93000000	58200000	43300000	15000000	63800000	44400000	86200000	93400000	101000000	76700000	126000000	116000000	132000000	103000000	107000000	95600000
Q498G4;A0A1L8EMZ3	Q498G4	septin9	MGC115227 protein		-0.142449	0.830354	1	-0.121365	1.20485	0.688951	0.0210843	0.0937452	0.981623	0.844993	4.16191	0.000733884	0.987442	4.12854	0.000556863	0.966358	4.57277	0.000405195	1.24783	5.39426	0	1.39027	5.15698	0	1.36919	5.73485	0.000666667	83200000	86300000	106000000	81000000	57200000	71700000	68400000	72200000	178000000	177000000	162000000	177000000	199000000	180000000	172000000	155000000	160000000	153000000
Q2TAV5;A0A1L8H2T5;Q91550-2;Q6DD04-2;Q91550;Q6DD04;Q6GMF6;Q801P6;Q7ZY63	Q6DD04-2	ilf3	Interleukin enhancer-binding factor 3-B (Double-stranded RNA-binding protein 4F.2) (DsRNA-binding protein 4F.2)		-0.143795	0.93811	1	0.612505	1.85121	0.0833073	0.7563	2.26398	0.0380533	2.06406	2.04654	0.0025522	2.20785	2.16808	0.00192766	1.45155	1.45622	0.0153753	1.81601	4.9795	0	1.95981	5.18151	0	1.20351	3.09768	0.000289109	12900000	17600000	89400000	44600000	28600000	43900000	41900000	34300000	76200000	102000000	103000000	63500000	144000000	128000000	153000000	147000000	143000000	124000000
A0A1L8FAH0;Q08B25	Q08B25	rbm25	RNPC7 protein		-0.144592	0.236499	1	-0.109575	0.169315	0.898847	0.035017	0.109041	0.973428	0.894807	1.84303	0.00736417	1.0394	2.77613	0.00180238	1.00438	2.67073	0.00310952	0.697348	1.6984	0.00335089	0.84194	3.15889	0.000278583	0.806923	2.98937	0.000768601	22900000	17700000	12400000	13000000	21800000	14300000	19200000	18800000	35700000	28300000	35500000	29400000	28500000	36100000	35500000	31900000	31800000	19400000
Q3B8I6;A0A1L8EWY3;P30151	P30151	eef1b	Elongation factor 1-beta (EF-1-beta) (p30)		-0.14597	0.793532	1	-0.203062	0.731525	0.647301	-0.0570922	0.14795	0.939627	0.684565	3.85452	0.000810884	0.830535	3.92525	0.000638655	0.887627	3.336	0.00134962	1.02539	3.52093	0.000188462	1.17136	3.68942	9.64e-05	1.22845	3.43644	0.000180064	119000000	112000000	131000000	102000000	105000000	67800000	93400000	104000000	274000000	203000000	206000000	182000000	220000000	190000000	229000000	186000000	169000000	185000000
Q6NTT0;A0A1L8FTH3	Q6NTT0	rida	MGC82310 protein		-0.146543	0.538693	1	-0.400736	0.972511	0.42785	-0.254193	0.528217	0.707236	2.2928	2.42449	0.000935	2.43934	2.53384	0.000520548	2.69354	2.65389	0.00125812	1.23703	1.52171	0.00279619	1.38357	1.67065	0.00209246	1.63776	1.86171	0.00234644	15800000	27300000	15900000	86000000	81600000	19400000	73400000	95000000	259000000	179000000	167000000	134000000	152000000	145000000	180000000	128000000	134000000	151000000
A0A1L8GI47;Q3KQ55	Q3KQ55	uevld	MGC130949 protein		-0.147995	0.766829	1	-0.253852	1.7114	0.453582	-0.105857	0.534062	0.818291	0.120303	0.638207	0.276006	0.268298	1.1484	0.0792897	0.374155	1.62707	0.0350819	1.02457	1.09212	0.0141866	1.17257	1.22764	0.00806071	1.27843	1.33044	0.00884168	143000000	139000000	106000000	97000000	17000000	112000000	94100000	92800000	163000000	139000000	158000000	162000000	164000000	149000000	130000000	136000000	134000000	129000000
Q6IRB1;Q0IH88;A0A1L8EVG2;A0A1L8ENM2;A0A1L8EVF6	Q0IH88	arpc2	Actin-related protein 2/3 complex subunit 2-A		-0.148983	0.502913	1	0.0345497	0.118699	0.938796	0.183533	0.532401	0.741338	0.401727	1.15668	0.0579524	0.55071	1.39058	0.0273683	0.367177	1.01594	0.0975195	0.633705	2.78827	0.000552141	0.782688	2.63998	0.00065051	0.599155	2.34105	0.00275254	155000000	87100000	98800000	73500000	66000000	97900000	87000000	91700000	119000000	154000000	114000000	130000000	162000000	118000000	136000000	174000000	142000000	122000000
A0A1L8FHJ7;A0A1L8FP62	A0A1L8FHJ7		MI domain-containing protein (Fragment)		-0.149281	0.652375	1	0.0400095	0.138144	0.929009	0.18929	0.638607	0.717247	0.248294	1.01805	0.109065	0.397575	1.38281	0.0373526	0.208285	0.799112	0.197212	0.840497	3.39563	0.000254064	0.989778	3.35276	6.32e-05	0.800488	2.88249	0.000837359	48400000	52300000	35500000	33100000	27200000	34600000	22500000	27100000	48900000	57300000	46000000	41100000	66200000	54800000	51400000	47900000	50200000	51800000
Q6INF1;Q4QQZ2;Q2VPQ0	Q2VPQ0	rnf112	LOC432253 protein		-0.149843	0.64562	1	-0.18606	0.528024	0.716471	-0.0362172	0.0729453	0.977598	2.63376	5.58048	0	2.7836	5.52133	0	2.81982	5.12877	0	2.29187	3.42387	0	2.44171	3.52645	0.000156989	2.47793	3.44756	0.00017284	29600000	26700000	19300000	19000000	41400000	49200000	19600000	18800000	127000000	201000000	151000000	188000000	169000000	166000000	132000000	177000000	155000000	133000000
Q7ZWR7;Q6IP22;A0A1L8HPY3;A0A1L8GJW8;A0A1L8FAU9;A0A1L8EZH4;P10995;P04752;P04751;Q7SYU4;Q6NS10;Q52QH5	P04751	actc1	Actin, alpha cardiac muscle 1 (Actin alpha 1) (Alpha-cardiac actin) [Cleaved into: Actin, alpha cardiac muscle 1, intermediate form]		-0.15099	0.173297	1	-0.121253	0.106702	0.918137	0.0297375	0.0202589	0.985136	0.798722	1.88011	0.00753229	0.949712	1.61622	0.0104729	0.919975	1.34234	0.0247541	3.37511	3.20106	0	3.5261	3.08671	0.000117269	3.49637	2.91994	0.00010219	368000000	198000000	236000000	376000000	103000000	25500000	86200000	22500000	1140000000	370000000	560000000	350000000	429000000	636000000	926000000	357000000	454000000	540000000
A0A1L8GPH4	A0A1L8GPH4		protein SSUH2 homolog		-0.152058	0.666439	1	0.00862932	0.0180844	0.979724	0.160687	0.502911	0.750977	0.584479	2.76934	0.00404444	0.736537	3.70273	0.000542857	0.57585	2.26948	0.00905199	1.22424	4.69742	0	1.3763	5.56368	0	1.21561	4.02279	0.00014433	303000000	242000000	314000000	274000000	171000000	165000000	185000000	205000000	324000000	501000000	430000000	446000000	484000000	415000000	489000000	495000000	390000000	491000000
A0A1L8FMV1;P51892	P51892	lig1	DNA ligase 1 (EC 6.5.1.1) (DNA ligase I) (Polydeoxyribonucleotide synthase [ATP] 1)		-0.154566	1.25751	1	-0.137351	1.3609	0.624532	0.0172153	0.109784	0.984821	0.296237	1.73985	0.0344111	0.450802	2.45227	0.00801068	0.433587	2.4859	0.0109085	0.620622	4.05558	0.000250746	0.775187	4.50497	9.18e-05	0.757972	4.75259	0.000111111	329000000	305000000	339000000	248000000	271000000	222000000	246000000	231000000	432000000	404000000	413000000	389000000	420000000	402000000	452000000	386000000	342000000	394000000
Q4V835;Q6DD35;A0A310TPD9	Q4V835	hells	HELLS protein		-0.156043	0.540832	1	-0.0373898	0.0928694	0.944655	0.118653	0.414702	0.826949	0.253135	1.03559	0.105228	0.409178	1.75035	0.0208803	0.290525	1.20365	0.085458	1.1034	4.02291	9.47e-05	1.25944	4.78319	0	1.14079	4.23352	0.00016185	152000000	108000000	144000000	110000000	68100000	62500000	82300000	70600000	136000000	170000000	180000000	141000000	191000000	152000000	180000000	156000000	131000000	167000000
Q6NU90;A0A1L8HTP1	Q6NU90	lap3	MGC81140 protein		-0.161312	1.41403	1	-0.128525	0.536123	0.7569	0.0327873	0.123734	0.969162	0.158853	1.50815	0.105852	0.320165	3.55274	0.00747362	0.287377	1.77934	0.0431967	0.420613	3.45822	0.000754673	0.581925	5.29858	7.6e-05	0.549138	3.06963	0.00163023	5140000000	4530000000	4840000000	4600000000	3730000000	4020000000	4000000000	4190000000	7090000000	5580000000	5450000000	5320000000	5960000000	5700000000	6200000000	5980000000	5500000000	5160000000
A0A1L8GPM8	A0A1L8GPM8	thumpd3	THUMP domain-containing protein		-0.163939	1.21288	1	-0.122637	0.955528	0.701738	0.0413022	0.198557	0.940308	1.61809	2.30286	0.00215745	1.78203	2.47864	0.00176709	1.74072	2.43619	0.00208889	2.22559	2.07171	0.000472237	2.38953	2.19587	0.000494876	2.34823	2.16532	0.000859906	24400000	48900000	24900000	11200000	7024477	8722860	56700000	17800000	83100000	87900000	76200000	74800000	84000000	92400000	76000000	79100000	75900000	78100000
A0A1L8HZX4	A0A1L8HZX4	mvk	Mevalonate kinase (MK) (EC 2.7.1.36)		-0.166205	0.511218	1	-0.0664034	0.224359	0.898718	0.099802	0.246695	0.881245	1.20112	1.30789	0.0179579	1.36732	1.44796	0.01177	1.26752	1.36506	0.020623	0.784097	2.31566	0.000752037	0.950302	2.43824	0.000644753	0.8505	2.3722	0.00181417	20300000	12800000	28900000	4130143	12600000	16600000	19500000	24300000	28700000	29400000	38700000	32100000	40200000	40200000	29200000	29300000	31500000	34400000
A0A1L8HCJ5;A0A1L8H5B6;Q642P2	Q642P2	dop1b	Protein dopey-2		-0.167015	0.808306	1	0.0815263	0.0822664	0.933007	0.248541	0.291773	0.815957	0.788596	1.74739	0.00867042	0.955611	2.08604	0.00371747	0.707069	1.08026	0.0560545	0.463455	0.749938	0.0640066	0.63047	0.957097	0.0252086	0.381929	0.575825	0.143138	14300000	28100000	30900000	15900000	66000000	21300000	15400000	22400000	18500000	31500000	58500000	41100000	46100000	37700000	38400000	41800000	40400000	36800000
A0A1L8FNQ2;A0A1L8FHC3	A0A1L8FNQ2	ap2a1	AP-2 complex subunit alpha		-0.17078	0.506139	1	0.502087	0.28037	0.766615	0.672867	0.397902	0.699967	1.80418	4.23293	0.00085	1.97496	4.45496	0	1.30209	1.16973	0.0331309	1.93436	1.71203	0.00123538	2.10514	1.84576	0.000945125	1.43227	0.968752	0.0237357	29200000	24300000	24500000	40500000	120000000	15200000	17200000	15700000	15900000	101000000	153000000	106000000	114000000	102000000	141000000	102000000	97100000	125000000
Q8AVN8;A0A1L8H2R4;A0A1L8H2S3	Q8AVN8	cdc37	Cdc37-prov protein		-0.171274	0.454188	1	-0.359822	0.631761	0.579086	-0.188548	0.282385	0.840909	0.364888	1.44654	0.0375287	0.536162	1.9456	0.0107005	0.72471	1.7082	0.0147012	1.6094	1.944	0.00067929	1.78068	2.11121	0.000651341	1.96922	2.15995	0.00104421	74600000	105000000	89400000	73000000	59400000	12700000	37600000	57000000	209000000	122000000	159000000	94300000	104000000	110000000	155000000	127000000	91600000	114000000
A0A1L8EUC1;A0A1L8EMU6;Q6GQL1	Q6GQL1	ndrg3	Protein NDRG3		-0.173289	0.226425	1	0.158397	0.194008	0.871238	0.331686	0.901872	0.505914	1.24169	1.29217	0.0180322	1.41498	1.57773	0.00888588	1.0833	1.22635	0.0305657	0.377824	0.891239	0.0450333	0.551113	2.29093	0.00200931	0.219428	0.887457	0.0801956	13400000	69800000	20300000	57800000	55300000	71200000	52300000	58700000	82000000	55100000	60400000	81400000	71100000	91800000	82800000	103000000	54800000	120000000
Q6GNR2;A0A1L8HWC1;A0A1L8HN47	Q6GNR2	upf1	MGC80941 protein		-0.175037	0.712124	1	-0.21505	0.393099	0.734907	-0.0400128	0.0607573	0.980426	0.774962	1.48084	0.015924	0.949999	1.7993	0.00758784	0.990012	1.62099	0.0129152	0.973692	1.88104	0.00142706	1.14873	2.1961	0.000680912	1.18874	1.95624	0.00245728	19700000	17400000	40700000	41000000	42600000	23700000	14500000	22400000	85200000	46800000	43100000	51600000	48800000	51400000	51300000	61800000	56400000	44100000
Q0IH65;Q4V7H4	Q0IH65		LOC733268 protein		-0.175255	0.80389	1	-0.255058	0.518605	0.692202	-0.0798025	0.134926	0.936479	0.545895	1.98584	0.00914475	0.72115	2.55467	0.00303965	0.800953	1.95129	0.00933976	0.440837	1.56815	0.0093246	0.616093	2.14628	0.00203347	0.695895	1.68686	0.00590906	226000000	318000000	224000000	191000000	259000000	291000000	182000000	300000000	629000000	357000000	383000000	328000000	395000000	375000000	347000000	440000000	303000000	389000000
A0A1L8HG63;A0A1L8H841;Q8AVH1	Q8AVH1	rbbp7	Histone-binding protein RBBP7 (Retinoblastoma-binding protein 7) (RBBP-7)		-0.177525	0.549694	1	-0.38165	1.30743	0.389766	-0.204125	0.561267	0.726637	0.43424	1.9195	0.0149995	0.611765	2.35636	0.00437482	0.81589	2.88659	0.00305497	0.768057	3.68411	0.000269339	0.945582	3.7818	8.04e-05	1.14971	4.1453	0.000147368	169000000	132000000	189000000	156000000	135000000	116000000	122000000	136000000	352000000	288000000	267000000	233000000	273000000	222000000	288000000	205000000	231000000	218000000
A0A1L8ETM7;Q6NRT5;Q4QQY0	Q6NRT5	csn1	COP9 signalosome complex subunit 1 (Signalosome subunit 1)		-0.177777	0.714633	1	0.0114751	0.034098	0.973646	0.189252	1.09792	0.592355	0.259032	1.32654	0.0691227	0.43681	2.4748	0.00820235	0.247557	1.59086	0.0656519	0.82399	2.98836	0.000293663	1.00177	3.70818	8.27e-05	0.812515	3.29569	0.000498189	202000000	167000000	181000000	154000000	110000000	152000000	104000000	114000000	197000000	235000000	201000000	201000000	223000000	221000000	237000000	271000000	249000000	215000000
Q6PF43	Q6PF43	vwa5a	MGC68953 protein		-0.182185	0.635278	1	-0.205153	0.574892	0.694468	-0.0229673	0.0449764	0.979509	0.760677	1.09548	0.0434413	0.942863	1.31603	0.0208679	0.96583	1.32112	0.0254369	1.38634	1.68995	0.00157231	1.56852	1.87506	0.00109107	1.59149	1.873	0.00232503	43200000	10800000	38300000	35400000	34400000	11300000	8501642	33800000	55100000	65500000	61000000	41700000	56000000	44600000	54100000	63700000	45900000	41100000
A0A1L8G5V7;Q6NRP2	Q6NRP2	psme4	Proteasome activator complex subunit 4 (Proteasome activator PA200)		-0.183292	0.409933	1	-0.0444703	0.0762613	0.946806	0.138822	0.395269	0.818367	0.249522	0.914917	0.126878	0.432815	2.09437	0.0119036	0.293993	1.32566	0.0717671	0.733359	1.14295	0.0147305	0.916652	1.46784	0.00478758	0.77783	1.24974	0.013879	156000000	140000000	116000000	140000000	208000000	60500000	69200000	107000000	136000000	164000000	203000000	177000000	221000000	183000000	159000000	183000000	189000000	182000000
Q5U4L0	Q5U4L0		LOC100101274 protein		-0.18396	0.285504	1	0.141932	0.150968	0.900589	0.325892	0.483171	0.697377	4.72718	5.99825	0	4.91114	6.98165	0	4.58524	5.57082	0	4.22692	5.84714	0	4.41088	6.99141	0	4.08499	5.378	0	200000000	132000000	168000000	186000000	248000000	281000000	202000000	233000000	2400000000	4160000000	4650000000	5900000000	4950000000	4960000000	4170000000	6570000000	4990000000	2790000000
A0A1L8GKY4	A0A1L8GKY4	plcg2	1-phosphatidylinositol 4,5-bisphosphate phosphodiesterase gamma (EC 3.1.4.11)		-0.18689	0.485446	1	0.944438	0.312522	0.71937	1.13133	0.387854	0.685032	3.15292	1.72352	0.00491875	3.33981	1.81329	0.00331312	2.20848	0.903077	0.0690209	2.84218	1.92841	0.000446369	3.02907	2.03661	0.000555556	1.89775	0.863071	0.0332966	17600000	14000000	7058354	290000000	195000000	38700000	12700000	12400000	8785543	305000000	282000000	303000000	246000000	287000000	224000000	334000000	236000000	188000000
Q6GPT8;A0A1L8FXR0;Q8AVI1	Q8AVI1	gmds	Gmds protein (Gmds-prov protein)		-0.188005	0.287328	1	-0.20416	0.581958	0.699227	-0.0161552	0.0206221	0.988438	0.699205	1.9353	0.00752416	0.88721	1.83338	0.00751341	0.903365	2.46562	0.00373709	0.881315	3.60238	0.000168602	1.06932	2.61353	0.000463378	1.08547	4.36115	0.000168675	156000000	98100000	119000000	180000000	120000000	120000000	109000000	124000000	290000000	264000000	257000000	203000000	322000000	268000000	290000000	152000000	255000000	177000000
Q0IHA8;A0A1L8GEB3	Q0IHA8	prmt3	MGC154481 protein		-0.190467	1.55765	0.932152	-0.308255	1.24946	0.44094	-0.117788	0.354848	0.844625	0.253138	1.57189	0.0530066	0.443604	2.28514	0.00950919	0.561392	2.13925	0.0107875	1.1029	3.39522	0.000184906	1.29337	3.6468	0.000104286	1.41116	3.48786	0.00010687	141000000	107000000	106000000	104000000	62700000	76000000	74500000	44800000	217000000	151000000	147000000	164000000	170000000	139000000	150000000	161000000	135000000	133000000
Q6DJJ0	Q6DJJ0	rab23	MGC82152 protein		-0.192169	0.168618	1	-0.634844	0.613077	0.527347	-0.442675	0.851315	0.458707	0.733332	1.0041	0.0558509	0.9255	2.02987	0.00426	1.36818	2.34108	0.00356973	0.950587	1.33252	0.00694083	1.14276	2.87985	0.000242681	1.58543	2.91087	0.000301031	23000000	22900000	43100000	44700000	30300000	17800000	32100000	32200000	95900000	84200000	109000000	51100000	56800000	58900000	74000000	53300000	69700000	22200000
Q5HZR4	Q5HZR4	hpca	Hpca-prov protein		-0.192565	1.08584	1	-0.0149055	0.059269	0.969147	0.17766	1.30759	0.578356	0.171002	1.23556	0.117811	0.363567	2.77608	0.00896629	0.185908	1.65212	0.0917346	0.700015	3.09473	0.000364065	0.89258	3.86084	7.83e-05	0.71492	3.39291	0.000516105	947000000	903000000	922000000	796000000	533000000	687000000	711000000	558000000	1050000000	932000000	990000000	1080000000	1180000000	1170000000	1030000000	1210000000	1080000000	920000000
A0A1L8F7I4	A0A1L8F7I4	acsl4	AMP-binding domain-containing protein		-0.19544	0.801846	1	-0.162906	0.696238	0.692637	0.0325346	0.0961268	0.974499	1.20001	5.03516	0.000886957	1.39545	5.13276	0	1.36292	5.2755	0	1.59828	3.15723	0.000207407	1.79372	3.3855	0.000110189	1.76118	3.36819	0.000116667	78600000	65400000	72600000	67300000	35000000	88600000	51700000	51900000	163000000	212000000	172000000	185000000	184000000	189000000	159000000	217000000	143000000	175000000
A0A310UBP8	A0A310UBP8	ddx6	DEAD-box helicase 6 S homeolog		-0.20152	0.513002	1	-0.121805	0.565916	0.757782	0.0797153	0.155619	0.925077	0.341185	1.70975	0.028673	0.542705	1.66344	0.0165137	0.46299	1.95766	0.0176633	2.92341	2.49518	0.000257965	3.12493	2.57494	6.15e-05	3.04521	2.56571	0.000284185	181000000	122000000	137000000	152000000	20300000	8759158	94200000	21400000	233000000	191000000	175000000	213000000	261000000	221000000	239000000	151000000	197000000	195000000
A0A1L8HN54;Q6NTZ8;Q5HZM2;A0A1L8HWF0	Q5HZM2	sgta	LOC496358 protein		-0.201914	0.286707	1	1.58767	1.35996	0.0813238	1.78959	1.74999	0.0407714	2.10006	2.86083	0.000688372	2.30198	3.7399	0	0.51239	0.6465	0.205299	1.89041	3.23651	0.000135826	2.09232	5.2954	0	0.302732	0.511975	0.1894	9294915	16000000	18000000	7132517	12700000	11700000	18500000	12500000	8902195	16500000	49400000	10900000	59000000	53300000	60200000	59600000	65600000	61400000
Q6IRP2	Q6IRP2		MGC83164 protein		-0.205013	1.26852	0.938886	-0.0866346	0.463077	0.836934	0.118378	0.814792	0.750451	0.272908	1.65308	0.0441212	0.477921	2.84485	0.00391564	0.359542	2.29166	0.0182169	0.97037	3.74791	0.000206316	1.17538	4.34391	0.00015615	1.057	4.10165	0.000124444	807000000	863000000	805000000	660000000	385000000	500000000	565000000	491000000	906000000	1040000000	1010000000	1060000000	1180000000	1040000000	1010000000	1130000000	965000000	825000000
Q5XH49	Q5XH49				-0.208693	0.528785	1	0.0795693	0.4502	0.837352	0.288262	0.773708	0.594102	2.22248	1.62856	0.00658983	2.43117	1.73821	0.00383297	2.14291	1.57537	0.0106229	1.85386	2.10729	0.000465339	2.06256	2.22423	0.000526619	1.77429	2.02757	0.00166336	4560908	33600000	22400000	88300000	35600000	10200000	37600000	61600000	112000000	110000000	100000000	93800000	115000000	94900000	165000000	141000000	105000000	101000000
Q3B8E0;A0A1L8FTB9	Q3B8E0	tpd52	MGC131302 protein		-0.21127	0.460769	1	-0.021018	0.0544401	0.963564	0.190252	0.342548	0.810395	2.35243	3.85452	0.000765	2.5637	3.66535	0	2.37345	3.71664	0.000458824	2.89163	3.85953	0	3.1029	3.75116	0	2.91265	3.76853	0.000307692	35100000	12900000	24500000	27500000	13000000	15900000	33600000	9881715	133000000	121000000	95500000	144000000	139000000	120000000	109000000	205000000	125000000	109000000
Q6GLY0;Q6GND9	Q6GND9	sccpdh	MGC82870 protein		-0.211823	0.36266	1	-0.110299	0.11853	0.913788	0.101525	0.145598	0.920094	0.74616	1.08665	0.0446518	0.957983	1.52277	0.0120976	0.856458	1.21124	0.0362234	0.775571	1.24803	0.010538	0.987395	1.80339	0.00204995	0.88587	1.38346	0.00954679	20000000	19500000	20900000	6539328	11100000	21700000	22900000	8861683	39900000	29100000	17200000	28600000	26800000	27500000	29600000	34700000	16100000	30500000
Q92138;Q6AZF1	Q92138	PP2A	Phosphorylase phosphatase (EC 3.1.3.17)		-0.212247	0.347714	1	-0.104167	0.156811	0.900162	0.10808	0.109558	0.93869	0.407351	3.42242	0.00461186	0.619597	1.51694	0.018341	0.511517	1.30694	0.0429843	0.872178	6.18707	0	1.08442	2.49386	0.000539945	0.976344	2.3418	0.00157395	199000000	238000000	238000000	217000000	150000000	158000000	172000000	165000000	203000000	364000000	292000000	467000000	314000000	337000000	232000000	556000000	289000000	305000000
A0A1L8HR02	A0A1L8HR02	aldh7a1	Aldedh domain-containing protein		-0.225893	0.41691	1	-0.190008	0.420271	0.734562	0.0358849	0.0520092	0.982226	0.378415	1.0614	0.0733248	0.604308	1.42849	0.0231794	0.568423	1.51321	0.0257025	1.02143	3.26405	0.00027541	1.24733	3.1776	6.74e-05	1.21144	3.61513	0.000101083	100000000	118000000	96600000	61600000	48700000	69300000	58900000	59500000	123000000	183000000	128000000	119000000	155000000	98000000	133000000	185000000	130000000	94600000
A0A1L8HW36;Q6GR22	Q6GR22	dpp9	MGC81313 protein		-0.230025	1.92141	0.662837	-0.219585	1.15648	0.513004	0.0104403	0.0355256	0.986447	0.103792	0.80412	0.24562	0.333817	2.17215	0.0175465	0.323377	1.71283	0.038342	0.698447	1.66528	0.00361702	0.928473	2.13293	0.000995297	0.918032	2.04681	0.00249919	189000000	148000000	168000000	189000000	79100000	186000000	93600000	124000000	221000000	180000000	237000000	231000000	199000000	230000000	216000000	227000000	201000000	179000000
Q6DCY7;A0A1L8G1E7	Q6DCY7	epcam	Tacstd1-prov protein		-0.230235	0.508489	1	0.526405	1.06143	0.391312	0.75664	1.98962	0.0746909	0.989697	1.97918	0.00528382	1.21993	2.63339	0.00179172	0.463293	1.01248	0.0841501	1.40125	3.43395	0.000129762	1.63149	4.61077	0	0.87485	2.44097	0.00154986	93300000	112000000	154000000	65000000	64400000	83800000	92300000	67100000	104000000	146000000	131000000	190000000	243000000	198000000	275000000	233000000	249000000	216000000
W8W3R8;A0A1L8FIU2;A0A1L8FE80;W8W3R9	W8W3R9	arid5b	Arid5B long isoform		-0.232959	0.271212	1	0.3304	0.256641	0.820393	0.563359	0.654782	0.561533	0.511299	0.850019	0.101487	0.744258	1.70669	0.0106731	0.180899	0.443466	0.412587	0.358226	0.589688	0.125903	0.591185	1.02185	0.0218865	0.0278258	0.317898	0.485898	21400000	10200000	21200000	13000000	14500000	38900000	12900000	12700000	8467653	27900000	26700000	15800000	31000000	26400000	25900000	22400000	39600000	12700000
A0A1L8HCL3;P15107	P15107	sod1	Superoxide dismutase [Cu-Zn] B (XSODB) (EC 1.15.1.1)		-0.235442	0.861641	1	-0.0164695	0.047211	0.969651	0.218972	1.55134	0.444109	0.2152	1.11214	0.108207	0.450642	2.87928	0.00440563	0.23167	2.19851	0.0441849	0.691455	2.72985	0.000451546	0.926897	3.97761	8.82e-05	0.707925	3.75184	0.00045167	823000000	697000000	816000000	733000000	460000000	544000000	613000000	597000000	862000000	949000000	882000000	903000000	1090000000	1050000000	1140000000	912000000	1070000000	901000000
Q8AVG2;Q8QFR1	Q8AVG2	ppm1a	Ppm1a-prov protein		-0.238335	0.604289	1	-0.831992	1.34831	0.147236	-0.593657	0.902539	0.357565	0.0137472	0.334904	0.55519	0.252082	1.14768	0.0844386	0.845739	1.76819	0.0112548	0.022675	0.335197	0.464431	0.26101	0.811273	0.0684708	0.854667	1.56398	0.00614542	230000000	227000000	192000000	218000000	257000000	221000000	146000000	256000000	663000000	413000000	343000000	241000000	223000000	214000000	297000000	308000000	176000000	219000000
Q7ZWY1;A0A1L8H6N1;Q7ZXM0;A0A1L8EZK4	Q7ZWY1	rhoc	MGC52893 protein		-0.23877	0.8218	1	-0.472689	0.94605	0.430646	-0.233919	0.443573	0.749476	0.310088	1.22815	0.0653424	0.548858	2.40489	0.0057901	0.782777	1.97737	0.0089426	0.790545	2.59194	0.000455065	1.02932	3.52349	7.25e-05	1.26323	2.83404	0.000519078	583000000	493000000	403000000	433000000	366000000	295000000	286000000	428000000	1120000000	807000000	904000000	536000000	710000000	629000000	795000000	646000000	514000000	596000000
Q7ZWN1;A0A1L8GTK0;A0A1L8GTM2	Q7ZWN1	impdh1	Inosine-5'-monophosphate dehydrogenase (IMP dehydrogenase) (IMPD) (IMPDH) (EC 1.1.1.205)		-0.241261	1.11036	0.934843	-0.330227	1.18535	0.442451	-0.0889668	0.250244	0.883123	0.36276	1.78309	0.0237341	0.604021	2.75938	0.00316134	0.692987	2.61447	0.00462833	1.02605	2.67459	0.000373414	1.26732	3.14003	6.62e-05	1.35628	3.12062	0.000241758	145000000	110000000	122000000	105000000	82300000	61900000	57800000	111000000	207000000	196000000	226000000	153000000	194000000	167000000	205000000	165000000	137000000	170000000
Q6AZP8;Q7SYX4;Q640Y4	Q6AZP8	pgam1	Phosphoglycerate mutase (EC 5.4.2.11) (EC 5.4.2.4)		-0.243053	0.965831	0.987925	-0.140663	1.01085	0.666146	0.10239	0.341088	0.854457	0.0896597	0.60737	0.315129	0.332713	1.36092	0.0480788	0.230323	1.26057	0.101411	0.556642	4.06694	0.000225126	0.799695	3.4423	0.000198172	0.697305	4.64385	0.00018123	1950000000	1810000000	2580000000	1970000000	1380000000	1580000000	1450000000	1550000000	2310000000	2310000000	2390000000	2670000000	2180000000	2470000000	2600000000	3230000000	2050000000	2380000000
Q91375	Q91375	eef1g	Elongation factor 1-gamma-B (EF-1-gamma-B) (eEF-1B gamma-B) (p47)		-0.248243	1.13946	0.93069	-0.0609455	0.341936	0.889206	0.187297	0.859006	0.638957	0.32281	2.33584	0.0158531	0.571053	2.87454	0.00310517	0.383755	2.839	0.0108466	0.847227	4.44989	0.00014202	1.09547	4.35718	0.000141748	0.908173	4.79673	0.00016568	3930000000	3660000000	3220000000	3410000000	2290000000	2290000000	2540000000	2760000000	4840000000	4210000000	4610000000	4880000000	6010000000	5290000000	5540000000	4370000000	4880000000	4160000000
A0A1L8I3S6	A0A1L8I3S6	vcp			-0.250535	1.25893	0.85691	-0.32689	0.66333	0.578125	-0.076355	0.110085	0.939569	1.30709	5.29037	0.00102	1.55762	4.8399	0	1.63398	3.48404	0.000380488	1.15244	3.56496	0.000121788	1.40297	3.69658	0.000117742	1.47933	2.94988	0.000298721	179000000	173000000	176000000	136000000	245000000	177000000	138000000	191000000	819000000	436000000	496000000	392000000	465000000	409000000	568000000	519000000	410000000	431000000
A0A1L8EQ87	A0A1L8EQ87	parn	R3H domain-containing protein		-0.252011	0.238612	1	0.179011	0.113952	0.914492	0.431022	0.474363	0.670887	0.583341	0.738332	0.13109	0.835352	1.3021	0.0236385	0.40433	0.589352	0.250813	1.11778	1.37605	0.00529253	1.36979	2.41214	0.000531977	0.938768	1.20178	0.0140236	49400000	23400000	19100000	12100000	9422777	12900000	17700000	28400000	36100000	38700000	44800000	13100000	47400000	39500000	36700000	39600000	57300000	15600000
Q9PUI2	Q9PUI2	csnk1e	CKIe protein (Casein kinase I epsilon)		-0.264275	0.950334	0.946275	-0.351482	0.768114	0.521938	-0.0872073	0.160301	0.919571	0.635298	0.778505	0.112672	0.899573	1.03875	0.0457551	0.98678	1.08567	0.0476574	0.181673	0.598839	0.151079	0.445948	1.24524	0.0157152	0.533155	1.2078	0.0198956	63000000	110000000	74600000	16600000	54400000	115000000	70000000	69100000	157000000	96800000	84300000	103000000	98900000	95800000	92400000	119000000	93200000	97800000
Q6DDQ4;A0A1L8G4T2;P21188	P21188	atp1b3	Sodium/potassium-transporting ATPase subunit beta-3 (Sodium/potassium-dependent ATPase subunit beta-3) (ATPB-3)		-0.273345	0.405944	1	0.232898	0.483497	0.706513	0.506243	0.957929	0.358209	0.968887	1.67756	0.00800461	1.24223	1.94501	0.00376089	0.73599	1.37734	0.0274994	1.42357	3.61189	0.000148299	1.69692	3.4919	0.000116335	1.19067	3.69168	0.000106061	106000000	161000000	202000000	71300000	79900000	101000000	107000000	80400000	230000000	180000000	179000000	255000000	372000000	210000000	412000000	239000000	325000000	232000000
A0A1L8F577	A0A1L8F577		PIK helical domain-containing protein		-0.278854	0.378485	1	0.150122	0.131921	0.90552	0.428976	0.654943	0.577717	0.501986	0.74331	0.134616	0.780839	1.26063	0.0275584	0.351863	0.592555	0.25432	0.758928	1.13615	0.0147262	1.03778	1.90433	0.00146905	0.608806	0.948948	0.0357098	39600000	10600000	21600000	28600000	36300000	13900000	19100000	13100000	22700000	52800000	21400000	26700000	42600000	39800000	31900000	41600000	18400000	43500000
A0A1L8H5R4;Q6NRX8	Q6NRX8	ttf2	MGC81081 protein		-0.281363	2.38637	0.415479	-0.26613	0.89299	0.529756	0.0152321	0.0358418	0.984719	0.571477	2.44635	0.00546423	0.852839	3.36858	0.000531469	0.837607	2.5893	0.00388293	0.77351	2.78769	0.000408889	1.05487	3.52864	7.53e-05	1.03964	2.87961	0.000520983	178000000	212000000	177000000	135000000	117000000	190000000	137000000	169000000	399000000	251000000	321000000	285000000	334000000	311000000	294000000	314000000	259000000	259000000
A0A1L8GT16;Q6DCQ2;Q8JIY1	Q8JIY1	adam10	Disintegrin and metalloproteinase domain-containing protein 10 (ADAM 10) (EC 3.4.24.81) (Kuzbanian protein homolog) (xKuz)		-0.283207	0.550264	1	0.88834	2.48518	0.0124696	1.17155	2.74638	0.022	0.964564	1.64195	0.00899776	1.24777	1.98655	0.00360916	0.0762248	0.374507	0.518868	1.33896	2.78464	0.000245255	1.62216	3.03809	7.1e-05	0.450618	1.14333	0.026093	67000000	117000000	128000000	45200000	63400000	48100000	102000000	52100000	68900000	91200000	89300000	100000000	273000000	168000000	208000000	152000000	198000000	133000000
A0A1L8ERM6;A0A1L8EKL5	A0A1L8EKL5	mlx	BHLH domain-containing protein		-0.283877	0.206217	1	0.37457	0.242788	0.816078	0.658447	1.04501	0.293774	0.284984	0.497239	0.303603	0.568861	1.79247	0.0121264	-0.0895858	0.227722	0.755571	1.39711	1.48384	0.00286591	1.68099	3.04129	7.41e-05	1.02254	1.52695	0.00588698	33500000	19700000	33500000	23900000	19400000	16600000	8630540	8700700	14400000	27800000	24600000	41800000	44600000	43200000	35800000	37100000	49900000	45600000
Q6NU35;A0A1L8HKX4	Q6NU35	dhx15	MGC81281 protein		-0.285008	2.08848	0.45235	-0.218932	1.29852	0.481438	0.0660758	0.420928	0.875063	0.0898423	0.60441	0.315428	0.37485	2.12978	0.0151964	0.308774	1.64911	0.045145	0.563433	2.682	0.000834682	0.848441	3.85803	7.17e-05	0.782365	3.44346	0.000463291	97800000	103000000	128000000	90700000	80100000	82900000	79000000	60100000	135000000	119000000	122000000	142000000	129000000	143000000	136000000	132000000	99600000	123000000
A0SZK1	A0SZK1		BH3-interacting domain death agonist		-0.289913	0.685395	1	0.327548	0.402425	0.717062	0.617461	1.00176	0.321172	0.605393	1.37719	0.025411	0.895306	2.30897	0.00317468	0.277845	0.608937	0.255414	1.02423	2.17856	0.000690734	1.31415	3.0792	6.52e-05	0.696686	1.22973	0.0159803	26300000	23000000	14900000	30700000	24500000	18700000	16600000	11400000	15900000	25200000	37200000	40100000	47800000	45800000	40900000	36900000	42400000	23800000
A0A1L8FR76	A0A1L8FR76	stk31	serine/threonine kinase 31 S homeolog		-0.294457	0.332158	1	0.451527	0.224278	0.822613	0.745984	0.454354	0.639183	1.8031	2.2169	0.00227368	2.09756	3.08445	0.000697248	1.35158	1.13234	0.0363491	1.63561	1.59331	0.00185749	1.93007	2.0812	0.000648855	1.18408	0.90744	0.0309796	38500000	18500000	18800000	11300000	42700000	17600000	7948603	40000000	11200000	94300000	75500000	80200000	97600000	92100000	64800000	86500000	99400000	33900000
A0A310U4Z0;A0A1L8HFS1;Q6INH0;O93377	Q6INH0	rbbp4	Histone-binding protein RBBP4-B (Retinoblastoma-binding protein 4-B) (RBBP-4-B) (Retinoblastoma-binding protein p48-B)		-0.296542	0.985896	0.940707	0.925181	0.899818	0.391522	1.22172	1.27775	0.114498	0.176635	0.63638	0.241054	0.473177	1.61115	0.0211374	-0.748546	0.0481484	0.997478	0.878475	2.03999	0.00113647	1.17502	2.80472	0.000281431	-0.0467062	0.273966	0.593471	43800000	37500000	49800000	28100000	23300000	15300000	29000000	31900000	10500000	38600000	44500000	16000000	49600000	60500000	57000000	49800000	46800000	41900000
A0A1L8EX01	A0A1L8EX01	c9orf64	Queuosine salvage protein		-0.29762	0.395486	1	0.563681	0.269772	0.770514	0.861301	0.484894	0.605892	2.09225	1.49471	0.0079907	2.38987	1.77099	0.00364776	1.52857	0.914772	0.0708999	0.736952	0.680136	0.0726966	1.03457	0.921905	0.0229356	0.173271	0.355345	0.3974	15600000	15800000	136000000	8883889	97900000	11700000	108000000	103000000	13200000	97500000	98900000	162000000	148000000	120000000	107000000	117000000	107000000	53600000
A0A1L8GZQ8;Q52KN6;Q6INJ7	Q52KN6		LOC779032 protein (Fragment)		-0.304473	0.211168	1	0.349646	0.205048	0.841909	0.654119	0.526238	0.595357	0.561513	0.697351	0.150901	0.865987	1.15631	0.0337249	0.211868	0.428948	0.423221	0.203336	0.463568	0.234211	0.507809	1.07974	0.0208232	-0.14631	0.211646	0.738607	34300000	13500000	31000000	11900000	25400000	23600000	27100000	28300000	14500000	12600000	33300000	50200000	51800000	23000000	28200000	55700000	32500000	42200000
Q3ZPL6;A0A1L8EYQ3;Q6NRG4;A0A1L8ER29	Q3ZPL6	llgl1	Lethal giant larvae		-0.310577	1.08483	0.831914	0.433514	0.387921	0.703763	0.744091	0.768922	0.415766	1.17442	2.2078	0.00306226	1.485	2.77826	0.000527778	0.74091	0.928056	0.0825644	1.51423	2.33119	0.000394835	1.82481	2.77904	6.1e-05	1.08072	1.2044	0.0130137	17300000	8247181	22200000	16700000	8980414	11100000	25800000	8008940	9760883	29900000	33100000	42700000	39400000	43300000	39000000	48800000	34100000	39000000
Q7SZH7;Q498G7;A0A1L8GNZ7	Q498G7	prkcd	Protein kinase C delta type (EC 2.7.11.13) (nPKC-delta)		-0.312275	0.84643	0.942187	-0.0558352	0.113043	0.928211	0.25644	0.626263	0.651991	0.0904422	0.552163	0.33461	0.402717	1.63046	0.025825	0.146277	0.70562	0.264132	0.658133	1.97266	0.00187379	0.970407	2.61865	0.000552891	0.713968	2.04449	0.00321518	67100000	63300000	76300000	58200000	61100000	40000000	46000000	34700000	79900000	55300000	84400000	75800000	108000000	89200000	88500000	67500000	82700000	75500000
A0A1L8HCY3;A8WH47	A8WH47	cxadr	LOC100127253 protein		-0.312984	0.653611	1	0.171262	0.345394	0.80431	0.484245	1.49425	0.163178	0.792764	1.48634	0.0157231	1.10575	2.11212	0.00328854	0.621502	1.30554	0.0361371	0.786502	2.16856	0.00113057	1.09949	3.20766	6.2e-05	0.61524	2.23809	0.00314298	66900000	138000000	131000000	64000000	122000000	79500000	94100000	86100000	153000000	119000000	140000000	169000000	234000000	157000000	234000000	192000000	206000000	153000000
Q5XGY7;Q5M7F0;A0A1L8H1L5	Q5M7F0	vamp8	LOC496218 protein		-0.313568	0.50455	1	0.778593	0.863545	0.445251	1.09216	1.48211	0.0808333	0.460803	0.811556	0.113916	0.77437	1.46145	0.01674	-0.31779	0.138628	0.917964	0.718432	1.44256	0.00641805	1.032	2.55605	0.00054902	-0.0601602	0.256963	0.631277	48000000	87400000	98400000	38800000	42200000	46800000	80900000	49100000	31900000	44000000	44100000	107000000	122000000	106000000	125000000	85000000	120000000	64900000
A0A310TN48	A0A310TN48	stk31			-0.31575	0.468959	1	-0.230938	0.413449	0.726259	0.0848122	0.166301	0.919036	0.803196	1.7204	0.00894778	1.11895	2.56451	0.00199121	1.03413	3.03923	0.0013	0.669734	1.55021	0.00528777	0.985485	2.48756	0.000551181	0.900672	3.12519	0.000549004	17700000	13100000	12200000	21100000	18000000	22500000	13800000	15400000	33800000	30800000	29100000	34800000	35300000	30100000	26100000	47900000	30900000	30100000
A0A1L8HMY1	A0A1L8HMY1	dnaja1	dnaJ homolog subfamily A member 1-like		-0.329992	0.24213	1	-0.0520649	0.0269338	0.968915	0.277927	0.323063	0.794425	0.933327	0.895654	0.071068	1.26332	1.66897	0.00805851	0.985392	1.09972	0.0456588	1.18015	1.23008	0.00855993	1.51015	2.68373	0.000192199	1.23222	1.62639	0.00423043	41600000	29200000	10500000	47600000	17500000	19100000	47100000	19400000	26700000	72100000	82400000	58800000	69900000	64800000	66300000	67100000	75000000	16900000
Q8AVG7;Q6DFD4;O93289;A0A1L8GM25;A0A1L8GM26;Q7ZX45	Q8AVG7	cdc20	Cdc20 protein		-0.336532	0.270542	1	0.116867	0.0634516	0.943005	0.453399	0.481262	0.662034	0.288583	0.481111	0.316548	0.625114	1.11625	0.0445315	0.171716	0.415476	0.446874	0.378264	0.607886	0.115381	0.714796	2.72137	0.0006399	0.261397	0.545587	0.173093	41400000	44700000	15000000	38300000	25200000	37400000	27900000	31400000	49500000	15800000	38100000	57400000	49300000	48800000	42400000	58900000	13900000	62100000
A0A1L8EV99;A0A1L8ENH8	A0A1L8EV99	snx4	PX domain-containing protein		-0.339048	0.314041	1	-0.789782	1.02961	0.331881	-0.450734	0.701217	0.565683	1.57029	1.80973	0.00529474	1.90934	2.34268	0.00172046	2.36007	3.01196	0.000325	0.722064	0.948223	0.0265877	1.06111	1.47482	0.00426365	1.51185	2.25222	0.00103797	22000000	5634982	8157749	7808366	22600000	28100000	8163975	16000000	59600000	51300000	49800000	36000000	44700000	41500000	42100000	20100000	37700000	16500000
Q7SZ03;A0A1L8HZM9	Q7SZ03	dnaja4	MGC64353 protein		-0.343828	1.70952	0.457026	-0.108688	0.210777	0.881725	0.23514	0.489378	0.733746	0.596769	1.53155	0.0181475	0.940597	2.20216	0.00325	0.705457	1.46178	0.024437	0.753272	2.53583	0.000548686	1.0971	3.16372	5.93e-05	0.86196	2.08112	0.00248472	28300000	27000000	14200000	29500000	18200000	30100000	18200000	20900000	26400000	50600000	40800000	41500000	47300000	49300000	49400000	37600000	40000000	36000000
A0A1L8FJW3;Q6IR51	Q6IR51	hif1an	MGC84481 protein		-0.348175	0.699425	1	0.601517	0.336499	0.720111	0.949692	0.619319	0.505964	1.36716	1.18756	0.0245111	1.71533	1.5163	0.00924066	0.76564	0.611705	0.214079	0.445393	0.75872	0.0631111	0.793568	1.40792	0.0063	-0.156124	0.242011	0.678634	4977705	20800000	23800000	60300000	17500000	45300000	43600000	55300000	75200000	9056303	25200000	72500000	63100000	62200000	72400000	60900000	42000000	65900000
Q68FI2;Q7SZ92;A0A1L8GQQ3;Q6DKM7;Q7ZXN5	Q68FI2	akr1c1	MGC86423 protein		-0.349735	0.303304	1	-0.345552	0.288043	0.780246	0.00418234	0.00587606	1	0.689691	0.84778	0.0912751	1.03943	1.73742	0.00808263	1.03524	1.65804	0.0116715	1.06979	1.16072	0.0111125	1.41952	2.02451	0.00078972	1.41534	1.9555	0.0022099	23500000	22800000	8586155	23600000	16700000	22700000	16700000	5969916	26200000	38100000	49500000	38800000	28700000	45700000	40800000	36200000	42100000	11300000
A0A1L8H055	A0A1L8H055				-0.355675	1.25699	0.662529	0.548015	1.03819	0.390337	0.903689	1.9596	0.0508	1.35568	2.97768	0.00084539	1.71135	3.73891	0.000624176	0.807661	1.60376	0.0167848	2.24542	4.68125	0	2.60109	5.46532	0	1.6974	3.25559	0.0001	68100000	81200000	127000000	62600000	37100000	38600000	61300000	42400000	100000000	128000000	145000000	221000000	261000000	236000000	297000000	276000000	250000000	172000000
Q5I005	Q5I005	ube2c	LOC496302 protein		-0.362435	0.757183	0.982819	-0.161226	0.307219	0.820291	0.20121	0.262756	0.844825	2.52412	1.73579	0.00503359	2.88655	1.9078	0.00299005	2.68534	1.79564	0.00526716	3.19742	6.34437	0	3.55986	5.19874	0	3.35865	5.17089	0	16800000	12900000	22200000	221000000	15700000	18900000	22000000	25300000	241000000	188000000	143000000	282000000	225000000	170000000	227000000	367000000	166000000	192000000
A0A1L8FSA6	A0A1L8FSA6	psmg4	proteasome (prosome, macropain) assembly chaperone 4 S homeolog		-0.362977	0.614584	1	-0.308774	0.447836	0.696461	0.054203	0.072808	0.974868	1.43542	1.64866	0.00755598	1.7984	2.08186	0.00249434	1.74419	1.97948	0.00461564	0.296902	0.526844	0.168498	0.659879	0.922817	0.0278075	0.605676	0.839484	0.0496044	13500000	18100000	29600000	70200000	22000000	91100000	73400000	81100000	131000000	72900000	69800000	96000000	70300000	96700000	89700000	122000000	72600000	96100000
A0A1L8G9X7	A0A1L8G9X7	tfrc	transferrin receptor		-0.367085	0.711883	1	0.349428	0.564726	0.61885	0.716513	1.66186	0.08767	1.56417	2.92612	0.000863768	1.93126	3.82239	0	1.21474	2.49812	0.00315	2.54112	1.49614	0.0020012	2.90821	1.70755	0.00119126	2.19169	1.31317	0.00719662	139000000	187000000	212000000	106000000	186000000	8088716	182000000	142000000	260000000	363000000	357000000	502000000	746000000	516000000	628000000	512000000	658000000	379000000
Q6INV1	Q6INV1	ppm1b	MGC80245 protein		-0.368629	0.180744	1	-1.32408	0.854337	0.383755	-0.955447	0.857271	0.325708	0.800354	0.722259	0.127162	1.16898	1.21897	0.0247364	2.12443	2.13822	0.00374031	0.0713153	0.336284	0.445142	0.439945	0.746264	0.0623553	1.39539	2.13929	0.00154565	47100000	15200000	9047196	17100000	36500000	29900000	22200000	34300000	150000000	81000000	79200000	41500000	18000000	50900000	67000000	46100000	17600000	11500000
A0A1L8G3G3;Q5HZL6	Q5HZL6	prim2	LOC496363 protein (Fragment)		-0.3695	1.20608	0.6728	-0.58112	2.75264	0.0247407	-0.21162	0.547234	0.72539	0.917783	1.32922	0.0199598	1.28728	1.73018	0.00691538	1.4989	2.03353	0.00458423	1.02994	2.48346	0.00044592	1.39944	2.83059	0.000168302	1.61106	3.34694	0.000103704	40200000	9871856	35400000	25800000	21300000	17300000	19300000	37400000	62000000	78100000	77400000	61800000	82000000	55900000	53900000	52100000	45400000	43400000
Q91719;P79957	Q91719	cgl	Cortical granule lectin (Egg cortical granule lectin)		-0.377713	0.838472	0.93876	0.0941048	0.119725	0.91577	0.471817	0.777848	0.48857	4.69765	5.81579	0	5.07536	5.95059	0	4.60354	5.25883	0	5.28466	4.49067	0	5.66237	4.64463	0	5.19055	4.29097	0.000717949	26400000	19300000	31600000	42500000	20200000	8405016	16500000	47800000	436000000	685000000	818000000	978000000	880000000	940000000	793000000	1350000000	836000000	550000000
A0A1L8ENX8;A1L3H7;A0A1L8EVW7;A0A1L8EVX4;A9ULU1;Q08AZ7;A0A1L8H9I5;A0A1L8HHP0	A1L3H7	prpf40a	LOC100037011 protein (Fragment)		-0.381547	2.18652	0.2972	-0.813397	2.07846	0.033871	-0.43185	1.00707	0.369496	-0.340097	0.0112159	1	0.04145	0.399077	0.463902	0.4733	1.29836	0.0463646	1.64871	1.9961	0.000700855	2.03026	2.3639	0.000261807	2.46211	2.63014	0.000346024	77000000	115000000	80800000	84100000	60100000	12900000	24200000	12900000	177000000	131000000	93000000	104000000	85800000	107000000	83500000	88200000	67700000	65600000
A0A1L8I1Q5;Q5U5D5;Q6PCG5;A0A1L8HR58;A0A1L8HR48	Q6PCG5	lnpep	Aminopeptidase (EC 3.4.11.-)		-0.392371	0.668236	1	0.132675	0.214746	0.864995	0.525045	1.50595	0.162458	2.03089	2.62339	0.000805405	2.42326	3.13782	0.000546154	1.89821	2.72345	0.0014144	0.644194	1.42762	0.00764286	1.03656	2.49898	0.000526882	0.511519	1.58656	0.010254	13400000	23300000	8897076	31200000	56000000	38700000	56100000	33200000	64800000	59000000	57600000	75700000	119000000	74200000	105000000	77600000	88400000	50600000
Q7ZTQ2;A0A1L8HLF9;A0A1L8HLE2;A0A1L8GXK2	Q7ZTQ2	acsl1	Facl2 protein (Facl2-prov protein)		-0.393601	0.423016	1	-0.0167866	0.0117693	0.981185	0.376815	0.637275	0.599924	0.886127	1.02043	0.0489075	1.27973	1.80282	0.00563444	0.902914	1.17689	0.0380863	1.6067	2.1227	0.000456845	2.0003	3.75217	0	1.62348	2.63773	0.000510515	7913969	27500000	24200000	29700000	20500000	10900000	9405153	10100000	33900000	47300000	51800000	23100000	47800000	42300000	46100000	58500000	53900000	20900000
A0A1L8GQX6;Q4KLR7;Q32NA8;A0A1L8EMC7;A0A1L8ETQ6	Q32NA8		LOC733420 protein (Fragment)		-0.401197	0.249763	1	-0.955229	1.00724	0.306598	-0.554031	0.503069	0.632505	-0.0609541	0.268463	0.657892	0.340243	0.524568	0.262515	0.894275	1.39015	0.0240979	-0.596961	0.0641051	0.979563	-0.195764	0.192231	0.796227	0.358267	0.940291	0.0496948	50500000	18500000	50400000	21600000	39700000	65900000	35000000	49100000	85500000	50500000	52200000	53900000	59400000	52000000	55800000	15100000	51500000	20100000
A0A1L8GSM8	A0A1L8GSM8	rasef	ras and EF-hand domain-containing protein-like		-0.418633	0.481879	1	-0.567885	0.714461	0.472184	-0.149252	0.698743	0.734244	-0.292215	0.118823	0.922415	0.126418	0.882488	0.198668	0.27567	2.46473	0.0257481	-0.0400457	0.269673	0.610521	0.378588	1.49984	0.0118312	0.52784	2.22636	0.00374481	61600000	55300000	59400000	53500000	53200000	60000000	39300000	42900000	72400000	67400000	74500000	63900000	56300000	58000000	74600000	63100000	53400000	64900000
Q7ZX78;A0A1L8HNQ2;Q7SZU1;Q76EZ3	Q7SZU1	ube2r2	Ube2r2 protein (Ube2r2-prov protein)		-0.42026	1.42252	0.444158	-0.313667	1.79226	0.317717	0.106593	0.333615	0.854759	2.60716	3.40974	0.000612	3.02742	3.69554	0	2.92083	3.71924	0	2.29054	3.71644	0	2.7108	4.01266	0	2.60421	4.10173	0.00041791	9830479	8422814	17000000	29200000	20400000	30400000	13600000	11700000	112000000	102000000	105000000	113000000	142000000	129000000	97200000	102000000	73100000	86300000
A0A1L8F009;A0A1L8F9X0	A0A1L8F009		WD_REPEATS_REGION domain-containing protein		-0.426798	0.296541	1	0.162779	0.0817622	0.928604	0.589577	0.669726	0.535818	-0.0114346	0.294665	0.608934	0.415363	2.17049	0.011856	-0.174214	0.182447	0.836414	0.519772	0.674314	0.0814751	0.94657	3.13458	0.000195315	0.356993	0.66125	0.10867	57400000	54400000	50600000	52600000	42800000	29500000	42500000	35400000	73300000	55200000	61100000	20700000	69800000	62700000	66700000	89800000	15600000	84400000
Q68F42;A0A1L8GMQ4	Q68F42	dpyd	Dihydropyrimidine dehydrogenase [NADP(+)] (DHPDHase) (DPD) (EC 1.3.1.2) (Dihydrothymine dehydrogenase) (Dihydrouracil dehydrogenase)		-0.428363	0.525746	1	0.0835838	0.0420932	0.958959	0.511947	0.384934	0.730537	0.75393	0.822878	0.0953465	1.18229	1.42214	0.0139926	0.670346	0.663525	0.186982	0.380847	0.605519	0.116392	0.80921	1.44745	0.00549279	0.297264	0.468178	0.226009	42200000	32900000	14000000	89300000	63700000	22300000	51300000	67100000	17300000	87700000	91000000	80700000	79200000	86900000	83900000	79900000	80500000	28300000
A0A1L8FAH5;O12976	O12976	psen1	Presenilin-1 (PS-1) (EC 3.4.23.-) (Presenilin alpha) (PS-alpha)		-0.430811	0.336912	1	0.52914	0.493392	0.620288	0.959951	1.02898	0.232588	0.578666	0.672823	0.160473	1.00948	1.03855	0.042575	0.0495267	0.328163	0.585348	0.473649	0.689814	0.0790113	0.90446	1.16553	0.0112613	-0.0554905	0.263332	0.618356	9040990	31500000	39200000	9865424	11500000	14900000	24200000	35500000	13800000	13400000	21700000	31500000	38600000	18800000	68400000	36500000	46300000	25800000
A0A1L8G7L5;A0A1L8G1S4	A0A1L8G7L5				-0.4448	0.240801	1	0.603107	0.705694	0.467995	1.04791	0.829272	0.326671	0.766529	0.940199	0.0667335	1.21133	1.11079	0.0331751	0.163421	0.454485	0.404242	0.805453	1.06528	0.0174559	1.25025	1.19976	0.00852205	0.202345	0.552774	0.180553	14200000	35900000	22200000	9941968	15400000	18100000	32400000	11300000	19500000	18500000	21400000	23100000	37600000	26400000	150000000	21900000	72800000	22100000
A0A1L8FGH7;A0A1L8G4Z3	A0A1L8FGH7		V-SNARE coiled-coil homology domain-containing protein		-0.449535	0.720635	0.930171	0.387127	0.566704	0.612937	0.836662	1.55698	0.0855317	0.370562	0.705825	0.162619	0.820097	1.42969	0.0172091	-0.0165648	0.28722	0.651262	0.535692	1.32731	0.0118706	0.985227	2.55626	0.000530447	0.148565	0.539033	0.20368	163000000	366000000	246000000	131000000	161000000	215000000	223000000	159000000	226000000	172000000	156000000	304000000	454000000	273000000	472000000	321000000	367000000	249000000
Q5XH53	Q5XH53	vamp1	LOC495063 protein		-0.452948	0.86226	0.832089	0.399557	0.887138	0.463136	0.852505	1.96368	0.06254	0.328822	0.717542	0.164344	0.78177	1.46001	0.0167524	-0.070735	0.235161	0.740684	0.515273	1.48151	0.00895664	0.96822	2.49579	0.000549738	0.115716	0.542322	0.218317	1180000000	2150000000	1990000000	908000000	1100000000	1390000000	1630000000	1100000000	1440000000	1220000000	1190000000	1790000000	3090000000	1810000000	3150000000	2270000000	2400000000	1880000000
A0A1L8HI43	A0A1L8HI43	pip4k2c	PIPK domain-containing protein		-0.454333	0.394065	1	-0.171827	0.0947032	0.921853	0.282506	0.264396	0.827918	0.72793	0.827554	0.0951067	1.18226	1.8897	0.00431378	0.899757	1.05501	0.0533495	0.808518	0.964502	0.0238011	1.26285	2.46994	0.000497059	0.980345	1.24467	0.012347	51700000	16400000	25800000	16000000	34700000	12700000	25100000	25400000	18500000	58100000	59300000	66600000	49800000	52300000	61500000	58100000	56600000	14400000
A0A1L8HFD9	A0A1L8HFD9	stx12	t-SNARE coiled-coil homology domain-containing protein		-0.46896	0.831431	0.879884	0.516302	0.820579	0.453611	0.985262	1.92298	0.0472889	0.198962	0.542919	0.285206	0.667922	1.47471	0.0184755	-0.31734	0.0895341	0.96037	0.682749	1.28735	0.0105068	1.15171	2.22621	0.000657247	0.166447	0.486466	0.230975	122000000	218000000	223000000	123000000	73300000	165000000	155000000	101000000	94400000	118000000	140000000	194000000	280000000	202000000	349000000	235000000	255000000	160000000
Q32NP4	Q32NP4	stx4	MGC130995 protein		-0.505734	0.942074	0.723069	0.314038	0.500749	0.669709	0.819773	1.40361	0.117908	1.16035	1.87239	0.00575418	1.66608	2.44586	0.00178118	0.84631	1.32775	0.0277427	1.99869	2.25979	0.000366222	2.50442	2.65725	6.25e-05	1.68465	1.89202	0.00227556	37000000	107000000	57800000	38000000	24600000	26600000	84700000	15300000	90700000	82000000	78400000	156000000	208000000	114000000	218000000	171000000	163000000	127000000
A0A1L8GCS1;Q6DCK0	Q6DCK0	stip1	Stip1-prov protein		-0.512196	0.698414	0.951511	0.172307	0.291676	0.8237	0.684503	1.26327	0.164663	2.26115	2.44471	0.000946835	2.77335	2.79651	0.000649573	2.08885	2.43462	0.00159452	1.71522	2.69925	0.000255513	2.22742	3.11132	9.61e-05	1.54292	2.86434	0.000345192	29300000	12400000	11000000	5079801	9714177	17000000	23300000	23900000	50700000	55500000	42500000	55500000	83300000	48500000	92200000	119000000	53100000	37600000
A1L2N5	A1L2N5		LOC100036902 protein		-0.515743	0.215434	1	0.192667	0.0522644	0.948758	0.708409	0.332384	0.747068	1.76122	1.05274	0.0344829	2.27696	2.0884	0.0019697	1.56855	0.982201	0.0553132	2.56657	1.67365	0.00115909	3.08232	4.01061	0	2.37391	1.62661	0.00318814	15800000	17600000	67300000	97000000	17300000	25800000	12200000	35900000	128000000	171000000	339000000	18900000	136000000	226000000	210000000	155000000	17700000	211000000
A0A1L8G6R5;A0A310TWL8;Q5U5B9;Q641G6;A0A1L8G6X8;P06893	A0A1L8G6R5		Histone H2B		-0.541698	1.39443	0.45229	-0.740486	1.59359	0.0903234	-0.198788	0.290922	0.834197	1.56359	2.42196	0.002144	2.10529	2.92286	0.000666667	2.30408	3.00378	0.000321649	1.10395	3.31785	0.000173836	1.64565	3.74025	0.000139713	1.84444	3.63281	0.000167665	6816455	24800000	13100000	13100000	19400000	15800000	14700000	23000000	84400000	79800000	42900000	59600000	61800000	47900000	44300000	75500000	36900000	44600000
A0A1L8ELN9;A0A1L8ESZ1;Q498K9;Q68FI1	Q498K9	lsm14b	Protein LSM14 homolog B-B (RNA-associated protein 42) (xRAP42) (RNA-associated protein 55B-B) (RAP55B-B)		-0.550375	0.599596	1	0.0988784	0.0643223	0.943469	0.649253	0.928571	0.328224	2.47657	2.07366	0.00235918	3.02694	2.81974	0.000672566	2.37769	2.1026	0.00372083	1.71124	2.19799	0.000445304	2.26161	4.2268	0	1.61236	2.3687	0.000780066	36400000	4983091	10700000	7065010	13200000	21000000	27600000	15100000	27900000	81400000	66700000	66200000	93200000	82300000	77400000	102000000	75600000	25100000
Q7T0Y0	Q7T0Y0	lrrc47	MGC68895 protein		-0.554115	0.270977	1	-1.43624	0.993608	0.268829	-0.882127	0.911178	0.310735	-0.689196	0.0935436	0.967788	-0.135081	0.218424	0.754681	0.747046	1.75068	0.0129819	-0.56131	0.117594	0.936885	-0.007195	0.296075	0.540142	0.874932	2.08567	0.00248394	36900000	19800000	30900000	27200000	27500000	30800000	18000000	28100000	61300000	57900000	35100000	39000000	45700000	12000000	39000000	19700000	4830832	53000000
A0A1L8G3V8	A0A1L8G3V8	tfrc	transferrin receptor		-0.559103	0.456959	1	0.207832	0.115715	0.912416	0.766936	0.901014	0.321479	1.66622	1.95977	0.00414867	2.22532	4.97959	0	1.45838	2.17423	0.00380861	1.09837	1.16099	0.0109522	1.65748	2.56675	0.000280475	0.890543	1.11858	0.0181618	17200000	15700000	19900000	13600000	15500000	43900000	31100000	16700000	20300000	62700000	46800000	70400000	88500000	57100000	87300000	79500000	99800000	18400000
A0A1L8EKZ9;A0A1L8ES41;Q6GR45	Q6GR45	eif6	Eukaryotic translation initiation factor 6 (eIF-6)		-0.569473	0.30512	1	-1.09824	0.626055	0.47069	-0.52877	0.699194	0.525772	-0.448145	0.150529	0.894836	0.121327	0.536323	0.310806	0.650097	1.2366	0.0408662	-0.00531578	0.298772	0.53946	0.564157	1.69878	0.00480816	1.09293	1.9476	0.0024876	167000000	129000000	108000000	141000000	87100000	125000000	81500000	108000000	384000000	216000000	187000000	128000000	126000000	162000000	191000000	117000000	228000000	133000000
A0A1L8GIZ0;A0A1L8GDX0;Q52L24	A0A1L8GDX0				-0.569983	0.828348	0.829035	-0.443207	0.702325	0.514272	0.126776	0.112168	0.936202	0.576631	0.799257	0.110244	1.14661	1.2796	0.0205426	1.01984	1.18875	0.034731	0.455543	1.56203	0.00894897	1.02553	1.91164	0.00147526	0.89875	1.883	0.00325603	17700000	37900000	58500000	12300000	33000000	25200000	23600000	34300000	51100000	57400000	83700000	33200000	65400000	37800000	102000000	45700000	42600000	43300000
[truncated: 717 more rows]
[truncated: 19 more columns]

## Sheet: Supp Data1b_Enrichment analysis
Category	Annotation	Background size	Cluster size	Category size	Intersection size	Enrichment factor	p-value	-log10(adjusted p-value)
[truncated: 12 more rows]
