# Supplementary material for: Profiling ubiquitin signalling with UBIMAX reveals DNA damage- and SCFβ-Trcp1-dependent ubiquitylation of the actin-organizing protein Dbn1
Source: Nat Commun. 2023 Dec 14;14:8293. doi: 10.1038/s41467-023-43873-0 (PMC10721886; doi:10.1038/s41467-023-43873-0)
Supplement: Supplementary file 5 — Supplementary Data 2 [file 41467_2023_43873_MOESM5_ESM.xlsx]

## Sheet: Supp Data 2_Total HSS proteome
Protein and gene information						Abundance values (LFQ)			General protein identification info
Protein IDs	Majority protein ID	Gene names	Protein names	Abundance	MS/MS count	HSS_01	HSS_02	HSS_03	Peptides	Razor + unique peptides	Unique peptides	Sequence coverage [%]	Unique + razor sequence coverage [%]	Unique sequence coverage [%]	Mol. weight [kDa]	Q-value	Score	id
Q7ZXG5;A0JMV0;A0A1L8HQJ7;A0A1L8HQK4;Q7SY79;P62972;A0A1L8HCZ9	P62972	ubb	Polyubiquitin;Ubiquitin	66598000000	90	26.5798	26.94		6	6	6	9.3	9.3	9.3	64.277	0	8.4534	2500
Q9I893	Q9I893	PCNA	Proliferating cell nuclear antigen	4990000000000	3087	27.473	27.4675	27.4495	5	5	5	42.9	42.9	42.9	14.187	0	12.765	2860
A0A1L8FG57;A0A1L8FG49;Q7SZ25;A0A1L8FG36;P08734	P08734	eno1	Alpha-enolase	4760000000000	4455	25.652	26.5291	26.1622	2	2	2	22.6	22.6	22.6	14.583	0.0013254	3.4007	3828
A0A1L8G0X3;Q92130	Q92130	H2B	Histone H2B	3870000000000	3004	27.4687	28.0148	27.3629	27	27	4	8.9	8.9	2.2	273.76	0	74.38	2061
A0A1L8G769	A0A1L8G769			2770000000000	3515	33.2971	33.3154	33.3848	45	45	6	56.8	56.8	9.1	51.248	0	190.02	2784
Q6GPU5	Q6GPU5			2690000000000	1313	28.5353	27.9003	29.0236	9	3	3	17.2	12.3	12.3	22.724	0	11.145	4064
A0A1L8EXC8;O93400;Q32NP0	O93400	actb	Actin, cytoplasmic 1;Actin, cytoplasmic 1, N-terminally processed	2610000000000	2786	25.3692	25.6458	25.5309	5	5	5	4.7	4.7	4.7	103.59	0	6.9345	1980
A0A1L8FIG2	A0A1L8FIG2			2440000000000	2556	33.2699	33.1724	33.3105	39	39	39	62.2	62.2	62.2	21.789	0	274.87	1752
Q8AVP8;Q70YG6	Q8AVP8	cyp	Peptidyl-prolyl cis-trans isomerase	2400000000000	2192	28.1074	28.1359	28.2677	6	6	6	6.9	6.9	6.9	67.065	0	10.109	659
A0A1L8I0T9;A0A1L8HQI1;P52301	P52301	ran	GTP-binding nuclear protein Ran	2250000000000	1876	24.3363	24.3327		33	2	2	56.8	7.9	7.9	35.206	0	7.0614	991
B7ZR28;P06180	P06180	N1	Histone-binding protein N1/N2	2080000000000	3137	26.6476	25.7311	25.2693	21	4	0	5.3	0.5	0	303.71	0	8.9965	265
Q6DD48	Q6DD48	pgk1	Phosphoglycerate kinase	1910000000000	2698	26.6108			18	9	9	19.2	10.6	10.6	77.762	0	24.338	3071
A0A1L8GL32	A0A1L8GL32			1880000000000	2894	33.3307	33.4657	33.2799	111	58	4	52.8	26.8	2.6	169.45	0	189.14	3674
A0A1L8GQX2;Q7SYU9;P42119	P42119	ldhb	L-lactate dehydrogenase;L-lactate dehydrogenase B chain	1860000000000	1718	26.654	22.9239	26.896	2	2	2	2.6	2.6	2.6	89.111	0.0011138	3.5094	1364
Q6GPP8	Q6GPP8	hba-l5		1710000000000	1003	27.1854	27.875	28.0606	3	3	3	10.6	10.6	10.6	32.444	0	6.311	1924
Q3KPP7;Q7SYU5	Q3KPP7		Fructose-bisphosphate aldolase	1700000000000	2627	28.156	27.6552	28.1395	24	4	4	16.3	4.2	4.2	150.38	0	12.05	2789
Q6NRQ9	Q6NRQ9			1630000000000	2609	30.3375	31.5761	31.4111	29	4	3	47.2	11.8	8.5	28.044	0	15.934	4611
Q498I1;Q7ZX89	Q498I1	grhpr.2		1510000000000	2089	29.4946	28.8818	28.9548	6	3	3	7.4	3.9	3.9	76.403	0	8.2372	5002
A0A1L8FA08;A0A1L8FA11	Q7ZX84			1470000000000	2384	28.554	28.9211	28.011	15	3	3	20.3	5.4	5.4	64.563	0	9.5335	3139
A0A090B2N7;P49739	P49739	mcm3	DNA helicase;Maternal DNA replication licensing factor mcm3	1460000000000	3352	24.6193	23.7353	23.3793	18	18	18	17.6	17.6	17.6	61.882	0	44.155	2792
Q6GPT0	Q6GPT0			1360000000000	1465	30.293	30.0789	30.2736	33	33	33	40.7	40.7	40.7	60.681	0	124.65	2053
Q8JHA7;Q7SZA7	Q8JHA7	hpgds		1360000000000	1019	31.1261	30.8783	31.1377	48	9	9	33.6	6.8	6.8	122.79	0	140.09	3692
Q6AZV1	Q6AZV1	hsp90ab1		1280000000000	4070	29.1721	29.0295	28.8538	61	9	9	37.2	6.8	6.8	143.15	0	15.734	1656
A0A1L8GCW3;P45593	P45593	cfl1-b	Cofilin-1-B	1250000000000	2412	24.6123	25.8083	26.3659	10	10	10	31	31	31	28.056	0	48.206	2671
Q8AVE2;Q91624	Q8AVE2	hspa1l		1210000000000	2608	29.3283	29.3245	29.0929	32	32	13	23.3	23.3	9.8	111.49	0	158.5	1647
Q8AY70	Q8AY70	gapdh	Glyceraldehyde-3-phosphate dehydrogenase	1200000000000	1822	26.3915	27.1812	26.8476	3	3	3	7.2	7.2	7.2	51.936	0	5.4475	4204
Q6GQF3;A0A1L8HX68	Q6GQF3	uba52		1160000000000	1707	29.6987	29.9054	29.5499	33	23	6	30.7	26.6	7.3	87.846	0	70.732	2889
A0A1L8H000;A0A1L8GZW7	A0A1L8GZW7			1140000000000	2629	33.0012	33.1037	32.8809	22	22	16	22.3	22.3	16.5	78.868	0	87.613	1539
A0A1L8EMK3;O93477	O93477	ahcy-b	Adenosylhomocysteinase B	1090000000000	2257	26.6928	26.4801	26.9871	4	4	4	14.5	14.5	14.5	20.184	0	8.9624	104
A0A1L8HSA2;P23787	P23787	vcp	Transitional endoplasmic reticulum ATPase	1080000000000	2264	22.5413	24.6822		28	28	28	92.4	92.4	92.4	10.259	0	113.42	2436
A0A1L8G0S1;P84233;Q92133;A0A310TTQ1;A0A310TSG7	P84233	hist1h3g	Histone H3.2;Histone H3	1050000000000	946	24.6239	25.1236	25.6904	12	12	12	14	14	14	93.877	0	34.55	1937
P17508;Q7ZXA2	P17508	eef1a-o1	Elongation factor 1-alpha, oocyte form;Elongation factor 1-alpha	1050000000000	1723	26.2039			13	13	4	16.7	16.7	5.7	106.8	0	28.529	1907
A0A1L8F5P2;P30883	P30883	tubb4	Tubulin beta-4 chain	949000000000	1859	26.2051	26.5183	25.9692	6	6	6	9.2	9.2	9.2	86.454	0	7.1798	1301
A0A1L8HTT3	A0A1L8HTT3			860000000000	1687				4	4	4	21.3	21.3	21.3	23.92	0	23.923	1990
P70010;P70071	P70010	nme2	Nucleoside diphosphate kinase A1;Nucleoside diphosphate kinase	858000000000	1072	25.8905	26.3293		26	26	8	17.6	17.6	5.3	152.69	0	81.858	2473
A1L1C4;A0A1L8FA40	A1L1C4	siva1		854000000000	912	27.2328	27.5128	27.262	8	2	2	26.8	5.9	5.9	30.897	0	5.828	3906
Q6NRV3	Q6NRV3	tuba1a		846000000000	1495	26.0742			9	9	9	11.9	11.9	11.9	103.31	0	12.326	3415
A0A1L8H3C0;Q7ZXB1	Q7ZXB1	mcm7-b	DNA replication licensing factor mcm7-B	838000000000	2353	25.2312		26.5015	36	18	18	47.2	29	29	67.509	0	63.291	3230
B7ZQW8;Q9W603	Q9W603	SUPT16H	FACT complex subunit SPT16	831000000000	2805	26.1949	25.7586		6	6	6	20.5	20.5	20.5	40.655	0	10.838	4661
A0A1L8FWS1;A0A090AZM4;Q5FWY4	Q5FWY4	Mcm6	DNA helicase;Maternal DNA replication licensing factor mcm6	829000000000	2597	24.3994	24.1924		14	14	3	7.7	7.7	1.7	154.31	0	23.023	2826
A0A1L8FDX2;Q7ZWN5	Q7ZWN5	tpi1	Triosephosphate isomerase	815000000000	1164	25.5385	24.9243	24.8629	6	2	2	30.7	10.2	10.2	23.634	0	5.9043	198
Q7ZY52;P51469	P51469	gapdh	Glyceraldehyde-3-phosphate dehydrogenase	812000000000	1210	24.253	23.8226	24.0318	36	27	5	27	22.7	6.7	93.755	0	123.82	1567
Q01588;Q6NRZ5;A0A1L8HDB4	Q01588	rpa1	Replication protein A 70 kDa DNA-binding subunit	811000000000	1983	25.7786	25.7111		3	3	1	15.6	15.6	4	22.429	0	5.0062	757
A0A1L8FMV1	A0A1L8FMV1			806000000000	2306	32.6485	32.5955	32.6402	84	59	59	61	49.5	49.5	70.195	0	323.31	3770
Q7SZB1;Q7ZY51	Q7SZB1		Profilin	800000000000	1275	29.7668	29.7121	29.3606	4	4	4	18.7	18.7	18.7	21.973	0	39.058	4345
Q8JHF9;Q7ZWU1	Q7ZWU1	stip1		800000000000	2587	30.421	30.3649	30.3505	6	6	6	23.4	23.4	23.4	37.735	0	144.78	1586
Q3B8I6	Q3B8I6	wu:fj06d02		793000000000	881	29.4831	29.4353	29.1737	26	26	5	18.1	18.1	5	139.1	0	99.547	1802
Q6GMY9	Q6GMY9	cse1l	Exportin-2	784000000000	1648	27.6079	27.6605	28.3806	5	5	5	7.1	7.1	7.1	55.789	0	7.3082	1985
P45695;A0A1L8GJZ1	P45695	cfl1-a	Cofilin-1-A	775000000000	1616	24.6134	23.7977	24.2519	23	23	23	9.1	9.1	9.1	286.77	0	38.399	645
A0A1L8EZY5	A0A1L8EZY5	ckb	creatine kinase, brain	765000000000	1239	33.0882	33.2062	32.7755	52	52	12	43.5	43.5	14.7	68.226	0	204.09	419
A0A1L8GJ67;P70040	P70040	fen1-a	Flap endonuclease 1-A	760000000000	1318	24.278	23.3072	23.7277	29	29	6	75.3	75.3	23.7	24.582	0	59.685	620
A0A1L8G0L3;Q6PAB3	Q6PAB3	mdh1	Malate dehydrogenase, cytoplasmic	755000000000	1235	26.5482	26.1446	26.2932	4	4	4	4.6	4.6	4.6	111.14	0	14.915	2505
Q5FWN5	Q5FWN5	msh6		752000000000	3098	27.3008			15	12	9	15.6	13.2	8.1	90.05	0	24.597	4540
A0A1L8GLB0;Q642Q1;Q7ZY60	Q642Q1	uba2-a	SUMO-activating enzyme subunit 2-A;SUMO-activating enzyme subunit 2-B	746000000000	1849	26.1217	26.7281	25.8005	6	6	5	8.3	8.3	6.9	72.804	0	7.6769	1476
A0A1L8GNF3;P55862	P55862	mcm5-a	DNA replication licensing factor mcm5-A	729000000000	1995	24.4944	24.2847	24.9208	41	14	14	37.9	18.4	18.4	97.218	0	81.065	1389
Q6GND4	Q6GND4	dbi		719000000000	1033	31.7455	31.6756	31.9015	53	53	8	33.4	33.4	4.8	131.61	0	323.31	1730
A0A1L8FNR6	A0A1L8FNR6			715000000000	2049	32.6178	32.4943	32.8058	25	25	7	43.1	43.1	12.8	37.142	0	323.31	2028
Q6INS0	Q0IHD7	gstt1		704000000000	1196	30.6014	30.6514	30.3514	13	13	13	32.1	32.1	32.1	33.425	0	63.706	1702
A0A1L8GPN4;P55861	P55861	mcm2	DNA replication licensing factor mcm2	689000000000	2382	24.3518	24.5225	24.1658	16	16	10	36.2	36.2	31	24.873	0	26.338	3101
Q801S7;Q9DEE8	Q801S7	uba1a		689000000000	1631	28.735	28.6928	28.5537	3	3	3	5.6	5.6	5.6	44.201	0	13.034	3987
A0A1L8HSP3;Q5XGK8;Q7ZYP8	Q5XGK8			674000000000	1447	27.1421	26.9689		23	23	23	26.4	26.4	26.4	107.44	0	125.66	1581
B7ZPZ8;A0A1L8H8G6	B7ZPZ8	tmsb4x		673000000000	806	27.4948	27.7516	27.9562	5	5	5	3.3	3.3	3.3	196.5	0	7.1377	3304
Q7SZ09;A0A1L8GJV4;P26642	P26642	eef1g	Elongation factor 1-gamma-A	672000000000	1295	26.7005	26.7353	26.8181	3	3	3	3.1	3.1	3.1	64.73	0.0027802	2.9672	5
Q5XHE0	Q5XHE0	taldo1	Transaldolase	663000000000	1939	28.0098	26.4774	27.3102	7	2	2	19.8	5.8	5.8	38.681	0.0013242	3.3758	2197
A0A1L8F8T2;Q8JGT5	Q8JGT5	sae1	SUMO-activating enzyme subunit 1	655000000000	1288	28.1078	28.2136	27.9896	31	31	3	45.7	45.7	9.1	27.247	0	142.92	4289
A0A1L8FLY7;Q8AVT0	Q8AVT0	eno1		653000000000	789	28.3129	28.1517	28.3539	7	7	7	13.4	13.4	13.4	64.796	0	21.649	2770
Q7SZ23;Q90WM9	Q7SZ23	gstm1		636000000000	1473	30.4001	30.5618	30.4762	14	14	14	68.1	68.1	68.1	12.373	0	194.21	3825
B7ZR98;A0A1L8G3W7;Q06459;Q8AVC8;Q3KPL2;Q6GQE3;A9ULV9;A1A645	A1A645	ncl		613000000000	1718	30.495	30.4354	29.9902	8	8	8	16.6	16.6	16.6	58.198	0	36.793	1744
Q3KQ54	Q3KQ54	atic		601000000000	1343	29.0926	28.8466	28.6475	23	23	4	26.7	26.7	7.4	64.096	0	49.684	4084
A0A1L8ERZ6	Q5XGK1	kpnb1	karyopherin (importin) beta 1	589000000000	968	31.5725	31.403	31.3941	19	19	1	15.3	15.3	1	100.45	0	73.806	3423
A0A1L8GM46;Q2VPH0	Q2VPH0			587000000000	1457	30.6225	30.8593	30.541	18	18	18	26.7	26.7	26.7	76.789	0	56.629	4727
Q2TAV8;A0A1L8F9Z9;O13046	O13046	wdhd1	WD repeat and HMG-box DNA-binding protein 1	573000000000	1623	26.5719	26.3156		6	6	6	18.3	18.3	18.3	21.323	0	17.144	3469
Q9I8J7	Q9I8J7	tktl2		569000000000	1257	29.8514	30.4719	29.7442	9	9	9	17.8	17.8	17.8	29.983	0	105.28	1719
Q76LD3;A0A1L8HK04	Q76LD3	pold3		568000000000	1374	29.757	29.2214	29.3443	8	8	3	30.2	30.2	12.3	26.565	0	25.851	3565
O93522	O93522	myh9		563000000000	3277	26.8674	25.4673	25.7884	14	14	1	37.5	37.5	2.8	38.405	0	62.79	154
Q7ZTL5;A0A1L8HCN3	Q7ZTL5	cct8		556000000000	1446	28.5883	28.3637	28.4048	7	7	7	59	59	59	17.04	0	53.991	366
A0A1L8FYX1;P30664	P30664	mcm4-b	DNA replication licensing factor mcm4-B	554000000000	1968	24.3226	25.3232	24.5978	151	19	19	68.6	17	17	120.23	0	323.31	3786
A0A1L8EVI2	A0A1L8ENT4			541000000000	1420				2	2	2	6.9	6.9	6.9	44.942	0.0017579	3.3106	1233
A0A1L8G6D6;A0A1B4WRB1;A0A1L8G640	A0A1L8G6D6	msh2	mutS homolog 2	535000000000	1765	32.7762	32.2991	32.2517	14	2	2	50.8	13.5	13.5	22.106	0	61.291	4967
Q6P7J6;A0A1L8I2F3	Q6P7J6	glrx		534000000000	828	28.9171	28.0104	29.8901	12	12	12	17	17	17	69.685	0	14.677	3315
A0A1L8H2S5	A0A1L8H2S5			509000000000	2054	32.8043	32.8003	32.7862	29	29	15	60.9	60.9	40.6	21.996	0	323.31	677
Q90X16	Q90X16	anxa4	Annexin	494000000000	1637	28.613	28.7927	28.8924	5	5	5	29.6	29.6	29.6	20.965	0	15.428	1565
Q9DE46;B7ZRF3;B1WBE2;A0A1L8H5S1	Q9DE46	pola1	DNA polymerase alpha catalytic subunit;DNA polymerase	485000000000	2183	23.6543		23.43	2	2	2	9	9	9	23.378	0.00047	4.2792	4107
Q6INZ4;Q9PVV5;Q6PGT4	Q6INZ4	set		485000000000	1070	30.9402	31.0305	30.8017	83	83	82	66.3	66.3	66.3	66.842	0	323.31	1629
Q6PAB5;A0A1L8GQM4	Q6PAB5	akr1b1		480000000000	1216	31.8446	31.6795	31.6374	14	14	6	12.6	12.6	7.1	70.22	0	49.05	3126
Q6NTQ5;A0A1L8G1Y2;Q9W791	Q6NTQ5	tcp1	T-complex protein 1 subunit alpha	474000000000	1495	28.5807	28.3628	27.5392	40	40	40	24.3	24.3	24.3	143.54	0	115.76	638
Q76BK2	Q76BK2	mif	Macrophage migration inhibitory factor	467000000000	298	25.4786	25.6051		16	6	2	28.2	13.5	5.4	54.176	0	17.529	4090
Q7ZYA3	Q7ZYA3	pgm1		466000000000	1178	29.3244	29.2383	29.6518	6	6	6	37.4	37.4	37.4	13.482	0	12.802	434
A0A1L8H048	A0A1L8H048			465000000000	580				86	3	3	50.6	1.5	1.5	110.7	0	8.4852	251
Q3B8B3	Q3B8B3	uchl1	Ubiquitin carboxyl-terminal hydrolase	462000000000	1136	27.5345	27.8585	29.1323	15	4	4	13.6	3.9	3.9	81.007	0	9.9852	1916
Q9PSX0;Q91384	Q9PSX0	aldoc	Fructose-bisphosphate aldolase	450000000000	1202	27.9417	27.603	27.6455	3	3	3	12.4	12.4	12.4	38.268	0.000243	4.8451	960
Q6NRU3	Q6NRU3	rfc2		449000000000	1068	30.3382	30.5767	30.3641	11	11	3	45.9	45.9	11	19.703	0	57.192	4216
A0A1L8FYB5	Q801E4			445000000000	974	26.8529	26.0968	25.9624	5	5	5	8.5	8.5	8.5	70.473	0	4.9148	3216
Q6DKM0;A0A1L8GYM8	Q6DKM0	cand1		445000000000	1583	31.7205	31.7191	31.8848	19	19	2	39.8	39.8	4.8	34.071	0	116.25	3355
A0A1L8GBH6	Q52M98			442000000000	1143	28.4245	28.7059	28.5069	7	7	7	98.8	98.8	98.8	8.8371	0	18.112	1923
A0A1L8HHN1;Q7ZYF2;A0A1L8HHL2	Q7ZYF2	tpt1	Translationally-controlled tumor protein homolog	440000000000	1077	28.4561	28.4443	28.0843	3	3	3	12.4	12.4	12.4	16.924	0.0019595	3.2056	4477
Q6IRQ8	Q6IRQ8	pgam1		438000000000	948	27.868	27.4926	27.2751	20	20	1	29.7	29.7	8	56.873	0	189.51	2937
A0A1L8EMU2;Q6GPW2	Q6GPW2	sumo2-b	Small ubiquitin-related modifier 2-B	436000000000	798	26.7062	26.1766	26.4611	8	2	2	12.4	5.1	5.1	57.135	0	5.4514	1674
A0A1L8F302	A0A1L8F302	pgk1	phosphoglycerate kinase 1	430000000000	742	33.0963	33.6844	34.2649	26	3	3	39.3	7.1	7.1	25.363	0	40.556	4856
Q7ZXP8	Q7ZXP8	eef2.1	RAB30, member RAS oncogene family	428000000000	1944	29.8028	29.2497	29.03	49	49	22	42.9	42.9	26.3	97.144	0	250.06	1552
Q8AVB7	Q8AVB7	cct2		425000000000	1390	28.5335	28.7187	28.5639	6	2	2	10.3	6.6	6.6	40.331	0.000477	4.5185	3087
P50143;A0A1L8F4Y5	P50143	cct3	T-complex protein 1 subunit gamma	407000000000	1210	27.2594	27.4859	27.6631	10	2	2	45.9	11	11	19.675	0	15.895	4852
Q8AVW5;A0A1L8FTM8	Q8AVW5	ywhaz		405000000000	868	31.1113	31.2905	31.2696	19	19	7	73.5	73.5	35.9	19.499	0	67.277	2741
Q6NTU4;Q90XE4	Q6NTU4	park7		405000000000	678	31.8128	31.9537	31.8493	49	49	11	76.7	76.7	29.4	34.111	0	239.84	5118
Q7SZB7;A0A1L8GUI3	Q7SZB7	rpl18a	60S ribosomal protein L18a	404000000000	816	28.9303	28.2541	28.1487	4	4	2	10.8	10.8	4.4	55.006	0	9.8939	2215
G3GBS3;Q6ING3	G3GBS3	PRDX2		404000000000	399	29.0379	29.6559	29.0755	16	16	16	69.1	69.1	69.1	19.851	0	77.661	433
B1WBD3	B1WBD3	aars	Alanine--tRNA ligase, cytoplasmic	403000000000	1852	25.8684	25.6784	25.2324	4	4	4	9.7	9.7	9.7	44.649	0	12.393	193
Q6DCF9	Q6DCF9	anxa7	Annexin	402000000000	1216	28.6871	28.8322	28.9626	15	15	15	26	26	26	41.322	0	136.59	5068
Q9W602;A0A1L8FFH1;A0A1L8FFF0;A0A1L8FFH2	Q9W602	ssrp1	FACT complex subunit SSRP1	388000000000	1284	26.0901	25.9939	25.9313	3	3	3	2	2	2	146.01	0.000475	4.4669	2306
Q6GN66	Q6GN66	cct4	T-complex protein 1 subunit delta	385000000000	1274	27.3631	27.2735	27.8058	19	3	3	10	2.3	2.3	190.49	0	5.2685	2266
A0A1L8GZZ1	Q5XHI4	optn		382000000000	1442	28.5078	28.5154	28.0305	23	6	2	54.3	29	12.9	22.753	0	48.831	4350
Q7SZ11	Q7SZ11		Annexin	380000000000	1544	27.6482	27.3967	27.6548	8	8	8	13	13	13	85.512	0	11.049	3411
Q5XHJ8	P14885	gsn		378000000000	1330	25.8691	27.8464	26.918	4	4	4	8.2	8.2	8.2	35.854	0	7.5684	2710
A0A1L8HIV1;Q5HZP1;A0A1L8HIQ8	Q5HZP1	rnaseh2b	Ribonuclease H2 subunit B	372000000000	1201	28.3452	28.0497	28.3169	11	11	2	11.4	11.4	2.4	98.526	0	32.436	447
Q5U510	Q5U510	rpa3		369000000000	255	28.665	28.2562	28.4412	7	7	3	13.9	13.9	4.5	58.118	0	15.32	2237
Q6GP33	Q6GP33	gpi	Glucose-6-phosphate isomerase	366000000000	795	28.0524	28.4828	27.979	10	10	10	20.3	20.3	20.3	55.801	0	18.405	2701
Q6NU90;A0A1L8HTP1	Q6NU90	lap3		365000000000	1160	28.9096	29.3793	28.9901	11	11	11	21.4	21.4	21.4	54.695	0	56.688	519
Q6DKE3	Q6DKE3	hist1h2aa	Histone H2A	364000000000	578	27.3528	27.4444	27.5114	9	5	1	11.9	8.5	2.2	68.044	0	72.929	2721
Q4V813	Q4V813	adh5	S-(hydroxymethyl)glutathione dehydrogenase	363000000000	869	27.2921	27.4431	27.0457	64	64	64	59.1	59.1	59.1	76.861	0	223.99	3869
A0A1L8HE73;Q6IP18	Q6IP18	rpa2-a	Replication protein A 32 kDa subunit-A	360000000000	607	24.4846	23.9548	23.5868	44	44	4	19.7	19.7	2.5	221.29	0	168.89	2430
A0A1L8EP28	A0A1L8EP28			360000000000	2090				57	2	2	31.7	1.5	1.5	162.57	0	8.9899	4038
Q7ZTM0	Q7ZTM0	cct5		351000000000	1544	28.5911	28.1287	28.4334	7	7	7	20.9	20.9	20.9	29.869	0	10.606	1351
Q4QQP4	Q4QQP4	rfc3		351000000000	1099	29.5067	29.7375	29.6814	21	21	6	32.4	32.4	9.9	58.737	0	107.14	1891
A0A1L8GPP7	A0A1L8GPP7			349000000000	1279	32.6283	32.6472	32.5892	69	69	69	36.4	36.4	36.4	136.18	0	315.43	3281
Q7ZTK2;P28049	Q7ZTK2	ssb-b	Lupus La protein homolog B	348000000000	1595	27.6524	26.994	27.537	7	7	7	9.5	9.5	9.5	111.5	0	11.972	4275
Q7SYQ4	Q7SYQ4	prdx6		347000000000	788	29.2911	29.1464	29.4295	12	12	3	7.2	7.2	2.8	206.6	0	31.106	995
A0A1L8EXB9	P06638			343000000000	146	25.6453	25.0674		20	20	7	14.8	14.8	7	155.77	0	40.897	2088
Q58E21	Q58E21	psma1	Proteasome subunit alpha type	342000000000	1055	26.8038	26.4553	26.3012	3	3	3	5.4	5.4	5.4	83.186	0.000243	4.8717	3290
Q6IND5	Q6IND5	vwa5a.2		336000000000	1197	32.3691	32.4214	32.2315	51	14	1	74.2	33	3.4	50.556	0	146.64	2383
Q6INT0;Q7ZXS2	Q6INT0	top2a	DNA topoisomerase 2	335000000000	1677	26.2692	25.9581	26.2559	19	2	2	26.4	4.7	4.7	56.035	0.0019604	3.2101	574
Q6IP81	Q6IP81	lta4h	Leukotriene A(4) hydrolase	331000000000	1105	26.7459	27.1059	26.9036	5	5	5	7.1	7.1	7.1	49.531	0	5.5766	423
Q6NTX9;A0A1L8HRX1	Q6NTX9	sub1		330000000000	701	30.9781	30.9775	30.022	47	47	6	39.6	39.6	8.7	79.331	0	323.31	951
Q6GMA6	Q6GMA6	cct6a		328000000000	1209	28.5351	29.1635	28.349	63	63	62	58	58	58	73.338	0	323.31	3887
O57468;A0A1L8HDP1	O57468	ywhae		325000000000	955	29.4359	29.4129	28.917	20	7	0	20	8.2	0	104.41	0	14.026	1911
Q7SZ22;A0A310U5D8	Q7SZ22	sumo3	Small ubiquitin-related modifier 3	324000000000	540	27.8968	28.2721	28.8885	8	8	3	21.7	21.7	9.3	58.684	0	24.919	724
Q6GQ58;A0A1L8HVG1	Q6GQ58	anxa3	Annexin	312000000000	1272	27.852	30.6619	28.7795	18	18	18	25.2	25.2	25.2	68.92	0	41.842	3666
Q7T0R7;Q05AY3	Q7T0R7	cndp2		311000000000	445	27.9071	27.8607	28.2022	5	5	5	4.2	4.2	4.2	144.82	0	9.575	992
A0A1L8F6N2	A0A1L8F6N2			310000000000	267				16	6	6	23.2	14.1	14.1	53.395	0	7.026	1331
Q6GM88;Q7ZWQ0	Q6GM88	rrm1	Ribonucleoside-diphosphate reductase	301000000000	1290	27.6079	27.5283	27.4491	3	3	3	10.4	10.4	10.4	36.145	0.0013204	3.3256	3844
A0A1L8HLU9;Q9DF71	Q9DF71	ISWI		298000000000	1372	27.6818			36	4	4	21.6	4.4	4.4	119.71	0	6.826	2335
A0A1L8G0A6;C8CBB3	C8CBB3			294000000000	545	29.4338	29.163	29.2857	7	7	2	14.4	14.4	4.5	51.268	0	20.433	5098
A0A1L8HWE8;Q5HZ68	Q5HZ68	gamt-b	Guanidinoacetate N-methyltransferase B	292000000000	191	26.6822	27.0176	26.8281	58	2	2	20.1	0.9	0.9	238.6	0	12.269	2457
Q8AVD2	Q8AVD2	psma3	Proteasome subunit alpha type	292000000000	1009	26.8553			22	22	22	26	26	26	80.15	0	189.41	2120
A0A1L8HMZ9	A0A1L8HMZ9			290000000000	400	33.3803	33.6364	33.5202	31	31	17	49.4	49.4	32.2	59.691	0	162.78	4817
Q7SZ34;A0A1L8H795;Q09005	Q09005	stmn1	Stathmin;Stathmin-1-B	289000000000	952	26.5799	27.1511	26.6178	4	4	3	3.7	3.7	3.7	92.662	0.001141	3.8135	525
Q7ZWN3	Q7ZWN3	chd4		287000000000	1555	26.9535	27.4133	26.7808	24	1	1	31.4	6.2	6.2	39.426	0.000471	4.2828	2015
Q6DCS9	Q6DCS9	ptgr1.2		287000000000	962	30.2122	29.9328	30.0329	9	9	9	30.1	30.1	30.1	26.299	0	19.166	2199
A0A1L8ERX6;Q7ZYS1;A0A1L8EKS8	Q6DJH3	rpl19	60S ribosomal protein L19	285000000000	845	28.0408	27.7827	28.0759	11	11	11	14.8	14.8	14.8	91.866	0	29.602	4814
Q6NTL0	Q6NTL0	rpia		282000000000	776	30.9706	30.9464	30.994	22	8	2	51.2	25.7	7.8	37.876	0	118.01	3210
A0A1L8ELC5	A0A1L8ELC5	cse1l	CSE1 chromosome segregation 1-like	282000000000	419	34.5873	34.4415	34.6493	59	59	23	55.4	55.4	26.1	102.83	0	323.31	450
A5D8M8;A0A1L8GL14	A5D8M8	nqo1		280000000000	641	31.9689	31.5905	31.9459	11	11	2	51.6	51.6	23.8	13.902	0	200.38	5120
A0A1L8HBT8	A0A1L8HBT8			280000000000	830				21	2	2	31.1	10.2	10.2	19.013	0.000242	4.7875	1435
A0A1L8HZP3;A0A1L8HZQ1;Q9DE47	Q0EAE8		importin 4	277000000000	1844	25.7283	28.1067	27.274	9	4	3	11.1	10.2	6.3	48.106	0	18.436	4686
A0A1L8G3G3;Q5HZL6	Q5HZL6			277000000000	893	28.6626	29.2075	28.6934	87	27	0	39.1	15.2	0	149.4	0	153.77	3945
A0A1L8GHT4	A0A1L8GHT4			276000000000	509	33.3168	33.187	33.2313	26	26	26	68.5	68.5	68.5	33.392	0	134.65	4568
A0A1L8ELQ5;A0A1L8ET03;Q9PVQ1;Q9PVY6	Q9PVQ1	psma7-b	Proteasome subunit alpha type-7-B;Proteasome subunit alpha type-7-A	273000000000	1032	26.1923			8	8	8	9.4	9.4	9.4	86.471	0	16.741	989
Q800A4	Q800A4	prim1	DNA primase	273000000000	1028	28.6049	28.727	28.5488	10	10	10	25.4	25.4	25.4	23.383	0	17.667	4094
A0A1L8EL57	A0A1L8EL57			272000000000	973		24.9735	23.1755	15	15	15	23.9	23.9	23.9	36.418	0	78.588	819
A0A1L8H563;P13926	P13926	sod1-a	Superoxide dismutase [Cu-Zn] A	269000000000	648	25.4297	27.3368	26.3845	3	3	3	4.8	4.8	4.8	47.719	0.0011279	3.6652	360
A1L2N5	A1L2N5			269000000000	156	28.6297	29.2522	27.9717	13	3	3	34.1	8.4	8.4	40.63	0	7.3238	63
Q5XGL4;A0A1L8EZQ1	Q5XGL4		Proteasome subunit alpha type	268000000000	770	26.993	27.3973	27.7085	4	4	4	11.2	11.2	11.2	46.074	0	14.837	3130
A0A1L8HP68;Q7SZ98	Q7SZ98		Annexin	267000000000	1177	27.9003	27.6133	28.3642	15	3	3	33.1	8.2	8.2	38.604	0.0011057	3.416	1756
Q2NLA7;P31669	P31669	parp1	Poly [ADP-ribose] polymerase 1	266000000000	1491	23.8578			17	17	17	46.2	46.2	46.2	25.914	0	36.656	4505
Q05AY9;Q6GNA1;Q7ZY96;Q32N37	Q05AY9			265000000000	636	29.9691	29.9692	30.0164	25	25	25	42.9	42.9	42.9	27.939	0	84.4	1989
Q5XHJ2;A0A1L8GHK6;P15308	P15308	h1foo	Protein B4	261000000000	892	26.4292	26.8629	30.0839	34	34	27	57.5	57.5	52.2	56.653	0	213.43	4394
Q498H2	Q498H2		Glutathione S-transferase	259000000000	684	31.4027	31.3446	31.2648	9	9	9	15.7	15.7	15.7	45.85	0	28.749	791
Q6DE60;Q7T2T2	Q6DE60	cap1	Adenylyl cyclase-associated protein	251000000000	797	28.2217	28.4562	28.2211	5	5	5	25.3	25.3	25.3	29.239	0	10.655	4842
Q91375	Q91375	eef1g-b	Elongation factor 1-gamma-B	251000000000	467	28.4604	28.4932	28.5355	10	10	10	6.8	6.8	6.8	137.06	0	30.288	143
A0A1L8EXJ7	A0A1L8EXJ7	usp7	ubiquitin specific peptidase 7 (herpes virus-associated)	247000000000	1349	33.5025	33.6174	33.4198	30	30	5	42.4	42.4	9.2	55.267	0	323.31	4074
A0A1L8F1S1	A0A1L8F1S1	flna	filamin A	244000000000	1757	35.7073	35.9062	35.1445	54	54	6	41.5	41.5	6.3	75.927	0	323.31	2733
Q8AVC0	Q8AVC0	shmt1	Serine hydroxymethyltransferase	242000000000	905	27.4489		27.1364	6	4	4	18.7	16.4	16.4	47.473	0	10.478	3201
A0A1L8FPA6;Q52KW8;B9VQ38	Q52KW8	rcc2	Protein RCC2 homolog	241000000000	789	25.7801	25.8409	24.6807	21	21	8	42.5	42.5	20.2	26.338	0	55.046	2712
Q6DCZ1	Q6DCZ1	pola2	DNA polymerase alpha subunit B	240000000000	564	28.0334	28.3659	28.1074	12	12	4	37	37	16.7	35.522	0	32.132	4271
O93610	O93610	pold2	DNA polymerase delta subunit 2	238000000000	760	27.101	26.5739	26.7252	5	5	5	12	12	12	41.928	0	12.827	4077
A0A1L8H8M5;A0A1L8H8P5;Q6NUH0;A0A1L8HGN0	Q6NUH0	rpl31	60S ribosomal protein L31	237000000000	759	29.2627	28.584	28.4893	4	4	4	6.9	6.9	6.9	59.383	0	15.718	3354
Q4QR45;A0A1L8EPY1;P52170	P52170	kpna7	Importin subunit alpha;Importin subunit alpha-5	235000000000	778	25.6485	25.2673	24.6873	61	61	2	33.4	33.4	3	106.5	0	323.31	303
A0A1L8HTJ6	A0A1L8HTJ6			234000000000	1321	32.8224	32.8239	32.8132	30	30	6	42.2	42.2	10.1	49.623	0	200.51	5101
A0A1L8HCS3	A0A1L8HCS3			233000000000	1269	32.5795	32.4332	31.4573	42	42	42	78.9	78.9	78.9	22.184	0	228.59	1498
Q6GQ64	Q6GQ64			230000000000	280	27.8552	28.0141	28.166	35	35	35	27.5	27.5	27.5	92.92	0	129.6	1541
A0A1L8H5M0	A0A1L8H5M0			228000000000	597				1	1	1	6.8	6.8	6.8	29.227	0.0092537	2.2472	858
Q5U5A8;A0A1L8ERV0	Q5U5A8		platelet activating factor acetylhydrolase 1b catalytic subunit 2	226000000000	1075	25.9162	27.7141	27.5311	104	12	11	41.8	7.5	6.9	166.31	0	29.768	2563
A0A1L8FRS6;P24495	P24495	psma2	Proteasome subunit alpha type-2	224000000000	571	26.0239	25.377	25.6021	2	2	2	10	10	10	25.86	0.0011178	3.5406	2203
Q66KY6;A0A1L8HFU5;A0A310UEC1	Q66KY6	rpl11		223000000000	566	28.6825	28.286	28.2943	13	6	6	12.6	6.5	6.5	84.162	0	11.728	1334
A0A1L8GYL4;Q7ZY81-2;Q7ZY81	Q7ZY81	nap1l1-b	Nucleosome assembly protein 1-like 1-B	222000000000	701	24.5827	28.4983		13	13	5	86.7	86.7	45.1	12.526	0	83.593	129
Q7ZTK9	Q7ZTK9	got1	Aspartate aminotransferase	221000000000	815	27.6547	27.41	27.7982	7	7	7	7.6	7.6	7.6	99.359	0	32.082	2547
A0A1L8HUR5;Q7ZY99;Q7SZ19	Q7SZ19		Annexin	219000000000	920	28.7214	27.8795	27.7909	14	5	5	18.7	7.6	7.6	58.006	0	13.849	2300
Q7SZB0;P02434	P02434	rpl35a	60S ribosomal protein L35a	218000000000	424	27.5023	27.7674	27.4937	3	3	3	18.9	18.9	18.9	19.113	0.0011335	3.7244	1946
Q7ZWS8	Q6PAB2	tagln2	Transgelin	218000000000	744	28.2828	28.3948	28.202	14	14	14	7.9	7.9	7.9	235.97	0	24.575	3367
Q76LD2	Q76LD2	rfc4	Histone H2A	214000000000	676	29.2795	29.5375	29.5085	38	38	38	27.4	27.4	27.4	140.72	0	93.07	3757
Q6DCU3	Q6DCU3	nup50		214000000000	646	30.2135	29.8936	29.6533	16	16	3	55.9	55.9	11	28.735	0	53.414	3151
Q7ZYM9;Q92139	Q92139	ppp2r1b		214000000000	828	31.1313	31.0363	30.9738	21	7	7	39.4	18.5	18.5	27.47	0	75.908	611
Q7SYX2	Q7SYX2	serpinb6		212000000000	641	29.7641	29.2235	29.7636	27	11	11	33.1	15.9	15.9	59.937	0	50.215	1726
A0A2Z6G143	A0A1L8HV78			210000000000	1035				3	3	2	4.6	4.6	3.2	72.69	0	7.7526	4276
Q8UW77;A0A1L8EKG3	Q8UW77	mapre1		207000000000	1009	28.7551	29.2841	28.2849	14	5	5	46.3	22	22	27.438	0	15.041	694
Q6PAD4	Q6PAD4	tkt	Transketolase	206000000000	881	31.008	30.7614	30.9158	12	12	5	38.1	38.1	20.3	32.333	0	42.275	1247
A0A1L8GTF7;Q92122;A0A1L8GTD6	Q92122	pkm	Pyruvate kinase PKM	204000000000	669	25.5196	25.4361	25.9184	5	4	2	11.1	11.1	5.2	51.17	0	6.4971	3881
Q7ZXS1	Q7ZXS1	fubp1		203000000000	823	30.435	30.1976	29.9858	5	5	5	26.8	26.8	26.8	17.76	0	14.173	4127
A0A1L8H9J8;Q66KU0	Q66KU0	esd		202000000000	545	27.811	27.6269	28.107	11	11	11	15.7	15.7	15.7	48.712	0	23.275	369
B6CHA3;Q2TAH0;Q6IP39;Q52L17	B6CHA3	uhrf1	E3 ubiquitin-protein ligase UHRF1	201000000000	962	23.9014	24.0412	23.947	5	1	1	17.9	7	7	22.172	0.0017525	3.2726	4223
Q6AZV3	Q6AZV3	rpl17		200000000000	607	28.8585	28.317	28.5485	8	8	8	22.7	22.7	22.7	35.929	0	15.044	5168
A0A1L8GXI4	Q8AVQ8			200000000000	1188	32.4985	32.5031	32.6498	17	17	4	36.4	36.4	14.3	39.877	0	160.04	2094
Q68A89;Q6GP03	Q68A89	psma5	Proteasome subunit alpha type	199000000000	665	26.8124	28.0107	28.238	3	3	3	16.3	16.3	16.3	19.751	0	11.341	3824
A0A1L8GJX5	A0A1L8GJX5			199000000000	259				35	6	6	24.8	5	5	164.94	0	4.9044	2934
A0A1L8F736	A0A1L8F2P7	atrx	alpha thalassemia/mental retardation syndrome X-linked	197000000000	727				10	2	0	27.3	8.6	0	51.944	0.006206	2.527	3558
A0A1L8HTC7;Q9W7F2	Q9W7F2	wdr1-a	WD repeat-containing protein 1-A	196000000000	965	25.4816	25.6473	25.9656	2	2	2	7.2	7.2	7.2	23.346	0.000476	4.5142	261
A0A1L8HM97;P70094;Q5HZZ9	P70094	h2a.zl1	Histone H2A.Z-like;Histone H2A	196000000000	374	26.1044	26.2826	26.0869	6	6	6	6.7	6.7	6.7	124.15	0	11.459	2107
Q66J16;A0A1L8I1H2	Q66J16	aldh7a1		196000000000	776	30.1996	29.8386	30.1179	28	9	9	29.9	9.5	9.5	112.9	0	17.291	974
Q6DEC8	Q6DEC8	st13		192000000000	589	29.2008	29.294	29.0658	62	37	37	51.1	38.8	38.8	80.959	0	323.31	3239
A0A310TP91;Q91431;Q91431-2	Q91431	p97	Nuclear factor 7, ovary	190000000000	1126	26.0016	26.0825	26.1207	4	4	4	5.5	5.5	5.5	85.151	0	6.2809	4501
A0A1L8HBN8	Q66J24			190000000000	759	28.6798	28.6928	28.3271	22	22	22	48.7	48.7	48.7	35.34	0	120.09	1574
A1L3K7	A1L3K7			189000000000	109	29.3778	29.3717	29.5474	43	10	10	37.1	10.6	10.6	81.083	0	35.244	2554
Q7SZ77;A0A1L8END4;P41115	P41115	rps11	40S ribosomal protein S11	188000000000	530	27.5157			77	18	18	97.8	36.8	36.8	26.434	0	83.416	5022
A0A1L8GHL2	A0A1L8GHL2			186000000000	503			25.4671	11	5	5	16.3	7.6	7.6	67.209	0	14.292	4973
A0A1L8FX27;Q9W6C5;B7ZQZ0;Q9W6C5-2	Q9W6C5	pdcd6ip	Programmed cell death 6-interacting protein	185000000000	1049	25.8637	25.9383	24.2474	25	25	10	27.8	27.8	14.2	69.74	0	72.634	4432
Q8AVH2;Q7LZG6	Q7LZG6	ckb		185000000000	226	28.7205	28.4487	28.7419	18	6	6	15.6	4.6	4.6	119.73	0	12.468	972
Q6GQB2;A0A1L8F1B9	Q6GQB2	rpl7a		185000000000	841	30.9166	30.8089	30.8507	9	9	3	34.4	34.4	14.8	21.951	0	40.328	3114
Q66IX2;A0A1L8GD08	Q66IX2	psmd13		185000000000	683	32.2255	32.2767	32.1701	64	64	62	55.3	55.3	54.9	89.714	0	202.53	3667
Q6GN90	Q6GN90	bola2		182000000000	343	32.3105	32.2711	31.4873	21	21	21	56.6	56.6	56.6	15.768	0	227.86	4355
A9ULV8;P46472	P46472	psmc2	26S protease regulatory subunit 7	181000000000	1066	26.1042	26.3305	25.1562	4	4	4	2.3	2.3	2.3	210.15	0.0015402	3.3246	1529
Q4FZN2	Q4FZN2	rnaseh2a	Ribonuclease	181000000000	491	28.1631	28.4045	27.6723	19	19	4	19.8	19.8	6.6	75.304	0	46.47	4372
Q640F3	Q640F3	psme3		180000000000	661	30.166	30.2885	29.8492	10	10	10	28.9	28.9	28.9	33.807	0	58.903	2822
Q6NU58;A0A1L8GBE5	Q6NU58	rbp1		178000000000	476	29.2583	29.1893	29.2135	5	5	5	53.9	53.9	53.9	11.794	0	27.004	2097
Q5U4L0	Q5U4L0			178000000000	320	29.5525	29.9874	29.6101	4	4	4	45.3	45.3	45.3	13.266	0	34.525	4121
Q6P7H2	Q6P7H2	cpne1		178000000000	578	30.9863	30.8214	30.1875	24	24	17	15.6	15.6	11.3	201.54	0	70.48	2006
A0A1L8F002	A0A1L8F002			177000000000	282	33.8195	33.5498	33.6893	27	27	27	42.4	42.4	42.4	38.751	0	323.31	1255
A0A1L8FJ42;Q5XGR5	Q5XGR5			175000000000	642	29.5637	29.6595	29.6142	16	16	3	11.8	11.8	4	108.08	0	24.623	3124
A0A1L8ENM5	A0A1L8ENM5			175000000000	662	34.5876	34.4845	34.4788	54	54	12	49.9	49.9	16.6	97.755	0	323.31	2104
A0A1L8GVQ1	Q9PUD2	eif4e1b		173000000000	869	29.353	28.1539	28.9994	28	2	2	40.7	5.3	5.3	56.447	0	63.799	4914
Q7ZYL1	Q7ZYL1	psmb1	Proteasome subunit beta type	170000000000	603	26.8529	27.6016	27.1614	45	7	7	66.6	17.9	17.9	34.001	0	34.913	5097
A0A1L8ES31;A0A1L8EKZ4;Q8AVQ3;Q5XHK2;P29309	Q5XHK2	ywhab-b	14-3-3 protein beta/alpha-B;14-3-3 protein beta/alpha-A;14-3-3-like protein	169000000000	524	28.3596	28.7163	28.9523	7	7	7	16.7	16.7	16.7	50.503	0	17.121	4016
A0A1L8FQA2	O57674		Histone H2A type 1	169000000000	776	29.9525	30.4507	29.8871	36	36	2	72.7	72.7	9.5	33.949	0	323.31	3358
A0A1L8GLZ6	A0A1L8GLZ6			166000000000	548	32.6701	32.4589	32.4887	21	21	21	37.1	37.1	37.1	36.74	0	89.373	2149
A0A1L8FTA2;A0A1L8GQ49	A0A1L8FTA2			166000000000	718	36.1719	36.2891	36.3395	45	43	43	75.7	71.8	71.8	29.187	0	323.31	3752
A0A1L8FYD5;Q9I8S2	Q9I8S2	rnmt	mRNA cap guanine-N7 methyltransferase	165000000000	663	26.3188	27.6591	27.2432	3	3	3	21.3	21.3	21.3	12.021	0	86.979	64
Q6GQ40	Q6GQ40	psmb2	Proteasome subunit beta type	164000000000	584	26.8352	27.7346	27.5447	4	4	4	9.4	9.4	9.4	35.446	0	11.239	2825
Q0IH85	Q0IH85	ruvbl2		160000000000	1163	26.7186	26.8269	28.639	17	3	3	37.2	8.3	8.3	15.939	0.000467	4.1686	12
A0A1L8F9X9	A0A1L8F9X9			160000000000	1541	34.3614	34.3591	33.9877	43	43	43	53.6	53.6	53.6	49.126	0	257.23	481
O12975	O12975	aldoa	Fructose-bisphosphate aldolase	159000000000	388	28.1176	28.3937	28.0704	5	5	5	17.3	17.3	17.3	35.302	0	18.588	2991
P0DP35;P0DP34;P0DP33;A0A1L8G5X8;Q7SZ95	P0DP33	Cam		157000000000	179	26.5022	27.0644	26.6543	4	4	4	15.7	15.7	15.7	42.42	0	6.0775	2829
Q6PAD3;A0A1L8FHT5	Q6PAD3	psmc4		156000000000	543	28.7128	28.7122	28.5368	26	5	5	48	12.9	12.9	49.025	0	17.611	543
A0A1L8G6W7	Q91662			156000000000	605	29.8369	29.7267	29.1379	13	13	1	18.9	18.9	5.2	32.46	0	25.526	3894
A0A310UCZ7	A2VD57			155000000000	1433	29.3811	29.4387	30.6998	19	19	12	11.8	11.8	6.1	215.93	0	42.24	3712
Q566I2;Q4V7X4;A0A1L8FRQ0	Q4V7X4	cul1		154000000000	1104	28.7899	28.8636	28.9094	25	25	25	33.3	33.3	33.3	57.545	0	213.16	2990
A0A1L8GGP5	Q6PF49			152000000000	1160	27.2082	27.2743	26.853	21	2	2	27.8	4.6	4.6	71.584	0	57.755	2778
Q6GPY3;A0A1L8GJS1	Q6GPY3	prdx5		152000000000	636	27.3855	27.4597	27.3135	8	7	7	8.6	7.8	7.8	118.93	0	11.34	568
A0A1L8G6S1	A0A1L8G6S1			152000000000	253	32.9775	32.419	32.5929	55	55	55	18.4	18.4	18.4	227.61	0	257.53	3181
Q52KN0	Q52KN0			151000000000	353	30.6724	30.2724	30.3161	17	17	17	40.1	40.1	40.1	33.961	0	37.292	4865
Q7ZXK5;Q91764;A0A1L8HUD4	Q7ZXK5			150000000000	926	28.9564	28.8973	28.7685	15	15	11	14.6	14.6	10.6	105.34	0	43.847	3077
Q6NTT0	Q6NTT0	hrsp12		150000000000	276	30.971	30.9508	31.298	23	8	8	44.4	14.4	14.4	41.329	0	46.712	2022
Q6GPT8	Q6GPT8			149000000000	666	29.6941	30.3842	29.2478	10	10	1	20.7	20.7	3.7	40.876	0	25.705	4674
Q7ZT67;Q2NL56;Q68FK3;Q7ZTI8;A0A1L8H918	Q2NL56	kap beta 3		145000000000	731	30.6105	30.6844	30.423	21	21	9	24.1	24.1	14.8	57.629	0	64.602	5039
A0A1L8HFS9;P17507	P17507	eef1ao	Elongation factor 1-alpha, oocyte form	144000000000	199	26.2006	26.3057	25.579	91	12	12	62.9	19.2	19.2	81.878	0	90.845	5157
A9JS79;A0A1L8HYU0	A9JS79		Proteasome subunit beta type	144000000000	527	26.9701	26.2285	25.653	7	7	7	13.9	13.9	13.9	65.356	0	18.824	1890
A0A1L8F9T2;Q7ZX98	Q7ZX98	Psmc6		144000000000	831	28.5986	28.775	27.5128	30	7	7	97.4	25.8	25.8	17.248	0	27.895	4890
A0A1L8ENF2;Q6AXA3;Q7ZTL2	Q6AXA3	psmd12		144000000000	931	31.6808	31.8773	31.628	19	10	10	46.3	39.5	39.5	17.718	0	68.57	3127
A0A1L8GYE6	A0A1L8GYE6			144000000000	555	36.8631	36.7428	36.4303	44	44	17	75.2	75.2	42.1	16.749	0	323.31	4872
Q7ZXH6	Q7ZXH6	ywhaq		142000000000	496	30.4329	30.4882	30.3207	15	13	3	14.2	12.9	3.2	77.045	0	20.306	3774
Q7ZYS8;A0A1L8H6Z2;Q6EE54	Q7ZYS8	rpl10a	60S ribosomal protein L10a;Ribosomal protein	141000000000	607	28.0991	27.9144	27.9108	58	58	40	57.8	57.8	47.2	67.644	0	309.61	4979
Q7ZTK6;A0A1L8FKY3	Q7ZTK6	hspa8		141000000000	418	29.7778	29.3	29.5858	12	12	12	19.2	19.2	19.2	55.934	0	106.55	5139
A0A1L8HQV3;Q6GQ59	Q6GQ59			140000000000	415	29.6948	29.7885	29.6332	25	25	25	19.5	19.5	19.5	143.46	0	94.473	3291
A0A1L8EXB4	A0A1L8EQ27		hemoglobin subunit zeta	140000000000	124	32.7373	32.744	32.7448	39	39	5	29.7	29.7	5.9	90.44	0	90.415	3474
Q66J56	Q66J56	txnrd3		139000000000	566	26.7749	27.2777	25.6918	99	16	13	29.7	7.2	6.4	264.13	0	86.011	3062
Q9W627	Q9W627			139000000000	827	27.4755	28.2924	27.9149	8	8	8	8.3	8.3	8.3	101.79	0	18.25	1339
Q6AZR6;A0A1L8GNA8;Q9W626	Q6AZR6	xrcc6		139000000000	959	27.815	27.9461	27.9482	6	6	6	4.3	4.3	4.3	197.9	0	15.697	1704
A0A1L8G6S2	A0A1L8G6S2			139000000000	1031	33.1583	32.9801	33.0753	22	22	13	67.5	67.5	52	27.522	0	186.92	3919
A0A1L8H245;Q6GQG6;P05221	P05221	npm2	Nucleoplasmin	137000000000	327	24.8879	24.7776	27.0425	21	21	21	24.2	24.2	24.2	39.995	0	84.089	2489
O42587	O42587	psmc3-a	26S protease regulatory subunit 6A-A	137000000000	734	26.2004	26.4733	26.4033	7	3	3	6.9	2.9	2.9	106.1	0	6.4446	3361
Q7T0Q1;A0A1L8GQF7	Q7T0Q1	mtpn	Myotrophin	137000000000	298	28.086	27.8583	26.9123	19	19	17	7.4	7.4	6.9	146.76	0	82.578	2540
Q91831;Q5U4V6	Q5U4V6			136000000000	276	26.8964	26.4437	26.3625	6	6	5	11.1	11.1	8.8	77.681	0	15.456	3072
Q641D5	Q641D5	hat1		135000000000	798	26.452	26.7955	26.6252	15	14	5	36.7	36.7	22.4	29.284	0	57.487	446
A0A1L8HGV4;Q7SYR8	Q7SYR8	txndc9	rabaptin, RAB GTPase binding effector protein 1	134000000000	1075	30.3916	30.2157	29.9836	14	14	14	48.8	48.8	48.8	27.396	0	113.62	4797
A0A1L8GAJ9;Q6DE95	Q6DE95	cul3a	Cullin-3-A	132000000000	1062	24.9862	24.5132	24.8004	3	3	3	2.9	2.9	2.9	142.18	0.0021659	3.143	1664
Q6IP62	Q6IP62	apex1		132000000000	317	25.7372	26.6451	25.5215	17	17	17	44.5	44.5	44.5	25.972	0	69.53	4539
Q6NU40	Q6NU40	chtf18	Chromosome transmission fidelity protein 18 homolog	131000000000	837	26.9381		28.07	1	1	1	6.8	6.8	6.8	25.233	0.000464	4.0947	3115
Q2VPN2;A0A1L8ETY5	Q2VPN2	snrpb	Small nuclear ribonucleoprotein-associated protein	131000000000	509	28.147	28.4466	28.8477	8	8	2	4.8	4.8	1.2	210.69	0	12.159	1195
A0A1L8GV48	P49629	rab21		131000000000	548	29.0504	29.2716	28.9781	13	13	2	12	12	2.2	104.37	0	17.697	124
Q4V835;Q6DD35	Q4V835	hells		131000000000	889	30.0523	30.4205	30.3105	12	3	3	81.2	60.7	60.7	13.043	0	52.457	2205
A0A1L8FGJ0	A0A1L8FGJ0			131000000000	750	34.371	34.194	34.184	23	23	16	33.7	33.7	21.1	44.87	0	156.02	3554
Q8AVT1	Q8AVT1			129000000000	279	31.1099	31.2601	31.1268	14	14	14	26.7	26.7	26.7	52.738	0	34.085	4328
A0A1L8EUK7;Q7ZTK7	Q7ZTK7	sumo2-a	Small ubiquitin-related modifier 2-A	128000000000	165	26.7117	26.8521	26.8225	7	4	2	39.4	30.1	19.4	23.546	0	10.946	1139
Q8QFW7;A0A1L8HUR4;Q4FZQ3	Q8QFW7	rpl34		128000000000	432	28.7506	27.7184	28.2365	28	2	2	47.9	2.7	2.7	44.208	0.0040195	2.7962	3427
Q5FWM7	Q5FWM7	fabp4		128000000000	394	30.0856	29.5632	29.9157	118	9	9	36.8	4	4	272.11	0	20.179	2405
Q6IRP2	Q6IRP2			128000000000	803	30.9544	30.8825	30.8359	17	15	4	42.4	37.7	17.9	46.475	0	63.448	50
Q4JNX8;Q33DM4;A0A1L8HBS7	Q33DM4	RTS		126000000000	904	26.2215	25.6329	25.9769	4	4	4	6.6	6.6	6.6	71.559	0	5.3346	1043
A0A1L8F442;A1L1H7	A1L1H7	supt5h	Transcription elongation factor SPT5	126000000000	748	28.1158		28.0425	2	2	2	10.5	10.5	10.5	22.371	0	14.656	4958
A0A1L8ERX0	A0A1L8ERX0	psmd3	proteasome 26S subunit, non-ATPase 3	126000000000	805	35.5417	35.7743	35.8048	27	27	4	64.1	64.1	10.5	25.646	0	171.73	3954
A0A1L8EWI1	A0A1L8EWI1	ftcd	formimidoyltransferase cyclodeaminase	126000000000	554	35.6446	36.0567	35.224	22	22	11	39.1	39.1	25.3	35.282	0	323.31	4157
Q6AZU7;Q6GQB7;A0A1L8EL78;P46470	P46470	psmc5	26S protease regulatory subunit 8	124000000000	930	26.3434	25.7854	26.0682	11	11	6	27.7	27.7	17.4	42.9	0	21.096	572
A0A1L8EU56;P51893	P51893	ahcy-a	Adenosylhomocysteinase A	124000000000	391	26.7045	27.0129	26.456	8	8	8	22.3	22.3	22.3	34.114	0	11.678	1868
A0A1L8FGP1;A0A1L8FGS2;Q7ZY06	Q7ZY06	u2af2		123000000000	358	27.4416	27.7177	27.9088	5	5	5	10	10	10	60.59	0	11.266	1724
Q6DJM1	Q6DJM1	adk		123000000000	807	30.872	30.8069	30.9215	21	21	21	20.1	20.1	20.1	95.977	0	34.445	3818
A0A1L8EXJ1;Q90ZA1	Q90ZA1	parn	Poly(A)-specific ribonuclease PARN	122000000000	586	24.7122	26.528	25.9241	17	17	17	18.2	18.2	18.2	73.769	0	26.816	4230
A0A310UH28;Q7ZXQ6	Q7ZXQ6	lypla2		120000000000	443	31.8671	31.6939	31.6359	36	36	11	54	54	21.3	56.355	0	140.04	201
Q6IP22;Q7ZWR7;A0A1L8HPY3;A0A1L8EZH4;P10995;A0A1L8GJW8;A0A1L8FAU9;P04752;P04751;Q7SYU4;Q6NS10;Q52QH5	P04751	acta1	Actin, alpha skeletal muscle 2;Actin, alpha skeletal muscle 3;Actin, alpha cardiac muscle 1	119000000000	141	24.7364	27.1899		6	6	2	7.8	7.8	3.4	90.685	0	9.5981	317
P20397	P20397	ncl	Nucleolin	119000000000	687	26.5084	25.3242		7	7	7	4.5	4.5	4.5	199.84	0	19.799	685
A0A1L8HZW2;A9UM31	A9UM31			119000000000	946	30.5323	32.8032	30.4433	31	13	13	34.1	22.7	22.7	70.742	0	57.152	3642
A0A1L8GGN7;Q5XH16	Q5XH16	nhp2l1	NHP2-like protein 1	118000000000	233	26.0487	25.2147	25.639	23	23	14	23.7	23.7	14.9	89.735	0	39.891	893
Q7ZT48	Q7ZT48	gins4	DNA replication complex GINS protein SLD5	118000000000	600	26.4779	26.4386		4	4	4	37.9	37.9	37.9	15.243	0	38.683	4419
A0A1L8H0R6	A0A1L8H0R6			118000000000	547	33.0186	33.1096	33.084	7	7	3	61.4	61.4	23.6	14.491	0	153.8	1740
A0A1L8HLR2;Q801S3	Q801S3	rps3a-a	40S ribosomal protein S3a-A	117000000000	764	28.1006	28.0626	28.1049	3	3	3	5	5	5	63.2	0	9.6873	1892
A0A1L8HCF0	A0A1L8HCF0	nup98l	VPS16, CORVET/HOPS core subunit	117000000000	490				6	5	5	3.6	3	3	174.04	0	5.936	1667
B7ZQR5;Q8JFY9	Q8JFY9	endou-A	Poly(U)-specific endoribonuclease-A	116000000000	456	24.9088	24.8399		15	15	15	19.7	19.7	19.7	69.178	0	32.694	2896
A0A1L8H4C2;Q6INH5	Q6INH5	srrt-b	Serrate RNA effector molecule homolog B	116000000000	661	26.6335	26.5983	26.2692	8	8	7	14.4	14.4	8.2	37.915	0	18.932	2525
Q6DKM6	Q6DKM6	tbca		116000000000	618	27.0193	28.5158	27.526	8	8	7	3.7	3.7	3.3	238.17	0	8.3548	2024
A0A1L8H9R2	A0A1L8H9R2			116000000000	718				3	3	3	7.9	7.9	7.9	52.477	0.000471	4.3117	4619
Q66L22;A0A1L8HQY5	Q66L22	hint1		115000000000	408	31.6721	31.1284	31.3956	5	5	1	11.9	11.9	7.7	29.108	0	8.9884	1618
Q4V7T0;Q9PUN0;A0A1L8GJW3;A0A1L8GJU6	Q4V7T0	Mta2		114000000000	638	27.9776	28.0993	27.9612	5	5	2	18.1	18.1	7.3	38.725	0	27.43	3195
A0A1L8HG76	A0A1L8HG76		hippocalcin	114000000000	530	33.8492	33.846	33.6837	23	23	4	58.5	58.5	15.1	23.042	0	164.06	4141
A0A1L8GNK8	A0A1L8GNK8			113000000000	609				10	1	1	5	0.9	0.9	153.59	0.001954	3.1761	1438
Q6GNR4	Q6GNR4	cltc	Clathrin heavy chain	112000000000	739	27.0248	27.3563	26.7593	4	4	4	7	7	7	67.114	0	5.2433	1819
Q7ZYE9;A0A310TNH5	Q7ZYE9	hnrnpab		112000000000	651	31.0895	31.4409	30.7009	8	8	8	26.6	26.6	26.6	22.39	0	56.752	4020
A0A1L8HNI4;Q2TAF9	Q2TAF9	anp32c	thimet oligopeptidase 1	111000000000	371	32.0428	31.4835	32.0406	11	11	6	18.3	18.3	11.6	33.79	0	28.798	1415
A2BDA0;A0A310U5V4	A2BDA0	hist1h4d	Histone H4	110000000000	143	27.485	27.0423	27.5257	4	4	4	13.9	13.9	13.9	41.893	0	49.068	2227
Q6NTV2	Q6NTV2	psme3	farnesyl diphosphate synthase	110000000000	227	30.9721	30.9898	30.9402	76	76	12	70.7	70.7	20.4	52.999	0	323.31	145
A0A1L8F666	A0A1L8F666			110000000000	548	33.9959	34.138	33.9318	64	64	3	27.4	27.4	2.7	140.63	0	188.81	4177
A0A1L8HN70;Q7ZXG7	Q7ZXG7	gamt-a	Guanidinoacetate N-methyltransferase A	108000000000	295	28.0908	27.6141	28.5419	13	3	3	27.8	8.3	8.3	71.017	0	50.516	4694
A0A1L8HMX3;A0JMT0	A0JMT0	chaf1a-b	Chromatin assembly factor 1 subunit A-B	107000000000	724	26.0923	25.8188	25.8155	9	2	2	6.4	1.7	1.7	137.46	0.000474	4.457	1824
O42193;A0A1L8HQG4	O42193	ranbp1		106000000000	703	30.5699	30.6597	30.3002	14	14	14	13	13	13	95.141	0	27.806	2735
A0A1L8HHR4;P08537;A0A1L8HHZ8;A0A1L8HHQ5;A0A1L8H9K3	P08537	tuba	Tubulin alpha chain	105000000000	397	25.5705	25.175	25.6568	14	14	8	7.4	7.4	4.9	202.01	0	27.204	1207
Q5XHE2	Q5XHE2	uchl3	Ubiquitin carboxyl-terminal hydrolase	105000000000	389	27.5752	27.5011	28.9152	3	3	3	5.9	5.9	5.9	72.623	0	8.1821	4726
A0A1L8GXE1	A0A1L8GXE1		gem nuclear organelle associated protein 5	105000000000	586	36.7922	36.78	36.5094	78	78	36	68.2	68.2	34.7	57.786	0	323.31	4509
A4IFW8	A4IFW8			104000000000	808	27.0846	27.0967	26.8843	5	5	5	12.8	12.8	12.8	58.788	0	6.5664	1614
A0A1L8GUP1;Q6INX6	Q6INX6	rps16		104000000000	473	29.2482	29.2647	29.1698	16	16	3	7.1	7.1	1.6	255.3	0	38.867	1276
A0A1L8GBG1;Q4FZN6	Q4FZN6			104000000000	392	31.4063	31.6095	31.7124	10	10	5	30	30	13.9	37.384	0	100.86	4433
A0A1L8HTQ5	A0A1L8HTQ5		huntingtin	104000000000	452	33.0474	33.1571	33.0865	99	99	89	31.1	31.1	28.2	272.74	0	323.31	508
A0A1L8FCN3;Q6DJD1	Q6DJD1	copa	Coatomer subunit alpha	103000000000	827	26.8305	27.0908	27.5566	10	10	10	12.4	12.4	12.4	66.405	0	27.318	930
Q4FZQ7;A0A1L8F6D5	Q4FZQ7	rpl35		103000000000	334	29.5016	29.4888	29.1653	20	8	8	30.7	14.3	14.3	36.032	0	28.7	4143
Q7SZ08	Q7SZ08	atp6v1e1		102000000000	563	30.3952	30.3228	30.2399	19	19	7	17.3	17.3	7.1	87.795	0	37.142	892
A0A1L8HFI8;Q91695	Q91695	hdac1-a	Probable histone deacetylase 1-A	101000000000	601	25.6512			15	15	15	24.1	24.1	24.1	66.187	0	62.934	2182
A0A1L8F028	A2VDD8			101000000000	993	27.2333	27.9896	27.7753	20	20	20	20.6	20.6	20.6	110.86	0	222.1	228
Q4KLX0	Q4KLX0	atp6v1a		101000000000	392	29.1007	28.6824	28.9403	13	3	3	16.3	3.3	3.3	57.634	0	8.7574	4682
A0A1L8EPS3;A1L3F1;Q7ZXX3;Q3B8K0	A1L3F1		NOP58 ribonucleoprotein	101000000000	694	31.931	31.8018	31.2804	31	31	8	15.5	15.5	4.9	155.64	0	76.489	278
A0A1L8FFA7	A0A1L8FFA7			99360000000	572	32.6076	33.0599	32.7059	21	17	17	70.1	70.1	70.1	17.72	0	153.36	4484
A0A1L8GXG6	A0A1L8GXG6			98396000000	525	33.3323	33.2371	33.0266	95	95	95	81	81	81	48.99	0	323.31	5071
A0A1L8GTQ4	A0A1L8GTQ4			98111000000	579	33.2011	32.8689	32.9676	36	10	6	34.2	11.3	7.1	63.673	0	254.62	2253
A0A1L8I3S6	A0A1L8I3S6			97888000000	262	35.4661	35.4436	35.2199	37	5	5	42.6	10.1	10.1	47.14	0	112.43	3577
Q6GR36	Q6GR36		Annexin	97809000000	480	27.3871	25.9231	26.7601	3	3	3	1	1	1	491.94	0.0023692	3.06	1124
Q7T0M9;A0A1L8FDB7;P28024	P28024	psmb4	Proteasome subunit beta type;Proteasome subunit beta type-4	97546000000	402	25.5858	26.9463	27.0922	3	3	3	8.7	8.7	8.7	53.025	0	9.1802	134
Q6GPM6	Q6GPM6	FFA-1	Chloride intracellular channel protein	97423000000	920	27.6142	27.9744	27.8445	4	4	2	13.4	13.4	4.6	25.069	0	19.576	2188
A0A1L8F2B5;P49401	P49401	rps4	40S ribosomal protein S4	97324000000	669	27.5168	27.1016	27.5277	3	3	3	3.9	3.9	3.9	81.515	0	8.8961	2496
Q3KPR4;A0A1L8HKY2	Q3KPR4	qdpr		97324000000	423	31.3663	31.0454	31.2635	17	17	12	31.3	31.3	23.3	44.635	0	76.973	5119
Q6NTS6	Q6NTS6	sh3bgrl3	SH3 domain-binding glutamic acid-rich-like protein	97240000000	428	28.268	27.5976	27.6721	3	3	3	7.6	7.6	7.6	34.914	0.000465	4.1149	4652
A0A1L8HBR9	A0A1L8HBR9			96008000000	513	33.0354	32.982	33.3556	18	18	9	79.2	79.2	46.8	16.704	0	323.31	4985
A0A1L8G4X1;P02362;A0A1L8G5E7;A0A1L8GBF9;A0A1L8G577	P02362	rps7	40S ribosomal protein S7	95887000000	464	28.124	28.5609	28.2627	6	6	6	9.7	9.7	9.7	62.062	0	9.6742	3433
A0A1L8FRG2	A0A1L8FRG2			95141000000	412	34.4044	34.5293	34.2456	89	89	89	46.8	46.8	46.8	134.1	0	248.88	4339
Q2VPH6;A0A1L8H0N4	Q2VPH6	cops2		95102000000	701	29.9923	29.7399	29.8732	16	16	16	18.9	18.9	18.9	81.032	0	67.402	1452
A0A1L8GWW6	A0A1L8GWW6			94620000000	579				3	3	3	1.6	1.6	1.6	215.88	0.0097863	2.1933	2421
Q7T250;A0A1L8F3N4	Q7T250	CLIC1	Chloride intracellular channel protein	94182000000	373	26.9472	27.1684	26.7488	3	3	2	9.1	9.1	5.7	34.172	0.0031942	2.8808	1447
Q5HZQ7;A0A1L8F844	Q5HZQ7	snrpd2		93818000000	394	27.7771	27.548	27.2308	6	6	6	12.2	12.2	12.2	46.67	0	11.774	3109
Q5XGW4;Q6PA56	Q5XGW4		T-complex protein 1 subunit delta	93696000000	488	27.1492	27.509	27.7107	3	3	3	6.7	6.7	6.7	40.135	0.000472	4.3838	1857
A0A1L8HG63;Q8AVH1	Q8AVH1	rbbp7	Histone-binding protein RBBP7	93437000000	447	26.9632	27.4086	27.8522	7	7	7	16.4	16.4	16.4	40.743	0	18.404	1413
A0A1L8EV58;A1A638	A1A638	dbi		92752000000	305	30.4945	30.743	30.6732	10	10	7	49.3	49.3	35.9	23.882	0	43.471	3073
Q32NU1;Q7SYQ9	Q32NU1	PP		92457000000	400	29.0831	28.8461	29.0852	14	14	14	18.3	18.3	18.3	74.637	0	38.911	1271
Q6GPR8	Q6GPR8	dynll1		91878000000	315	27.0253	26.9595	26.7619	1	1	1	1.3	1.3	1.3	100.7	0.000241	4.7143	2258
A0A1L8HN75;Q9DED4	Q9DED4	cirbp-b	Cold-inducible RNA-binding protein B	89781000000	333	24.379	23.539	24.3332	3	3	3	4.9	4.9	4.9	98.279	0	17.529	1414
A0A1L8HKU6;Q6PAX7	Q6PAX7	wdr1-b	WD repeat-containing protein 1-B	89676000000	343	26.7508	26.7002		4	4	4	52.8	52.8	52.8	4.263	0	60.984	2186
A0A1L8H2K7;Q7T0M6	Q7T0M6	asf1ab	Histone chaperone asf1a-B	89378000000	210	27.9058	27.9396	28.5332	3	3	2	1.3	1.3	0.9	256.28	0.0058273	2.5926	301
A0A1L8HEF1;Q09006	Q09006	stmn1-a	Stathmin-1-A	89030000000	286	26.5902	26.2197	26.5815	3	3	3	10.9	10.9	10.9	25.188	0	15.287	2506
A0A1L8GD94;Q6P6Z0	Q6P6Z0	ddb1	DNA damage-binding protein 1	88675000000	477	25.7857	26.1446	26.6636	2	2	2	12.6	12.6	12.6	24.68	0	6.0311	1038
Q498L1;A0A1L8G3T0	Q498L1			88657000000	704	28.3262	26.3128	27.272	3	3	3	6.2	6.2	6.2	73.347	0	14.377	671
A0A1L8FHD3;A0A1L8FHD4	A0A1L8FHD3	ppp6r1		88332000000	584	34.8522	34.9977	34.7121	23	23	8	63.2	63.2	36.8	10.872	0	323.31	83
A0A1L8GER1;Q66L21;Q66IY6	Q66IY6	psmd7		87959000000	516	30.1992	30.067	29.4627	47	47	47	54.8	54.8	54.8	72.555	0	225.13	1256
A0PCL5;Q07CZ6	A0PCL5	p60	chaperonin containing TCP1 subunit 5	87586000000	621	29.3588	29.7107	29.4123	17	17	17	4.7	4.7	4.7	260.98	0	54.961	336
Q5MMR9	Q5MMR9			87134000000	850	27.5635	27.0015	27.4543	14	14	14	33.1	33.1	33.1	37.924	0	43.863	2944
A0A1L8HMC3;A0A2Z6G140	Q6GPJ7	nek1		86823000000	370	32.3278	32.3991	32.442	31	31	16	40.3	40.3	24.8	50.655	0	190.37	2463
Q7ZY24	Q7ZY24			86282000000	519	28.9579	29.1989	28.8471	15	8	8	19.2	12.5	12.5	68.236	0	18.9	1077
A0A310U704;Q6AZS1;Q6AZJ8;A0A1L8G701;A0A1L8G0Y7;A0A1L8G0S2;A0A1L8FQ74;A0A1L8G6J2;P06897;A0A1L8G727	P06897	hist1h2ad	Histone H2A;Histone H2A type 1	86280000000	201	25.4293	24.8102		14	13	13	10.5	9.9	9.9	155.1	0	86.684	1293
A0A1L8G9F2	A0A1L8G9F2			85975000000	755	36.4857	36.4171	36.5363	58	58	25	67	67	44.5	51.378	0	323.31	4428
Q7ZY87;A0A1L8G8I1	Q7ZY87	adss	Adenylosuccinate synthetase isozyme 2	85949000000	413	25.5471	25.7813	26.0926	3	2	0	5.2	3.8	0	58.867	0.000463	4.0274	2008
Q800K6;A0A1L8FWJ6;Q7ZZY3	Q800K6	topbp1-A	DNA topoisomerase 2-binding protein 1-A;DNA topoisomerase 2-binding protein 1-B	85776000000	669	23.7064	24.4278		5	5	5	4.9	4.9	4.9	107.76	0	14.699	2458
Q7SYV7	Q7SYV7	ftcd		85657000000	176	30.3949	30.2956	30.2577	10	10	10	15.5	15.5	15.5	50.532	0	24.726	3371
A0A1L8GYM0	A0A1L8GYM0			85060000000	546	33.7959	33.8178	33.6872	24	24	22	69.1	69.1	69.1	22.661	0	208.28	4984
Q6GNF4;A0A1L8H093;A0A1L8GT87;A0A1L8H046	Q6GNF4	rps17		84834000000	431	30.2693	30.3717	30.1282	17	17	17	35.1	35.1	35.1	44.554	0	153.52	1367
A0A1L8ETM7;Q6NRT5	Q6NRT5	csn1	COP9 signalosome complex subunit 1	84322000000	679	28.0667	27.8877	27.5622	9	3	3	20.1	10.8	10.8	50.583	0	75.836	2511
Q3KPT7	Q3KPT7	bdh2	3-hydroxybutyrate dehydrogenase type 2	84179000000	478	26.5278	26.186	26.7338	2	2	2	6.5	6.5	6.5	41.149	0.000241	4.7176	4022
Q7SZB3	Q7SZB3	rpl21		83698000000	406	29.2961	28.3832	29.4739	5	5	5	31.3	31.3	31.3	11.655	0	69.801	3845
Q6GLT0	Q6GLT0	paics.1		83523000000	438	30.2516	29.8362	29.6959	17	17	10	22.7	22.7	10	80.001	0	47.358	165
A0A1L8EQE3;P63282;A0A1L8EXX7	P63282	ube2i	SUMO-conjugating enzyme UBC9	83444000000	223	24.6715			6	6	4	12.4	12.4	7.5	58.234	0	8.7959	3429
A0A1L8H195;P08429;A0A1L8H162	P08429	rpl4-a	60S ribosomal protein L4-A	82994000000	575	28.1291	27.9021	28.4965	8	8	2	8.8	8.8	2.1	92.577	0	13.341	2662
A0A1L8HXV2;A0A1L8HXY5	A0A1L8HXY5			82953000000	431	32.5796	32.8425	32.5127	9	8	2	18.6	12.8	6.4	19.836	0	19.901	4266
Q5PQ24	Q5PQ24	psmb3	Proteasome subunit beta type	82839000000	393	26.8874	26.4653		10	10	10	9.5	9.5	9.5	51.913	0	10.263	4638
Q640C9;A0A1L8H7G7	Q640C9		seryl-tRNA synthetase 1	82526000000	689	32.2118	32.4044	32.5122	23	23	7	35.5	35.5	17.2	56.749	0	79.58	4859
Q7ZXX4	Q7ZXX4	aldh9a1		81803000000	579	29.8058	29.5551	29.334	35	35	4	36.6	36.6	6	76.417	0	130.69	1335
A0A1L8HCL3;P15107	P15107	sod1-b	Superoxide dismutase [Cu-Zn] B	81673000000	323	24.7401	25.1185	24.8619	7	7	7	4.3	4.3	4.3	161.25	0	7.947	3514
Q6NTR4;A0A1L8FWH1	Q6NTR4	rpl14		80601000000	471	28.9046	28.5596	28.5515	16	3	3	36.6	9.6	9.6	46.371	0	8.4203	229
A0A1L8GNT8	A0A1L8GNT8	cdc73		80266000000	515	32.6111	32.6187	32.5327	35	35	10	27.3	27.3	7.4	106.02	0	191.59	1072
A0A1L8GWV7;A0A1L8GR34;Q2TAD4;A4FVD8;Q7ZXP2;A0A1L8GR22	A4FVD8	sap30l-b	Histone deacetylase complex subunit SAP30L-B;Histone deacetylase complex subunit SAP30L-A	79403000000	50	25.7241	25.1332	25.4295	34	34	29	31.5	31.5	24.7	84.161	0	228.28	3068
Q5U561;A0A1L8H7P6	Q5U561	sf3a3		78796000000	572	28.1754	28.2194	28.358	27	7	7	41.6	23.4	23.4	37.862	0	18.5	4691
A0A1L8EPX6	A0A1L8EPX6			78755000000	637		26.0001		6	6	6	5.3	5.3	5.3	156.19	0	11.938	1107
A0A1L8HL68	A0A1L8HL68			78285000000	260	35.3203	35.2424	35.2177	93	93	5	46.4	46.4	4	138.62	0	323.31	823
A0A1L8GE65;P49393	P49393	rps13	40S ribosomal protein S13	78032000000	360	28.1422	27.7944	27.5784	27	2	2	22.9	1.5	1.5	98.033	0.0021654	3.1426	928
A7VK04;A0A1L8HAU2	A7VK04	cul5		77660000000	602	29.9074	29.9239	30.1142	52	51	51	62.5	62.5	62.5	57.23	0	323.31	4023
A0A1L8HWG6	A0A1L8HWG6			77399000000	308				2	2	1	4.9	4.9	2.6	52.501	0.007568	2.3941	2334
Q7ZYU4;A0A1L8FH05	Q7ZYU4			76929000000	423	28.5419	27.8805	28.3513	6	6	6	58.3	58.3	58.3	12.786	0	39.477	3614
A0A1L8H1B5;Q6PAF6	Q6PAF6	anp32a	Acidic leucine-rich nuclear phosphoprotein 32 family member A	76916000000	354	27.0444	26.8418	26.6438	3	3	3	5.4	5.4	5.4	51.559	0.0021589	3.091	606
A0A1L8F9H4;A0A1L8F0C8;Q7SYS3	Q7SYS3	psmc1		76583000000	504	28.925	28.9808	28.8675	18	18	13	10.1	10.1	7.9	189.88	0	17.304	3425
A0A1L8FPT5	A0A1L8FPT5		Fc fragment of IgG binding protein	76419000000	244				8	8	8	19.7	19.7	19.7	60.765	0	48.871	1550
A0A1L8I0M4;Q9YHZ6;A0A1L8HQF8;Q6AZM5	Q9YHZ6	cdc45	Cell division control protein 45 homolog	75641000000	461	26.6764	26.8344	26.4321	10	10	9	13.8	13.8	12.4	69.811	0	15.344	247
Q9PVV6	Q9PVV6	set		75604000000	108	29.8566	30.0221	30.3408	12	12	3	29.2	29.2	11.1	47.784	0	43.81	2694
Q68F32	Q68F32	arhgdig		75050000000	484	30.7926	30.9157	30.7086	127	127	0	38.6	38.6	0	181.13	0	323.31	4130
F8WKR8;B7ZS70;Q9DF50	Q9DF50	clspn	Claspin	75022000000	563	25.6237	25.071	25.3266	24	24	24	19.3	19.3	19.3	111.14	0	69.738	1356
Q7ZXG3	Q7ZXG3	eif5a	Eukaryotic translation initiation factor 5A	75020000000	338	27.434	28.1626	27.9344	6	6	6	47.4	47.4	47.4	19.898	0	48.796	4678
Q6I803	Q6I803	s100a11		75019000000	552	29.7121	29.9061	28.4982	10	10	10	6.4	6.4	6.4	159.4	0	18.845	955
Q52KE0	Q52KE0	lsm2		75011000000	162	26.8867	27.0711	27.6844	5	5	5	8.3	8.3	8.3	86.807	0	20.668	1508
Q6PHW7	Q6PHW7	tceb1		75007000000	324	30.3874	30.0454	29.8936	3	3	3	8.1	8.1	8.1	36.589	0	11.069	1132
Q08AX4	Q08AX4			74664000000	654	28.6486	28.5745	28.6403	34	34	34	50.3	50.3	50.3	39.711	0	154.77	401
A0A1L8H157;A0A1L8GSC6;Q05116	Q05116	map2k1	Dual specificity mitogen-activated protein kinase kinase 1	74451000000	545	24.6382	25.1566	24.5771	48	48	43	26.3	26.3	23.6	209.8	0	272.06	1388
A0A1L8H601	A0A1L8H601			73091000000	317				9	9	7	17.3	17.3	14.6	57.372	0	15.499	4497
A0A1L8GCS1;Q6DCK0	Q6DCK0	stip1-prov		72626000000	677	29.6227	29.4326	29.1262	5	5	5	32.5	32.5	32.5	17.766	0	23.049	3628
A0A1L8GAB6	A0A1L8GAB6			72621000000	540	32.9057	32.3747	32.5166	27	27	11	46.7	46.7	29.5	37.232	0	229.44	2521
Q8AVN8	Q8AVN8	cdc37		72563000000	656	29.8305	29.5999	29.3686	20	20	20	39.9	39.9	39.9	46.202	0	53.903	1284
Q7ZY43	Q7ZY43	rangap1		72520000000	453	29.8132	29.1216	29.1702	10	10	10	10	10	10	92.38	0	10.438	43
A0A1L8HMU9	A0A1L8HMU9			72261000000	494				13	13	9	41.7	41.7	28	33.533	0	42.957	4755
Q3KQ83	Q3KQ83	ccnh-A	aldolase, fructose-bisphosphate A	71812000000	337	28.7807	28.9555	29.0048	14	14	5	10.4	10.4	4.2	168.76	0	20.606	688
Q7ZX57	Q7ZX57	srsf2		71478000000	333	29.7893	29.9144	30.0325	13	13	13	38.4	38.4	38.4	37.23	0	51.714	4514
Q7ZY98	Q7ZY98	snd1		71008000000	675	27.6689	27.4816		6	6	3	21.1	21.1	7.5	26.468	0	15.44	4795
Q6DEB6;A0A1L8G7J1	Q6DEB6	ugp2		71003000000	520	28.3753	28.0311	27.5972	45	45	45	71.1	71.1	71.1	44.103	0	311.73	3092
Q641F7;A0A1L8HLM5	Q641F7	ppid		70592000000	637	30.7626	30.4636	30.4327	12	12	3	62.7	62.7	37.3	17.539	0	166.78	4364
A0A1L8GKY1;Q801R2	Q801R2	kars	Lysine--tRNA ligase	70351000000	374	27.9339	28.1125	27.946	4	4	2	12.8	12.8	6.2	33.584	0	10.492	1575
Q6DJM4;Q8AVS3	Q6DJM4	anxa1	Annexin	69077000000	510	27.597	27.0668	27.6019	4	4	4	5	5	5	65.891	0	10.507	913
Q6NTT1	Q6NTT1			69050000000	228	30.3528	30.2948	29.0964	7	7	2	33.3	33.3	10.3	18.911	0	15.684	3683
Q6IRA7	Q6IRA7		DNA ligase	68919000000	596	26.7505	27.1157	24.3886	35	20	3	50.7	38.1	4.7	53.025	0	86.674	1450
Q66KV6	Q66KV6	rpl28		68893000000	322	29.1629	28.3634	28.3488	25	25	16	22.9	22.9	15.3	81.359	0	164.76	3593
A0A1L8GLK0	A0A1L8GLK0			68875000000	548				3	3	3	1.4	1.4	1.4	206.96	0.0011099	3.4608	1302
A0A1L8FCQ5	A0A1L8FCQ5	prune1		68208000000	247				3	3	3	6.6	6.6	6.6	63.485	0	13.032	2517
Q32NN1;A0A1L8GVW3	Q32NN1	recql		68114000000	519	26.9837	27.0845	26.6911	13	4	4	10.2	3.5	3.5	153.92	0	21.09	1949
Q7ZYR1	Q7ZYR1	rpl3		67947000000	474	28.9717	28.7755	29.0643	7	7	5	9.2	9.2	7	99.812	0	41.641	2339
A0A1L8HWM7;O93235;O93235-2	O93235	cirbp-a	Cold-inducible RNA-binding protein A	67943000000	364	23.8534	24.5682	24.4383	3	3	3	1.3	1.3	1.3	310.88	0.0044201	2.7438	3794
A0A1L8FE96;P35567	P35567	cdk1-a	Cyclin-dependent kinase 1-A	67941000000	544	24.4814	25.059		5	5	5	17.6	17.6	17.6	27.212	0	9.6932	1365
A0A1L8FGE3;Q6DKB1;Q1KVJ0	Q1KVJ0	SP22		67141000000	264	32.0397	31.8278	31.912	34	20	4	80.6	60.9	5.6	28.875	0	64.974	5155
Q7ZT47	Q7ZT47	gins1		66820000000	269	27.651	27.021	27.3686	4	4	4	52	52	52	13.735	0	40.291	868
Q9DGB4;A0A1L8F9Q8	Q9DGB4	pole2	DNA polymerase epsilon subunit 2	66791000000	350	27.941	27.4883	27.4237	9	8	8	18.3	15.9	15.9	53.845	0	22.843	1808
A0A1L8H748	A0A1L8H748			66389000000	499	33.6806	33.6069	33.6555	73	73	4	74.9	74.9	11.5	50.087	0	323.31	4847
A0A1L8FBY7;Q7ZY40	Q7ZY40	anp32e	Acidic leucine-rich nuclear phosphoprotein 32 family member E	66344000000	220	26.3883	25.231	26.0141	18	18	18	24.8	24.8	24.8	63.888	0	73.293	4769
Q6DEC7;A0A1L8GW32	Q6DEC7			66228000000	304	30.8675	31.1627	30.0593	25	25	4	19.3	19.3	2.8	146.86	0	38.46	3952
Q66KU9	Q66KU9	lsm6	COP9 signalosome subunit 7B	66207000000	152	28.5237	28.7536	28.4633	4	4	2	6.8	6.8	4	86.821	0	7.0512	406
Q2NLB1	Q2NLB1			65904000000	575	29.4702	29.8052	29.7949	11	11	5	11.9	11.9	5.6	94.935	0	38.031	164
A0A1L8GXM0;C4N9Q9;Q5XH50	C4N9Q9	rad50		65549000000	804	28.5548	28.5378	28.0043	5	5	5	30	30	30	15.159	0	21.335	4946
A0A1L8HHD0;A9UM19	Q0P3R0			65529000000	367	31.2889	29.7328	31.1217	9	7	7	43.7	39.7	39.7	13.646	0	165.72	3399
Q5U543	Q5U543	dhfr		65428000000	537	29.5557	29.4298	29.4917	15	15	15	24	24	24	46.596	0	28.304	4507
Q66IV9;Q66KS7;A0A1L8F3N9	Q66IV9	ddah2		65157000000	333	29.156	28.7042	29.5191	16	7	0	39.3	23.3	0	34.782	0	18.731	3640
A0A1L8FNA6;Q6VRB0	Q6VRB0	prmt1-b	Protein arginine N-methyltransferase 1-B	64927000000	376	23.8641	23.4891	23.4424	3	2	2	33.3	25.7	25.7	11.567	0	5.2794	4977
Q8AVX2;P15125;P15126;A0A1L8GGG0	P15125	rpl5	60S ribosomal protein L5-A;60S ribosomal protein L5-B	64732000000	533	26.8679	26.7539	26.8108	4	4	3	11.1	11.1	9.1	53.386	0	7.5895	3456
Q641D7	Q641D7	usp14	Ubiquitin carboxyl-terminal hydrolase	64669000000	630	27.3199	27.1605	26.501	41	18	18	44.1	19.5	19.5	71.053	0	122.73	3122
B7ZPT6;P24056	P24056	sp4-a	Sperm-specific basic nuclear protein SP4	64239000000	109	28.3204	29.0655	28.0773	8	8	8	12.8	12.8	12.8	66.978	0	17.307	597
Q3KQ72;A0A1L8FLH1	Q3KQ72	hmbs		63926000000	507	30.0184	30.0058	30.1454	13	13	13	30.3	30.3	30.3	32.729	0	24.781	2852
Q6DFI3	Q6DFI3	mpst		63879000000	214	32.2826		33.0655	38	5	4	51.9	15.8	11.2	27.488	0	28.511	978
A2RRW9	A2RRW9	cops4		63849000000	478	28.9999	28.742	28.3706	7	7	7	11.6	11.6	11.6	66.564	0	8.2087	1843
A0A1L8GFU8;Q6NTR0	Q6NTR0	urod	Uroporphyrinogen decarboxylase	63819000000	279	28.2678	28.4516	29.0882	13	3	3	64.7	19.3	19.3	16.452	0	9.4516	4255
Q5M781;A0A1L8HEJ3	Q5M781	dynll2		63748000000	190	26.9899	27.0122	26.9742	5	5	5	14.8	14.8	14.8	39.998	0	11.318	649
Q66KW1	Q66KW1	rpl29		63742000000	225	28.0166	28.2274	28.0285	4	4	4	5	5	5	78.028	0.000242	4.778	1577
Q7ZWR3;A0A1L8FHI3	Q7ZWR3	padi2		63730000000	353	28.5912	28.3109	28.4909	13	13	4	9.5	9.5	3.5	143.88	0	17.356	587
Q4V7X3;Q90W60;Q3B8M5	Q3B8M5	XNop56		63555000000	440	32.0613	32.2622	31.4655	26	26	4	82.4	82.4	16.8	13.344	0	97.466	4467
A0A1L8G192;Q2TAF3;A0A1L8G1A2	Q2TAF3	eml4	Echinoderm microtubule-associated protein-like 4	63489000000	604	27.7472	27.1479	26.7492	13	13	13	15.8	15.8	15.8	99.971	0	32.436	2033
Q5EAY1	Q5EAY1	dnajc9		63028000000	400	31.5047	31.5315	30.4024	15	15	15	61.5	61.5	61.5	13.449	0	165.43	999
Q7ZWZ8;O42480;A0A1L8GIJ9	O42480	ipo7		62692000000	408	28.1212	27.1748	27.7869	2	2	2	4.1	4.1	4.1	29.848	0.0036163	2.8659	1832
P02377	P02377	rps24	40S ribosomal protein S24	62684000000	407	28.1243	28.148	27.3257	14	2	2	53.1	11.7	11.7	18.617	0	5.5808	2544
A0A1L8F911;A2RV94	A2RV94	psmd8		62286000000	317	30.5205	30.8378	30.6203	15	15	15	35.4	35.4	35.4	28.525	0	23.935	1998
Q3B8M1;Q5M7B9	Q3B8M1	fkbp3	Peptidyl-prolyl cis-trans isomerase	62085000000	478	29.0876	29.0704	29.1697	5	5	4	31	31	31	14.611	0	16.675	296
A0A1L8HKX4	A0A1L8HKX4			61526000000	506	34.1742	34.1707	33.9546	67	67	10	54.1	54.1	14	101.28	0	323.31	5030
Q66J94;A0A1L8HG59	Q66J94	asl		61496000000	369	30.7826	30.5374	30.1885	98	98	58	59.9	59.9	44.7	97.173	0	323.31	4030
Q91625;A0A1L8FSU2	Q91625	myl12b		61343000000	78	30.456	30.1724	30.1999	16	16	2	30.6	30.6	3.2	49.425	0	53.451	3761
A0A1L8FQ56;A0A310U368	A0A1L8FQ56			61103000000	142	33.1248	33.3441	33.106	22	7	7	61.2	35.7	35.7	11.159	0	40.837	277
A0A1L8EV51;Q09003	Q09003	coil	Coilin	61068000000	143	26.7171	26.6898	26.6337	5	5	5	6.1	6.1	6.1	90.468	0.000468	4.2152	838
Q08AW0;A1A646;B1H1N8	B1H1N8			60915000000	407	29.9197	30.4495	30.2439	11	11	6	16.5	16.5	11.5	30.228	0	189.2	4069
A0A1L8I080	A0A1L8I080			60682000000	346	32.6036	32.7371	32.4268	22	3	3	49.8	6.3	6.3	23.03	0	6.847	4129
A0A1L8HU84	A0A1L8HU84			60582000000	370				8	2	2	10.4	3.4	3.4	46.241	0.000468	4.2275	1397
Q498C5;A0A1L8G916	Q498C5	abracl	Costars family protein ABRACL	60465000000	190	32.0818	31.6207	31.8518	13	3	3	55	21.2	21.2	26.881	0	98.437	4557
A0A1L8H723	A0A1L8H723			60057000000	292				8	1	1	14.5	3.6	3.6	53.68	0	6.232	1093
A0A1L8GDJ8;P70054	P70054	fen1-b	Flap endonuclease 1-B	59888000000	302	25.1308	25.99	25.5992	24	24	1	37.8	37.8	1.9	72.004	0	60.237	4181
A0A1L8G3I1;B1WBA6	A0JMT2	eif4g1		59573000000	538	30.4748	30.5312	30.3269	16	16	16	52.1	52.1	52.1	32.505	0	126.05	4504
Q640C3	Q640C3	umps		59461000000	242	28.6795	29.1145	28.8813	10	7	7	22.8	20.1	20.1	51.72	0	78.141	862
Q6INK1	Q6INK1			59403000000	288	31.7601	31.5702	31.7275	13	13	13	77.9	77.9	77.9	8.678	0	150.72	3610
A0A1L8I229	A0A1L8I229			59391000000	241	33.8549	33.8102	33.9185	55	54	53	39.5	39.5	39.5	109.13	0	252.8	3233
A0A1L8GZI9	A0A1L8GZI9		component of oligomeric golgi complex 5	59290000000	184	32.7138	32.8214	32.3946	35	35	35	28.5	28.5	28.5	80.042	0	238.03	5090
A0A1L8EN71	A0A1L8EN71	myh10	myosin, heavy chain 10, non-muscle	58850000000	568	32.7321	32.6754	32.8506	18	9	9	67.3	29.6	29.6	22.357	0	323.31	4597
Q8JH34;Q45NC0;Q4KLD2;A0A1L8FL14	Q4KLD2	DCPS		58702000000	429	28.4798	28.8493	28.0621	10	10	10	15.2	15.2	15.2	56.962	0	10.703	2565
Q5XGT1	Q5XGT1	psmd6		58599000000	362	30.7119	30.7053	30.7554	15	15	15	16.7	16.7	16.7	109.48	0	48.448	2392
Q9DE56	Q9DE56	RRM1	Ribonucleoside-diphosphate reductase	58555000000	229	31.138	31.1433	31.5657	32	32	12	28.5	28.5	9.2	68.616	0	114.47	4891
A0A1L8EYC7	A0A1L8EYC7			58305000000	661	33.0746	33.1051	33.0699	18	18	9	15.2	15.2	7.4	123.52	0	84.259	880
Q6P425;A0A1L8FBX0	Q6P425	ensa		58227000000	386	27.2057	26.8661	26.9821	8	8	8	6.9	6.9	6.9	150.93	0	13.867	837
A0A1L8HFS5	A0A1L8HFS5			58031000000	466	32.7237	32.8751	32.6612	59	37	14	48.3	35.8	14.7	103.55	0	177.62	727
Q7ZYU0	Q7ZYU0	rps6	40S ribosomal protein S6	57972000000	414	27.9299	27.9326	28.1597	8	7	1	12.2	10.7	2.1	70.847	0	13.074	4301
Q498K6	Q498K6		Coatomer subunit beta	57788000000	388	26.8003	28.044	27.4599	9	9	5	12.4	12.4	7.5	109.44	0	26.446	1173
A0A1L8HN51	A0A1L8HN51	ppp3ca		57441000000	624	33.8492	33.7686	33.6543	172	172	5	71.8	71.8	1.9	125.42	0	323.31	1075
Q6GR62	Q6GR62	snrpd1		57291000000	242	27.6253	27.9208	27.7808	7	7	7	5.8	5.8	5.8	93.302	0	11.925	2704
Q3KPS0	Q3KPS0	txndc17		57291000000	329	31.3703	31.1869	31.3095	13	13	7	38	38	23.5	24.612	0	95.078	4104
A0A1L8HYN0	A0A1L8HYN0			57223000000	334				5	5	5	8.2	8.2	8.2	69.23	0	68.269	79
A0A1L8FAQ0	A0A1L8FAQ0			57148000000	705	33.8255	33.7538	34.1174	125	102	16	37.6	34.8	6	271.9	0	323.31	2222
Q7SZA8;A0A1L8FN04;P02412	P02412	rpl18	60S ribosomal protein L18;60S ribosomal protein L18-B	57066000000	327	26.4904	25.9803	25.2875	24	24	23	26	26	24.9	122.2	0	100.22	709
A0A1L8FQQ7	A0A1L8FQQ7	rheb		56959000000	572	36.0122	35.2572	34.616	15	4	3	54.7	16.5	16.5	14.916	0	93.132	370
Q91803	Q91803	nolc1		56768000000	577	31.8969	32.1982	32.5123	15	15	15	42	42	42	35.143	0	74.053	4050
Q6AZL9	Q6AZL9	rps23		56144000000	285	28.6853	28.4049	28.3413	18	18	18	23.1	23.1	23.1	79.469	0	58.142	4666
A0A1L8EXD6;A0A1L8EQ09	A0A1L8EQ09			56028000000	79	32.8442	32.8184	32.9351	27	27	27	66.9	66.9	66.9	28.092	0	277.34	4495
Q6WSQ3	Q6WSQ3	pole3		55897000000	213	29.2697	28.9604	28.7183	29	29	29	54.7	54.7	54.7	49.498	0	99.635	2587
A0A1L8HX89;Q6GQ80	Q6GQ80	ncbp1-a	Nuclear cap-binding protein subunit 1-A	55821000000	358	25.7097	26.6301	26.8014	10	10	10	28.9	28.9	28.9	39.261	0	25.98	4338
A1L2Q6;A0A1L8G9A4	A1L2Q6	gsta1	Glutathione S-transferase	55817000000	258	31.1439	30.907	31.1509	7	7	7	10.6	10.6	10.6	36.996	0	51.55	2011
Q7ZXN9	Q7ZXN9		T-complex protein 1 subunit alpha	55674000000	311	28.5372	28.386	27.2096	7	7	7	7.4	7.4	7.4	117.62	0	27.9	3690
Q6AX83	Q6AX83	lars		55543000000	612	26.9106	27.2003	24.983	28	28	28	39.9	39.9	39.9	62.426	0	128.75	1311
A0A1L8EZP3;Q6NRW6	Q6NRW6		actinin alpha 1	55505000000	444	25.689	24.7603	24.7612	53	32	4	11.5	8.7	1.3	333.33	0	70.249	1345
A0A1L8G1T8;A0A1L8G1N4	A0A1L8G1N4			55395000000	376	33.8772	33.9339	33.9413	42	42	1	56.8	56.8	4.7	50.025	0	323.31	2143
A0A1L8HT50	A0A1L8HT50			55376000000	27				41	3	0	14.2	1	0	339.96	0	5.4832	3748
A0A1L8HM82;P62840	P62840	ube2d2	Ubiquitin-conjugating enzyme E2 D2	55115000000	116	26.5724	27.4885	27.3951	45	5	5	43.8	5.2	5.2	82.955	0	19.411	3852
A0A1L8H0X8	A0A1L8H0X8			55107000000	468				22	2	2	56.1	9.4	9.4	20.198	0	7.835	4227
A0A1L8FMR4	A2RV83			54493000000	467	31.9579	32.028	32.1341	82	82	15	38.5	38.5	12.1	130.28	0	323.31	1100
A0A1L8FIA9	A0A1L8FIA9	sec23ip		54179000000	340				7	7	2	11	11	3.9	63.373	0	13.33	4221
A0A1L8GE24	A0A1L8GE24			53953000000	518	33.6257	33.5485	33.5647	39	36	2	64.8	64.8	12.6	46.018	0	323.31	4747
Q7ZXW4;A0A1L8FFG3	Q7ZXW4	prpf19		53888000000	140	28.7303	28.3872	28.531	17	3	3	27	7.7	7.7	45.881	0	9.3367	2106
Q6PAF2	Q6PAF2			53862000000	381	27.8899	27.7742	28.4047	5	5	4	19	19	11.8	22.057	0	15.702	1121
Q6P7I2;A0A1L8GPP9	Q6P7I2	copg1	Coatomer subunit gamma	53752000000	436	26.9412	27.1441	27.024	4	4	4	3.6	3.6	3.6	148.51	0.0011228	3.6139	1988
A0A1L8HFY0	A0A1L8HFY0			53583000000	217				8	3	3	11	5.1	5.1	62.201	0	7.0803	2962
A0A1L8FVL4;Q7SZS2	Q7SZS2	pter	Phosphotriesterase-related protein	53545000000	337	28.2865	27.9852	28.0553	10	10	10	3.7	3.7	3.7	195.64	0	18.474	516
A0A1L8HMX5;Q66KU4	Q66KU4	rpl36	60S ribosomal protein L36	53036000000	198	27.8116	27.9537	27.3395	4	4	4	23.5	23.5	23.5	13.093	0	12.138	2688
Q7ZX48;A0A1L8H2K8;A0A1L8H2L9;A0A1L8GRJ6;Q7ZX82	Q7ZX48	ddx39a		52927000000	422	28.5983	28.643	28.4111	4	4	4	16.1	16.1	16.1	27.12	0	52.187	1928
Q4QR37;Q91837	Q4QR37	fscn1	Fascin	52901000000	451	26.988	26.7538	27.2395	5	5	5	5.3	5.3	5.3	62.354	0	7.0908	3042
Q4FZP7;A0A1L8F7M6	Q4FZP7	rpl39		52878000000	154	29.4975	29.313	28.4088	7	7	7	43.2	43.2	43.2	21.13	0	17.238	4757
Q6IP85	Q6IP85			52741000000	435	31.7803	32.1528	31.2707	19	19	5	26.9	26.9	12.3	40.413	0	111.89	2693
A0A1L8FGK7;A0A1L8FMQ0	A0A1L8FGK7			52559000000	444	33.3964	33.6361	33.3363	58	58	17	31.5	31.5	10.2	143.99	0	297.37	1851
A0A1L8F097	A0A1L8F097			52512000000	439	38.0921	38.1019	38.1641	52	52	52	76.9	76.9	76.9	24.398	0	323.31	3090
A2VDE6	A2VDE6		Thioredoxin	52409000000	162	27.2339	27.3884	27.5202	8	8	8	13.7	13.7	13.7	77.239	0	16.739	1089
Q6DFK8;A0A1L8GS18;A5PKP9	A5PKP9	ube2d1	Ubiquitin-conjugating enzyme E2 D4	52329000000	207	24.9375	25.9379	25.3977	3	3	3	3.2	3.2	3.2	119.11	0.0015385	3.3127	1991
Q3B8H8	Q3B8H8	uba3		52229000000	71	29.4828	29.7477	29.0345	39	39	17	48.6	48.6	28.7	55.488	0	295.36	40
O42205;Q6GPS6;A0A1L8F3E1	O42205	PP5	Serine/threonine-protein phosphatase	52019000000	533	28.4173		28.4454	3	3	3	26.3	26.3	26.3	13.39	0	9.5357	3803
Q66KH0	Q66KH0	nans		52007000000	425	29.5983	30.174	29.7416	22	5	5	32.9	13.8	13.8	27.544	0	41.813	3268
A1L2I2	A1L2I2	chtf8		51987000000	184	29.3646	29.547	29.3771	14	14	7	19.3	19.3	12.4	64.605	0	24.571	1645
Q7ZY48;A0A1L8EV48	Q7ZY48	rpl13a		51751000000	199	28.9608	28.8601	28.3786	4	4	3	21.1	21.1	17.8	27.385	0	6.4018	3810
Q6GMZ1;A0A1L8GN27	Q6GMZ1	rtca		51564000000	420	28.2354	27.8385	27.8693	15	4	4	9.8	3	3	145.18	0	12.165	2986
A0A1L8HCP8	A0A1L8HCP8			51227000000	234				7	7	7	7.3	7.3	7.3	46.591	0	14.745	2414
Q6DE87	Q6DE87	chek1	Serine/threonine-protein kinase Chk1	51039000000	426	23.2639	23.5567	24.6262	39	39	39	29.2	29.2	29.2	143.66	0	104.35	871
A8DZJ1	A8DZJ1	baz1b	Tyrosine-protein kinase BAZ1B	50816000000	588	25.1167	26.5308	25.7907	8	8	8	10.4	10.4	10.4	37.903	0	38.451	1778
A0A310UCU9;A0A1L8FEH6;Q8QHI3	Q8QHI3	arl3	ADP-ribosylation factor-like protein 3	50731000000	158	24.9819	24.9789	24.654	19	19	19	9.5	9.5	9.5	192.08	0	65.136	2914
A0A1L8HYG8	A0A1L8HYG8			50674000000	372	33.381	33.2699	33.4464	18	18	7	51.4	51.4	31	16.109	0	289.83	1764
Q5U5E2;Q9YHY5;A0A1L8G218	Q5U5E2	Saf-A		50240000000	464	30.7087	30.8643	30.9346	21	16	16	32.3	28.7	28.7	54.559	0	81.569	4265
Q3KPY6	Q3KPY6	sf3b5		50229000000	164	27.1252	28.1671	27.3115	42	13	13	47.6	20	20	57.788	0	54.942	1019
A0A1L8FYZ4;Q9DEI1	Q9DEI1	prkdc	DNA-dependent protein kinase catalytic subunit	50224000000	702	25.8402	25.7143		6	6	6	18.3	18.3	18.3	38.343	0	10.5	4895
A0A1L8G4G8	A0A1L8G4G8			50179000000	365				6	6	6	21	21	21	39.616	0	28.901	3248
A0A1L8GQX7	A0A1L8GQX7			50127000000	464	33.1928	33.3059	33.1298	138	138	3	62.9	62.9	1.9	122.1	0	323.31	2992
A0A1L8GLL3	A0A1L8GLL3			50061000000	463				4	4	4	6.9	6.9	6.9	85.248	0.000241	4.6914	3532
A0A310U2H2	A0A310U2H2	stk31		50021000000	283	33.7365	33.9249	33.6996	39	39	13	40.4	40.4	19	87.526	0	223.58	4822
A0A1L8HTM5;Q6PA43	Q6PA43	gnpda2	Glucosamine-6-phosphate isomerase 2	50005000000	286	27.638	27.8004	27.4646	6	6	6	4.7	4.7	4.7	82.671	0	9.9483	2105
A0A1L8GFX2;Q4KLF5	Q4KLF5	btf3l4	Transcription factor BTF3 homolog 4	49990000000	231	32.0895	31.7583	31.2873	26	26	26	15.9	15.9	15.9	164.03	0	80.606	2317
Q6DJN5	Q6DJN5	rpl13	60S ribosomal protein L13	49943000000	337	28.699	28.7158	27.3848	17	17	17	20.5	20.5	20.5	67.405	0	37.373	2325
A0A1L8F508	Q7ZYU5			49927000000	583	31.095	30.4745	30.3556	24	5	5	59.2	12.2	12.2	16.284	0	17.501	3444
Q0EAE6;A0A1L8GXM8	Q0EAE6	pole4		49924000000	135	29.971	29.6695	29.6061	13	13	4	10	10	2.9	110.02	0	20.19	2262
A0A1L8HIP9	P16878			49761000000	453	26.7137	26.9358	27.6394	5	5	2	3.3	3.3	1.6	208.99	0	5.8185	1182
Q0IH31;A0A1L8H1N9	Q0IH31	snrpg		49710000000	324	27.1107	25.3584	25.2935	3	3	3	13.1	13.1	13.1	29.621	0.000473	4.4028	2140
A0A345D1N6	A0A345D1N6	fh		49609000000	822				7	7	7	10.2	10.2	10.2	87.903	0	9.2304	174
A0A1L8H9V0;Q5PQ01	Q5PQ01	pip4k2c	Phosphatidylinositol 5-phosphate 4-kinase type-2 gamma	49001000000	506	26.4496	26.5472	26.7799	34	32	1	23.5	22.4	1	149.53	0	136.22	3981
Q66KP7	Q66KP7	rps28p9		48801000000	187	29.6037	29.5296	29.6881	8	8	1	10.7	10.7	2.2	78.201	0	28.451	2074
Q68F70	Q68F70	ints4	Integrator complex subunit 4	48458000000	462	28.4289	28.6577	28.0749	9	9	9	8.4	8.4	8.4	104.93	0	22.929	2072
A0A1L8EX65	A0A1L8EX65			48150000000	192		26.1341	26.4944	10	10	3	11.3	11.3	3.8	66.372	0	10.63	4377
Q6GNY0;A0A1L8GE59;O42242	O42242	NTF2	Nuclear transport factor 2	47796000000	97	28.1181	28.3917	27.7639	6	4	4	1.8	1.4	1.4	309.25	0.0011377	3.7747	2933
Q0D261	Q0D261	ubl4a	Ubiquitin-like protein 4A	47518000000	328	27.7433	27.8128	28.0276	7	7	6	5.5	5.5	4.4	121.48	0	12.254	4744
Q6GN08;A0A1L8FL00	Q6GN08	ncapd3		47516000000	389	26.9198	26.9968	26.3284	33	5	5	15.7	3.9	3.9	187.29	0	9.1717	2347
A0A1L8GF27	A0A1L8GF27			47475000000	349				20	3	3	30.8	6.2	6.2	44.853	0	8.1761	3943
A0A1L8HWA0;Q98TA5	Q98TA5	chaf1a-a	Chromatin assembly factor 1 subunit A-A	47414000000	382	25.5518	26.8431	30.1101	15	5	1	36.6	16.2	6.9	22.089	0	21.275	4176
Q6IP91	Q6IP91	ppp4c	Serine/threonine-protein phosphatase 4 catalytic subunit	47341000000	143	26.1541	26.3502	25.7385	11	11	11	21.7	21.7	21.7	33.546	0	24.416	4248
Q6ING0;A0A1L8EPM7	Q6ING0			47275000000	334	30.3028	30.2423	30.8681	9	9	6	39.2	39.2	29	28.097	0	44.014	5109
A0A1L8GER0;Q6NUD8	Q6NUD8	chmp1a	Charged multivesicular body protein 1a	47230000000	448	26.2737	26.222	26.3231	4	4	2	9.2	9.2	6.1	67.329	0	6.2216	4042
Q7SZA5	Q7SZA5	rpl29		47024000000	127	28.0819			11	2	2	9.8	2.6	2.6	108.47	0.000472	4.3646	2360
A0A1L8I1W4	A0A1L8I1W4			46888000000	387	34.5653	34.4716	34.3454	62	62	13	64.1	64.1	19	58.876	0	318.1	2847
Q68FI2	Q68FI2	akr1c1		46859000000	363	31.6798	31.4945	31.5536	29	29	9	9.8	9.8	4.1	313.42	0	88.064	3200
Q68EX4	Q68EX4	psmb7	Proteasome subunit beta type	46661000000	324	26.9062	26.8269	27.0137	5	5	3	10.5	10.5	7.1	80.182	0	18.84	2813
A0A1L8I2P1	A0A1L8I2P1			46592000000	116				7	7	7	13.5	13.5	13.5	64.434	0	8.4403	1243
A0A1L8H7T6	Q7SYH0			46544000000	352	32.4581	32.4254	32.5677	71	59	59	23	21.7	21.7	278.29	0	210.41	3520
A0A1L8HVT9	A0A1L8HVT9			46541000000	393	34.233	34.3372	34.1937	20	20	20	82.2	82.2	82.2	13.541	0	170.33	689
A0A1L8GVE9;Q4V7Z9	Q4V7Z9			46168000000	379	28.5339	28.6446	28.5761	8	8	8	32.6	32.6	32.6	38.496	0	14.702	3238
A2BDB0;A0A1L8EM44;P53505;P53506;A0A1L8ETE5	A2BDB0	actg1	Actin, cytoplasmic 2;Actin, cytoplasmic 2, N-terminally processed;Actin, cytoplasmic type 5;Actin, cytoplasmic type 8	46053000000	101	26.1955		25.8564	4	4	4	18.9	18.9	18.9	34.086	0	10.568	1958
A0A1L8H815;Q7ZYG7;A0A1L8HFX8;A0A1L8HFX3	Q7ZYG7	ap2b1	AP complex subunit beta	46028000000	342	27.9295	27.5756	28.1629	11	4	4	41.6	21.9	21.9	36.168	0	49.55	2295
Q5U5C2	Q5U5C2	vars	tubulin alpha like 3, gene 1	45951000000	435	26.9913	26.4846	27.0457	5	2	2	11.6	9.3	9.3	49.31	0	48.336	3334
Q7ZT01;A0A1L8GLF1	Q7ZT01	gins3		45930000000	259	28.2882	28.5116	28.4774	12	12	10	22	22	17.8	28.271	0	40.599	331
Q7ZYR7	Q7ZYR7	ppm1g		45892000000	342	28.6015	28.5602	28.29	10	10	10	22.1	22.1	22.1	41.665	0	78.536	2420
A0A1L8HF09;Q6PA24;P25229	P25229	capza1	F-actin-capping protein subunit alpha-1	45808000000	235	26.5139	26.1385	26.6529	6	2	2	13.5	5.4	5.4	48.485	0	5.6311	2487
Q6AXA7;A0A1L8ETB0;A0A1L8ELX8	Q6AXA7	prpf6		45776000000	433	30.8005	30.9591	30.8205	32	32	20	68.6	68.6	55.8	33.809	0	170.33	5154
Q6DJJ1	Q6DJJ1	rps25		45653000000	310	28.2296	28.5267	28.4031	10	10	10	11.1	11.1	11.1	91.301	0	15.732	1927
Q6AZU4;A0A1L8GNG2	Q6AZU4			45368000000	192	30.8202	30.8476	30.3495	15	15	15	33.6	33.6	33.6	49.195	0	79.961	1292
A0A1L8FRZ2;Q8AVR6	Q8AVR6	chmp5		45296000000	268	30.4541	30.8489	29.2992	14	14	14	86.3	86.3	86.3	8.3735	0	63.045	3972
A0A1L8GP71	A0A1L8GP71			45059000000	361		26.4865		4	4	3	28.6	28.6	28.6	22.784	0	17.447	5079
A0A1L8F9X7	Q5U7J0			45043000000	73	30.1402	30.5872	30.6584	8	8	6	21.7	21.7	21.7	26.142	0	113.48	4714
Q6PF26;A0A1L8GHV1	Q6PF26	qars		45023000000	331	27.4175	27.6757	28.2194	7	7	7	4.3	4.3	4.3	146.32	0	15.938	2869
Q7ZYM5;A0A1L8FT58;Q66JA3	Q66JA3	sdcbp		44832000000	260	28.8351	28.756	28.9703	8	6	6	26.7	22.5	22.5	44.595	0	15.812	1680
A0A1L8EPX4	Q7SYW4			44232000000	361	26.3828	26.6479	26.5094	6	6	6	6.2	6.2	6.2	107.08	0	8.4942	393
Q7SY77;Q7ZXB6;A0A1L8ESM5;A0A1L8ELD8	Q7SY77	ube2v1		44100000000	243	32.456	32.2903	32.7622	5	5	2	52.9	52.9	35.3	7.6518	0	60.724	2313
A0A1L8FU25	A0A1L8FU25			44061000000	140				11	3	3	46	28.8	28.8	14.855	0	11.972	3513
Q6GQK6	Q6GQK6	cryzl1		44045000000	287	30.2958	29.3993	30.2064	26	11	11	47.3	35.5	35.5	47.596	0	323.31	2845
Q7ZXW1;A0A1L8FSV5	Q7ZXW1	ss18		44042000000	120	31.0842	31.0005	30.8506	40	40	5	58.1	58.1	10.8	32.342	0	181.88	1771
Q7ZX92	Q7ZX92	psmd14		43980000000	286	29.7906	30.0309	29.422	39	12	12	42	27.6	27.6	35.937	0	63.316	4503
A0A1L8G9N6	Q6GPS0			43748000000	815	32.3553	31.0798	31.6061	2	2	2	2.9	2.9	2.9	74.737	0.000241	4.7291	3106
Q7SZB2;P47830	P47830	rpl27a	60S ribosomal protein L27a	43214000000	241	28.1408			1	1	1	4.8	4.8	4.8	74.468	0	5.3454	2440
Q6GLM9;A0A1L8FTA0	Q6GLM9	cops5	COP9 signalosome complex subunit 5	43188000000	233	25.7327	24.9033		27	27	14	42.9	42.9	32	45.768	0	126.79	480
Q7SZ88;A0A1L8GUM3	Q7SZ88	ube2n		43123000000	237	28.93	28.7429	29.8431	10	10	10	34.2	34.2	34.2	13.221	0	41.211	2782
Q6GQ61	Q6GQ61	dnpep		42969000000	305	28.5279	29.342	29.2176	15	15	15	12.6	12.6	12.6	101.68	0	24.556	550
A0A1L8H4S4;A0A1L8HD95;Q66KX3	Q66KX3	rpl23a		42929000000	248	29.1635	29.0145	29.1877	11	11	11	13.1	13.1	13.1	83.234	0	31.66	1138
A0A1L8HYH7;Q9PSI1	Q9PSI1			42920000000	322	29.8531	29.4132	29.2102	10	10	10	54.2	54.2	54.2	18.13	0	69.042	4316
Q2VPE9;A2BD79	A2BD79			42882000000	317	29.3783	28.6242	28.6342	11	11	11	4.7	4.7	4.7	288.16	0	20.409	1014
Q5XGY1	Q5XGY1	tsr1	Pre-rRNA-processing protein TSR1 homolog	42836000000	427	28.3522	27.5435	28.2601	31	2	2	40.1	2.7	2.7	62.4	0	6.7154	1900
A0A1L8HV33;Q6PA42	Q6PA42	hpgds		42828000000	109	32.4446	32.5516	32.0561	69	69	16	98.1	98.1	31.4	29.941	0	323.31	2989
A0A1L8HN54;Q6NTZ8	Q6NTZ8			42826000000	262	30.9792	30.786	31.0929	52	11	5	52.7	14.8	11.4	61.704	0	74.32	1780
A0A1L8FLJ1	A0A1L8FLJ1	h2ax		42818000000	335	32.7001	32.6767	32.6183	63	63	7	21.9	21.9	3.7	244.34	0	199.53	2177
Q66J43	Q66J43			42782000000	154	30.2015	31.0061	30.7493	10	10	10	28.5	28.5	28.5	37.716	0	52.571	4113
Q6PHL7;A0A1L8EZ05	Q6PHL7	tceb2		42641000000	206	30.3833	30.2147	30.249	67	67	17	27.1	27.1	8.1	181.98	0	227.06	674
Q9PUM8;Q8AYP1	Q8AYP1	mbd3		42582000000	246	29.3366	28.9769	29.3191	62	34	34	64	51.6	51.6	69.304	0	323.31	4684
A0A1L8EPY7;O57683;A0A1L8EX73;Q4QR12	O57683	sf3b1	Splicing factor 3B subunit 1	42520000000	488	27.2536	27.4276	27.7939	3	3	3	10.5	10.5	10.5	26.551	0	7.7341	942
A0A1L8GUC2;Q4U0Y4-2;Q4U0Y4	Q4U0Y4	nap1l1-a	Nucleosome assembly protein 1-like 1-A	42393000000	104	24.499	26.4606	24.9047	18	18	18	38.4	38.4	38.4	38.279	0	71.66	4633
A0A1L8FXP4;Q6DJK7	Q6DJK7			42243000000	372	29.6622	30.0144	30.3089	4	4	4	4.1	4.1	4.1	105.68	0.0092462	2.2397	3707
A0A1L8HX57;Q6GNU4	Q6GNU4	anp32b		42157000000	181	30.9011	30.8769	31.0324	20	20	2	76.5	76.5	24.5	11.65	0	97.402	3693
Q32NG2	Q32NG2	cutc	WD repeat and HMG-box DNA-binding protein 1	42144000000	245	29.4778	29.3905	28.8199	39	39	8	34.8	34.8	7.7	94.2	0	206.55	487
Q63ZK6;A0A1L8HAF1	Q63ZK6	pfdn5		42085000000	353	30.1564	29.7412	30.0491	27	27	12	46.7	46.7	34.9	28.372	0	98.76	4259
Q8QHA5	Q8QHA5	dna2	DNA replication ATP-dependent helicase/nuclease DNA2;DNA replication nuclease DNA2;DNA replication ATP-dependent helicase DNA2	42062000000	450	22.94	21.9912	23.6584	51	14	14	28.9	12.9	12.9	144.98	0	41.631	911
A0A1L8HQI8	Q5HZK6			41930000000	330	30.1005	30.2204	30.1122	14	13	4	56.8	51.9	24.7	18.792	0	22.024	4405
A0A1L8HVI7	A0A1L8HVI7			41920000000	428				119	2	2	38.4	1.3	1.3	180.96	0	9.4462	4037
A0A1L8GT74;Q5HZL4	Q5HZL4	paf	PCNA-associated factor	41817000000	144	26.1171	26.7158	26.0312	3	3	3	5.1	5.1	5.1	121.04	0.0088799	2.2738	3241
Q505M5;A0A1L8HXY0	Q505M5			41146000000	286	29.5118	29.7345	30.0383	5	5	5	15.6	15.6	15.6	27.618	0	113.66	4247
Q66J67;A0A1L8HEI3	Q66J67	ipo9		41119000000	267	29.589	30.1813	29.5104	14	14	14	8	8	8	184.04	0	23.87	1229
Q6IRB1;A0A1L8ENM2	Q6IRB1			41066000000	407	26.0686	26.3392	25.7462	3	3	3	6.7	6.7	6.7	67.081	0	5.6146	3990
Q5EAW4	Q5EAW4	mcm10	Protein MCM10 homolog	41063000000	472	25.4597	25.1549	25.4366	5	5	5	4.1	4.1	4.1	122.18	0.000243	4.8535	842
A0A1L8F5D2	A0A1L8F5D2			41010000000	318	33.101	33.0571	33.3978	24	24	5	71.7	71.7	19.3	24.047	0	280.03	4771
Q3KPK1	Q3KPK1	tbcb		40923000000	279	30.0169	29.9393	29.7178	10	10	7	10.2	10.2	7.8	85.495	0	15.784	3776
A0A1L8GFP2;A0A1L8GM68;Q6DJI0;Q7SYU0;Q6EE53	Q6DJI0	rps8	40S ribosomal protein S8	40918000000	307	28.2272	28.6892	28.1907	3	3	3	2.5	2.5	2.5	136.14	0	13.001	2184
B1H1T9;A0A1L8FZ14	B1H1T9		Kinesin-like protein	40897000000	495	27.0887	27.3387	27.1335	6	6	6	14.2	14.2	14.2	34.067	0	10.583	2776
P52297	P52297	kpnb1	Importin subunit beta	40584000000	80	26.4407	26.2952	26.2894	16	2	2	43	7.4	7.4	30.686	0.002165	3.1385	3556
A0A1L8GDS4;Q4QR29	Q4QR29	ctr9	RNA polymerase-associated protein CTR9 homolog	40525000000	427	26.1123	25.5499	26.3943	11	1	1	22.6	4.8	4.8	48.174	0	5.2981	2301
A0A1L8I025	A0A1L8I025			40500000000	471	32.534	32.1584	31.7145	46	44	39	53	53	49.1	67.277	0	272.64	4375
A0AUT2;Q6U7I9	A0AUT2	usp5	Ubiquitin carboxyl-terminal hydrolase	40364000000	399	26.0021	25.9606	25.5002	3	3	3	4.8	4.8	4.8	28.516	0	6.3567	726
A0A1L8F761;Q6NRJ7	Q6NRJ7	mcts1-b	Malignant T-cell-amplified sequence 1-B	40349000000	235	27.4001			1	1	1	0.5	0.5	0.5	408.78	0	6.8814	1378
A0A1L8EQ87	A0A1L8EQ87	parn	poly(A)-specific ribonuclease	40247000000	161	33.2371	33.2033	33.0289	35	35	14	25.5	25.5	13.4	119.36	0	217.86	3750
Q2VPH9;Q5U491	Q2VPH9	prmt5	Protein arginine N-methyltransferase 5	40173000000	215	27.1167			13	13	13	18.8	18.8	18.8	71.779	0	75.027	1956
A0A1L8HQM1	A0A1L8HQM1			40149000000	425				10	4	4	24.7	10.6	10.6	47.859	0	7.2293	4937
A2VD63;A0A1L8GY79;A0A1L8GY66;Q7ZTB3	A2VD63	hsp90b1		40075000000	389	28.3194	28.6555	28.5497	14	14	7	11.4	11.4	6.9	136.69	0	51.864	2051
Q6PAB4	Q6PAB4	cab39l		40045000000	331	31.0051	30.6375	30.7899	28	28	8	18.2	18.2	5.8	147.35	0	50.019	2562
Q6DFI9;A0A1L8GX00	Q3KPY0			39951000000	421	29.0894	29.2333	29.0254	18	18	18	37.9	37.9	37.9	32.03	0	77.803	4913
A0A1L8G775	A0A1L8G775	eprs1		39923000000	352	33.2978	33.0934	32.9915	72	72	3	87.6	87.6	10.3	38.456	0	323.31	4710
A0A1L8GTE5	A0A1L8GTE5			39816000000	582	32.998	33.6673	33.2071	26	7	7	30.9	11.9	11.9	65.577	0	18.56	1869
P70011	P70011		Nucleoside diphosphate kinase A2	39765000000	85	25.899	26.2027	26.3344	3	3	3	8.6	8.6	8.6	43.444	0.000468	4.2086	3188
Q7ZXF7	Q7ZXF7	rab1a		39722000000	201	29.7955	29.1359	29.0036	28	5	5	63.8	8.8	8.8	30.025	0	105.18	3223
Q9YI90;B7ZRU8	Q9YI90	map4	Microtubule-associated protein	39508000000	508	28.1136	28.1386	28.5692	8	7	7	15.3	13.7	13.7	74.14	0	14.469	4270
Q6PA12	Q6PA12	dpp3		39484000000	343	27.039	28.1503	27.9208	3	3	3	16.9	16.9	16.9	19.248	0	10.365	3579
Q5U541;A0A1L8HHY7	Q5U541			39332000000	271	32.1736	31.9566	31.9449	47	11	9	62	23.7	17.3	32.939	0	55.826	5134
Q7SYT1	Q7SYT1	prdx6-prov		39323000000	66	29.7633	29.4348	29.4836	12	12	12	14.8	14.8	14.8	59.058	0	31.346	1241
A0A1L8GPL1	A0A1L8GPL1	fancd2		39276000000	199				3	3	3	3.1	3.1	3.1	42.852	0	5.3711	3561
A0A1L8FMM1;Q6AZG8	Q6AZG8	fam213b	Prostamide/prostaglandin F synthase	39266000000	205	26.9115	26.9193	27.039	8	8	2	9.7	9.7	2.7	46.353	0	31.145	1549
Q6DFJ1	Q6DFJ1	gbe1-prov		39228000000	372	29.6612	29.6676	29.2929	9	9	9	21.6	21.6	21.6	50.209	0	24.823	1129
A0A1L8HZH1;Q5FWP3	Q5FWP3			39144000000	284	30.686	29.8561	30.1684	7	7	4	65.6	65.6	45.6	10.199	0	42.402	1693
A0A1L8H210	Q05AW8			39141000000	301	27.734	27.2676	27.3763	9	6	6	16.6	7.5	7.5	34.459	0	6.5966	2480
A2VD69	A2RV52		Pyruvate kinase	38698000000	527	29.0021	28.9783	29.3855	38	7	7	31.1	7.3	7.3	103.88	0	18.089	3559
A0A1L8F2P0;Q5PPY1	Q5PPY1	mcts1-a	Malignant T-cell-amplified sequence 1-A	38690000000	189	27.3033	26.4752	26.3988	4	2	2	13.4	12.4	12.4	41.872	0	21.555	3118
A0A1L8G2Y9	A0A1L8G2Y9			38649000000	290		25.8226	24.9344	11	11	11	20.7	20.7	20.7	31.521	0	50.417	3059
A0A1L8F1Q6	A0A1L8F1Q6		HECT, UBA and WWE domain containing E3 ubiquitin protein ligase 1	38564000000	435	34.3245	34.4327	34.4212	141	140	39	80.8	80.8	38.7	97.122	0	323.31	1341
Q7ZWM6;A0A1L8EW89;Q6DDP5	Q7ZWM6	ola1	Obg-like ATPase 1	38550000000	331	25.9922	24.6583		13	13	4	13.3	13.3	6.5	82.409	0	27.499	2003
A2VDA2	A2VDA2	sri		38464000000	122	29.887	29.4137	29.4776	42	3	3	67.5	10.6	10.6	27.463	0	43.777	4365
A0A1L8GDM4	A0A1L8GDM4			38300000000	533				22	21	16	16.7	16.1	13.8	152.68	0	42.412	2450
Q6GPA9	Q6GPA9	sf3a1		37958000000	382	29.2298	29.1696	29.1116	8	8	8	41.8	41.8	41.8	12.552	0	30.746	1278
Q6IRQ7;A0A1L8HHY1	Q6IRQ7			37895000000	160	28.7104	28.8917	28.846	71	1	1	71.8	5.3	5.3	48.649	0	47.137	2240
Q6NU02;O42576	O42576	eif4a1		37725000000	262	28.544	28.0223	28.6674	18	5	5	44.4	14.6	14.6	40.927	0	73.977	3700
A0A1L8HKM5;Q9PTG8	Q9PTG8	tacc3	Transforming acidic coiled-coil-containing protein 3	37713000000	296	24.6621	25.2598	25.2321	3	3	3	6.6	6.6	6.6	64.005	0.0099344	2.1568	3422
Q6NTP6;A0A1L8GA35	Q6NTP6	psmd2		37536000000	389	28.2666	28.6252	28.7263	10	10	10	15.4	15.4	15.4	71.027	0	34.515	293
A0A1L8H9L8;A0A1L8H9L3;Q6DKL8;Q569Q7;Q6NTJ0	Q569Q7			37476000000	140	31.4746	31.4442	31.0577	13	13	13	50	50	50	13.19	0	74.51	4058
Q2V0J2;Q7ZX79	Q7ZX79	p54nrb		37455000000	319	29.3071	28.8994	29.1043	15	15	15	66	66	66	17.142	0	96.571	1144
Q6NS00	Q6NS00			37447000000	171	28.9009	28.7698	28.8	15	5	4	44.6	18.6	12.4	36.955	0	35.823	3105
Q7ZX28;A0A1L8H5Z9	Q7ZX28	prpf8		37446000000	609	29.789	30.1955	29.8704	34	34	3	51	51	6.8	40.935	0	140.72	3428
Q7ZTP6;A0A1L8GR71;P07222	P07222	npm1	Nucleophosmin	37309000000	270	24.7813	25.7432	24.7401	21	21	21	48.6	48.6	48.6	28.702	0	261.13	2836
Q569R9;A0A1L8FQX5	Q569R9	sri		37190000000	204	30.6807	30.3325	30.8215	11	11	6	20.9	20.9	13.9	48.09	0	37.431	3541
A0A1L8F357;Q7SZB5	Q7SZB5	chmp1b	Charged multivesicular body protein 1b	37137000000	415	26.4772	26.3597		4	4	4	18.3	18.3	18.3	16.83	0	5.4712	4105
Q6IRB9;Q8AX84	Q6IRB9	fubp1		37091000000	209	29.7146	30.1682	29.6323	32	9	9	65.1	34.6	34.6	38.334	0	44.438	1315
A0A1L8FJ84	A0A1L8FJ84			36972000000	77	35.8638	36.4246	36.0089	27	27	6	42.9	42.9	14.9	31.671	0	323.31	2676
A0A1L8HMT0;Q6DKD2	Q6DKD2	lsm7	Histone H2A.Z-like	36937000000	234	29.6631	30.0844	29.7554	12	12	12	7.5	7.5	7.5	212.04	0	18.029	1102
Q7ZX07;A0A1L8GNE1;Q3ZM03;A2BDA2;A0A1L8GGP6	Q7ZX07	rpsa	40S ribosomal protein SA	36931000000	268	25.3118	26.9687	25.9524	47	19	19	38.4	24.2	24.2	122.72	0	323.31	226
A0A1L8F1Q9;Q640G9	Q640G9	hcfc1		36852000000	365	30.1732	30.3431	30.2446	10	10	10	17.1	17.1	17.1	69.858	0	22.8	1020
A0A1L8GKZ2;Q7ZT46	Q7ZT46	gins2	DNA replication complex GINS protein PSF2	36845000000	250	25.6536	25.3567	25.4429	2	2	2	10	10	10	24.592	0.0048178	2.6636	3237
Q6PCH4	Q6PCH4	g6pd	Glucose-6-phosphate 1-dehydrogenase	36841000000	270	27.6474	27.0409	26.9992	3	3	3	8.6	8.6	8.6	45.316	0	6.8715	2394
Q32NS6	Q32NS6			36664000000	132	30.6317	28.6139	29.8734	6	3	3	8	3.5	3.5	50.619	0.0040093	2.7735	1368
Q5M993;A0A1L8FEF8	Q5M993	glrx3		36647000000	138	29.5452	29.3706	29.0753	26	26	26	20.9	20.9	20.9	146.43	0	116.42	660
A0A1L8HQD8;P26696	P26696	mapk1	Mitogen-activated protein kinase 1	36591000000	312	24.2019	22.9878	23.8595	28	7	7	42.6	9	9	43.298	0	19.073	3376
Q4QR44;A0A1L8EXL5;A0A1L8EQ61	Q4QR44	rps15a		36518000000	137	28.6533	28.4709	28.5152	16	16	16	42.9	42.9	42.9	24.022	0	27.915	3194
Q6DDN9	Q6DDN9	cbs	Cystathionine beta-synthase	36262000000	304	27.1723	27.7801	27.4911	6	6	6	10.4	10.4	10.4	65.442	0	7.667	1455
Q6P7I8	Q6P7I8	pls3		36219000000	314	28.5847	28.5311	28.2078	16	14	14	29	25.5	25.5	32.389	0	18.794	3235
Q5FWX3;Q0D260;A0A1L8GNJ1	Q0D260	uchl5	Ubiquitin carboxyl-terminal hydrolase	36189000000	243	27.5177			15	15	15	12.7	12.7	12.7	73.242	0	53.575	3232
A0A1L8GM42	A0A1L8GM42	vtga2		36151000000	279	34.5004	34.3145	34.4515	34	34	16	76.4	76.4	64.3	22.856	0	323.31	4329
A0A1L8GL79	A0A1L8GL79			36142000000	287				47	4	4	56.8	10.3	10.3	53.798	0	8.5715	890
A0A1L8F5Q2	A0A1L8F5Q2			36068000000	312				10	3	3	29.4	4.8	4.8	35.172	0	6.5736	1859
Q9PTN1	Q9PTN1	rps6ka3	Ribosomal protein S6 kinase	36046000000	333	26.3994	26.8039	27.1128	6	6	6	27.2	27.2	27.2	32.419	0	31.497	4186
A0A1L8GD17	Q3S2E9			36028000000	406	27.2911	27.0436	26.6554	7	7	7	12.2	12.2	12.2	65.704	0	16.201	236
Q7ZXD0	Q7ZXD0			35983000000	359	29.7949	29.7151	29.6214	9	9	6	11.7	11.7	9.9	72	0	22.183	2642
Q91719;P79957	Q91719			35953000000	263	29.838	29.9372	30.0358	22	9	9	21.3	10	10	74.314	0	16.974	1085
Q6DJH7;A0A1L8H076	Q6DJH7	sord		35906000000	233	29.6615	29.218	29.4402	7	7	7	20.3	20.3	20.3	22.088	0	11.336	4366
Q498G4;A0A1L8EMZ3	Q498G4	Sep-09		35893000000	280	30.0316	30.1828	29.6523	42	18	0	34.2	17	0	96.047	0	70.295	4576
Q6GPJ6	Q6GPJ6	glod4		35817000000	251	30.9073	30.7667	30.8411	27	27	27	17.3	17.3	17.3	134.45	0	102.36	556
Q5U4I5	Q5U4I5			35809000000	179	28.5216	28.5064	28.5017	3	3	1	4.2	4.2	2.2	68.159	0	9.0447	715
A0A1L8HDJ0	A0A1L8G057			35801000000	420	36.2473	36.3946	36.2623	46	46	2	84.8	84.8	6.7	36.086	0	323.31	4382
A0A1L8FSD4	A0A1L8FSD4			35714000000	358	36.1181	36.0575	35.9898	25	24	7	99	90.1	51.5	11.237	0	323.31	2738
A0A1L8EL76;Q52L33	Q52L33	smarcd3		35602000000	220	30.6756	30.6304	30.6177	14	14	14	18.7	18.7	18.7	52.358	0	32.649	2004
Q6DD55;Q7ZTJ5	Q6DD55	p4hb	Protein disulfide-isomerase	35437000000	250	27.1678	27.1408	25.7934	39	39	39	42.4	42.4	42.4	107.13	0	301.62	665
A0A1L8FLB5;Q5PPS2	Q5PPS2			35433000000	354	30.7026	30.976	30.8215	33	26	7	28.3	27.1	10.6	70.789	0	245.25	5121
Q6DDW1	Q6DDW1	txnl1		35208000000	164	29.6447	29.3539	29.6811	17	17	17	55.6	55.6	55.6	24.492	0	98.451	4226
A0A1L8GAE4;P52299	P52299	ncbp2	Nuclear cap-binding protein subunit 2	35145000000	221	25.0395	24.538	24.6258	1	1	1	2.8	2.8	2.8	58.79	0.001131	3.6892	3272
Q6GLZ5;A0A1L8FX07	Q6GLZ5	Sep-07	Septin-7	35080000000	241	24.2125	24.5482		2	2	2	7.9	7.9	7.9	16.525	0.000463	4.0321	391
Q498E8;A0A1L8F2P4	Q498E8	cul4b		35030000000	407	30.0217	30.1583	29.9431	14	5	5	85.5	65	65	12.93	0	73.659	2418
Q7T0R9;A0A1L8EQX4	Q7T0R9	rps2		34459000000	331	28.5855	27.8743	28.1565	8	2	2	28.6	8.7	8.7	14.476	0.0048208	2.6692	449
A0A1L8H318;Q4FZP2	Q4FZP2	mri1	Methylthioribose-1-phosphate isomerase	34437000000	317	26.4445	27.6068	27.7706	2	2	2	11.7	11.7	11.7	25.991	0.002361	3.0223	4999
A0A1L8GHY0;Q6DCQ0	Q6DCQ0	ppp4r2-b	Serine/threonine-protein phosphatase 4 regulatory subunit 2-B	34245000000	115	28.4874	28.6856	28.3763	10	10	6	9.1	9.1	5.5	147.09	0	16.953	3180
Q7ZYL6;A0A1L8HTL0;Q8UV25	Q7ZYL6	ugdh	UDP-glucose 6-dehydrogenase	34241000000	392	28.411	29.3279	28.4265	5	5	5	23.6	23.6	23.6	24.974	0	15.13	2892
A0A1L8G3E8;P13549	P13549	eef1as	Elongation factor 1-alpha, somatic form	34069000000	194	26.334	26.2911	26.152	3	3	3	2.5	2.5	2.5	125.99	0	6.0356	1760
A0A1L8F7C4	A0A1L8F7C4			33925000000	388	34.7434	34.9545	34.7118	28	28	18	90.5	90.5	64.3	22.609	0	300.48	4588
A0A1L8F6T2;Q6TEC1	Q6TEC1	nudt16	U8 snoRNA-decapping enzyme	33881000000	217	22.6302	23.5346	22.328	39	39	1	85.9	85.9	10.4	15.78	0	323.31	1866
Q7ZWT7	Q7ZWT7			33828000000	338	28.5353	28.7458	28.6782	25	25	13	15.2	15.2	11.2	149.1	0	51.678	2056
Q5BIX5	Q5BIX5	atp6v1h		33814000000	225	27.7666	27.5433	27.6024	8	8	8	9	9	9	92.297	0	8.0552	3951
Q6NUD2	Q6NUD2	dtymk		33797000000	199	29.7464	28.9299	29.9001	10	5	5	31.3	15.4	15.4	37.537	0	14.026	4446
Q5U253;A0A1L8G8L2	Q5U253	pcmt1	Protein-L-isoaspartate O-methyltransferase	33697000000	174	28.3487	28.2927	28.5557	10	10	10	17	17	17	39.824	0	160.55	552
A0A1L8G7R0	Q6GN52			33684000000	163	30.2626	30.1887	30.5363	11	9	0	38.6	36.2	0	13.68	0	115.07	1098
A9ULW7;A0A1L8HN15	A9ULW7	fnta		33650000000	198	30.5249	30.8112	30.7624	6	6	6	28.1	28.1	28.1	28.988	0	21.8	408
Q6NRP7	Q6NRP7	srm		33639000000	185	28.8993	28.3677	28.7269	9	9	9	27.2	27.2	27.2	25.58	0	64.204	1570
Q3B8I3	Q3B8I3	rpl7		33532000000	234	30.0146	30.1627	29.9604	10	10	2	34.3	34.3	8.4	33.402	0	42.343	2560
A0A1L8HV81	A0A1L8HV81			33508000000	170			24.8957	2	2	2	7.9	7.9	7.9	34.36	0.000241	4.6885	1688
Q6GLW1;A0A1L8ETL9;Q58EA2	Q58EA2	alyref-b	THO complex subunit 4-B;THO complex subunit 4-A	33495000000	235	25.9068	26.3843	25.992	4	4	4	8.2	8.2	8.2	38.499	0.000239	4.5601	1274
A0A1L8G6Y2	A0A1L8G6Y2		glutamyl-prolyl-tRNA synthetase 1	33475000000	323				29	7	7	22.8	4.4	4.4	92.043	0	15.631	3044
Q8AVK0	Q8AVK0			33321000000	297	27.934	28.1479	28.9416	11	11	6	34	34	20	32.224	0	13.915	2891
Q6DJQ0;A0A1L8GXU8	Q6DJQ0			33320000000	93	29.2045	29.2395	29.2796	31	11	11	30.7	13.3	13.3	68.718	0	42.997	243
A0A1L8G005;Q6GMB0	Q6GMB0	dscc1	Sister chromatid cohesion protein DCC1	33258000000	146	27.0225	27.7901	27.6289	11	11	4	71.1	71.1	16.4	15.719	0	130.69	3993
Q32NS7;Q8AVU3	Q32NS7	hmgb2		33253000000	333	29.0823	28.8088	29.0984	6	6	3	13.4	13.4	7.1	46.626	0	12.753	2211
Q6NTU7	Q6NTU7			33131000000	295	32.4139	32.3728	32.1203	37	14	14	56.3	27.6	27.6	28.795	0	148.26	4360
Q6DE32	Q6DE32	cltb-prov		33115000000	221	27.1723	27.1094	27.4465	5	5	2	31.6	31.6	13.5	19.229	0	15.785	1772
Q7ZYE1	Q7ZYE1			33095000000	199	29.8203	29.8305	29.94	8	8	8	20.8	20.8	20.8	44.864	0	40.389	4180
Q6DTN6;Q6NUH4;Q7SZ12;A0A1L8H1S6;A0A1L8H1P8	Q6DTN6	ppia	Peptidyl-prolyl cis-trans isomerase	33090000000	259	28.3789	28.2914	29.5809	4	4	4	6.7	6.7	6.7	72.473	0	8.0462	2307
Q7SZT3	Q7SZT3	atp6v1g1		33073000000	153	27.6501	27.5812	27.7125	2	2	2	34	34	34	10.481	0	9.8931	486
A0A1L8ESX1;A0A1L8G283;A0A1L8ELM9;Q6AZJ9	Q6AZJ9	rps21	40S ribosomal protein S21	33071000000	282	27.3332	28.3985	28.1937	5	5	4	30.6	30.6	30.6	16.191	0	38.306	159
Q6DFI5;A0A1L8G0V3;Q68ES2	Q68ES2	glo1	Lactoylglutathione lyase	33027000000	231	28.2058	28.4582	28.1583	23	5	5	35.4	9.5	9.5	53.856	0	9.2317	4764
A0A1L8H8R8	A8E620	trim37		32894000000	531	31.2009	30.9637	30.4291	13	13	13	9.7	9.7	9.7	104.51	0	40.023	735
A0A1L8G4Y5	A0A1L8G4Y5	hdlbp		32739000000	207	34.4459	34.4044	34.4159	37	37	11	51.8	51.8	19.4	32.344	0	323.31	4658
Q7ZTR0;A0A1L8G4L9	Q7ZTR0	copb2		32652000000	348	26.7888	27.2774	26.9698	3	3	3	16.4	16.4	16.4	25.422	0	10.159	919
A0A1L8G4K7;Q63ZQ1	Q63ZQ1	sept2-b	Septin-2B	32639000000	164	25.2735	25.5243	25.554	24	24	24	30.1	30.1	30.1	74.076	0	137.29	4445
Q9DEF7;A0A1L8HMB2;Q801N4;O57438	Q801N4		Serine/threonine-protein phosphatase	32639000000	242	28.458	28.9182		71	4	4	72.9	7.1	7.1	51.187	0	150.35	5167
A0A1L8EQ60;Q7ZXZ3	Q7ZXZ3	carhsp1		32527000000	229	31.8715	31.911	32.1596	17	17	15	51.7	51.7	46.9	23.609	0	82.294	128
Q66J73;A0A1L8F8M2	Q66J73	abcf1	G protein nucleolar 1 (putative)	32418000000	411	29.5901	29.5394	29.3258	9	9	9	12.9	12.9	12.9	62.576	0	17.034	1687
A0A1L8H6H2;P41116;A0A1L8HF43	P41116	rpl8	60S ribosomal protein L8	32347000000	256	27.1021	26.2476	26.7598	19	3	0	99.2	26.4	0	13.946	0	8.5202	589
A0A1L8EXM1;Q3KQF0;Q640D6;A0A1L8EXG2	Q3KQF0	nubp1-A	Cytosolic Fe-S cluster assembly factor nubp1-A	32205000000	258	26.1096	26.2158	25.9036	8	8	2	10.8	10.8	2.7	78.855	0	9.5475	3389
Q6AZI4;Q4QR35	Q4QR35	ube2l3		32197000000	262	28.5586	28.6672	29.2009	6	6	6	10.6	10.6	10.6	37.039	0	64.211	4080
Q8JGL7;A0A1L8H2Z7;Q04870	Q04870	gtf2f1	General transcription factor IIF subunit 1	32144000000	260	26.0262	25.7784	25.2064	5	5	5	6	6	6	101.24	0.0011254	3.6307	944
Q7ZXZ9;A0A1L8ESA5	Q7ZXZ9	eftud2		32041000000	400	30.4351	30.2404	29.4551	14	6	6	36	16.2	16.2	32.011	0	22.201	4982
Q6GN46	Q6GN46			31900000000	291	30.8864	31.2442	31.0743	16	16	16	40.3	40.3	40.3	23.273	0	137.16	2577
A0A1L8F5S5;Q6GPQ6	Q6GPQ6	edf1	Endothelial differentiation-related factor 1 homolog	31814000000	305	27.8519	28.338	27.9713	6	5	4	32.4	25.5	14.5	16.524	0	13.624	1190
A0A1L8GGS4;Q6PCI7	Q6PCI7	mcm5-b	DNA replication licensing factor mcm5-B	31638000000	126	25.7593	26.0434	26.6161	4	3	3	2.1	2.1	2.1	223.32	0	6.6894	5081
A0A1L8FEK9;A5D8N2	A5D8N2	dpcd	Protein DPCD	31333000000	286	31.9728	32.0802	32.0613	41	25	5	41.4	29.2	5.8	65.427	0	123.42	4343
Q6GN25;A0A1L8GAI2;Q6RWT0	Q6RWT0	ECT2		31302000000	340	27.8913	28.3624	28.2235	17	9	9	20.3	11.4	11.4	54.306	0	17.051	2239
Q98TW0;Q9I8V3;A0A1L8I0A0	Q98TW0	Cds1		31133000000	293	29.8495	29.5832	29.2964	17	17	17	22.4	22.4	22.4	74.306	0	49.927	3287
Q2TAV4;A0A1L8F4H5;Q6GQ55	Q2TAV4	prpf3		31115000000	317	29.9784	30.2099	30.0457	30	6	6	44	6.1	6.1	57.507	0	36.052	3214
A0A1L8GF65	A0A1L8GF65			31014000000	323		25.6236	25.3898	4	3	3	6.5	5	5	58.552	0.0011151	3.5184	2899
A0A1L8GZ98;A0A1L8GZ75	A0A1L8GZ75			30993000000	370	36.8746	36.7175	36.886	62	62	7	62.6	62.6	8	61.599	0	323.31	5031
A0A1L8GF45	Q7T0R4		golgi glycoprotein 1	30988000000	198	29.2961	29.4663	29.0679	21	21	1	34.3	34.3	6.2	36.562	0	62.162	5196
A0A1L8H0W2	A0A1L8H0W2			30982000000	45	36.9634	37.1165	36.9848	110	110	39	65.5	65.5	31.9	95.426	0	323.31	5000
Q5U5C7	Q5U5C7	pdcd5		30960000000	100	30.1396	30.0629	29.8361	12	12	12	26.1	26.1	26.1	47.927	0	52.957	1009
Q8AVV0	Q8AVV0	sf3a2		30939000000	280	28.6116	27.9411	28.8917	8	8	8	25.2	25.2	25.2	36.977	0	14.351	345
Q9PWG8	Q9PWG8		Coronin	30901000000	309	27.6849	27.9671	27.8212	4	4	4	20.1	20.1	20.1	34.854	0	9.6076	3447
Q6IP69;Q70PC5;Q70PC4	Q70PC5	imp alpha 5	Importin subunit alpha	30896000000	340	27.6481	26.8413	25.7662	75	75	7	73.2	73.2	13.2	46.04	0	319.15	5056
A0A1L8GIY6	Q0IHE6			30860000000	282	26.2191			15	15	6	11.4	11.4	3.5	120.18	0	24.077	786
A0A1L8H6E2;Q6GQE7	Q6GQE7	atg3	Ubiquitin-like-conjugating enzyme ATG3	30808000000	176	26.0578	25.8726	25.5866	2	2	2	8.8	8.8	8.8	30.009	0.000462	4.0152	952
Q6GNP4	Q6GNP4	napa		30762000000	272	29.6854	29.7475	30.3263	26	13	13	100	66.2	66.2	16.572	0	56.972	515
A0A1L8I2F1	A0A1L8I2F1			30736000000	207	32.8333	34.1648	33.2906	8	4	4	50.7	35.9	35.9	15.27	0	109.37	374
Q5U5A5;A0A1L8HWU0;A0A1L8HNH7	Q5U5A5	lsm4		30718000000	115	27.1378	27.4738	26.459	6	6	6	20.3	20.3	20.3	34.077	0	11.171	579
A0A1L8FZX9	A0A1L8FZX9			30686000000	346	33.2771	33.0837	33.0928	51	51	51	38.9	38.9	38.9	126.83	0	323.31	1715
A4VCE9	A4VCE9	nsf		30625000000	325	29.3959	29.517	29.6187	13	13	4	13.7	13.7	5	131.67	0	33.677	1196
A2VDA3;A0A1L8H0I9	A2VDA3	dut		30508000000	203	29.0048	29.1354	29.0354	7	7	1	15.8	15.8	2.5	45.809	0	12.333	1864
Q67ER0;A3KND7;A0A1L8HQI0	A3KND7	rnf113a		30406000000	275	29.3884	29.0517	29.2708	7	7	7	13.8	13.8	13.8	56.996	0	8.1066	1814
A0A1L8FJ72	A0A1L8FJ72		insulin degrading enzyme	30353000000	288				3	3	3	2.8	2.8	2.8	65.252	0.0096019	2.2113	266
Q70PC6;B7ZQX4	B7ZQX4	imp alpha 4	Importin subunit alpha	30199000000	187	27.4959	26.8305	26.3162	13	13	4	25.8	25.8	7.2	57.923	0	41.149	2460
Q498G8;A0A1L8H527	Q498G8			30128000000	284	29.0967	29.1303	28.4128	66	30	30	80.6	51	51	42.865	0	323.31	1723
A9JS19	A9JS19	xnf7		30034000000	318	29.0207	27.9964	28.7702	2	2	2	14.9	14.9	14.9	23.322	0	8.5332	3271
A0A1L8FD08;Q6DJI7;A0A1L8F4Z3	Q6DJI7			29965000000	103	31.7089	31.8003	31.5801	29	29	10	36.2	36.2	17.7	53.932	0	176.52	3685
Q6GLJ5	Q6GLJ5	pnpo		29910000000	280	30.2458	29.8694	30.4021	21	3	3	71.1	10.8	10.8	23.266	0	23.828	3989
A0A1L8GQR4	A0A1L8GQR4			29769000000	261	32.5808	32.7043	32.5411	26	11	11	50.4	20.8	20.8	45.705	0	177.28	5035
A0A1L8EQ43;Q91855	Q91855	SUP35		29704000000	296	30.4571	30.8039	30.8962	29	29	29	22.7	22.7	22.7	140.61	0	64.956	1584
A0A1L8FMQ6;A0A1L8FMN1;Q2TAS5	Q2TAS5	trim28		29648000000	312	28.7761	28.5989	28.4129	2	2	2	9.9	9.9	9.9	39.469	0	24.448	2220
Q8AX85	Q8AX85	Khsrp		29591000000	273	31.1158	31.0967	31.1624	50	50	24	43.9	43.9	25.4	110.24	0	198.22	1648
A0A1L8FM59	A0A1L8FM59			29424000000	299				6	6	6	12.5	12.5	12.5	70.152	0	10.253	2433
Q6P284;A0A1L8GH96	Q6P284	iars		29419000000	406	27.2041	27.4772	27.0397	8	8	1	34.8	34.8	6.2	20.68	0	64.437	4956
P42121	P42121	ldhc	L-lactate dehydrogenase C chain	29396000000	20	26.6626	26.6303	26.622	3	3	3	6.1	6.1	6.1	71.159	0	5.7337	1288
Q6NTJ3	Q6NTJ3	mastl	Serine/threonine-protein kinase greatwall	29293000000	328	24.0498	24.2038	25.6403	8	8	5	39.3	39.3	29.2	18.666	0	36.303	3573
A0A310TPZ6	A0A310TPZ6	pgghg		29034000000	213				5	5	4	29.9	29.9	22	14.08	0	7.2525	4277
A0A1L8GG39;A0A1L8GG23;Q5XGL8	Q5XGL8	npl-b	N-acetylneuraminate lyase B	29018000000	174	26.6091	26.3687	26.5225	5	5	5	51.9	51.9	51.9	12.378	0	19.039	4782
A0A1L8F0H0;Q6INN7	Q6INN7	smek1	Serine/threonine-protein phosphatase 4 regulatory subunit 3	28986000000	281	28.5092	29.0974	27.9896	36	36	36	49.3	49.3	49.3	53.581	0	146.6	5189
A0A1L8HA15;Q7ZX33	Q7ZX33	hnrnpa1		28954000000	226	31.0556	30.8986	30.7514	88	88	88	35.8	35.8	35.8	146.05	0	323.31	3710
A0A1L8GHM8	A0A1L8GHM8			28599000000	93	32.6663	32.7491	32.4734	13	13	5	45.6	45.6	18.1	22.087	0	38.568	4959
A0A1L8G3I8;Q801Q8;A0A1L8GA42	Q801Q8	ap2m1	AP-2 complex subunit mu	28584000000	309	26.171	24.938	28.1783	43	43	43	92.3	92.3	92.3	13.292	0	280.84	5125
A0A1L8I062	A0A1L8I062	psmb5		28570000000	220	33.7111	33.8559	33.7014	158	158	36	42.4	42.4	13.2	214.69	0	323.31	4938
A0A1L8ELH0	A0A1L8ELH0	adnp		28549000000	341	33.8016	33.6742	33.5607	21	21	7	40.6	40.6	14.2	24.779	0	60.457	1154
A0A1L8FAF7	Q4KL86			28498000000	400	31.4113	31.5626	31.4279	54	54	54	52.1	52.1	52.1	97.862	0	323.31	3547
Q6PH89	Q6PH89	hist1h2am	Histone H2A	28466000000	152	27.209	27.082	30.194	7	7	2	16.9	16.9	7.9	21.425	0	13.913	3939
Q7ZXF4	Q7ZXF4	mthfd1		28448000000	297	29.3081	28.4649	28.6491	17	17	4	31.6	31.6	10.3	46.261	0	49.773	2888
Q6IRQ3;A0A1L8HX88	Q6DKD6		adaptor related protein complex 3 subunit delta 1	28238000000	119	29.6647	29.1356	29.4248	19	19	15	21.2	21.2	16.8	69.307	0	50.993	4719
A0A1L8HQB2;Q6GQ82;Q3KPK3	Q6GQ82	smarcb1	SWI/SNF-related matrix-associated actin-dependent regulator of chromatin subfamily B member 1	28234000000	179	27.187	26.9647		4	4	4	34	34	34	17.157	0	16.9	4603
A0A1L8GAQ6	A0A1L8GAQ6			27998000000	226				1	1	1	11.5	11.5	11.5	20.978	0	16.067	2116
A0A1L8EVP2	A0A1L8EVP2			27996000000	103				9	9	4	20.8	20.8	7.1	53.377	0	23.739	1597
A0A1L8GLH6;Q4V7N8	Q4V7N8	ciapin1	Anamorsin	27963000000	216	25.2568	25.1371		4	4	2	1.2	1.2	0.4	734.77	0.0011072	3.4316	318
Q6AZV4;A0A1L8G7F9;Q6AZT1	Q6AZT1	srsf7	Histone H2B	27893000000	98	28.6864	27.9664	28.5326	3	3	3	7.7	7.7	7.7	32.582	0.000476	4.4954	1523
Q7ZWU3	Q7ZWU3	pdia3	Protein disulfide-isomerase	27805000000	207	27.2101	27.4562	26.3586	5	5	2	8.5	8.5	3.7	68.626	0	11.296	2923
A0A1L8I1T9	A0A1L8I1T9			27695000000	304				3	3	3	11.4	11.4	11.4	26.299	0	7.6067	2310
B1WBE0	B1WBE0	eprs		27681000000	354	27.7037	27.1078	27.6068	4	4	4	84.8	84.8	84.8	3.6902	0	11.248	4532
Q6DJJ7	Q6DJJ7			27673000000	339	29.2035	29.3802	29.1655	12	3	3	28	12.2	12.2	31.552	0	12.314	3074
O13000;Q3KPV9	Q3KPV9		Proteasome subunit beta type	27521000000	94	26.7987	26.348	26.8243	8	8	3	7.9	7.9	3.1	134.81	0	14.955	3313
A0A1L8F729	Q52KD5			27394000000	368	32.1172	32.1747	31.7889	16	16	16	45.4	45.4	45.4	26.563	0	52.726	4021
Q5U4U8	Q5U4U8			27387000000	338	29.1392	29.5206	29.1834	8	8	7	29.1	29.1	25.5	38.091	0	13.405	870
A0A1L8HU14	A0A1L8HTW2			27321000000	260				4	4	3	0.5	0.5	0.3	879.23	0.0050136	2.6298	1238
A0A1L8GLQ7;Q6GPJ5	Q6GPJ5	lrrc40	Leucine-rich repeat-containing protein 40	27314000000	275	30.9066	30.9758	30.6438	10	10	9	29.4	29.4	29.4	33.297	0	34.62	3656
Q6PF20;P18248;A0A1L8GS29	P18248	pcna	Proliferating cell nuclear antigen	27301000000	60	26.0935	26.3554	23.0024	104	13	13	42.9	8.1	8.1	166.18	0	59.996	2783
A0A1L8FS47;Q6NTY4;Q4V7N2	Q4V7N2	nsun2	tRNA (cytosine(34)-C(5))-methyltransferase	27286000000	411	25.1025	24.3924		14	14	14	78.4	78.4	78.4	6.3786	0	46.507	681
Q91860	Q91860	xTFIIS.oB		27259000000	301	26.8595	26.9579	26.438	5	5	5	22.6	22.6	22.6	21.149	0	15.937	2064
A0A1L8I2N6;Q642N9	Q642N9	tars		27188000000	321	28.1978	27.9925	27.8067	3	3	3	7.2	7.2	7.2	43.774	0	5.0049	1518
Q8AVE3	Q8AVE3	hspa5		27099000000	282	28.7362	28.7013	28.1497	4	4	4	27.8	27.8	27.8	24.587	0	21.308	755
A0A1L8FNG7;Q6DKE0	Q6DKE0	dhdh	Trans-1,2-dihydrobenzene-1,2-diol dehydrogenase	26862000000	154	26.7167	26.3353	26.5793	5	5	5	17.2	17.2	17.2	42.567	0	9.7676	5103
Q6AZG9	Q6AZG9	tpd52l2		26776000000	288	30.8069	30.8885	30.8623	15	15	15	53.2	53.2	53.2	26.416	0	52.959	4554
A0A1L8I0D8;Q640C5	Q640C5	ddt-b	D-dopachrome decarboxylase-B	26715000000	118	27.7917	28.0572	27.7262	3	3	3	11.7	11.7	11.7	18.804	0	5.6843	4318
Q640W5	Q640W5	rpe	Ribulose-phosphate 3-epimerase	26635000000	153	26.9025	25.9221	26.5271	35	35	35	65.8	65.8	65.8	27.917	0	105.65	2571
A3KNF0;Q66KQ2;A0A1L8HYN4;A0A1L8HPJ8	A3KNF0			26634000000	250	31.9639	32.308	31.9168	10	10	4	19	19	9.3	34.647	0	22.221	402
Q6DD69;A0A1L8H9Z8;A0A1L8HIB5	Q6DD69	pfkm	ATP-dependent 6-phosphofructokinase	26586000000	311	25.4755	26.2847	26.3481	8	8	8	4.2	4.2	4.2	179.34	0	18.585	1483
A0A1L8GS40	B1H1S2	wiz	Histone H2A	26580000000	450	31.9924	32.1693	32.023	55	55	14	25	25	8.7	212.12	0	115.83	2202
A0A1L8I1J6	A0A1L8I1J6			26577000000	94				8	2	2	3.6	1	1	210.26	0.0040186	2.7927	2435
Q4V7Z2;Q9PT71	Q4V7Z2	msn		26575000000	354	28.4207	28.6948	28.5476	6	6	6	58.7	58.7	58.7	8.7468	0	9.7608	4783
A0A1L8GR14	A0A1L8GR14			26515000000	178				8	7	6	32.5	26.3	20.1	21.016	0	12.398	2076
Q6DCL1;A0A1L8G6F2	Q6DCL1	bpnt1		26339000000	124	31.6899	31.7408	31.7256	24	24	9	100	100	44.8	10.94	0	81.994	1361
Q6NU27	Q6NU27	eif4e3-b	Eukaryotic translation initiation factor 4E type 3-B	26318000000	200	28.0696	27.6692	27.8985	5	5	5	31.3	31.3	31.3	11.632	0	53.103	4602
A0A1L8ETR0	A0A1L8ETR0	elac2	elaC ribonuclease Z 2	26289000000	259			25.6216	22	22	11	50.1	50.1	40.2	45.889	0	129.45	4969
Q1XCD9;A0A1L8F2Z5	Q1XCD9	hmgb3		26254000000	264	29.463	29.9043	30.1045	4	4	4	18.3	18.3	18.3	15.037	0	7.3969	4968
Q6AZJ2;A0A1L8FB97	Q6AZJ2	atp6v1d		26157000000	229	30.8074	30.5976	30.6096	12	12	12	29.9	29.9	29.9	26.055	0	32.103	4005
Q5M999	Q5M999		Proteasome subunit beta type	26107000000	86	26.8046	26.8158	25.7211	19	19	10	19.3	19.3	10.8	78.144	0	33.981	3346
Q5M7C5;A0A1L8F643	Q5M7C5			25986000000	324	31.5359	31.572	31.4132	7	7	7	23.1	23.1	23.1	13.91	0	17.114	4776
A0A1L8EQX8;A0A1L8EYK3	A0A1L8EQX8	prpsap1	phosphoribosyl pyrophosphate synthetase-associated protein 1	25984000000	113	35.5335	35.3093	35.1013	41	41	11	53.3	53.3	27.2	57.689	0	323.31	4000
A0A1L8H6V1;Q6NTV8;A0A1L8H6W2	Q6NTV8	med20	Mediator of RNA polymerase II transcription subunit 20	25977000000	176	27.8744	27.054	27.401	5	5	5	4.3	4.3	4.3	134.33	0	12.239	2893
Q7ZWZ3	Q7ZWZ3	abce1		25892000000	401	28.9538	27.5267	28.6516	7	5	5	13.6	12.4	12.4	34.666	0	11.077	2170
A0A1L8GR12;Q641F1	Q641F1	ublcp1	Ubiquitin-like domain-containing CTD phosphatase 1	25869000000	276	28.1934	28.2474	28.0656	7	7	7	12.4	12.4	12.4	46.771	0	14.177	3280
Q3LGB9	Q3LGB9	XTim1		25815000000	189	31.3908	32.2789	30.42	13	12	12	48.6	48.6	48.6	8.3315	0	163.74	11
A0A1L8FZW0;Q3KPT5	Q3KPT5	eny2	Transcription and mRNA export factor ENY2	25760000000	190	26.7219	27.3367	27.1291	3	3	3	8.2	8.2	8.2	51.442	0	74.531	2773
Q7ZTM2	Q7ZTM2	psma4	Proteasome subunit alpha type	25684000000	117	26.9499	26.2835		12	12	12	13.8	13.8	13.8	78.208	0	34.884	73
A0A1L8G0I6	A0A1L8G0I6			25680000000	277				4	4	4	7.6	7.6	7.6	72.502	0	7.9685	1516
Q6GR29;Q9DE26	Q9DE26	ruvbl1	RuvB-like 1	25617000000	174	25.7869	26.2094	24.7443	22	22	7	15.3	15.3	5.2	170.36	0	149.21	2084
A0A1L8ENU1	A0A1L8ENU1			25543000000	309	33.8583	34.0045	33.8576	30	30	2	43.7	43.7	1.8	74.732	0	323.31	2098
A4QNS4	A4QNS4			25509000000	215	30.524	30.5112	30.5017	24	24	24	28.6	28.6	28.6	68.65	0	40.483	4650
Q642R6;A0A1L8GQN1	Q642R6	nup205		25502000000	314	30.7749	30.5035	30.8244	15	15	15	42.7	42.7	42.7	12.405	0	35.064	4117
A0A1L8EVK2	A0A1L8EVK2			25445000000	280	33.8678	33.7847	33.8662	227	227	0	70.2	70.2	0	149.5	0	323.31	4095
Q8AVK7	Q8AVK7	trmt61a		25361000000	229	27.0769	27.4931	27.7741	6	6	6	16.6	16.6	16.6	55.644	0	43.377	1474
A0A310UBP8	A0A310UBP8			25361000000	198	33.9626	33.8392	33.7392	42	42	15	61	61	37	53.126	0	323.31	3997
A0A1L8GPH7;Q7ZXP0	Q7ZXP0	twf2-a	Twinfilin-2-A	25357000000	166	27.661	27.0561	27.5928	32	32	3	49.1	49.1	6	29.272	0	167.49	4234
Q8AVZ5	Q8AVZ5			25284000000	157	27.9341	28.5743	28.7093	4	4	4	6.8	6.8	6.8	73.197	0	9.3477	2529
Q7ZYT4	Q7ZYT4	nsfl1c		25258000000	181	31.0938	31.1032	30.8478	84	18	18	59.2	16.8	16.8	118.04	0	290.66	4778
Q7ZY09;A7YYL5;A0A310U0K2	A7YYL5	rps12	40S ribosomal protein S12	25247000000	228	29.0175	28.9977	28.8761	19	7	7	21.9	8.5	8.5	52.715	0	13.046	2623
Q3KQ82	Q3KQ82	pfn1	Profilin	25243000000	142	28.7777	28.5787	29.2228	6	6	6	8.7	8.7	8.7	87.253	0	19.404	1425
A0A1L8GDE1	A0A1L8GDE1			25096000000	148				3	3	3	3.7	3.7	3.7	107.11	0	8.6872	232
A0A1L8H9M9;Q03123	Q03123	gtf2f2	General transcription factor IIF subunit 2	25066000000	171	26.025	26.2286	26.5973	25	25	14	21	21	13.4	82.982	0	75.483	1933
A0A1L8EKL2;Q5XH22	Q5XH22	acly		25023000000	195	25.8177	25.692	26.4242	6	6	6	6.2	6.2	6.2	99.501	0	6.2969	1607
A0A1L8EJP8	A0A1L8EJP8			24995000000	67	35.5053	35.4836	35.1785	72	72	2	71.8	71.8	7.6	48.663	0	323.31	3654
A0A1L8I2K0;Q6GPP0	Q6GPP0	wdr70	WD repeat-containing protein 70	24968000000	233	30.9097	31.0791	30.9952	45	6	6	56.8	9.1	9.1	51.297	0	13.623	5026
A2VD65	A2VD65	prosc		24850000000	230	28.4667	27.191	28.0171	13	13	13	33.9	33.9	33.9	42.846	0	200.04	2384
Q641I5;A0A1L8FF45	Q641I5	sec24d		24729000000	153	28.0132	28.1818	28.1293	100	100	16	32	32	8.9	263.54	0	323.31	3353
A0A1L8GRP4	A0A1L8GRP4	polr3b		24692000000	104				10	10	2	13.7	13.7	3.7	87.425	0	13.909	2083
Q588Y8;Q588Y7;Q4V845;A0A1L8FDD6	Q588Y7	Xrpn10c		24625000000	191	30.6813	30.1164	30.3278	7	7	7	17.3	17.3	17.3	42.268	0	62.195	3350
A0A1L8GM75;A0A1L8GFL4	A0A1L8GM75		importin 13	24579000000	264				3	3	0	5.7	5.7	0	69.563	0	21.579	4907
A0A1L8EUH3	A0A1L8EUH3			24497000000	232			25.4173	5	5	5	17.2	17.2	17.2	29.293	0	8.0486	1580
Q7ZYS4	Q7ZYS4			24490000000	262	28.7334	28.9236	28.6757	5	5	5	11.3	11.3	11.3	40.401	0	10.753	2089
A0A1L8HBP6;Q32NM8;A0A1L8H5R0	Q32NM8	u2af1		24451000000	59	27.277	26.9221	26.7461	4	4	4	8.1	8.1	8.1	44	0	5.699	290
A1L2X9;A0A1L8EVD2	A1L2X9			24442000000	242	28.9952	28.7269	28.9402	8	8	8	19.9	19.9	19.9	33.29	0	21.947	93
Q6PH88	Q6PH88	abhd14b		24385000000	120	31.0198	31.0803	30.9387	10	10	10	18.7	18.7	18.7	53.824	0	135.24	6
A0A1L8H102;A0A1L8EJH4;Q7SZB4	Q7SZB4	rpl37a	60S ribosomal protein L37a	24297000000	197	27.4243	27.3505	26.6057	14	14	14	12.7	12.7	12.7	107.53	0	20.228	3178
Q8AVM2;A0A1L8F013	Q8AVM2	eif5		24258000000	248	31.8883	31.735	31.6287	16	16	4	32.6	32.6	8.1	38.989	0	69.962	1967
A0A1L8GWQ3;P42120	P42120	ldha	L-lactate dehydrogenase A chain	24225000000	160	26.6561	26.877	25.8073	4	4	4	11.6	11.6	11.6	28.234	0.000462	3.9933	485
A0A1L8FQC1	A0A1L8FQC1			24196000000	272	33.3988	33.4688	33.2763	13	13	12	99.2	99.2	99.2	13.242	0	323.31	4165
A0A1L8HM44;Q7ZWY7	Q7ZWY7	aimp1		24190000000	233	29.7844	29.7743	29.9389	64	15	15	47.5	16.8	16.8	87.119	0	106.91	1245
Q6GLW2;A0A1L8GN61	Q6GLW2	psme2		24120000000	297	30.2519	30.4971	30.742	16	16	16	35.3	35.3	35.3	28.046	0	38.52	2777
A0A1L8GWJ0	A0A1L8GWJ0	dnmt1		24115000000	104				8	5	5	18.4	14.1	14.1	81.266	0	43.669	3670
A0A1L8HXK6;Q9PUM7;B7ZQE1	B7ZQE1	gatad2a		24069000000	287	28.6433	28.6095	28.3113	15	15	15	11.2	11.2	11.2	109.23	0	22.567	1153
Q66J06	Q66J06	dcun1d5	DCN1-like protein	24055000000	253	31.6628	31.7677	31.8273	7	7	7	50.7	50.7	50.7	17.005	0	58.547	4320
Q5HZP5;A0A1L8GCG3	Q5HZP5	pbk	iisoamyl acetate hydrolyzing esterase 1 (putative)	24045000000	345	30.1015	30.4353	29.8507	18	18	18	25.7	25.7	25.7	82.346	0	210.71	1682
Q6GQG0;A0AUT9;Q801P3;A0A1L8HA52	Q6GQG0	copz1	UDP-galactose-4-epimerase	24042000000	118	26.8497			5	5	5	3	3	3	190.4	0.000239	4.5825	2718
Q7SZS5;Q90ZB3	Q7SZS5	RG		23949000000	220	29.7684	27.8437	29.4916	9	9	9	38.1	38.1	38.1	20.231	0	25.764	3613
A0JPH9	A0JPH9	xab2		23944000000	311	29.8707	29.3233	29.2376	10	10	10	18.9	18.9	18.9	36.875	0	17.097	3994
Q76FS4	Q76FS4	drg2		23939000000	289	30.3905	30.318	29.966	30	30	1	49.8	49.8	7.9	24.901	0	144.6	4971
Q6NU70;A0A1L8GWV8	Q6NU70	pcbd2		23791000000	172	30.982	30.7141	30.7334	9	9	9	32.4	32.4	32.4	20.227	0	12.381	4461
A0A1L8ETU3;P56616	P56616	ube2c	Ubiquitin-conjugating enzyme E2 C	23773000000	222	25.307	25.8047	26.1377	13	13	13	33.6	33.6	33.6	43.006	0	40.819	622
A0A1L8GFU4;A0A1L8GMD5	A0A1L8GFU4	kars1		23670000000	173	32.5273	32.3578	32.4419	28	28	4	70.1	70.1	15.3	28.795	0	218.13	3589
Q6GQI6	Q6GQI6	polr2k		23552000000	50	29.2363	28.9386	28.4678	4	4	4	19.4	19.4	19.4	16.46	0	6.2678	2557
P18758	P18758	tmsb4	Thymosin beta-4	23529000000	63	26.5056	26.1612	26.2576	7	7	7	12.6	12.6	12.6	74.689	0	8.1579	1945
A0A1L8HNE0	A0A1L8HNE0			23493000000	175		26.9494	26.9598	7	7	7	18.9	18.9	18.9	20.503	0	54.041	3840
A0A1L8HWU1;Q8AVC1	Q8AVC1	anp32b	Acidic leucine-rich nuclear phosphoprotein 32 family member B	23453000000	105	28.309	28.8294	28.5632	25	5	5	44.9	19.6	19.6	36.46	0	13.39	5195
A0A1L8FU85	Q6PA30			23418000000	213	32.4336	32.1027	32.5004	28	28	20	18.4	18.4	16	127.42	0	94.58	2455
A0A1L8F498	A0A1L8F498			23415000000	391	38.3932	38.2811	38.2283	78	78	7	34.1	34.1	4.5	111.38	0	323.31	3179
A0A1L8G8J3	A0A1L8G8J3			23331000000	329	33.4103	33.069	33.4545	92	92	46	28.6	28.6	17.3	315.86	0	303.04	2656
Q2VPI1;Q4V7V5	Q2VPI1	snw1		23312000000	237	29.4753	29.3041	29.2107	51	51	51	30.9	30.9	30.9	159	0	275.57	1377
Q7T0P9;A0A1L8G9U3	Q7T0P9	pgm3		23307000000	275	26.667	27.5736	26.9796	2	2	2	13.2	13.2	13.2	24.499	0	11.885	3903
Q6NRQ0;A0A1L8F6N9	Q6NRQ0	pin4	N-acetylneuraminate synthase	23304000000	276	28.2657	27.8047	28.3287	17	17	12	19.1	19.1	13	89.152	0	29.901	578
Q7SZ26	Q7SZ26	ppib	Peptidyl-prolyl cis-trans isomerase	23294000000	165	28.0808	27.8343	27.9972	6	6	6	5.6	5.6	5.6	156.25	0	22.811	3419
Q2VPG7	Q2VPG7	napg		23262000000	310	29.4748	29.5462	29.1564	12	12	12	49	49	49	21.562	0	21.324	784
A0AUT4	A0AUT4		Galactose-1-phosphate uridylyltransferase	23236000000	19	28.5548	28.5611	28.4934	16	5	5	18.9	3	3	92.142	0	13.299	1721
A0A1L8ET96;Q6NUF4	Q6NUF4	tpx2-a	Targeting protein for Xklp2-A	23231000000	303	24.6588	23.9587	25.1741	40	40	40	24.6	24.6	24.6	115.74	0	138.74	3737
A0A1L8EKR5	A0A1L8EKR5			23209000000	223	33.2369	33.1211	32.942	17	17	11	35.3	35.3	23.2	32.094	0	92.42	4414
A1L3N1;A0A1L8ER90	A1L3N1	phgdh		23119000000	219	27.6901	28.3256	27.3351	7	7	3	10.6	10.6	3.3	51.558	0	12.194	4362
A0A1L8FVE2	A0A1L8FVE2			23098000000	412	32.7606	32.315	32.6795	19	19	6	41.1	41.1	16.2	41.572	0	145.31	5113
A0A1L8FW10;O73932	O73932	igf2bp3-a	Insulin-like growth factor 2 mRNA-binding protein 3-A	23090000000	288	24.4708	24.2351	22.8686	53	53	6	97.2	97.2	11	17.249	0	214.6	2279
A0A1L8F7H4;Q7SYV4	Q7SYV4	vbp1		23035000000	225	28.4046	27.2711	27.4717	2	2	2	2.6	2.6	2.6	134.94	0	11.031	1166
Q5I000	Q5I000	phf5a		23005000000	142	30.1028	30.0102	30.157	16	3	3	44.4	8.9	8.9	26.327	0	6.8527	2129
A0A1L8H632	A0A1L8H632			22999000000	244	32.5588	32.7959	31.6752	36	36	3	71.2	71.2	5.5	39.745	0	116.21	3766
Q6P7J4;A0A1L8G1U3	Q6P7J4	snx5		22994000000	275	28.0706	27.7432		2	2	2	12.1	12.1	12.1	27.558	0	5.9411	1128
A0A1L8HCV3;Q66IV6	Q66IV6	chmp2b-b	Charged multivesicular body protein 2b-B	22890000000	403	27.1535	27.9245	27.2232	8	8	8	10.1	10.1	10.1	86.321	0	12.998	1637
Q8JHD8;Q7ZTA4	Q8JHD8	Hus1		22868000000	199	28.1103	28.0344	27.675	7	7	7	6.6	6.6	6.6	114.53	0	11.234	1650
A0A1L8H4R2	A0A1L8H4R2			22850000000	205	32.7191	32.72	32.9184	12	12	3	73.2	73.2	38.4	12.473	0	323.31	4835
A0A1L8FVN4;Q7ZWS1	Q7ZWS1	dus3l	tRNA-dihydrouridine(47) synthase [NAD(P)(+)]-like	22821000000	249	27.0522	28.2529	27.2169	8	8	6	14.6	14.6	14.6	42.052	0	21.014	1493
A0A1L8EWY4	A0A1L8EWY4	aox1	aldehyde oxidase 1	22747000000	318	32.6645	32.6337	32.3695	30	30	9	54.3	54.3	16.1	22.172	0	320.7	547
A4FVE4	A4FVE4			22725000000	35	27.4918	27.3639	28.1572	13	8	8	42.9	24.3	24.3	32.885	0	15.135	4867
Q66J46	Q66J46	csrp2		22633000000	214	29.5814	29.6367	29.7227	39	39	9	49.5	49.5	17.2	61.303	0	323.31	3876
Q6GQB3;A0A1L8GFM1	Q6GQB3	prdx1		22573000000	100	30.2948	30.3749	30.5021	18	17	6	24	21.6	10.4	70.467	0	33.857	1206
Q6PAA1;A0A1L8EP19	Q6PAA1		grancalcin	22566000000	130	31.0019	31.0375	31.2653	14	14	14	35.5	35.5	35.5	36.866	0	41.388	3677
A0A1L8FJ87	A8E5X8			22516000000	24	29.4096	30.613	29.4185	12	12	12	22.2	22.2	22.2	59.366	0	68.368	4746
A0A1L8EQY2	A0A1L8EQY2	cps3	COP9 signalosome subunit 3	22361000000	203	34.6246	35.1456	34.7865	18	18	9	48.9	48.9	33.5	26.661	0	144.35	3028
A0A1L8HW32;A4IFX5	A4IFX5			22346000000	183	29.9005	29.527	30.2358	18	7	7	51.4	28.2	28.2	16.26	0	37.626	4934
A0A1L8G7W6;Q0IH61	Q0IH61		Sulfotransferase	22328000000	236	28.4695	27.8878	28.1982	9	9	9	23.1	23.1	23.1	41.128	0	19.961	609
Q5U558;A0A1L8F9U2	Q5U558	gmfb		22311000000	107	28.1732			35	35	0	99	99	0	10.999	0	88.47	3435
A0A1L8HEI6	A0A1L8HEI6	eya3		22300000000	119	32.7212	32.8409	32.6211	49	49	2	34.4	34.4	2.2	119.73	0	187.32	5126
A0A1L8I0B0;P19600	P19600	hnrnpc	Heterogeneous nuclear ribonucleoprotein C	22225000000	211	27.7216	26.5104	27.2723	3	3	3	15.3	15.3	15.3	24.326	0.001326	3.4038	3916
Q802A8;A0A1L8FW19	Q802A8	cbx3		22222000000	174	30.4514	30.2052	30.3732	31	31	31	29.4	29.4	29.4	84.096	0	159.9	252
A0A310TPU2;Q5HZC1;A0A1L8H2N9	Q5HZC1	ubl5	serine/threonine kinase 31	22179000000	243	31.5199	31.5306	31.1246	39	24	24	71.1	55.7	55.7	23.296	0	209.45	3856
A0A1L8GEL9	A0A1L8GEL9		tumor susceptibility 101	22139000000	187	36.6253	36.5698	36.7047	61	61	61	55.2	55.2	55.2	69.018	0	323.31	4669
Q6DDP6;A0A1L8F7Z4;Q7ZY82	Q6DDP6	hprt1		22128000000	218	26.7763	27.3065	27.3064	8	8	8	21.4	21.4	21.4	43.856	0	8.4563	2951
Q91866	Q91866	Tm7	Histone H2B	22094000000	124	31.8972	31.8577	31.6484	23	23	8	58.4	58.4	31.7	32.613	0	199.95	3236
A0A1L8F3G5;Q9W6K2	Q9W6K2	exo1	Exonuclease 1	22093000000	250	25.8092	26.4885	24.8497	5	5	5	4.6	4.6	4.6	108.2	0	5.3188	3393
Q5HZN1;A0A1L8HKK7	Q5HZN1	kdm3a-b	Lysine-specific demethylase 3A-B	22052000000	261	25.9105	27.3078	24.8057	9	9	2	8	8	2.6	76.332	0	14.787	2926
A0A1L8H3C5;Q6DE08	Q6DE08	aurkb-a	Aurora kinase B-A	22017000000	248	22.5548	22.0911	22.8402	31	31	3	92.7	92.7	17.1	14.45	0	197.92	646
A0A1L8HD96	A0A1L8HD96			21968000000	271	33.0375	33.3657	32.4705	18	18	18	46.7	46.7	46.7	28.332	0	117.08	4908
A0A1L8G801	A0A1L8G801			21862000000	75	32.7767	32.6795	32.7309	43	42	42	37.9	37.9	37.9	109.7	0	231.51	218
Q7T0Q4	Q7T0Q4	pitpnb		21837000000	193	31.8563	32.0242	32.1561	26	19	6	47.9	42.2	18.7	36.472	0	130.1	5190
Q6NTT2;A0A1L8EJU1	Q6NTT2	rps18		21830000000	159	28.5833	28.2345	28.1273	8	8	1	14.6	14.6	2.8	57.352	0	33.293	2967
A0A1L8EZM3	A0A1L8EZM3			21793000000	249	33.7684	33.5368	33.9078	25	25	25	99.2	99.2	99.2	14.176	0	200.65	3925
Q801P7	Q801P7	actr3		21770000000	181	25.4218	25.5926	24.0724	21	21	21	78.4	78.4	78.4	12.938	0	169.52	4533
Q6INQ9;A0A1L8FZI8	Q6INQ9	rad54b		21768000000	289	31.7701	31.5682	31.5134	15	15	8	42.1	42.1	28.5	41.24	0	160.14	2121
Q5MPF8	Q5MPF8	atm		21679000000	330	25.7846	26.102	27.5859	2	2	2	8.1	8.1	8.1	45.514	0	5.1593	3597
A0A1L8GJK8	A0A1L8GJK8			21668000000	179	33.319	34.5493	33.8216	52	52	25	58.2	58.2	31.4	56.386	0	323.31	2927
A0A1L8HX81;P50533	P50533	smc2	Structural maintenance of chromosomes protein 2	21652000000	497	25.3325	25.3633		19	19	19	41.4	41.4	41.4	53.025	0	130.69	2855
Q7ZXT8	Q7ZXT8	impdh2-prov	Inosine-5-monophosphate dehydrogenase	21565000000	284	25.3597	25.449	24.9936	17	2	2	44.8	8.7	8.7	26.507	0	18.725	4415
A0A1L8FZP0;Q91896;Q6PGS3	Q91896	ywhaz	14-3-3 protein zeta	21482000000	113	26.7137	26.0192	26.4998	11	11	11	22.4	22.4	22.4	53.171	0	20.063	4256
B1H1T2	B1H1T2	trmt1		21401000000	234	26.8649	26.9696	26.8943	2	2	2	2.8	2.8	2.8	49.126	0	5.1137	855
Q5XGM3	Q5XGM3	bhmt	Betaine--homocysteine S-methyltransferase 1	21355000000	221	26.3551	26.5653	26.4397	5	5	4	5.1	5.1	4	134.95	0.000476	4.5184	3413
A0A1L8FNH9	A0A1L8FNH9			21236000000	252	35.9688	36.017	36.063	56	56	19	60.9	60.9	32.3	55.139	0	323.31	4291
A2VDA0;O73619	O73619	np-a		21190000000	101	29.9539	30.2167	30.8433	7	7	7	17.5	17.5	17.5	41.888	0	41.162	275
B3DLM6;A0A1L8ESD2;Q283Q6	Q283Q6	dbf4	Protein DBF4 homolog B	21039000000	183	25.6068	26.395		5	5	5	9.1	9.1	9.1	57.223	0	8.9823	1660
A0A1L8F1G2	Q91747		spectrin, alpha, non-erythrocytic 1	20976000000	489	31.8932	32.0978	32.0921	33	33	13	22.3	22.3	10.8	121.6	0	85.575	4047
A0A1L8EPA1	A0A1L8EPA1			20972000000	143	32.6109	32.5002	32.6157	21	21	21	46.4	46.4	46.4	38.291	0	82.147	4519
Q66KU5;A0A1L8F6N7;A0A1L8F297	Q66KU5	rpl36a		20817000000	128	28.6801	28.4648	27.7351	6	6	6	23.2	23.2	23.2	32.274	0	15.951	2746
A0A1L8F8E2	A0A1L8F8E2			20801000000	193	34.0025	34.1321	34.3074	87	32	32	74.4	35.1	35.1	64.328	0	323.31	4639
Q6INF7	Q6INF7	csnk2a2		20769000000	220	28.5514	27.835	27.6458	12	4	4	12.2	6.6	6.6	46.678	0	10.639	3249
A0A1L8ERH4	A0A1L8ERH4	ppil3	Peptidyl-prolyl cis-trans isomerase	20727000000	128	33.495	33.5351	33.487	67	67	67	14.9	14.9	14.9	442.8	0	245.39	518
A0A1L8HJY0;P02350	P02350	rps3-a	40S ribosomal protein S3-A	20716000000	261	24.966	25.1595		21	3	2	22.5	5.3	3.9	81.766	0	9.3711	325
A0A1L8HMX2	A0A1L8HMX2		protein phosphatase 3, catalytic subunit, alpha isozyme	20716000000	149				3	3	3	4.3	4.3	4.3	71.559	0.0092295	2.2309	559
O93335;A0A1L8I1Z6	O93335			20710000000	222	30.5706	30.404	30.434	7	7	1	21.9	21.9	5	35.28	0	165.21	5044
A0A1L8G748;Q7ZXV3;A0A1L8G0M2;Q7ZTP2	Q7ZTP2	actr2-b	Actin-related protein 2-B;Actin-related protein 2-A	20708000000	232	25.352	25.6688	25.3983	13	13	13	29.1	29.1	29.1	39.929	0	35.036	1609
A6H8I7	A6H8I7	med17	aminopeptidase puromycin sensitive	20705000000	161	27.2375	27.3508	27.2879	6	6	6	1.5	1.5	1.5	528.84	0	6.2692	1436
A0A1L8EVE4	A0A1L8EVE4			20695000000	319	34.6545	34.649	34.5568	35	35	35	45.1	45.1	45.1	43.742	0	277.96	2187
Q6DJI1	Q6DJI1			20654000000	164	30.2451	30.1673	29.8808	16	15	15	32.5	29.8	29.8	33.338	0	31.284	3784
Q71U69;A0A1L8FAW4;Q5BIY0	Q71U69	erh	Enhancer of rudimentary homolog	20594000000	123	31.0256	30.1953	30.5331	3	3	3	5.8	5.8	5.8	42.276	0	203.72	760
Q3KPV0;A0A1L8FPD3	Q3KPV0	akr7a2		20440000000	179	32.0753	32.2175	32.2773	24	12	12	65.1	42.8	42.8	16.865	0	133.89	2924
Q6IRM6	Q6IRM6			20390000000	105	29.249	29.658	29.4972	16	16	4	23.6	23.6	4.9	59.242	0	41.241	4978
A0A1L8GPT3;Q6NU34;A0A1L8GPT0	Q6NU34	qrich1.1	RuvB like AAA ATPase 1	20365000000	161	32.4217	32.3771	32.7023	17	17	3	33.3	33.3	9	47.844	0	141.82	180
A0A1L8HW54	A0A1L8HW54			20146000000	46				8	8	8	11	11	11	52.217	0	13.288	1264
A0A1L8F383	A0A1L8F383	lcp1	lymphocyte cytosolic protein 1 (L-plastin)	20109000000	76	33.9872	33.6087	34.3496	15	15	7	39.9	39.9	27.5	19.895	0	170.2	3260
A0A1L8H7N6	A0A1L8H7N6			20105000000	127		25.8605		7	7	7	27	27	27	32.487	0	13.452	222
Q6DD16;A0A1L8EU41	Q6DD16	rbm39		20087000000	152	29.6321	29.663	29.6965	8	8	1	16.1	16.1	2.8	59.561	0	25.241	1398
Q5U577;A0A1L8F3E6	Q5U577	eml1		20038000000	153	30.1337	29.5385	29.9826	37	7	7	59.7	16.8	16.8	40.995	0	55.945	3196
Q641G7	Q641G7	arpc4		19913000000	167	25.4971			3	3	3	4.8	4.8	4.8	89.712	0	6.0795	1546
Q05AY5	Q05AY5		NME/NM23 nucleoside diphosphate kinase 2	19903000000	141	30.5945	30.4173	30.2531	16	16	3	32.1	32.1	12	40.99	0	43.488	5070
A0A1L8GFG7	A0A1L8GFG7			19892000000	193				40	2	2	39.1	1.6	1.6	75.237	0.008521	2.3227	1914
A0A1L8ERG1	A0A1L8ERG1	pfas	phosphoribosylformylglycinamidine synthase	19859000000	179	34.6268	33.9619	34.7546	56	4	4	70.3	5	5	37.075	0	23.169	4736
Q801Q3;A0A1L8GFZ4;A0A1L8GMI1	Q7ZX94	ssbp3		19843000000	74	31.0609	31.2683	30.8248	15	15	15	45.8	45.8	45.8	28.404	0	30.641	973
Q6DJH8;A0A1L8FEJ0	Q6DJH8	actr1a		19803000000	195	28.5502	29.1828	28.9705	6	6	6	19.6	19.6	19.6	22.756	0	11.631	3539
A0A1L8FZQ7;Q5XH14	Q5XH14	atp6v1c1	V-type proton ATPase subunit C 1	19790000000	235	28.0071	26.307	27.177	3	3	3	9.9	9.9	9.9	51.729	0.00024	4.6624	3231
Q4QQZ3	Q4QQZ3	ppih	Peptidyl-prolyl cis-trans isomerase	19782000000	139	27.9766	27.6593	27.083	5	5	5	25	25	25	24.611	0	7.964	4012
Q9PWM7;A0A1L8GMX9;O13045	Q9PWM7	cdc7		19778000000	250	28.6195	28.7846	28.9877	63	2	2	43.1	1.5	1.5	85.783	0	6.0304	1739
A0A1L8GBQ6;B1WBC6	B1WBC6	atad2b	tyrosine 3-monooxygenase/tryptophan 5-monooxygenase activation protein gamma	19767000000	227	31.2463	31.0755	30.4489	43	11	11	66.9	25.6	25.6	29.469	0	134.67	4743
A0A1L8H7M9;Q5XHA8;A0A1L8H7J5;Q5XHA8-2	Q5XHA8	ctps1-a	CTP synthase 1-A	19738000000	277	26.3556	28.7553	27.9035	11	2	2	31.2	3.9	3.9	35.887	0.000242	4.7897	3286
A0A1L8GMH2;A0A1L8GG67;O42149	O42149	magoh	Protein mago nashi homolog	19708000000	204	26.76	27.3012	27.3808	26	5	5	27.4	6	6	83.208	0	7.0042	2593
Q0IH09	Q0IH09	pfdn6		19699000000	82	29.0586	29.1003	29.6027	5	5	5	24.7	24.7	24.7	19.328	0	21.415	1557
Q6GPZ6;A0A1L8GL74	Q6GPZ6	snrpe		19693000000	60	26.7851	26.2591	26.1621	3	3	3	3.5	3.5	3.5	122.22	0	7.5422	3276
A0A1L8HIE0;Q6IP29;P17130-2;P17130	P17130	hnrnpa1	Heterogeneous nuclear ribonucleoproteins A1 homolog	19670000000	108	26.5026	26.6461	25.2477	5	5	4	7.1	7.1	6	103.94	0	7.5474	2798
A0A1L8GZR0	A0A1L8GZR0			19633000000	170			27.3684	5	5	5	43.7	43.7	43.7	17.378	0	40.512	3255
A0A1L8FYN0;Q7ZXL7	Q7ZXL7			19612000000	220	31.8602	31.9984	31.8538	20	11	11	38.7	32.5	32.5	33.737	0	32.293	2123
Q0PL77;A0A1L8HGG7;Q5M782	Q5M782	rpain-b	RPA-interacting protein B	19562000000	169	27.9923	28.0398	28.2582	15	7	7	11.8	6.9	6.9	127.41	0	20.056	2173
A0A1L8G6L2;Q6P415	Q6P415	capn2		19533000000	155	27.886	27.2939	27.884	8	8	8	8.1	8.1	8.1	145.87	0	14.381	663
A0A1L8GKJ9;Q7ZX96	Q7ZX96	nup93	Nuclear pore complex protein Nup93	19502000000	355	26.081	25.4982	25.3773	24	3	3	21.9	4	4	102.57	0	8.5765	1746
A0A1L8HDH9;Q5HZ97	Q5HZ97	supt4h1	Transcription elongation factor SPT4	19448000000	76	26.9888	27.3767	27.867	20	20	20	37.5	37.5	37.5	54.506	0	43.809	3403
B7ZSK0;A0A1L8GAQ3;A0A1L8GAR9;P50532	P50532	XCAP-C	Structural maintenance of chromosomes protein;Structural maintenance of chromosomes protein 4	19347000000	433	25.3848	24.8614	24.0988	67	67	18	83.1	83.1	23.3	29.873	0	303.96	503
A0A1L8FAT2;B2GTX6	B2GTX6			19292000000	235	30.545	30.502	30.4889	10	10	2	39.1	39.1	9.7	23.538	0	104.68	4796
A0A1L8GUW7	A0A1L8GUW7			19262000000	227				4	3	1	6.1	5	1.3	84.196	0.000465	4.1482	1248
Q8AVE8;A0A1L8G6E2	Q8AVE8	capn8		19220000000	247	27.6743	28.2827	27.6475	28	3	2	61.5	14.1	5.8	17.981	0	10.743	1525
A0A1L8H7P1	A0A1L8H7P1			19217000000	165			25.5178	29	29	29	35.8	35.8	35.8	71.753	0	75.092	1297
Q6AZP8	Q6AZP8			19190000000	156	27.8142	28.0191	27.5339	12	12	12	9.9	9.9	9.9	94.146	0	26.376	4818
Q8UWG4	Q8UWG4	acp1		19132000000	164	29.3404	29.3175	29.5963	19	19	19	71.2	71.2	71.2	17.077	0	142.77	1806
Q04615;Q04615-2	Q04615	vcl	Vinculin	19117000000	263	25.8114	25.5401		26	26	26	33.3	33.3	33.3	63.784	0	125.16	4160
A0A1L8F929;Q32NM2	Q32NM2			19103000000	263	30.0127	29.4811	29.6831	19	6	6	43.4	15.5	15.5	38.195	0	29.152	3521
A0A1L8HQZ3;Q5U568	Q5U568	phax		19067000000	175	31.559	31.1197	31.1724	21	21	12	20.6	20.6	12.5	102.45	0	64.332	2692
Q7T0M8;A0A1L8GAV7;A0A1L8G4L0	Q7T0M8	farsb		19045000000	195	28.935	29.6105	29.8271	14	9	8	30.8	26.6	22	39.438	0	49.842	5173
A0A1L8ENT6;Q6DDL8	Q6DDL8		non-homologous end joining factor 1	18978000000	138	30.8535	30.8046	30.727	23	23	4	29.2	29.2	9.9	56.309	0	54.334	720
Q66J40	Q66J40	anxa7	Annexin	18942000000	219	27.5866	28.0791	28.142	9	8	7	6	5.3	4.6	158.89	0	14.903	783
Q8AVT9;A0A1L8EQ23	Q8AVT9	arpc1a		18911000000	139	26.1812	26.6518	26.7132	12	12	2	18.1	18.1	3.2	84.354	0	64.54	3056
Q8AVW7	Q8AVW7	capzb		18772000000	172	27.2286	28.3336	27.3466	4	3	3	22.4	15.3	15.3	22.256	0	10.634	4126
A0A1L8HGA8;Q6GME2	Q6GME2		Ester hydrolase C11orf54 homolog	18743000000	233	27.8365	27.8736	27.0441	7	7	7	2.4	2.4	2.4	408.15	0	9.5492	1569
B7X613	B7X613	XGB	Nucleolar GTP-binding protein 1	18726000000	234	27.7078	25.5142	25.2814	43	21	3	35.4	19.5	1.7	74.561	0	66.452	3979
A0A1L8HSN0;Q6PCJ1	Q6PCJ1	dctn1	Dynactin subunit 1	18690000000	319	25.0653	24.8312	22.6955	25	25	8	20.5	20.5	10.3	93.838	0	105.78	2085
Q7ZYI5	Q7ZYI5	actl6a	glyceraldehyde-3-phosphate dehydrogenase	18687000000	106	31.0938	30.7731	30.9064	59	17	0	47.7	17.9	0	104.17	0	98.148	4381
A0A1L8GR29;A0A1L8GWN2;Q71U00	Q71U00	skp1	S-phase kinase-associated protein 1	18679000000	115	26.7077	26.4531	26.239	8	8	3	8	8	3.9	134.13	0	27.657	176
Q641F5	Q641F5	rpp38		18669000000	200	30.1958	29.9955	30.1387	18	18	18	14.1	14.1	14.1	136.18	0	33.509	702
Q4KLV5;P28048;Q5U545	P28048	laa-A-prov	Lupus La protein homolog A	18637000000	233	27.7225	29.3411	29.1213	34	3	3	74.6	8.5	8.5	28.644	0	100.64	5148
Q8AVP6;A0A1L8F3K2;Q9W7I1;Q5U275	Q9W7I1	RACK1		18607000000	156	29.3552	29.144	29.2172	23	23	9	25.7	25.7	11.1	69.444	0	35.944	3088
Q6PHL6;A0A1L8FNR9	Q6PHL6	rps19		18432000000	187	29.2668	29.5319	29.5556	14	4	4	15.6	4.3	4.3	101.08	0	27.562	4158
Q6GN03	Q6GN03		Glycerol-3-phosphate dehydrogenase [NAD(+)]	18398000000	154	26.3607	26.214	26.4424	4	4	4	16.2	16.2	16.2	28.758	0	6.3844	3553
Q6GPE1;A0A310TMV4;Q7ZXB3	Q6GPE1	ap1g1		18384000000	268	27.6122	27.1303	27.4474	4	4	4	29.6	29.6	29.6	14.428	0	33.176	560
A0A1L8FNQ2	A0A1L8FNQ2			18380000000	267	32.7565	32.5727	32.3542	31	31	16	58.8	58.8	30.5	44.828	0	199.41	2691
A0A1L8HEB9	A0A1L8HEB9		MAP7 domain containing 1	18379000000	142	35.2693	35.3512	35.0284	63	63	27	74.3	74.3	51.4	53.047	0	323.31	105
A0A1L8G0U9	A0A1L8G0U9			18353000000	243	34.0629	34.2445	33.9971	44	44	15	56	56	25.2	55.574	0	323.31	4258
Q6NRF7	Q6NRF7	kif20b	Kinesin-like protein	18352000000	245	27.1955	27.4856	27.2765	5	5	5	10.2	10.2	10.2	55.481	0	12.105	2249
A0A1L8FTD7	A0A1L8FTD7	mcm4		18300000000	213		28.1205		21	1	1	45.6	7.7	7.7	39.379	0	44.437	3066
P47817	P47817	wee2-a	Wee1-like protein kinase 2-A	18241000000	250	24.179	25.0319	25.4309	26	26	8	20.5	20.5	7.4	111.57	0	69.162	1024
Q6GR01;A0A1L8EYB9	Q6GR01	decr2		18240000000	213	32.3605	32.4233	32.1842	24	24	1	44.5	44.5	4.5	38.285	0	274.31	843
Q6DD82	Q6DD82	ptpn2-prov	Tyrosine-protein phosphatase non-receptor type	18234000000	170	28.2132	28.0169	28.7123	5	5	5	39.6	39.6	39.6	9.6221	0	11.488	2795
Q7ZZU5	Q7ZZU5	rad9a		18229000000	124	28.3057	27.5579	27.8122	3	3	2	27.5	27.5	17.5	17.748	0	21.34	1395
Q6GLK7	Q6GLK7	psmd9		18218000000	122	29.6758	29.9121	30.041	16	3	3	51.9	13.6	13.6	33.23	0	6.3925	4353
Q6PAW9	Q6PAW9	rab10		18193000000	118	30.3756	29.8343	30.216	5	5	4	18	18	18	12.354	0	35.379	4154
A0A1L8GM91	Q91637		Uroporphyrinogen decarboxylase	18189000000	263	24.5076	24.1208		22	22	22	69.8	69.8	69.8	12.461	0	54.055	4309
A2RV60	A2RV60	kiaa0368		18154000000	339	29.381	29.5408	29.2589	16	16	14	18.8	18.8	14.8	83.679	0	32.132	1578
A0A1L8HA32;A0A1L8H9V8;Q6IRB3;Q7ZXY2	Q6IRB3	dctn2-b	Dynactin subunit 2-B	18101000000	167	25.9843	26.906	25.9333	4	4	4	9.4	9.4	9.4	53.524	0	5.6301	3850
Q8UVR6;Q32NS8	Q32NS8	CAP1	Adenylyl cyclase-associated protein	17993000000	157	28.1515	28.1774	28.3618	100	3	3	67.5	3.1	3.1	115.95	0	217.08	445
Q6PA38	Q6PA38	polr2e		17940000000	174	28.9173	28.9508	28.7178	8	8	8	8.3	8.3	8.3	93.918	0	10.654	2674
Q7ZWY1;A0A1L8H6N1;Q7ZXM0;A0A1L8EZK4	Q7ZWY1	rhoc		17926000000	175	28.5954	28.2356	27.3722	6	5	5	16	16	16	40.469	0	12.489	2729
Q7ZSY1	Q7ZSY1	lgals3	Galectin	17884000000	136	30.4063	30.5318	30.2002	40	40	40	60.4	60.4	60.4	40.949	0	323.31	3193
Q7ZWT3;A0A1L8GD42	Q7ZWT3	sf1		17836000000	194	28.9482	28.6717	28.5939	10	10	10	14.3	14.3	14.3	70.291	0	13.881	2428
Q91857	Q91857	taf6	Transcription initiation factor TFIID subunit 6	17768000000	177	26.4848	26.5646	27.6797	12	3	2	28.4	6.3	4.5	58.535	0.0011395	3.799	173
Q9IB66	Q9IB66	casp6		17727000000	130	28.9892	29.1994	29.115	12	12	12	10.9	10.9	10.9	109.09	0	10.152	171
A0A1L8H4P4	A0A1L8H4P4			17688000000	277	32.9149	32.8799	31.8175	29	29	5	66.5	66.5	15.7	30.274	0	75.291	178
Q6DD18;A0A1L8I2R6	Q6DD18	nars		17672000000	173	29.1857	28.8942	28.7194	15	15	15	71.4	71.4	71.4	14.851	0	30.822	4535
A0A1L8GCC1;Q6DJK8	Q6DJK8	pinx1		17644000000	171	31.7116	31.6661	31.6372	9	9	3	36.3	36.3	17	21.136	0	59.326	4739
A0A1L8F954;Q66KX4	Q66KX4	med29	Mediator of RNA polymerase II transcription subunit 29	17608000000	115	28.2054	27.6017	28.2797	7	7	1	7.9	7.9	1	92.593	0	14.933	4617
A0A1L8HWD7	A0A1L8HWD7			17539000000	164				3	3	3	8.6	8.6	8.6	33.951	0	24.253	877
A0A1L8F4X0;Q9DF42	Q9DF42	rbm8a-a	RNA-binding protein 8A-A	17483000000	81	25.7731	26.2288	25.6497	3	3	2	2.1	2.1	2.1	98.013	0.0011251	3.6298	1970
A0A1L8F8G2;Q2KHQ3;Q68F48	Q2KHQ3	daxx	Ski2 like RNA helicase	17483000000	157	31.2931	31.4918	31.0021	6	6	6	27.3	27.3	27.3	22.271	0	107.45	4685
A0A1L8HHU4;Q6DE02;A0A1L8H9L5;Q6NRF9	Q6DE02	nabp2-a	SOSS complex subunit B1-A;SOSS complex subunit B1-B	17474000000	79	26.2506	26.4444	26.4896	15	15	3	15.2	15.2	3.7	78.274	0	49.626	1533
Q0IH65;Q4V7H4	Q0IH65			17351000000	106	32.0314	32.053	31.7359	13	13	11	46	46	46	22.413	0	149.79	2476
Q6ING1	Q6ING1			17338000000	42	32.3745	32.5345	32.62	10	10	10	42.5	42.5	42.5	24.797	0	226.93	4153
Q6DCG7;Q7T0S6	Q6DCG7		phosphoglycerate mutase 2	17329000000	274	29.1732	29.1748	27.3875	51	8	0	20.9	4.9	0	191.62	0	11.367	3372
A0A1L8H1I9	A0A1L8H1I9			17306000000	247		25.2719		31	9	9	41.9	17.8	17.8	54.104	0	44.773	4281
A0A1L8F668;Q6GQ95;A0A1L8F180	Q6GQ95	med22	Mediator of RNA polymerase II transcription subunit 22	17261000000	143	27.6221	27.4815	27.8053	2	2	2	15	15	15	15.293	0	24.898	4007
A0A1L8GV91	Q6PA70	ikbke		17241000000	136	32.454	32.5228	32.6398	9	9	3	64.4	64.4	39.8	12.902	0	207.53	3365
A0A1L8F7P1;Q6DCR0	Q6DCR0	Sep-06		17232000000	177	29.1772	28.545	28.9256	13	8	8	30.6	24.6	24.6	40.427	0	17.976	2255
Q7ZY58;A0A1L8GND2	Q7ZY58	cdc73		17225000000	192	29.8162	29.7687	29.5659	13	13	2	5.7	5.7	1	268.18	0	17.353	1777
A0A1L8ET21;A0A1L8ELK5;Q7ZXD6;Q6GN67	Q6GN67	adrm1-b	Proteasomal ubiquitin receptor ADRM1-B;Proteasomal ubiquitin receptor ADRM1-A	17219000000	183	26.6116		28.8703	26	26	18	66.2	66.2	63	23.859	0	135.65	4871
A0A1L8HVL7;Q7ZX83	Q7ZX83	hnrnpdl-a	Heterogeneous nuclear ribonucleoprotein D-like-A	17216000000	242	26.9612	27.2549	26.8362	6	6	4	12.8	12.8	10.8	61.893	0	7.4423	607
A0A1L8GGS6;A0A1L8GNJ6;A0A1L8GNG7	A0A1L8GGS6		myosin, heavy chain 9, non-muscle	17066000000	106	36.6522	36.78	36.6918	42	42	1	51.1	51.1	9.6	40.016	0	323.31	4028
Q7ZYQ8	Q7ZYQ8	RPL18A	phosphoglycerate kinase 1	17001000000	52	30.4499	30.6403	30.2517	31	31	16	36	36	20.8	59.043	0	257.18	5058
A0A1L8GXY5	A0A1L8GXY5			16961000000	213	35.1756	35.1957	35.2084	166	166	165	80.6	80.6	80.6	92.638	0	323.31	2
B7ZQ46;Q91372	Q91372	ddx4	Probable ATP-dependent RNA helicase DDX4	16954000000	268	23.4147			2	2	2	3.3	3.3	3.3	84.251	0.0073952	2.4401	1636
Q5XGW6;A0A1L8EUB2	Q5XGW6	chmp4b	Charged multivesicular body protein 4b	16928000000	211	25.8545	25.4218	25.4378	3	3	3	13.8	13.8	13.8	21.613	0.000241	4.7101	1898
A0A1L8EXV3	A0A1L8EXV3	trrap		16911000000	278	33.9845	34.8507	34.0383	3	2	2	19.9	14.9	14.9	20.847	0	8.7319	2153
Q7SZT9	Q7SZT9	nploc4		16819000000	289	28.7245	28.8393	28.6075	6	6	6	10.8	10.8	10.8	62.518	0	18.54	2938
Q7ZX23	Q7ZX23	cmpk1	UMP-CMP kinase	16812000000	29	24.7085	25.0583	25.3129	4	4	4	4.6	4.6	4.6	101.69	0.00024	4.665	2871
Q08B41;A0A1L8FNK2	Q08B41	hspbp1		16751000000	167	32.0297	31.9148	31.8413	7	7	4	36.1	36.1	16.4	13.653	0	14.732	4804
A0A1L8FTU8	A0A1L8FTU8			16727000000	173	33.2739	33.565	32.0691	50	50	50	38.6	38.6	38.6	88.311	0	323.31	4395
Q641I4	Q641I4	ogt		16672000000	178	28.8207	28.8679	28.6461	4	4	4	14.2	14.2	14.2	35.299	0	6.1888	2595
A0A1L8GWC6	A0A1L8GWC6			16641000000	137	33.7441	33.8087	33.7134	38	31	14	46.7	38.6	23.2	58.608	0	171.22	616
A0A1L8H0H1;Q32NK0	Q32NK0	myef2		16602000000	150	28.7767	28.1662	28.0223	3	3	3	7.5	7.5	7.5	50.488	0.003816	2.8136	3921
A0A1L8HM63;Q6DJM6	Q6DJM6	ints12	Integrator complex subunit 12	16538000000	180	27.8275	28.0456	27.7537	5	2	2	11.9	3.3	3.3	38.517	0.0070045	2.4743	3637
Q6DE28;A0A1L8HAI7	Q6DE28	hsph1		16524000000	230	31.6965	31.9591	31.6928	19	9	9	50.8	23.6	23.6	22.595	0	41.679	2607
A0A1L8F506	A0A1L8F506			16447000000	149	34.6713	35.0417	35.0333	34	34	8	83	83	40.1	29.925	0	323.31	2747
Q6P285;A0A1L8F5G0;A0A1L8F5G8	Q6P285	uba1		16399000000	179	28.712	27.9518	27.8168	26	3	3	15.6	3.2	3.2	141.15	0.000464	4.0834	88
Q6IR57;A0A1L8FF38;A0A1L8FF52	Q6IR57	sec31b		16385000000	147	28.3914	27.6275	27.5466	16	2	2	68.2	12.1	12.1	14.541	0	5.245	4832
Q6NRC2;A0A1L8H7L4	Q6NRC2		Proteasome subunit beta type	16361000000	99	27.0282	27.3013	26.5098	2	2	2	10.2	10.2	10.2	30.983	0	7.568	4772
Q8AVG6	Q8AVG6	dnaja1		16349000000	184	27.2123			8	8	8	100	100	100	7.5066	0	49.494	3067
Q52KT0;A0A1L8ELR4	Q52KT0	npepl1		16343000000	184	29.5172	29.3308	29.2752	23	8	8	36.6	16.2	16.2	72.091	0	96.185	4724
Q7ZY50	Q7ZY50			16329000000	59	26.9621	27.1098	27.3251	18	4	4	29.9	10.3	10.3	40.476	0	7.0351	5137
A0A1L8I1I6	A0A1L8I1I6			16321000000	161	37.6983	37.78	37.8042	318	318	3	79.5	79.5	0.9	226.81	0	323.31	3762
A0A1L8HK01	A0A1L8HK01			16306000000	240	35.289	35.2526	35.2567	123	123	12	55.9	55.9	8	136.39	0	323.31	4480
A0A1L8HFS1;A0A310U4Z0;Q6INH0;O93377	Q6INH0	rbbp4-b	Histone-binding protein RBBP4-B;Histone-binding protein RBBP4-A	16274000000	96	25.8572	27.1678	26.4237	4	4	2	22.2	22.2	6.8	19.093	0	5.2303	3877
A0A310U7X6	A0A310U7X6			16248000000	143	33.9571	33.7409	33.4834	45	45	45	59.9	59.9	59.9	57.828	0	141.86	2324
Q6GP09;A0A1L8HPG9	Q6GP09			16232000000	279	31.7523	31.9581	31.8263	25	25	25	20.9	20.9	20.9	118.57	0	77.517	4267
Q5U5B8;A0A1L8F3K1	Q5U5B8	pfdn6		16219000000	127	28.8102	28.916	27.7002	3	3	3	3.8	3.8	3.8	123.7	0.0011434	3.8475	323
A0A1L8I066	A7E222		polymerase (DNA directed), epsilon, catalytic subunit	16219000000	314	29.0162	28.693	28.5124	18	18	1	11.2	11.2	1.3	145.03	0	60.777	2401
Q08B76	Q08B76	plaa		16210000000	141	29.4447	29.8065	29.343	187	187	160	55.4	55.4	50.2	178.62	0	323.31	4651
Q7ZZM6	Q7ZZM6	gale		16125000000	139	27.9311	27.2288	27.6714	17	17	13	66.7	66.7	61.3	8.5709	0	244.12	4314
A0A310TPD9	A0A310TPD9			16112000000	174				22	4	4	18	4	4	111.54	0.000239	4.5411	3488
Q8UW78;A0A1L8ERJ0	Q7ZXP1	xEB1A		16083000000	115	27.0661	27.3848	26.5429	5	5	5	3.1	3.1	3.1	190.67	0	12.869	1090
Q2KHP5	Q2KHP5			15988000000	194	30.6089	30.5637	30.6218	14	14	5	47.9	47.9	17.3	34.857	0	68.738	4781
A0A1L8FQH6	A0A1L8FQH6	hist1h2aj		15938000000	208	34.0321	34.1581	34.1784	15	15	4	70.7	70.7	26.7	16.844	0	312.12	2679
O13024	O13024	incenp-a	Inner centromere protein A	15920000000	201	23.8318			4	4	4	13.2	13.2	13.2	36.111	0	7.7748	2817
A0A1L8HFK3;Q66J51	Q66J51	eif3i	Eukaryotic translation initiation factor 3 subunit I	15892000000	120	26.3586			16	1	1	63.2	9.4	9.4	19.547	0.000469	4.229	3744
A0A1L8HMS1;A0A1L8HW57;Q6PA46	Q6PA46	polr2b	Histone H2A	15872000000	249	29.7508	29.7094	29.6521	8	8	4	77.3	77.3	21.3	8.4587	0	43.169	4508
Q7ZWX1;A0A1L8EMR7	Q7ZWX1	srsf6		15818000000	93	31.0541	30.6944	31.0532	1	1	1	5.9	5.9	5.9	23.196	0	7.6566	1973
Q32NV5	Q32NV5	and1		15802000000	106	31.3581	31.3692	31.3389	17	17	17	39.9	39.9	39.9	35.536	0	210.56	4768
A0A1L8H755;Q6INQ1	Q6INQ1	bysl		15763000000	134	32.3904	32.1663	31.8791	33	10	10	72.8	23.4	23.4	29.412	0	91.056	4926
B7ZSB2;A0A1L8HTV8;Q9PVV4	Q9PVV4	pcm-1	Pericentriolar material 1 protein	15679000000	251	24.8446	24.7442		52	5	5	97.2	11	11	17.19	0	15.869	4475
Q6GPD1;Q9W6G9	Q6GPD1	mad1l1		15679000000	334	29.6908	29.2506	28.7295	12	12	12	13	13	13	86.603	0	86.282	2827
Q5RJX5	Q5RJX5			15621000000	163	28.0054	27.9283	28.0305	5	5	4	18	18	15	37.781	0	10.852	2904
A5PKP3	A5PKP3	gart		15607000000	42	28.7644	28.9899	28.7937	12	12	4	9	9	4.2	110	0	26.899	184
A0A1L8EJS1	A0A1L8EJS1	nmral1	NmrA-like family domain containing 1	15592000000	171				4	4	4	31	31	31	21.04	0	12.572	2908
A0A1L8EQ20;Q6AZJ6	Q6AZJ6	FSCN1		15568000000	153	29.6076	30.0033	29.6401	12	8	8	27.2	21.7	21.7	44.8	0	42.164	3342
Q6NS18;A0A1L8GA53	Q6NS18	kpna4	Importin subunit alpha	15520000000	122	27.8737	27.991	28.2407	5	5	5	16.4	16.4	16.4	54.518	0	9.5794	1836
Q6DFF4;A0A1L8G5L4	Q6DFF4	ints9	Integrator complex subunit 9	15519000000	127	28.44	28.5165	28.4315	18	18	18	19.7	19.7	19.7	71.177	0	45.735	2326
Q7ZWN1	Q7ZWN1	impdh1	Inosine-5-monophosphate dehydrogenase	15515000000	184	25.3574	27.2102		3	3	3	7.5	7.5	7.5	48.37	0.0011101	3.4615	3907
Q6NU93;A0A1L8EW87;A0A1L8EW75;Q98SV2;A0A1L8EW70;Q5U238	Q6NU93			15505000000	143	29.2619	29.2639	29.1861	34	11	5	36.4	16.8	7.6	70.597	0	27.7	2711
Q569Z2;A0A1L8H220	Q569Z2	xpo7-b	Exportin-7-B	15492000000	143	27.2963	27.8412	27.3749	5	5	3	7	7	6.1	81.777	0	9.4925	482
A0A1L8FTQ7;Q6NRW0	Q6NRW0	mtbp	Mdm2-binding protein	15487000000	230	29.2534	29.1801	29.034	12	6	6	32.5	19	19	26.679	0	30.394	2999
Q6IRD3;A0A1L8H1T4;Q92141	A1L3L9	ppp2r2a	Serine/threonine-protein phosphatase 2A 55 kDa regulatory subunit B	15473000000	163	26.4127	25.4623	25.7566	2	2	2	4.1	4.1	4.1	64.409	0.0088781	2.2724	2490
Q52L13	Q52L13	ppp6c	Serine/threonine-protein phosphatase	15375000000	125	28.3345	28.1755	28.2251	92	4	4	46.7	4.3	4.3	138.6	0	6.1011	594
Q4V7T2;A0A1L8G3B9	Q4V7T2	gsta4	Glutathione S-transferase	15366000000	149	30.6641	30.5518	30.3562	13	13	13	20.2	20.2	20.2	62.925	0	36.013	69
A0A1L8HPD9;Q91879	Q91879	cks2	Cyclin-dependent kinases regulatory subunit 2	15338000000	95	28.3167	28.0328	27.8218	7	7	7	12.2	12.2	12.2	43.568	0	10.22	511
A0A1L8EUZ0	A0A1L8EUZ0			15215000000	288	33.7628	33.6923	34.0324	28	28	24	96.1	96.1	96.1	13.247	0	323.31	2407
Q6GNF2;Q7SZC0	Q6GNF2	rpl30		15213000000	100	29.2159	29.0245	29.2154	8	8	1	11.3	11.3	2.8	50.118	0	21.037	856
A0A1L8FJK3	A0A1L8FJK3			15211000000	216	34.0204	33.9421	33.807	48	48	7	99.6	99.6	18.4	29.056	0	323.31	601
Q6IRM0	Q6IRM0		vesicle (multivesicular body) trafficking 1	15170000000	163	31.7879	31.7547	31.3578	19	19	19	26.1	26.1	26.1	57.101	0	70.778	3174
Q66L31	Q66L31	lsm5		15158000000	82	26.9982	26.7571	26.892	4	4	4	4.4	4.4	4.4	134.07	0	7.908	1224
A0A1L8G0D9;Q7ZXX9;Q7T0W1;A0A1L8FU56	Q7T0W1	bop1-b	Ribosome biogenesis protein bop1-B;Ribosome biogenesis protein bop1-A	15157000000	201	26.945	26.8039	26.9984	3	3	3	10.9	10.9	10.9	40.292	0.000473	4.431	691
Q7ZX12	Q7ZX12	gtf2h1		15156000000	205	30.4233	30.6088	30.6144	16	16	9	48.7	48.7	36.3	26.068	0	46.263	4952
P51892	P51892	lig1	DNA ligase 1	15121000000	111	25.1221	24.812	25.031	3	3	3	3.2	3.2	3.2	135.78	0	5.8526	2349
Q7ZXW5	Q7ZXW5	polr3a	DNA-directed RNA polymerase	15119000000	190	27.9252	26.9059	28.1395	18	4	4	29.3	9.6	9.6	63.194	0	8.7835	1842
A0A1L8EZQ9;A0A1L8FAL3;Q6IRD1	Q6IRD1	srsf5		15087000000	175	30.9482	30.9509	30.7172	11	11	5	39.6	39.6	13.4	24.983	0	44.417	2275
A0A1L8F6D8	A0A1L8F6D8			15038000000	154	32.7411	32.9481	32.8052	69	69	20	58.9	58.9	21.8	75.079	0	323.31	4019
Q6IP35;A0A1L8F4K0;Q3KQC8	Q3KQC8			15018000000	119	32.0806	31.7523	32.0304	93	8	8	80.8	7	7	57.399	0	68.137	5017
Q6IRP5;A0A1L8ERQ7;A0A1L8ERQ6	Q6IRP5	krt19		14991000000	140	29.7204	29.4617	29.9224	7	7	7	17.5	17.5	17.5	40.128	0	92.005	490
A0A1L8G4S9;Q9I9C2	Q9I9C2	pak2	Non-specific serine/threonine protein kinase	14971000000	216	27.6822	27.8779	27.0443	6	6	6	13.5	13.5	13.5	59.734	0	16.522	1226
Q4V7P3;A0A1L8GDB1	Q4V7P3	polr2l.1		14949000000	56	29.1081	28.3486	29.1315	62	4	4	87.2	12.8	12.8	47.356	0	28.36	219
A0A1L8G9E5	A0A1L8G9E5	ebp41l2		14944000000	109				3	3	3	3.9	3.9	3.9	88.943	0	14.719	575
B7ZQM3;A0A1L8EWZ5;A0A1L8EPQ0;O57686	O57686	sumo1-a	Small ubiquitin-related modifier;Small ubiquitin-related modifier 1-A	14891000000	215	25.5379	25.3335	25.2513	7	7	7	24.8	24.8	24.8	28.439	0	13.096	788
Q5EAX7	Q5EAX7	ctnnbl1		14851000000	131	32.1286	32.3261	32.4569	78	78	78	48.2	48.2	48.2	120.05	0	323.31	581
A0A1L8HPV8;Q6DFH2	Q6DFH2	parp2	fructose-bisphosphatase 1	14838000000	185	28.0343	29.1928	28.8732	11	11	11	3.5	3.5	3.5	348.12	0	14.892	3162
A2RV69	A2RV69	nup107		14833000000	213	26.7552	27.0448	26.4751	28	2	2	35.6	7.1	7.1	61.27	0	6.057	384
A0A1L8HEP1;Q641C7;Q6GQ32	Q6GQ32	rnpep		14828000000	182	29.2326	29.6438	29.6079	27	27	27	25.2	25.2	25.2	61.759	0	59.953	4947
Q6P704;Q9DG03	Q6P704	ufd1l		14792000000	106	30.3682	30.9408	30.6689	12	12	2	27.5	27.5	6.2	46.767	0	29.841	4136
Q6DE90;A0A1L8GJX9	Q6DE90	dpp3		14773000000	168	27.0037	27.6107	26.4953	9	9	9	19.5	19.5	19.5	50.661	0	16.729	4407
A0A1L8H4N6;A0A1L8H4P1;P21574;P21574-2	P21574	ybx2-a	Y-box-binding protein 2-A	14766000000	168	24.9054	24.7686	25.0596	24	24	24	55.6	55.6	55.6	32.624	0	54.531	3228
Q6AZF1;Q92138	Q92138	ppp2r1a		14738000000	212	29.8422	30.076	29.9278	6	6	6	17.1	17.1	17.1	30.405	0	8.8941	2146
A0A1L8H0J4;Q7ZXI6	Q7ZXI6	galk2		14733000000	234	29.3156	28.6682	28.7997	5	2	2	8.7	5.2	5.2	80.742	0	7.4665	4173
A0A1L8HY59;Q5U550	Q5U550	dda1	DET1- and DDB1-associated protein 1	14719000000	80	28.4854	28.7311	28.5265	8	8	8	11.5	11.5	11.5	102.14	0	8.6422	1178
Q7SY64	Q7SY64			14714000000	134	29.2854	29.4435	28.9465	33	31	4	25.6	24.4	7.4	74.727	0	79.874	2612
A0A1L8EUG1	A0A1L8EUG1			14709000000	243	35.5958	35.6181	35.6033	32	32	31	100	100	91	11.237	0	323.31	2546
Q7ZWY8	Q7ZWY8	nhp2l1		14707000000	79	27.6587	27.7332	27.1367	6	6	2	10.4	10.4	2	63.446	0	5.2931	4140
Q7ZTR3	Q7ZTR3	ppp1ca	Serine/threonine-protein phosphatase	14683000000	190	28.0869	27.755	27.7757	6	5	1	6.6	5.6	1	90.17	0.00047	4.2527	764
A0A1L8GHR4	A0A1L8GHR4			14652000000	167	34.105	34.2858	33.9819	93	16	3	56.3	17.8	7.1	63.627	0	143.74	3498
A0A1L8H7J6;A1L2H9	A1L2H9	rpa2-b	Replication protein A 32 kDa subunit-B	14598000000	89	25.1674		25.004	8	8	2	22.4	22.4	9.1	29.766	0	43.138	4542
P03001-2;A0A1L8HJ28;P03001	P03001	gtf3a	Transcription factor IIIA	14580000000	234	24.4926	25.1647	24.5002	2	2	2	2.5	2.5	2.5	108.54	0.0064076	2.5161	2124
Q6GQK3	Q6GQK3	dpy30		14569000000	33	29.699	29.4484	29.7745	42	9	9	34.4	10.7	10.7	60.929	0	41.82	695
Q8AVV4;Q641B7;Q66KS9	Q641B7	rab11b.1		14563000000	138	29.5703	29.2554	29.3019	19	19	1	15.8	15.8	0.9	132.65	0	29.277	3868
A0A1L8EKZ9;A0A1L8ES41;Q6GR45	Q6GR45	eif6	Eukaryotic translation initiation factor 6	14514000000	78	26.9242	26.3154	26.8523	7	7	4	3.1	3.1	1.7	246.82	0	5.3407	1250
A0A1L8F9Y5	A0A1L8F9Y5		dynein cytoplasmic 1 heavy chain 1	14497000000	184	32.8799	33.0432	32.8006	20	20	20	44.8	44.8	44.8	32.851	0	219.98	4704
A0A1L8GNW8	A0A1L8EMV9	mcm5		14419000000	200	35.5111	35.5893	35.3809	70	5	3	80.9	8.5	6.1	42.241	0	215.42	5094
Q6GLT8;A0A1L8H1M1	Q6GLT8	fahd2	Fumarylacetoacetate hydrolase domain-containing protein 2	14399000000	93	28.0462	27.4237	27.6447	4	4	4	4.9	4.9	4.9	125.33	0	11.266	1057
Q63ZS6	Q63ZS6	rpp30		14392000000	190	30.7551	30.8325	29.7442	3	3	3	23	23	23	22.731	0	9.5574	4909
Q6PAF1;A0A1L8FPT4;Q9I8H3	Q6PAF1	atp6v1f	V-type proton ATPase subunit F	14375000000	74	28.0781	27.7902	28.1343	9	9	9	36.8	36.8	36.8	25.768	0	43.405	4114
A0A1L8GUB1	B1H1P5			14375000000	133	29.4265	29.4634	29.0729	157	49	49	69.9	30.3	30.3	118.69	0	323.31	3339
Q641E8	Q641E8	snrpa1		14371000000	207	30.7605	30.9557	30.6585	22	22	5	38.1	38.1	9.3	60.634	0	63.977	399
A0A1L8H069	A0A1L8H069		TRPM8 channel associated factor 1	14348000000	132	33.351	33.1195	33.2449	25	10	10	37.2	13.4	13.4	52.851	0	103.43	4156
A0A1L8F592	A0A1L8F592			14342000000	98	32.8592	33.0483	32.8302	24	24	24	39.1	39.1	39.1	42.639	0	175.32	4463
Q58E78;Q5HZP0	Q58E78	atf1		14336000000	106	27.7646	28.0511	27.619	13	13	12	3.9	3.9	3.7	523.07	0	14.329	335
Q7SYV0;A0A1L8H2X1	Q7SYV0	farsa-b	Phenylalanine--tRNA ligase alpha subunit B	14316000000	163	26.1593	25.8571	26.505	25	25	5	55.4	55.4	17.9	27.479	0	79.745	4892
Q7ZTL9	Q7ZTL9	ube3a		14295000000	212	26.165	26.3478	26.6157	11	2	2	10.5	1.8	1.8	132.35	0.0029838	2.8884	1348
Q7ZX78;A0A1L8HNQ2	Q7ZX78	cdc34		14291000000	77	28.7287	28.6533	28.2521	6	6	6	20.8	20.8	20.8	29.129	0	8.8269	1332
Q98SP8;A0A1L8EKZ2	Q98SP8	epabp-a	Embryonic polyadenylate-binding protein A	14228000000	204	24.8054			5	5	3	13.1	13.1	8	38.781	0	6.9063	3572
Q92140	Q92140	ppp2cb	Serine/threonine-protein phosphatase	14218000000	68	28.4165	28.5545	28.1191	11	4	4	54.9	30.2	30.2	18.957	0	25.751	532
A0A1L8FET2;A0A1L8FEV5	A0A1L8FEV5		kinesin family binding protein	14195000000	43	39.2011	38.9634	39.1618	27	27	8	75.4	75.4	38.7	15.59	0	323.31	4583
A3KND3	A3KND3	sarnp		14116000000	138	31.1701	28.444	29.5295	24	10	10	24.9	17.3	17.3	77.033	0	18.929	4699
A0A1L8HTF2	A0A1L8HTF2			14105000000	239				5	3	3	5.1	3	3	108.31	0.0019535	3.1758	1174
A0A1L8F728	A0A1L8F728			14086000000	195			27.3411	12	6	6	25.1	10	10	51.87	0	25.246	2114
A0A1L8FXU6;Q66J86	Q66J86	rpp40		14053000000	87	32.2319	32.0703	32.2366	69	20	20	33.9	14.7	14.7	177.75	0	124.86	1634
A0A1L8GA84;Q52L12	Q52L12	lpp		14042000000	180	29.5202	30.2798	30.2248	14	14	14	25.3	25.3	25.3	43.728	0	31.386	2171
A0A1L8GI15;Q7SZ78	Q7SZ78	thoc7	THO complex subunit 7 homolog	14041000000	171	25.9546	26.2796	26.5709	31	2	1	27.7	5.5	3.2	57.844	0.0064089	2.518	3575
Q6IP84	Q6IP84	polr1c		14033000000	149	28.8974	28.1143	28.0918	8	8	3	17.9	17.9	7.1	60.864	0	16.64	206
A0A1L8G3N9	A0A1L8G3N9			14031000000	84				62	13	13	83.1	21.1	21.1	29.841	0	135.81	3596
A0A1L8EV17	A0A1L8EV17			14021000000	215				5	5	5	19	19	19	27.069	0	9.9515	2805
Q90WN2;Q7ZWV0	Q7ZWV0	prkacb		14016000000	178	28.5539	28.932	28.5157	16	16	16	64.4	64.4	64.4	15.179	0	53.167	1015
A0A1L8FGH8;P50886;A0A1L8FMJ6	P50886	rpl22	60S ribosomal protein L22	13977000000	138	28.143	28.0203	28.0248	3	3	2	3.1	3.1	1.6	62.634	0.003617	2.8672	2603
Q569S2	Q569S2	rabif		13928000000	138	29.5261	29.294	29.2968	59	59	42	55.9	55.9	48.2	82.511	0	212.16	239
A0A1L8G5Y2	A0A1L8G5Y2			13920000000	285	32.7694	32.9565	33.0818	47	14	14	55.2	27.8	27.8	51.131	0	154.1	5130
Q5XGK2;A0A1L8I1X1;A0A1L8HRE6	Q5XGK2	btf3	Transcription factor BTF3	13918000000	159	28.486	28.1438	29.0937	15	8	8	43.9	36.2	36.2	21.595	0	323.31	2162
Q6IND2	Q6IND2			13913000000	145	29.2434	28.9816	29.5462	23	23	14	17.8	17.8	10.8	161.67	0	54.026	2357
Q5HZ86	Q5HZ86	eif4e		13873000000	138	28.8064	29.0176	27.9286	9	9	9	22.1	22.1	22.1	49.223	0	11.138	3225
A0A1L8FRR7;Q6DDU3;A0A1L8FRP0	Q6DDU3	exosc7		13870000000	102	32.273	32.2632	32.1029	170	83	5	60.9	38.4	1.5	168.01	0	323.31	2294
A0A1L8HUU4	A0A1L8HUU4		histone PARylation factor 1	13851000000	160	34.5446	34.4067	34.6071	103	51	51	84.4	53.3	53.3	62.493	0	323.31	1700
A0A1L8HJ40	A0A1L8HJ40	cdca7		13813000000	124	33.9502	33.9914	33.9296	23	22	22	72.7	72.7	72.7	23.58	0	323.31	2897
Q58E16;Q5M7C6	Q58E16	gpx1	Glutathione peroxidase	13779000000	122	28.8002	28.8437	28.7223	12	12	3	18.9	18.9	4.1	67.433	0	24.334	2276
A0A1L8HQN8	A0A1L8HQN8	cltcl1		13744000000	163		26.8107		71	7	7	72.6	18.5	18.5	52.91	0	32.182	347
A0A1L8FI53;Q4V7N1	Q4V7N1			13704000000	83	32.0947	31.8405	32.1939	15	15	5	69.3	69.3	24	16.399	0	50.942	4333
A0A1L8HVE9;P29540	P29540	gtf2e2	General transcription factor IIE subunit 2	13700000000	125	26.654		26.4426	28	2	1	82.4	9	5	31.089	0	33.434	2491
Q9DFZ8;A0A1L8FJZ5;Q9DFZ9	Q9DFZ8			13652000000	136	29.3435	29.6075	29.1245	6	6	6	22.8	22.8	22.8	22.734	0	17.831	1373
A0A1L8HJD9;Q9W6K1	Q9W6K1	mre11	Double-strand break repair protein MRE11	13648000000	194	25.7899	26.0518	26.1022	5	5	5	9.8	9.8	9.8	65.488	0	7.6873	2981
Q66L27	Q66L27	ap2s1		13648000000	75	27.3329	26.3759	28.3248	62	8	2	39.7	8.7	3.7	107.09	0	16.98	997
A0A1L8GUL4	A0A1L8GUL4			13642000000	83	32.79	32.765	32.6602	19	19	12	54.9	54.9	41.8	16.638	0	106.79	161
Q6NRJ3;A0A1L8FKV5	Q6NRJ3	exosc10		13612000000	207	28.2599	27.862		17	17	1	16	16	1.3	103.44	0	69.232	945
A0A1L8FTK5;Q4V847	Q4V847	ints8	Integrator complex subunit 8	13611000000	144	28.1632	27.8222	26.7511	7	3	3	9.7	2.2	2.2	60.129	0.000458	3.9009	2545
Q0P3S3	Q0P3S3	rbm17		13609000000	131	29.4563	29.617	29.3534	37	37	37	43.9	43.9	43.9	58.668	0	323.31	2492
A0A1L8GYZ5	Q4FZN7			13606000000	149	27.5444	27.5912	27.3262	10	10	10	3.8	3.8	3.8	291.15	0	14.686	2943
A3KNE9	A3KNE9	cks2	Cyclin-dependent kinases regulatory subunit	13596000000	76	27.9431	28.3389	28.194	11	11	2	21.9	21.9	9.2	27.406	0	110.92	4806
A0A1L8EXB5	A0A1L8EXB5			13592000000	20	32.6857	32.6979	32.5059	20	20	0	46.5	46.5	0	26.58	0	100.57	4486
A0A1L8HE49	A0A1L8HE49			13584000000	87	37.1453	37.2461	37.192	62	39	39	99.4	78.6	78.6	19.066	0	323.31	3781
A0A1L8H0S7	A0A1L8H0S7			13547000000	213		27.6282	27.3546	2	2	2	9	9	9	21.476	0.0011128	3.503	4119
A0A1L8GQG1;B1WBB4	B1WBB4	endou-b	Poly(U)-specific endoribonuclease-B	13523000000	103	26.9749	26.1726	26.5875	4	4	4	17.1	17.1	17.1	33.353	0	12.871	921
Q3B8G0	Q3B8G0		UPF0587 protein C1orf123 homolog	13465000000	102	28.4182	28.8998	29.64	6	6	6	12.7	12.7	12.7	69.308	0	37.517	4088
A0A1L8GLD0;Q6AZK1	Q6AZK1	orc6		13440000000	143	29.6105	29.6388	29.309	10	10	10	63.4	63.4	63.4	16.294	0	79.827	4312
P79935;Q6NU84;A0A1L8HUW7	P79935	mad2l1		13353000000	126	31.2755	31.4363	31.2593	17	17	12	25.9	25.9	22.8	53.444	0	157.22	109
A0A1L8FA30;Q66J79	Q66J79	ppp2r5c		13343000000	140	28.367	28.5237	28.269	8	8	7	9.4	9.4	7.1	54.673	0	26.588	1779
A9YWT2	A9YWT2	ppp2r5a		13335000000	139	29.0242	29.2522	29.072	24	24	24	24	24	24	85.868	0	165.8	220
A0A1L8I1C2;Q5PQA5;A0A310U6Q4	Q5PQA5	isoc1	Isochorismatase domain-containing protein 1	13316000000	113	31.5432	31.5709	31.3397	13	13	13	29.2	29.2	29.2	36.656	0	93.211	3819
A0A1L8GPI9	A0A1L8GPI9		G protein subunit alpha o1	13308000000	130	34.5082	34.6691	34.8833	42	13	13	65.5	39.8	39.8	42.051	0	323.31	4664
Q6GMF2;A0A1L8GMZ8	Q6GMF2	tada1	Transcriptional adapter 1	13306000000	92	28.3838	28.465	28.662	27	4	4	31.3	5.1	5.1	69.473	0	8.0413	1094
A0A1L8HPV3;A5D6R5	A5D6R5	nop10		13293000000	42	29.9028	30.2215	30.9328	13	11	7	44.1	41	29.6	37.199	0	100.76	4997
A0A1L8FMN7;Q6IP52	Q6IP52	chmp2a	Charged multivesicular body protein 2a	13281000000	237	26.929	26.9602	27.0572	4	4	4	8.3	8.3	8.3	46.115	0	9.9703	1393
A1A5J6;A0A1L8GC68;Q6GP71	A1A5J6	cdc5l		13276000000	139	30.4901	30.7677	30.8988	10	10	10	31.4	31.4	31.4	27.8	0	63.088	2734
Q68FI4	Q68FI4	arpc5	Actin-related protein 2/3 complex subunit 5	13255000000	110	26.1245	25.8961	25.3017	11	11	11	7.3	7.3	7.3	190.13	0	24.036	2201
A0A1L8FX89	A0A1L8FX89			13254000000	167		25.3864		20	20	4	5.8	5.8	1.5	318.79	0	40.629	3375
Q32NK4	Q32NK4	trmt6		13253000000	154	27.9716	27.7636	28.0593	4	4	4	19.1	19.1	19.1	21.417	0	9.1456	4399
Q9W758;A0A1L8GUX2;A0A1L8GY01	Q9W758	ctbp2	C-terminal-binding protein 2	13227000000	154	25.6266	25.6323	25.6638	7	7	1	5.8	5.8	1.2	105.5	0	11.847	3866
A0A310UCS4	A0A310UCS4			13173000000	28	33.0586	33.0105	33.0914	26	26	25	49.2	49.2	46.7	40.907	0	208.33	4845
Q6GQA7	Q6GQA7	dars		13131000000	134	27.8577	28.0455	27.6193	7	7	7	10.7	10.7	10.7	65.197	0	12.405	4206
Q6ING2;A0A1L8G0J2	Q6ING2	pus10	Putative tRNA pseudouridine synthase Pus10	13116000000	198	26.2554	25.9009		3	3	3	9.8	9.8	9.8	23.991	0.0011387	3.7911	1134
Q9IB72;Q05AT7	Q05AT7	gp37	Protein kinase Cds1	13049000000	145	27.2611	27.0957	27.3488	9	9	9	16	16	16	56.601	0	78.648	3324
Q8UVY7	Q8UVY7	polr1a	DNA-directed RNA polymerase	13047000000	205	27.4606	27.198	27.6605	6	6	6	3.5	3.5	3.5	216.51	0	9.7676	1418
Q3B8E0;A0A1L8FTB9	Q3B8E0			13018000000	151	32.0531	31.9347	32.0896	15	11	9	26.1	26.1	26.1	22.654	0	31.897	3284
Q3B8E1	Q3B8E1	phpt1		13009000000	179	29.0831	29.3454	29.0777	137	137	4	55.1	55.1	2.9	161.13	0	323.31	4572
A0A1L8I165;Q6DDV6;A0A1L8HQU2	Q6DDV6	rph3a		13006000000	49	27.3472	27.3681	27.6148	16	3	3	25	4.9	4.9	54.9	0	5.7901	1087
Q498L2;A0A1L8GT53	Q498L2	sltm	SAFB-like transcription modulator	13005000000	153	27.5405	28.2651	27.9944	5	5	5	49.5	49.5	49.5	11.372	0	10.045	491
A0A1L8GZG8	A0A1L8GZG8			12998000000	90	33.3386	32.5825	32.6722	31	31	5	50.1	50.1	5	44.18	0	144.56	4183
A0A310U9Q7;Q7ZXQ2;Q6DKB4	Q6DKB4	fus		12978000000	92	28.6992	28.7004	28.443	14	14	14	27.3	27.3	27.3	43.865	0	36.617	3955
A0A1L8HG08;Q6PAX0	Q6PAX0	brip1		12941000000	230	30.3762	30.5677	30.349	7	3	3	61.4	23.6	23.6	14.538	0	11.623	4870
A0A1L8FRM0;Q5XHI2	Q5XHI2		Uncharacterized protein KIAA1143 homolog	12868000000	86	32.1941	32.032	32.2211	27	27	6	33.5	33.5	9.5	57.237	0	74.281	1496
A0A1L8HRK6	A0A1L8HRK6			12826000000	185	33.4739	33.6814	33.6032	21	21	21	50.6	50.6	50.6	38.746	0	314.73	4462
A0A1L8H9N0;A0A1L8HHN6	A0A1L8H9N0		TSC22 domain family member 2	12766000000	130	37.0266	36.9954	36.7553	78	41	41	74.3	53.3	53.3	62.105	0	323.31	4555
A0A310UE08	A0A310UE08		fumarate hydratase	12753000000	277	34.5784	34.7568	34.405	86	36	36	79.3	41.1	41.1	57.701	0	323.31	2362
Q6GP73	Q6GP73		Chloride intracellular channel protein	12751000000	36	26.7847	26.9671	26.8276	5	5	5	10.5	10.5	10.5	65.799	0	8.7771	2380
Q5EAW0	Q5EAW0	sult1e1	Sulfotransferase	12740000000	155	29.5328	29.7112	29.3273	6	6	6	26.8	26.8	26.8	23.557	0	11.26	2850
Q6DJJ8	Q6DJJ8	polr3c		12735000000	150	27.3527	27.6248	27.914	3	3	2	15.6	15.6	10.9	31.306	0	6.8268	1061
Q7ZY73;A0A1L8HPT8;A0A1L8HPS6	Q7ZY73	ndrg2	Protein NDRG2	12727000000	113	27.447	27.1709	27.5789	7	7	4	25.4	25.4	17.5	36.731	0	91.167	2038
A0A310TNC6;A0A1L8FJR9	A0A310TNC6			12695000000	92	33.7338	33.4844	33.5073	35	35	17	72.3	72.3	59.8	24.548	0	323.31	4347
A0A1L8GQY4	A0A1L8GQY4			12692000000	249	32.9883	32.9326	33.139	22	22	3	36.3	36.3	7.7	51.477	0	219.7	915
A0A1L8HGE0	A0A1L8HGE0	hpca		12674000000	143				2	2	2	3.5	3.5	3.5	58.044	0.0023636	3.026	2293
Q6INE0	Q6INE0	rad17		12633000000	127	29.2436	29.5915	29.2456	8	4	4	17.3	9.3	9.3	51.265	0	5.9466	3132
A0A1L8FL07	A0A1L8FL07			12593000000	116				5	5	4	8.7	8.7	8.7	43.892	0	19.054	2615
A0A1L8FJ47;Q6GNI0	Q6GNI0	bccip	Protein BCCIP homolog	12549000000	126	26.7303	26.4949		11	11	11	15.7	15.7	15.7	60.335	0	22.442	326
Q91711;A0A1L8H2X0;Q7ZWU8;Q91710;Q7ZXY3;A0A310TKV3	Q7ZXY3	calr		12477000000	149	26.5547	27.4002	26.3931	2	2	2	6.1	6.1	6.1	33.452	0	6.6583	250
Q6GNW7	Q6GNW7	asmtl		12457000000	131	30.2741	29.6539	30.0379	30	30	9	66.7	66.7	26.3	34.377	0	323.31	1091
Q7ZTK4	Q7ZTK4	eif2s1	Eukaryotic translation initiation factor 2 subunit 1	12424000000	137	26.282	26.2262	25.9054	6	6	6	7	7	7	107.07	0	6.4285	3392
A0A1L8ET84	A0A1L8ET84	rtel1		12416000000	163	32.5401	32.5066	32.4953	26	26	26	33.2	33.2	33.2	60.065	0	273.31	1635
Q5HZM2;A0A1L8HWF0	Q5HZM2	sgta		12405000000	128	30.6861	30.7397	30.8636	25	25	12	38.2	38.2	21.8	55.053	0	173.28	4954
Q50JE6;A0A1L8FXP2	Q50JE6	wrnip1		12401000000	191	27.2946	26.7064	24.8762	17	17	1	31.9	31.9	4.7	40.393	0	88.689	4579
Q498I8;Q3KQ39	Q3KQ39	cops7b		12397000000	65	29.4878	29.029	29.3277	10	10	10	21.8	21.8	21.8	50.679	0	42.288	2312
A0A1L8GE11;Q8UWC3;B7ZQN6	B7ZQN6	Cttn		12350000000	204	30.5579	30.4204	30.6839	14	6	6	42.5	13.3	13.3	35.328	0	17.165	863
A0A1L8G173;A0JMW3	A0JMW3	ints7		12277000000	152	30.4812	30.5095	30.2941	11	11	5	42.9	42.9	18.8	27.524	0	36.796	471
Q6DCS0;Q7ZXA9	Q6DCS0	cct7		12267000000	102	27.593	28.0406	27.9424	14	14	12	22.1	22.1	18.3	56.086	0	42.73	1930
A0A1L8EXY0;Q5EAV6;A0A1L8EY30	Q5EAV6	prpf18	Pre-mRNA-splicing factor 18	12257000000	186	27.561	27.2297	27.9286	45	45	26	70.1	70.1	53.7	20.177	0	323.31	4317
Q4QQY8;Q6AZI6	Q4QQY8	ak6	Adenylate kinase isoenzyme 6	12246000000	78	26.4464	25.1053	25.8607	20	20	20	22.9	22.9	22.9	87.789	0	41.665	5034
H6X1M8;A0A1L8EX21	H6X1M8	sgol2		12245000000	171	29.4355	29.8605	29.8945	16	5	5	22.5	11.9	11.9	24.131	0	51.213	3846
Q641H1	Q641H1			12222000000	57	29.5763	29.9166	29.427	22	22	22	58	58	58	30.14	0	246.29	2681
Q6AZF2	Q6AZF2	fkbp10-prov	Peptidyl-prolyl cis-trans isomerase	12191000000	61	29.6057	30.0545	28.4545	13	13	3	20.5	20.5	6.5	79.859	0	59.469	4788
A0A1L8HID6;Q4R1J6	Q4R1J6	birc5.1-b	Baculoviral IAP repeat-containing protein 5.1-B	12162000000	91	23.9529	23.5769	23.8969	29	29	4	94.2	94.2	14.2	17.676	0	89.721	2872
A0A1L8FZ13;P23403	P23403	rps20	40S ribosomal protein S20	12154000000	76	27.5121	29.0564	29.2196	22	7	7	52.9	12.5	12.5	33.87	0	21.046	2683
Q5FWV1;A0A1L8GLA7	Q5FWV1	vps35		12111000000	153	27.5625	28.9547	29.8956	13	9	9	26.5	21.3	21.3	44.412	0	48.961	4268
Q0IH77;A0A1L8GP42	Q0IH77	ift27		12089000000	59	28.7706	28.5919	28.5943	6	6	6	18.8	18.8	18.8	27.968	0	34.72	883
A0A1L8H1S3;Q7ZXQ9	Q7ZXQ9	dbnl-a	Drebrin-like protein A	12080000000	168	24.9849	24.1271		4	3	3	2.7	2.2	2.2	202.35	0	6.5347	2304
Q3KPZ8;A5D8N1	A5D8N1	lsm1		12068000000	119	26.9663	26.7946	26.7567	4	4	4	6.5	6.5	6.5	69.573	0	7.6261	3152
Q9W5Z7	Q9W5Z7	ldha	L-lactate dehydrogenase	12065000000	151	27.6856	29.682	27.7092	12	12	12	8.7	8.7	8.7	109.28	0	12.481	949
Q6GQ78	Q6GQ78	isy1		12008000000	148	31.7586	31.6929	31.7153	15	15	5	50.6	50.6	22.5	39.385	0	323.31	5027
A0A1L8I0E8	A0A1L8I0E8			11962000000	164	33.3892	33.5819	33.4785	24	24	16	52.5	52.5	39.5	37.087	0	142.26	4332
A0A1L8HI54;A0A1L8HID2;Q6NU94	Q6NU94	mettl1	tRNA (guanine-N(7)-)-methyltransferase	11943000000	134	25.6333	25.6581	25.5796	4	4	4	1.7	1.7	1.7	274.67	0.000459	3.9429	812
Q5U4U4;A0A1L8HCH6	Q5U4U4	donson	Protein downstream neighbor of son homolog	11938000000	92	26.8067	26.2496	25.9148	9	9	3	12.9	12.9	6.9	69.211	0	13.119	1862
A0A1L8F8J5;P28021	P28021	csnk2b	Casein kinase II subunit beta	11931000000	86	26.5257	27.1558	25.7557	74	29	29	68.2	47.9	47.9	65.058	0	323.31	2524
A0A1L8HFH1	A0A1L8HFH1			11912000000	117				6	6	5	3.3	3.3	3.1	224.05	0	8.6134	2126
A0A1L8HGL2	A9JS74			11887000000	250	31.2182	31.033	31.0095	24	24	8	12.2	12.2	4.2	185.33	0	37.359	2351
Q66J00;A0A1L8FIR9	Q66J00	ipmk		11886000000	21	28.3653	28.1228	28.2338	9	9	9	76.7	76.7	76.7	10.249	0	14.379	4368
Q5U546;A0A1L8FEH8	Q5U546	gsto1		11858000000	174	30.7086	30.5815	30.3866	10	10	2	36.1	36.1	14.4	22.68	0	81.035	1037
A0A1L8F032	A0A1L8F032		dynein cytoplasmic 1 heavy chain 1	11856000000	187	34.3194	34.2751	34.4025	19	19	4	96.6	96.6	33.7	10.358	0	323.31	4578
A0A1L8GKU1	A0A1L8GKU1			11812000000	164				7	7	4	13.6	13.6	9	69.761	0	27.014	1670
Q6DEA1;A0A1L8FV38	Q6DEA1	gars		11776000000	109	29.6591	29.7573	29.7075	33	4	2	23.7	4.8	3.1	146.86	0.000475	4.4783	1281
A0A1L8F6K6	A0A1L8F6K6	ercc6l	excision repair cross-complementation group 6 like	11766000000	97	33.1053	32.3489	32.8803	16	16	16	45.5	45.5	45.5	21.631	0	59.419	4449
A0A1L8EKV8;A0A1L8EKW5;Q5XH17	Q5XH17	scrn2	Secernin-2	11765000000	104	31.5938	31.4438	31.7094	12	12	12	25.1	25.1	25.1	46.053	0	41.985	452
A0A1L8F8A4;Q66KY3	Q66KY3	cuta	Protein CutA homolog	11753000000	93	28.4868	28.3716	29.0864	18	1	0	55.5	5.5	0	24.586	0.0019629	3.2197	3034
Q801P5;A0A1L8HGG5	Q801P5	ube2g1		11750000000	100	28.605	28.691	28.3916	8	8	8	9.6	9.6	9.6	77.129	0	19.068	5051
A0A1L8HAX2;Q6NUB2	Q6NUB2	cwc15-a	Protein CWC15 homolog A	11749000000	130	27.4058	28.6259	26.6653	4	4	4	15.9	15.9	15.9	30.806	0	32.287	3648
A0A1L8G0C1;Q6GM82	Q6GM82	gpt2	Alanine aminotransferase 2	11736000000	100	26.5442	26.9564	26.8995	7	7	7	11.5	11.5	11.5	76.594	0	10.939	2369
A0A1L8EZW9;Q63ZG8	Q63ZG8		discs large homolog associated protein 5	11731000000	215	31.6081	31.5942	31.3216	53	4	4	37.1	8.4	8.4	105.41	0	231.03	4035
A0A1L8HR64;Q6DCJ2	Q6DCJ2	ell2		11729000000	123	30.8317	30.7672	31.0185	66	35	35	35.2	27.9	27.9	101.15	0	323.31	3250
A0A1L8HWX4	A0A1L8HWX4			11696000000	156	32.9425	33.1238	33.1569	7	7	7	23.1	23.1	23.1	16.626	0	13.066	2175
Q6IRM2;Q91784	Q91784	kif4a-A-prov	Kinesin-like protein;Chromosome-associated kinesin KIF4	11686000000	250	25.3128	25.4674	25.8895	25	25	3	59.2	59.2	14.4	29.465	0	281.53	4319
Q7ZWW5	Q7ZWW5	abcf2		11678000000	257	29.3047	29.0847	28.8092	12	4	4	11.7	4.1	4.1	70.333	0	11.841	3426
Q6AZI9;Q7ZXR6	Q6AZI9	prps1		11655000000	81	28.685	29.4451	29.6168	4	4	4	10.3	10.3	10.3	27.539	0	7.7392	1943
Q6DFB8;A0A1L8I1P9	Q6DFB8	ttc37	Tetratricopeptide repeat protein 37	11648000000	200	27.8232	28.2075	28.5399	8	4	2	18	11.1	6.9	54.548	0	10.228	4203
Q7ZWV1;A0A1L8FHL2;A0A1L8FHN7	Q7ZWV1	ddx19b		11591000000	179	31.0482	31.1144	31.1865	21	21	9	25.6	25.6	11.4	58.059	0	46.17	4391
Q7ZXU2;A0A1L8FNL1	Q7ZXU2	grwd1	aldehyde dehydrogenase 16 family member A1	11586000000	107	29.8048	29.0997	29.2606	13	13	13	21.7	21.7	21.7	73.353	0	59.173	2303
A1L2L8;A0A1L8GAC3	A1L2L8	ppp1r2		11568000000	80	30.4983	29.6461	30.6224	12	2	2	43.7	4	4	31.388	0	8.781	2828
A0A1L8EMN4;A0A1L8EMJ3	A3KMU8			11561000000	67	26.7919	28.0267	27.7814	3	3	3	9.1	9.1	9.1	21.983	0.0011397	3.7993	2948
A0A1L8G0J5	A0A1L8G0J5			11547000000	194	34.0597	33.773	33.9718	19	19	19	49.4	49.4	49.4	18.007	0	57.15	168
A0A1L8F0B7	A0A1L8F0B7			11534000000	149	33.872	33.809	33.8213	22	22	4	99.2	99.2	28	13.98	0	289.9	4780
A0A1L8F8T4;Q2TAH4;A0A1L8F8S6;Q66IT7	Q2TAH4			11523000000	82	29.0727	29.0517	29.4034	11	11	11	6.7	6.7	6.7	222.95	0	36.41	1601
A0A1L8EUD9;A0A1L8EUC8;Q68FJ0	Q68FJ0	nup85	Nuclear pore complex protein Nup85	11522000000	164	26.9077	26.5885	26.9457	4	4	4	7.7	7.7	7.7	61.214	0	7.2067	2112
Q6NUG3;A0A1L8HQL7;A0A1L8I0W6	Q6NUG3	eif2b1		11462000000	144	31.8348	32.0374	31.7801	22	22	3	29.3	29.3	3.8	70.118	0	53.521	4550
Q3KQC9	Q3KQC9	rps16		11458000000	52	28.7813	28.6231	28.5038	8	8	8	21.8	21.8	21.8	46.473	0	16.601	1815
Q6Q4H9	Q6Q4H9	eif2s2		11424000000	182	29.2672	29.1191	29.2809	11	11	11	18	18	18	60.842	0	21.507	3257
A0A1L8FNN9;A1L3M6	A1L3M6		Sulfotransferase	11419000000	148	30.5109	30.5493	30.5282	39	20	20	33.5	21.1	21.1	97.379	0	55.658	3156
A0A1L8ERN9	A0A1L8ERN9	dnajc7	DnaJ heat shock protein family (Hsp40) member C7	11402000000	174	35.5384	35.5725	35.562	72	72	32	65.7	65.7	49.8	66.163	0	323.31	3163
A0A1L8GAH0	A0A1L8GAH0	mdn1		11388000000	177	36.4957	36.5057	36.5111	57	33	7	54.7	54.7	8.5	50.248	0	323.31	5141
Q7ZYU2	Q7ZYU2	hnrnpa0		11359000000	131	29.8219	30.4894	28.9335	9	9	9	9.4	9.4	9.4	101.49	0	13.887	3676
Q6IRB5	Q6IRB5	dgcr8		11353000000	174	27.6261	27.8045	27.5579	3	3	3	5.9	5.9	5.9	46.346	0	5.9921	118
Q7ZYN4	Q7ZYN4	fam192a		11348000000	155	30.4473	30.6972	30.1964	11	11	11	49.7	49.7	49.7	17.155	0	38.328	4171
A0A1L8GUF6	A0A1L8GUF6			11348000000	88				37	12	12	93.4	50.4	50.4	15.599	0	74.358	1058
A0A1L8F3P1;Q6PA26	Q6PA26	Bag6-b	Large proline-rich protein bag6-B	11334000000	115	23.6067	23.4746	23.9815	32	32	8	51.9	51.9	13.5	32.842	0	317.4	2977
Q6DKL6;Q6AZS5	Q6DKL6	tax1bp3		11324000000	67	27.3574	27.0983	27.2534	7	2	2	8.9	4.1	4.1	48.987	0.004836	2.7349	1765
Q91864;Q6IRA2	Q6IRA2	XTm4		11298000000	127	31.7878	32.299	31.1029	32	30	6	24.7	23.1	5.3	87.312	0	123.07	4824
A0A1L8FYF0;A0A1L8FSQ3;Q6GNF1;Q4FZW5	Q4FZW5	seh1l-b	Nucleoporin seh1-B;Nucleoporin seh1-A	11296000000	135	25.6844	25.3264	25.3722	80	80	21	98.3	98.3	37.2	26.389	0	323.31	112
Q52KY5;A0A1L8I242;Q6DJL1;Q2TAV6	Q2TAV6	ap3b1	AP-3 complex subunit beta	11288000000	171	27.7475	27.938	28.1714	26	3	3	58.8	16.6	16.6	39.285	0	8.1002	2698
A0A1L8GC13;Q6IP47;Q3B8A0	Q3B8A0	rrm2.1		11274000000	102	30.6365	30.7078	30.256	16	10	10	14	8.1	8.1	72.378	0	25.996	3246
Q05AW3;A0A1L8G2B9	Q05AW3	nup43		11250000000	88	30.5909	30.3451	30.4771	34	34	11	59.8	59.8	28.8	41.735	0	303.74	2509
A0A1L8FK62;Q7SYT8;Q90WV3	Q6INQ7	sncg	Gamma-synuclein	11221000000	110	32.3991	32.2712	32.3751	66	66	4	48.9	48.9	3.2	82.216	0	323.31	5192
A0A1L8HFZ0	A0A1L8HFZ0			11149000000	127	32.9264	32.8648	32.8107	43	43	16	38	38	29.6	35.785	0	287.87	3479
Q642Q3;A0A1L8F6C2	Q642Q3	med27-a	Mediator of RNA polymerase II transcription subunit 27-A	11139000000	82	28.1988	28.0356	28.2214	11	11	11	16.7	16.7	16.7	81.754	0	13.404	456
A0A1L8G6R5	P06893			11132000000	175	27.7198	27.1141	27.2648	3	3	3	25.4	25.4	25.4	14.079	0	22.921	2719
A0A1L8EY93;A1A5K6	A1A5K6	tbc1d24	TBC1 domain family member 24	11123000000	215	26.8633	27.3255	27.0785	6	5	5	4.9	4.5	4.5	99.902	0	12.987	138
Q6DE98;A0A1L8G4K3	Q6DE98	gyg1		11101000000	101	30.8653	30.3855	30.2818	38	24	24	39.8	35.2	35.2	47.254	0	323.31	2302
A0A310TM71	A0A310TM71			11064000000	55		26.7152	25.6942	16	16	16	18.6	18.6	18.6	92.533	0	26.7	3263
A0A1L8F7C6	A0A1L8F7C6	thoc2		11045000000	148	34.7484	34.8026	34.6665	48	48	1	66	66	2.8	57.146	0	250.53	2069
A0A1L8HV01	A0A1L8HV01		LPS-responsive vesicle trafficking, beach and anchor containing	11031000000	274	33.0479	33.4977	33.302	11	11	11	66.7	66.7	66.7	8.9563	0	323.31	3947
A0A1L8EYA2	A0A1L8EYA2	amdhd2	amidohydrolase domain containing 2	11009000000	124	33.0734	33.2285	33.3009	67	67	16	49.6	49.6	13.4	109.78	0	265.67	1249
A0A1L8FD24;O12983	O12983	dsRAD-2	Ubiquitin-fold modifier-conjugating enzyme 1	11007000000	89	29.0436	29.0842	28.682	3	3	3	27.6	27.6	27.6	11.467	0	50.216	1555
Q5HZL3	Q5HZL3	arl2		10968000000	86	29.1335	28.7277	29.5296	6	6	6	16.2	16.2	16.2	53.728	0	26.905	188
A0A1L8H8E7	Q8AVR9			10961000000	174	31.8924	32.4355	31.5285	9	9	3	31.3	31.3	20	24.553	0	323.31	3741
A0A1L8GG25	A0A1L8GG25	rps8		10951000000	124	34.0999	33.8697	34.1986	25	12	12	98.9	89.7	89.7	9.803	0	323.31	297
A0A1L8GTY5	A0A1L8GTY5			10946000000	205	35.1707	35.3023	34.9737	35	35	35	61.6	61.6	61.6	43.062	0	323.31	4286
Q566F6;A8WH37;A0JMR2;Q5XGZ4	A0JMR2		Transketolase	10932000000	105	30.4699	30.355	30.4045	25	25	25	9.3	9.3	9.3	208.93	0	53.505	5187
Q7ZTM5	Q7ZTM5	rfc5		10927000000	82	28.9434	28.4052	28.991	6	6	5	8.9	8.9	6.6	62.261	0	15.89	2165
Q804V4;B7ZQB8	Q804V4	ipo5		10923000000	102	29.8283	29.9989	29.7216	17	17	6	43.5	43.5	16.7	12.687	0	41.782	2878
A9JS70	A9JS70	trmt10a		10880000000	82	29.9146	30.0965	31.151	9	9	9	16.4	16.4	16.4	44.169	0	34.669	1143
A0A1L8GZX1	A0A1L8GZX1			10840000000	220				19	3	3	14.2	2.5	2.5	145.15	0	5.2046	3980
A0A1L8G7S0	A0A1L8G7S0			10829000000	190		25.7429		9	4	4	55.2	36.2	36.2	19.778	0	107.41	832
A0A1L8F6K3	A0A1L8F6K3			10812000000	172	35.8248	35.6972	35.7132	47	47	11	62	62	21.7	32.857	0	323.31	5133
A0A1L8GX20;Q6DDH4	Q6DDH4	ik		10792000000	123	30.8508	30.6331	30.9144	23	23	23	34.6	34.6	34.6	67.183	0	64.221	2472
Q505N1	Q505N1			10790000000	79	31.473	30.7725	31.0788	6	6	5	60.2	60.2	50.9	11.869	0	63.783	4344
A0A1L8I201	A0A1L8I201			10773000000	98	32.8328	32.6184	32.5068	31	10	10	25.5	13.4	13.4	119.21	0	177.11	4717
Q6AX35	Q6AX35	usp5	Ubiquitin carboxyl-terminal hydrolase	10769000000	87	26.1285	26.9695	26.7352	5	4	4	9.6	8.1	8.1	68.103	0	6.7227	2764
Q6NUC2	Q6NUC2	cops6	COP9 signalosome complex subunit 6	10761000000	114	28.0702	27.9628	28.105	6	6	6	7.5	7.5	7.5	62.242	0	10.743	3545
Q5M957	Q5M957	dera		10754000000	150	29.5431	29.4931	29.2446	5	5	5	27.4	27.4	27.4	19.234	0	30.409	2844
A3KNF4	A3KNF4			10734000000	34	31.1722	30.8603	30.8557	27	19	19	39.4	31.4	31.4	65.96	0	149.66	1677
Q5M9B5;Q3B8L8;A0A1L8FCB7	Q3B8L8			10692000000	96	31.3627	31.2002	30.8618	16	16	6	21	21	9	78.207	0	40.741	4199
A0A1L8GQA7;Q4V7M0	Q4V7M0	strap		10687000000	80	30.6574	30.7922	29.9046	10	10	2	21	21	5	56.166	0	136.26	4723
Q05AU0;A0A1L8F387;A0A1L8F7X0	Q05AU0	taf9b		10679000000	129	30.5834	30.8505	30.737	13	13	3	26.3	26.3	8	52.746	0	28.541	2154
A0A1L8EYR1	A0A1L8EYR1			10654000000	94				3	3	3	43.7	43.7	43.7	8.0083	0	95.48	1598
Q6NUG7	Q6NUG7	gabarap		10651000000	91	29.7486	30.0371	30.289	29	5	5	42.6	10.2	10.2	49.189	0	43.688	775
Q6PCF2;A0A1L8FVB6	Q6PCF2	cul2		10649000000	92	30.3784	30.0527	30.0799	18	18	17	42.6	42.6	39.2	51.384	0	60.877	3292
A0A1L8G9T6	Q2VPG2			10644000000	146	30.6189	30.918	30.6521	18	18	9	21.7	21.7	10.4	57.404	0	44.451	5057
A0A1L8HIL8	A0A1L8HIL8		phosphatidylinositol-5-phosphate 4-kinase, type II, gamma	10629000000	92	37.2637	37.2982	37.4748	110	20	20	88	29.5	29.5	47.372	0	323.31	1031
Q7ZWP4	Q7ZWP4	tubb4a		10623000000	100	26.9539	26.8553	26.9885	5	5	5	12.3	12.3	12.3	59.074	0	5.4621	1456
A0A1L8EUZ9;Q6NRX6	Q6NRX6			10608000000	187	31.802	31.8797	31.7621	38	38	38	23.7	23.7	23.7	175.38	0	84.731	4442
Q0IH96;A0A1L8HX96	Q0IH96	clta		10573000000	115	26.9767	27.3819	26.2478	4	4	4	31.4	31.4	31.4	24.038	0.000462	4.0064	2260
A0A1L8GRN8	A0A1L8GRN8			10568000000	127				8	8	8	5.4	5.4	5.4	201.76	0	17.881	3524
Q6DCR4;A0A1L8H820;A0A1L8H831	Q6DCR4			10558000000	104	28.6883	28.7294	27.9643	36	6	6	43.9	6.5	6.5	67.656	0	12.875	3203
Q5PPZ0	Q5PPZ0			10558000000	129	30.1234	29.2676	29.1099	47	47	2	61.6	61.6	5.7	56.964	0	323.31	3872
A0A1L8GCQ0;Q52KT1;A0A1L8GK80	Q52KT1	sf3b2		10520000000	121	30.6727	30.4469	30.5271	18	18	8	73.1	73.1	56.3	17.983	0	68.439	2646
A1L2V6	A1L2V6	tyms		10426000000	128	29.3736	29.2748	29.5029	30	30	7	25.2	25.2	8.1	91.562	0	60.768	2842
Q4V874;Q6AX85	Q4V874	psmd1		10402000000	73	28.3335	27.2464	28.2552	74	74	74	92.9	92.9	92.9	23.481	0	310	208
Q6PE96	Q6PE96		Proteasome subunit alpha type	10384000000	103	27.0464	27.4951	27.4659	4	4	4	8	8	8	75.558	0	19.02	1145
Q6PF43	Q6PF43	vwa5a		10381000000	158	31.8452	31.5803	31.981	10	10	10	32.6	32.6	32.6	35.122	0	42.23	4493
A0A1L8GV76	Q2NME8			10359000000	191	31.305	31.5768	31.5165	24	13	13	51.4	25.2	25.2	34.303	0	146.96	3215
Q58M12;Q6DFE4;A0A1L8I207	Q58M12	polk		10358000000	157	30.079	30.484	30.301	19	12	12	28.7	18.5	18.5	87.869	0	61.168	3050
Q6GM60	Q6GM60	impa1		10333000000	105	27.1773	26.7822	28.2411	2	2	2	10.2	10.2	10.2	23.013	0	5.0895	1253
Q4V7T1;A0A1L8EY83	Q4V7T1		UPF0585 protein C16orf13 homolog	10323000000	93	32.1159	31.9758	31.9442	20	20	14	58.4	58.4	36	22.092	0	107.43	3102
A0A1L8GR90	A0A1L8GR90			10315000000	144				7	7	7	17.7	17.7	17.7	16.571	0	9.0816	2018
A0A1L8ESK2	A0A1L8ESK2	cse1l	CSE1 chromosome segregation 1-like	10314000000	21	34.6291	34.8424	34.981	67	67	0	45.2	45.2	0	102.63	0	323.31	3619
Q6AX93	Q6AX93			10306000000	150	28.6832	28.2677	28.5948	6	6	6	8.2	8.2	8.2	46.035	0	11.577	2743
Q6NRL7	Q6NRL7			10280000000	141	27.1959			6	6	6	18.4	18.4	18.4	43.162	0	8.4815	2315
A0A1L8GFG5	A0A1L8GFG5			10270000000	137	34.4766	34.7582	34.4903	35	35	20	99.1	99.1	75.9	12.786	0	172.66	4481
Q66KP4;A0A1L8FJ62	Q5PPR7	uros		10236000000	109	30.1109	31.088	29.9672	13	13	10	30.1	30.1	25.7	37.081	0	106.21	4283
A2VDA5;Q6EE38;A0A1L8F671	Q6EE38			10218000000	98	29.2085	29.38	29.2271	25	25	4	18.8	18.8	4.7	140.51	0	87.862	1966
A0A1L8EKP4	A0A1L8EKP4			10191000000	125	32.8363	32.7181	32.7433	9	9	9	43.4	43.4	43.4	22.77	0	73.18	4830
A0A1L8FXW1	A0A1L8FXW1			10185000000	24	34.4105	34.3334	34.3316	43	43	28	46.4	46.4	30.9	58.352	0	319.31	2586
Q569T0;A0A1L8GZ18	Q569T0	hdac10		10165000000	80	30.072	30.2719	29.8275	11	11	11	22.5	22.5	22.5	40.16	0	46.058	3328
Q6DFA0;A0A1L8HTL5	Q6DFA0	pgm2l1		10139000000	169	30.2417	30.8112	30.7949	14	14	14	37	37	37	43.218	0	105.7	4466
Q8JGN5;A0A1L8HA18	Q8JGN5	birc5.1-a	Baculoviral IAP repeat-containing protein 5.1-A	10134000000	64	23.7198			9	9	5	13.5	13.5	6.9	88.996	0	57.584	924
A0JMY9;A0A1L8I0J5;A0A1L8HQD1	A0JMY9	hic2		10122000000	76	29.3586	29.5893	28.3528	14	14	7	12.9	12.9	7.8	106.97	0	22.009	1133
A0A1L8EUQ4	A0A1L8EUQ4	tbcd	tubulin folding cofactor D	10120000000	150	33.5012	33.0654	32.3152	38	20	14	63.8	39.2	33.5	36.518	0	118.68	2316
A0A1L8HV27;O93614;A0A1L8HV82	O93614	rap1gds1-a	Rap1 GTPase-GDP dissociation stimulator 1-A	10012000000	147	26.426	26.0226	26.5698	9	3	3	25	4.5	4.5	30.486	0.0011282	3.6665	2290
Q6NTQ7	Q6NTQ7	xpnpep1		9994500000	116	28.9035	29.2635	29.7832	22	22	21	27.1	27.1	27.1	59.029	0	62.953	2617
A0A1L8EVW9	A0A1L8EVW9			9972700000	63	33.8705	33.9027	33.6091	33	33	0	70.5	70.5	0	31.182	0	323.31	723
Q6PAG5	Q6PAG5	eaf2		9960900000	122	29.7529	29.6899	29.7547	8	8	8	22.4	22.4	22.4	36.899	0	17.201	1957
A0A1L8FEF1	A0A1L8FEF1			9957000000	161	39.0921	39.1213	39.369	50	50	13	68.9	68.9	20.1	36.417	0	323.31	2141
A0A1L8ELH7;Q91819;A0A060CPC3;A0A060CUW4	Q91819	aurka-b	Aurora kinase A-B	9936400000	109	24.1198	24.3588	24.6722	11	11	11	18.1	18.1	18.1	67.919	0	28.713	1931
Q7ZYD7;A0A1L8EY15	Q7ZYD7	aimp2		9927400000	60	31.8735	31.6135	31.3402	43	10	2	67.1	19.4	4.1	49.749	0	258.79	4939
Q7ZX30;Q6AZR0	Q6AZR0	sf3b4		9903300000	88	30.2113	29.3733	30.0868	10	10	10	37	37	37	23.445	0	28.881	4955
Q5XHD9;A0A1L8GKZ9	Q5XHD9	emc8		9902200000	30	30.1538	30.2664	29.9836	10	10	2	14.7	14.7	4.5	63.388	0	147.4	820
Q66L13	Q66L13	dnajc8	SEC31 homolog B, COPII coat complex component	9901800000	132	32.2493	32.1471	33.0091	67	67	11	25.4	25.4	5.9	274.12	0	146.75	1528
A0A1L8GXT0	A0A1L8GXT0			9897200000	151	36.8516	37.1068	35.9212	91	91	91	58.7	58.7	58.7	101.06	0	323.31	2399
Q6PCE9;A0A1L8GMY2	Q6PCE9	glmn	epidermal growth factor receptor pathway substrate 15	9880600000	155	31.8451	31.7159	31.519	19	19	19	62	62	62	13.764	0	68.537	3900
A0A1L8HUJ1;Q9I8M2	Q9I8M2	naa16		9864400000	208	30.4573	30.295	30.4013	8	8	8	29.9	29.9	29.9	23.829	0	15.724	2775
A0A1L8FGB5;A9JTJ1	A9JTJ1			9848600000	71	31.2214	31.4363	31.0065	29	29	28	23.5	23.5	22.5	131.71	0	78.09	2549
P24033;A0A1L8FIT4	P24033	cdk1-b	Cyclin-dependent kinase 1-B	9848400000	122	24.4724	23.6541		12	2	2	18.1	3.2	3.2	84.263	0	28.6	3338
A0A1L8EPU6	A0A1L8EPU6			9846900000	96	32.736	32.7973	32.4802	13	13	13	37.3	37.3	37.3	26.528	0	52.498	3835
A0A1L8FB46	Q6INV7			9830800000	143	29.2476		29.3899	4	4	4	58.1	58.1	58.1	9.7251	0	34.774	2358
Q7SZ42	Q7SZ42	hmgb1		9825000000	135	28.9265	29.4749	28.9376	6	6	6	20.6	20.6	20.6	19.118	0	13.117	4280
A0A1L8HLS8;A0A1L8HUA6;Q5U514	Q5U514	plrg1		9810600000	140	31.5546	31.148	31.8257	5	5	5	24.8	24.8	24.8	13.13	0	72.55	902
Q7ZWZ9;A0A1L8GW71	Q7ZWZ9	dnm1l	tryptophanyl-tRNA synthetase 1	9801000000	134	28.7286	28.4192	27.99	14	14	14	77.6	77.6	77.6	14.583	0	46.984	4828
A0A1L8G1S0	A0A1L8G1S0	brox		9792800000	178		26.5054		13	13	13	12.8	12.8	12.8	126.64	0	19.448	1617
Q5XG42;Q6PCF4	Q5XG42	htatsf1		9763500000	133	29.1426	29.3614	28.4937	35	35	35	42.6	42.6	42.6	58.31	0	323.31	5164
O42227	O42227	hdac1-b	Probable histone deacetylase 1-B	9758500000	69	25.6387	25.6726	25.5158	2	2	2	4.2	4.2	4.2	55.956	0.0062086	2.5297	4600
Q7ZY25	Q7ZY25		Pyruvate kinase	9739300000	59	27.6655	27.5126	27.5879	9	9	9	11.1	11.1	11.1	115.69	0	26.493	714
A0A1L8F3F9;Q7ZYV9	Q7ZYV9	sympk	Symplekin	9731100000	185	26.6707	26.6171	26.6081	4	4	4	10.3	10.3	10.3	36.702	0	11.108	3015
Q6NUG4;A0A1L8FJX0	Q6NUG4	eif4ebp2		9650700000	65	30.9831	30.4956	30.3253	30	10	10	27.8	12.3	12.3	65.366	0	39.83	276
A0A1L8GPA4	A0A1L8GPA4			9645800000	104			28.308	4	4	4	13.3	13.3	13.3	32.09	0	8.7707	1013
A0A1L8FN22;A0A1L8FN11;Q7SZ87	P46780	rpl28		9633500000	72	29.9585	30.2796	30.3154	16	16	16	33.4	33.4	33.4	39.413	0	36.779	351
Q6DCY7;A0A1L8G1E7	Q6DCY7	epcam		9616800000	96	29.1845	29.3445	29.3406	19	19	9	42.3	42.3	25.1	47.233	0	63.255	147
A0A1L8F813;A0A1L8F3C0;Q6IRQ4	Q6IRQ4	rbmx	RNA-binding motif protein, X chromosome	9613000000	74	25.0236	25.9038	26.601	6	6	2	3.9	3.9	2.1	170.63	0.000471	4.3021	3089
A0A1L8H9F2	A0A1L8H9F2			9600300000	143	35.2433	35.3225	35.1143	63	63	0	76.9	76.9	0	45.797	0	323.31	758
A0A1L8HW52;Q32N87	Q32N87	hdgfrp2	Hepatoma-derived growth factor-related protein 2	9599400000	101	28.495	28.3101	28.3293	14	7	7	18.2	11.3	11.3	64.798	0	16.833	1489
A0A1L8F5F1	A0A1L8F5F1			9577500000	125	35.8049	35.8012	35.7723	183	183	18	46.3	46.3	8.5	280.09	0	323.31	3519
A0A1L8F9N0	A0A1L8F9N0			9566700000	114	33.1054	33.0765	32.9371	8	8	8	40.8	40.8	40.8	16.735	0	46.233	2997
Q5XGZ7	Q5XGZ7	ecd		9565500000	121	32.1831	32.2047	31.5663	25	25	25	60.4	60.4	60.4	35.031	0	61.109	4125
A0A310U7M2	A0A310U7M2			9543700000	170	35.4736	35.4841	35.3734	39	29	27	68.4	64.3	64.3	27.759	0	323.31	34
A0A1L8H2T5;Q6DD04-2;Q6DD04;Q6GMF6;Q801P6;Q2TAV5;Q91550-2;Q91550;Q7ZY63	Q6DD04	ilf3-b	Interleukin enhancer-binding factor 3-B;Interleukin enhancer-binding factor 3-A	9524700000	127	24.3167	25.5684	24.3277	2	2	2	4.2	4.2	4.2	60.712	0.0029895	2.9111	2019
Q6GNV0;Q5U5C4;Q7ZXR5	Q5U5C4	pa2g4		9504000000	173	29.5566	29.3083	29.3256	7	7	7	22.3	22.3	22.3	30.168	0	20.963	1412
A0A1L8H9Q1;A0A1L8HI21;Q6IP73	Q6IP73	naca	Nascent polypeptide-associated complex subunit alpha	9501200000	112	28.3912	28.4434	28.5934	61	4	4	49.8	5.5	5.5	101.44	0	12.149	4975
Q66KV2;A0A1L8ETH6	Q66KV2	rpl38		9500800000	79	28.8366	29.1952	30.038	15	3	3	35.5	8.4	8.4	33.533	0	4.939	3853
Q6IP13;A0A1L8GG58;Q4FZQ6	Q4FZQ6	prpf38a	Pre-mRNA-splicing factor 38A	9491400000	83	27.7554	27.4359	27.3427	3	3	3	2.8	2.8	2.8	151.53	0	5.3885	3172
A0A1L8EQN7;P70032	P70032	plk1	Serine/threonine-protein kinase PLK1	9482200000	133	23.2538	22.9875		52	52	52	40.8	40.8	40.8	73.948	0	202.66	3681
Q3KPR2	Q3KPR2			9457100000	55	31.3654	30.5923	30.9562	24	11	10	50.3	27.5	25.5	50.757	0	171.47	621
Q5XHG0	Q5XHG0			9440700000	75	29.5644	29.5404	29.8378	8	8	2	12	12	3	71.285	0	31.159	2887
A0A1L8HQM5;Q6IRM8	Q6IRM8			9417500000	196	27.3914	27.5203	27.477	5	3	3	16.9	10.6	10.6	33.642	0.000239	4.5855	4305
Q32N93	Q32N93	incenp-b	Inner centromere protein B	9414600000	130	25.0748	24.8092	25.3549	2	2	2	2.8	2.8	2.8	68.376	0.0040135	2.7799	1296
A0A1L8GPM8	A0A1L8GPM8			9402100000	177		27.1796	27.3473	169	4	4	60.9	1.5	1.5	168.03	0	17.396	3671
A0A1L8HTE1;Q9YHB5;A1A5J9;Q6NUF0	Q9YHB5	ncapg	Condensin complex subunit 3	9400300000	198	25.5324			44	2	2	42.1	4	4	110.4	0	16.209	4191
Q7ZTK5	Q7ZTK5			9398400000	129	27.6534	28.0073	28.0988	8	8	4	22.1	22.1	12.4	33.394	0	8.7418	2754
A0A1L8H1T5;A0A1L8GRV1;Q6DDU7;Q32N70	Q32N70	ykt6-a	Synaptobrevin homolog YKT6-A;Synaptobrevin homolog YKT6-B	9395200000	59	25.0994	25.5791	25.7303	17	17	17	19.5	19.5	19.5	87.63	0	35.491	682
Q6DDV4;A0A1L8HYM5	Q6DDV4	rabggta		9381900000	105	29.6426	29.8488	28.9102	11	11	11	54.1	54.1	54.1	14.512	0	24.14	3975
A0A1L8G0T7	A0A1L8G0T7			9381500000	126	34.4373	34.0988	34.3969	42	42	28	38	38	27.7	63.446	0	259.78	5020
Q3C2L7	Q3C2L7	phr		9380500000	108	30.0165	29.9798	30.1364	11	11	11	31.7	31.7	31.7	28.457	0	50.698	4608
A0A1L8H2Q6	A0A1L8H2Q6			9335700000	209	35.22	34.5952	35.0489	52	9	9	63.5	7.2	7.2	51.782	0	239.03	4860
Q5XK84	Q5XK84	carm1	Histone-arginine methyltransferase CARM1	9321300000	117	25.2303	26.4083	26.0791	7	7	6	27.3	27.3	27.3	21.917	0	10.752	2985
A0A1L8HE42;Q505M1	Q505M1	csde1		9307600000	133	31.464	31.4963	31.3529	24	24	2	56.5	56.5	10.8	36.045	0	74.397	4918
Q32NN7;A0A1L8F8E5	Q32NN7	nelfe		9302400000	79	29.4794	28.8545	28.573	5	5	5	13.5	13.5	13.5	32.126	0	14.596	1818
Q801P9;A0A1L8ENB8	Q66JB0			9301500000	134	27.3313	26.6837	26.141	23	3	3	7.6	1.3	1.3	311.47	0.0062331	2.5675	2988
A0A1L8G236;A0A1L8G7Q5;Q4KLT6;A0A1L8G7P3	Q4KLT6	wtap	Pre-mRNA-splicing regulator WTAP	9289000000	124	25.9658	25.0793	26.2969	8	8	8	10.4	10.4	10.4	57.928	0	11.165	1942
Q640H5	Q640H5	idh1	Isocitrate dehydrogenase [NADP]	9265300000	78	26.1186	26.0015	25.889	3	3	1	33.3	33.3	12.9	15.365	0	7.2872	2558
Q6INY3;P29693	P29693	eef1d	Elongation factor 1-delta	9264700000	92	28.1401	27.9889	28.143	26	5	5	53.8	15.6	15.6	22.234	0	127.08	684
Q66J66	Q66J66	dhrs12		9258400000	110	32.2258	32.3874	32.2915	37	37	12	40.7	40.7	19.1	70.703	0	119.62	5162
Q8AVM8;A0A1L8HTL9	Q8AVM8	ube2k		9243400000	117	28.6078	28.7222	28.745	6	6	5	20.3	20.3	20.3	43.291	0	15.146	3191
A0A1L8GSX4	Q7ZXC8			9238200000	226	27.2111	27.2247	27.5917	6	3	3	12.9	7.9	7.9	58.288	0.000239	4.5435	3227
Q640Z4	Q640Z4	mta1		9232300000	123	28.8203	28.2221	28.6766	6	6	6	13.9	13.9	13.9	46.354	0	9.9193	4807
Q68FI9	Q68FI9	csrp2		9229000000	74	29.604	29.3415	29.554	9	9	9	12.7	12.7	12.7	83.96	0	22.181	246
A0A1L8EM01;A0A1L8ETF4;Q6INV5;P28020	P28020	csnk2a1	Casein kinase II subunit alpha	9188700000	119	26.3393	26.0619	26.2605	4	4	4	6.4	6.4	6.4	71.81	0.0023615	3.0223	4450
Q7SZU0;A0A1L8FPE0	Q7SZU0	mrto4		9152400000	121	28.0849	28.5811	28.0304	14	14	14	29.3	29.3	29.3	57.281	0	123.76	2191
A0A1L8GLK7;Q6INM2	Q6INM2	setd6	N-lysine methyltransferase setd6	9151000000	139	27.3898	27.4402	26.6238	6	6	6	2.8	2.8	2.8	96.027	0	8.0735	676
A0A1L8H8I8;A0A1L8HGH3;Q7ZXC9	Q7ZXC9	prps2	Ribose-phosphate pyrophosphokinase 2	9145600000	96	25.4149	25.5548	26.5918	28	6	6	35.4	6.2	6.2	71.475	0	14.833	808
A0A1L8EZR6	A0A1L8EZR6	fntb	farnesyltransferase, CAAX box, beta	9139200000	90	33.0795	32.4299	32.7075	32	32	1	37	37	2.9	47.526	0	215.69	1595
Q4KLX3	Q4KLX3	prep		9135100000	129	30.6546	30.8927	30.7064	15	15	1	22.4	22.4	2.3	68.953	0	29.49	2416
A0A1L8HBN5;Q7ZXW6	Q7ZXW6	cbs	Cystathionine beta-synthase	9134500000	90	27.4403	24.8222		11	11	3	11	11	1.8	122	0	14.537	2466
Q7SZU3;B7ZPG6;Q07254	Q07254	rps10	40S ribosomal protein S10	9128500000	89	28.7705	28.8997	28.4996	35	35	23	53.1	53.1	29.3	28.722	0	72.201	3186
Q5U4J8;A0A1L8GWS9	Q5U4J8	thg1l	tRNA(His) guanylyltransferase	9120600000	6	26.8061	26.808		2	2	2	6.3	6.3	6.3	51.124	0	5.6258	1504
A0A1L8HBE3	A0A1L8HBE3			9120400000	149	37.0572	37.0369	36.8162	62	62	7	66.7	66.7	10.1	52.775	0	323.31	1329
A0A1L8FHK9	A0A1L8FHK9			9109900000	105				43	6	6	80.4	28.9	28.9	24.062	0	15.019	4963
A0A1L8GJU0;A9ULX3	A9ULX3			9109800000	111	31.9818	32.158	32.2137	24	24	7	39.8	39.8	20.9	27.771	0	188.4	2447
A0A1L8GRU6;Q6GM14	Q6GM14	dbnl-b	Drebrin-like protein B	9092600000	118	24.982	25.323	25.1317	7	7	7	8.4	8.4	8.4	128.49	0.000475	4.4805	2133
A0A1L8GWQ5	A0A1L8GWQ5			9085500000	138				5	5	5	16.5	16.5	16.5	27.351	0	7.483	52
A0A1L8G7W5;Q6PCJ2	Q6PCJ2	polr1b	DNA-directed RNA polymerase	9076900000	80	27.4168	27.5428	27.3114	7	7	7	30	30	30	26.889	0	8.2772	4766
I7JI34	I7JI34			9070900000	124	30.568	30.8862	30.6507	13	13	13	40.7	40.7	40.7	28.072	0	109.93	4284
A0A1L8HE28	A0A1L8HE28			9054500000	121				51	6	6	97.2	16.9	16.9	20.78	0	12.347	5054
A0A1L8F8H9;A0A1L8F8H3;A0A1L8F8J8;A0A1L8F8H4;Q9YHD3;Q6PCI9	Q9YHD3	Bag6-a	Large proline-rich protein bag6-A	9034400000	46	23.6396	24.3009	23.904	4	2	2	7.4	3.7	3.7	68.351	0.000474	4.4489	4099
A0A1L8F620	A0A1L8F620			9026200000	178				1	1	1	5.2	5.2	5.2	45.041	0.0050146	2.6347	962
A0A1L8HTP8	A0A1L8HTP8			9014100000	92				3	3	3	6.7	6.7	6.7	48.178	0	7.9582	1181
Q68F10;Q91581;Q7ZYT8	Q68F10	cstf-64-prov		9003000000	87	28.8463	28.1641	28.741	13	13	2	37.2	37.2	10.9	33.983	0	173.27	1805
Q7M567	Q7M567	glul	Glutamine synthetase	8951400000	97	27.8925	27.6238	27.8809	7	7	7	14.4	14.4	14.4	49.546	0	13.955	94
Q7ZX51	Q7ZX51	yars	Tyrosine--tRNA ligase, cytoplasmic	8933800000	134	26.1661	26.2787	25.6422	3	3	3	4.6	4.6	4.6	81.986	0	6.583	1045
A0A1L8G6Q2;Q08B21	Q08B21			8920100000	157	30.595	29.4153	30.9925	38	10	10	72.1	17.3	17.3	25.949	0	55.304	2130
A0A1L8HEX9	A0A1L8HEX9	rpa2		8913800000	163	37.1641	37.1735	36.9086	90	90	40	83.4	83.4	47.5	57.665	0	323.31	5083
Q4QR17	Q4QR17			8900300000	96	31.4374	31.4528	31.6775	6	6	3	12.2	12.2	7.2	47.568	0	44.356	117
A0A1L8EYR6;Q4V7L5;A0A1L8EYX2	Q4V7L5	med9	Mediator of RNA polymerase II transcription subunit 9	8884100000	64	27.5461	27.6427	27.321	3	3	2	8.5	8.5	5.7	39.064	0.000463	4.0483	341
Q52L45;A0A1L8FXQ5	Q52L45	serpinb1	Leukocyte elastase inhibitor	8879700000	93	27.762	28.1454	28.2223	9	9	9	10.2	10.2	10.2	83.516	0	7.6002	3265
Q6GM69	Q6GM69			8874100000	141	29.684	29.8122	29.8746	11	11	11	16.8	16.8	16.8	65.267	0	13.32	3551
Q6GNA3;Q7ZXU0;A0A1L8FLR1	Q6GNA3			8865000000	23	32.3127	32.2454	32.4601	57	7	7	63.6	15.7	15.7	46.27	0	42.112	3629
A0A1L8G690	A0A1L8G690		mutS homolog 6	8801400000	115	33.2813	33.2967	33.3582	21	21	11	50.8	50.8	28.4	29.409	0	271.97	4295
Q4V7S0	Q4V7S0	tp53rk	chaperonin containing TCP1 subunit 8	8777200000	139	30.662	30.6037	30.5916	14	14	14	19.7	19.7	19.7	49.01	0	48.947	2156
Q6GQZ2;A0A1L8EZK9	Q6GQZ2	srsf4		8749800000	89	30.9214	30.9186	30.909	6	6	4	28.7	28.7	20.7	21.47	0	15.309	1643
A0A1L8GUY5	A0A1L8GUY5		inhibitor of nuclear factor kappa B kinase subunit epsilon	8737000000	61	33.3321	33.3998	33.258	33	33	22	55.6	55.6	45.2	44.949	0	197.65	4935
A0A1L8FD93;A0AUT7	A0AUT7			8725200000	87	31.1383	31.0897	30.9426	26	26	5	25	25	7	101.85	0	68.998	4120
A0A1L8EUL0	A0A1L8EUL0	ube2o	ubiquitin conjugating enzyme E2 O	8719800000	141				5	5	5	10.1	10.1	10.1	65.771	0	6.5324	3320
Q6GN87;A0A1L8ETU2	Q6GN87	vat1		8709200000	117	30.8871	30.8571	30.9399	6	6	6	50.4	50.4	50.4	13.387	0	17.2	3588
A0A1L8HRD5	A0A1L8HRD5			8693800000	127				8	8	8	24.3	24.3	24.3	33.804	0	33.01	152
Q6NRU5;A0A1L8HM43	Q6NRU5			8686600000	149	29.7307	29.4643	29.6023	14	14	14	41	41	41	37.42	0	105.46	2717
A0A1L8F0E4;Q6DF76;Q6NRL8	Q6DF76			8673700000	134	31.7016	31.832	31.2716	12	12	2	36.4	36.4	6.8	30.131	0	90.899	4502
Q66J30;A0A1L8HI61	Q66J30	dctn2-a	Dynactin subunit 2-A	8631100000	100	25.9767		25.6788	6	5	5	6.1	4.9	4.9	117.2	0	6.2837	772
A0A1L8I0P6	A0A1L8I0P6			8629300000	51				3	2	2	28.6	20.6	20.6	14.065	0.00047	4.2674	2519
Q707M9;Q6DDV7;A0A1L8H8E3	Q6DDV7	nup88B		8624800000	120	29.6435	30.2482	28.6391	10	10	4	36.9	36.9	20.2	9.461	0	21.196	9
A0A1L8F410;Q6NRD4	Q6NRD4			8624000000	67	31.7882	31.7415	31.7427	20	20	1	49.5	49.5	3.1	36.102	0	77.531	4300
Q6GN75;A0A1L8GM39	Q6GN75		Uroporphyrinogen decarboxylase	8615800000	75	28.2359	27.6138	27.8923	4	3	3	14.7	14.7	14.7	27.112	0	7.8604	4190
A0A1L8GEE7	A0A1L8GEE7			8605300000	186				3	3	3	8.8	8.8	8.8	37.911	0	11.53	189
P51992;B7ZQP4;A0A1L8EPA4	P51992		Heterogeneous nuclear ribonucleoprotein A3 homolog 2	8596700000	101	27.962	28.1737	27.7257	16	16	16	37.6	37.6	37.6	47.154	0	63.281	731
A0A1L8FAA7;P51951	P51951	mnat1	CDK-activating kinase assembly factor MAT1	8595600000	90	26.2067	26.2679	26.0492	6	6	1	17.8	17.8	6.6	28.004	0	6.7318	3359
A0A1L8I1C4	A0A1L8I1C4			8594800000	91				3	3	3	4.8	4.8	4.8	58.432	0.0048077	2.6434	3665
A0A1L8HM91	A0A1L8HM91		NIMA-related kinase 1	8594600000	79	33.3762	33.5526	33.3842	29	29	3	31.6	31.6	4	63.481	0	170.58	160
Q6NTU2	Q6NTU2			8594500000	84	30.3538	30.7268	30.3302	20	20	20	22.2	22.2	22.2	66.819	0	38.712	3310
A0A1L8GY03;Q6GNU6	Q6GNU6	apaf1	Apoptotic protease-activating factor 1	8587000000	190	27.1821	28.7288	28.2943	5	5	5	6.5	6.5	6.5	92.44	0	9.7069	2961
A0A1L8HZZ2;Q6NU44	Q6NU44	gltp-b	Glycolipid transfer protein B	8580000000	52	27.8844	27.7008		21	3	3	41.6	11.3	11.3	37.099	0	7.0897	4513
Q642Q6	Q642Q6			8578800000	59	27.3271	26.4363	26.6101	2	2	2	4.6	4.6	4.6	65.659	0.0011356	3.7497	4200
Q641H0;A1L2S9	A1L2S9	anxa11	Annexin	8566400000	144	27.9421	27.3811	27.5438	6	6	6	7.1	7.1	7.1	99.441	0	61.646	2843
Q6NTK6	Q6NTK6	pwp1		8550500000	87	31.8036	31.7339	32.0222	29	29	29	38.5	38.5	38.5	50.103	0	130.29	2419
A0A1L8G7C7;Q7ZX60	Q7ZX60	smek2-a	Serine/threonine-protein phosphatase 4 regulatory subunit 3-A	8544400000	120	28.5114	27.074	28.207	52	3	3	60.6	4.9	4.9	50.587	0	18.121	3487
Q6DE71;A0A1L8ENS0	Q6DE71			8532700000	43	29.6506	29.384	29.6496	9	9	9	13.7	13.7	13.7	86.822	0	32.333	3977
Q6IRR3	Q6IRR3	polr2c		8528600000	71	29.2514	29.1128	28.7209	8	8	8	25.9	25.9	25.9	33.515	0	21.46	1443
Q6GPZ0;A0A1L8F724	Q6GPZ0	snx12		8524700000	113	31.7557	31.8788	31.5817	31	31	11	34.7	34.7	9.8	72.219	0	191.55	2244
Q6DF81;A0A1L8EVA9	Q6DF81	pdia5		8517100000	70	30.2319	30.3413	29.9977	13	13	13	31.7	31.7	31.7	36.702	0	47.522	4700
Q7SY62;A0A1L8HR04	Q7SY62	snx2	CAP-Gly domain containing linker protein 2	8508400000	143	29.2804	28.2017	28.9015	53	53	8	99.4	99.4	23.3	20.652	0	323.31	4884
A0A1L8HLZ2	A0A1L8HLZ2			8506700000	81	33.0406	33.2162	32.874	20	20	3	52	52	14.5	17.107	0	76.111	2264
A0A1L8HC07;Q6GP53	Q6GP53	naa50	N-alpha-acetyltransferase 50	8462000000	140	24.9314		25.0312	2	2	2	6	6	6	57.243	0	7.9812	1604
Q66IW5;A0A1L8EZE9	Q66IW5			8443500000	81	31.6518	31.7263	31.8413	37	37	37	26.5	26.5	26.5	136.93	0	90.362	2343
A0A1L8HWB3	A0A1L8HWB3			8442300000	119	34.5505	34.6047	34.7117	106	20	5	74.8	29.7	9.3	70.791	0	323.31	4920
Q5XGZ1	Q5XGZ1	cpsf3		8408800000	118	30.7241	30.3258	30.499	28	8	8	60.6	23.9	23.9	33.017	0	57.211	4518
Q5XGP0;A0A1L8GED4;Q68A88	Q5XGP0		Proteasome subunit alpha type	8394800000	62	26.2403			4	4	4	4.5	4.5	4.5	86.241	0	7.9295	3528
A0A1L8HXF1;Q68EY7	Q68EY7	ccdc124-a	Coiled-coil domain-containing protein 124-A	8364800000	67	27.1583	27.0008	27.0948	9	9	9	51.5	51.5	51.5	17.793	0	35.984	5116
Q6GPT1;Q3KQD4;A2BD55;A0A1L8HII4	A2BD55			8364400000	134	31.9507	31.8967	32.0359	18	18	4	27.2	27.2	11	45.071	0	126.62	5093
A0A1L8F8Y4;Q7ZX15	Q7ZX15	akt2-a	RAC-beta serine/threonine-protein kinase A	8364200000	155	25.3576	26.6619	26.2346	5	5	5	5	5	5	112.48	0.0036155	2.8616	4928
A0A1L8G4Y1;Q9DGN1	Q9DGN1	stag1	Cohesin subunit SA-1	8363100000	122	25.4786	25.7444	25.0464	6	6	6	11.3	11.3	11.3	52.864	0	7.7688	2626
Q6IRC3	Q6IRC3	dctn6		8347700000	85	30.3135	30.4041	30.2057	14	14	7	49.5	49.5	26.2	24.203	0	40.053	4904
A0A310U7F8	A0A310U7F8			8330100000	49				13	1	1	21.8	6	6	28.466	0.0066075	2.5041	3933
A0A1L8I129;Q6GP62	Q6GP62	vps29	Vacuolar protein sorting-associated protein 29	8316200000	51	25.9783	24.7456	23.6447	28	28	28	73.1	73.1	73.1	30.892	0	112.66	4261
A0A1L8G6C0	A0A1L8G6C0			8278700000	110	36.4701	36.2466	36.7428	12	12	4	97.6	97.6	97.6	4.8064	0	323.31	3023
Q7ZXN5	A5D8M7	akr1c2		8273100000	116	31.1841	31.7446	31.5949	19	19	3	29.8	29.8	4.3	48.526	0	44.844	3254
A0A1L8HXP4	A0A1L8HXP4			8260100000	77	32.6835	32.7785	32.2391	9	9	9	50	50	50	19.06	0	66.307	830
A0A1L8EYD6;A0A1L8EQQ7;Q5XG24;Q3KPW1	Q3KPW1	rnps1-a	RNA-binding protein with serine-rich domain 1-A;RNA-binding protein with serine-rich domain 1-B	8233300000	77	27.1202	26.4468	26.6623	12	12	12	19.4	19.4	19.4	58.801	0	37.832	248
A0A1L8GQ54;Q5M7D6	Q5M7D6	ppp4r2-a	Serine/threonine-protein phosphatase 4 regulatory subunit 2-A	8217000000	52	28.4846	27.9713	26.6842	15	12	7	35.7	28.4	21.1	47.776	0	32.921	5197
A0A1L8GF58;O42575	O42575	cyce3	G1/S-specific cyclin-E3	8211500000	80	27.2522	29.9051	29.1639	12	9	1	35.4	29.8	7.5	35.031	0	13.883	4742
A0A1L8GPA0;A0JMV4	A0JMV4	rbm5-a	RNA-binding protein 5-A	8203400000	104	25.8655	26.1195	25.7242	2	2	2	9.5	9.5	9.5	24.751	0.000467	4.1795	2708
Q6DD01	Q6DD01	pitpnb.2		8186400000	125	30.2165	30.6395	30.2408	8	8	8	20.7	20.7	20.7	29.766	0	39.566	2932
A0A1L8FH82	A0A1L8FH82			8186000000	87				6	6	6	24.5	24.5	24.5	30.791	0	12.775	4049
A0A1L8EXS4	A0A1L8EXS4			8166200000	97	35.6562	35.2842	35.7532	53	53	10	59.2	59.2	11.3	60.334	0	323.31	334
A0A1L8F8A3	A0A1L8F8A3	ppp5c	protein phosphatase 5, catalytic subunit	8146300000	106	32.698	32.4229	32.5075	32	32	26	67.4	67.4	67.4	35.54	0	323.31	5059
Q8AVT8;A4FU91	A4FU91	nupl1		8141000000	146	29.395	29.5013	29.2362	4	4	2	12.9	12.9	7.5	51.394	0	26.124	3306
A0A1L8H5W1	A0A1L8H5W1			8120600000	105	33.2104	32.8914	32.9269	26	26	3	49.7	49.7	13.1	54.167	0	274.9	3516
A0A1L8HUJ2	A0A1L8HUJ2			8092800000	168			26.8851	10	10	1	14.8	14.8	3.1	70.747	0	22.991	4197
A0A1L8GSI6	A0A1L8GSI6			8092400000	80				13	13	13	6.7	6.7	6.7	244.45	0	20.436	753
Q7ZXB4;A0A1L8HNA9	Q7ZXB4	ptbp1		8078400000	133	28.9556	29.0571	28.9378	13	13	13	23.9	23.9	23.9	51.182	0	23.931	2025
Q7ZXV1	Q7ZXV1	gclm		8069500000	124	31.0827	31.0462	29.8271	12	12	5	21.4	21.4	15.8	46.182	0	49.441	4418
A0A1L8FHM7;A0A1L8FHL3	A0A1L8FHL3			8050800000	170		23.325		2	2	2	8.7	8.7	8.7	22.33	0.0019548	3.1792	3756
A0A1L8H9X3;Q6PF21	Q6PF21	mars	Methionine--tRNA ligase, cytoplasmic	8027400000	132	25.9544	25.7516	26.1198	5	5	5	1.6	1.6	1.6	311.56	0	7.7876	2875
Q6GN17;A0A1L8G2Q9	Q6GN17	nt5dc1		7982500000	81	32.3067	32.6648	32.4403	18	18	8	75.2	75.2	45.6	14.241	0	182.33	1984
A0A1L8HWQ3	A0A1L8HWQ3			7968100000	91				10	3	3	4.7	1.6	1.6	264.34	0	5.7582	2950
B7ZPP0;Q9DG02;A0A1L8HM27	Q9DG02	camk2d	Calcium/calmodulin-dependent protein kinase type II delta chain	7964400000	146	26.4865	25.0419	24.7057	25	25	10	19.9	19.9	10.2	104.7	0	114.7	38
A0A1L8HS12	A0A1L8HS12			7958000000	53				6	3	2	19.9	15.6	10.2	21.129	0	5.555	4096
Q08B25;A0A1L8FAH0;Q7ZX66;Q3KPK7	Q08B25	rbm25		7948400000	137	29.0584	29.113	29.2662	23	23	5	38	38	12	59.809	0	259.47	263
Q4KLU7;A0A1L8HL37	Q4KLU7	pds5a-b	Sister chromatid cohesion protein PDS5 homolog A-B	7938600000	138	26.5282	26.9121	26.6783	5	5	5	8.8	8.8	8.8	80.427	0.00047	4.2572	3202
A0A1L8FEE3	A0A1L8FEE3			7923300000	61				16	3	3	29.3	8	8	46.163	0.000468	4.2093	2663
Q5U573	Q5U573	dusp23	aspartyl aminopeptidase	7922300000	68	29.5558	29.3064	29.4943	8	8	8	22.1	22.1	22.1	36.544	0	15.42	4288
Q7SZ24	Q7SZ24	nutf2		7915800000	36	31.031	31.1769	31.1241	17	17	15	33.2	33.2	27.3	42.603	0	70.027	484
Q9DDV6;A0A1L8FGA0	Q6GM57	cdc42		7914800000	89	28.8671	29.1152	28.3488	5	5	5	24.6	24.6	24.6	21.803	0	66.55	1813
A0A1L8H0X3	A0A1L8H0X3			7897100000	156	35.1887	34.9784	34.9326	78	7	7	75.8	4	4	47.166	0	165.44	5111
Q6GNH2;A0A1L8EUH6	Q6GNH2	galk1		7886700000	58	29.2194	29.7636	28.9762	22	22	4	37.8	37.8	13.3	47.623	0	94.653	5041
A0A1L8GDG3;A0A0M4GUW3;A0A0M4HA62;A0A1L8GIX1;Q6PF35;O57406;Q6PF35-2	O57406	cugbp1-b	CUGBP Elav-like family member 1-B;CUGBP Elav-like family member 1-A	7867500000	120	24.8463	25.6751	24.5433	6	6	4	6.1	6.1	4.9	123.73	0	13.654	3680
A0A1L8GN33	A0A1L8GN33			7866600000	128				13	13	13	19.8	19.8	19.8	79.229	0	30.663	405
A0A1L8GFJ9;A0A1L8GM12;Q5HZZ6	Q5HZZ6	med8-a	Mediator of RNA polymerase II transcription subunit 8-A	7863900000	79	27.1322	26.6827	26.6862	3	3	2	4.8	4.8	2.2	55.708	0	7.922	4642
A0A1L8FQA5	A0A1L8FQA5		Histone H2A type 2	7858400000	50	33.1249	33.2753	33.07	18	18	18	32.7	32.7	32.7	54.772	0	323.31	886
A0A1L8GUZ9	A0A1L8GUZ9			7855100000	116	34.522	34.5575	34.2523	26	26	17	48.5	48.5	46.1	25.424	0	323.31	2974
Q58E92	Q58E92	sh3bgrl	SH3 domain-binding glutamic acid-rich-like protein	7849100000	107	31.4994	31.4813	31.3471	4	4	2	49.3	49.3	17.9	7.645	0	9.8547	1718
Q6DDV8	Q6DDV8	tpx2-b	Targeting protein for Xklp2-B	7847500000	138	25.9477	26.2284	25.8754	3	3	3	4.2	4.2	4.2	88.289	0	5.9201	3698
Q7ZXI5;P45429	P45429	snrpa	U1 small nuclear ribonucleoprotein A	7813800000	65	26.8682	27.6761	26.7812	22	22	4	18.6	18.6	4.7	116.74	0	75.663	835
Q7ZXF2;A0A1L8GVG5	Q7ZXF2			7813800000	79	31.0638	30.8273	30.6398	79	79	79	47.7	47.7	47.7	112.13	0	323.31	2320
O93309;Q8AW91;A0A1L8FI26;A0A1L8FDP8	O93309	smc3	Structural maintenance of chromosomes protein 3;Structural maintenance of chromosomes protein	7806500000	133	24.2372	24.2165	24.2755	4	4	2	2.5	2.5	1.4	160.38	0.0011077	3.4397	2568
Q63ZT3;A0A1L8FEF2;P28025	P28025	kif11-b	Kinesin-like protein;Kinesin-like protein KIF11-B	7802300000	151	24.3819	24.0114	25.1879	2	2	2	2.5	2.5	2.5	109.77	0.00114	3.8014	122
A0A1L8F6Y9	A0A1L8F6Y9	gcna	germ cell nuclear acidic peptidase	7800700000	101			28.2383	19	19	7	20.3	20.3	6.3	99.838	0	36.893	2928
A0A1L8HCV5;Q68EV5	Q68EV5	cmss1	Protein CMSS1	7772700000	81	32.2512	32.4459	32.1383	53	53	6	54	54	6	50.647	0	323.31	3763
Q6AZR5;Q9I9K6	Q9I9K6	pin1		7752500000	159	29.852	29.9081	29.8605	15	15	11	64.4	64.4	49.4	18.803	0	201.18	2915
Q91378;A0A1L8GQL4	Q91378	SP5		7750400000	51	32.5093	32.8983	32.8364	46	46	12	55	55	16	54.747	0	323.31	2839
Q4KLF0;A0A1L8GCW7	Q4KLF0	fau		7724800000	65	27.9763	28.3082	28.1122	7	7	7	22.7	22.7	22.7	21.397	0	57.498	141
A0A1L8I3J8;Q7ZY53;Q6EE51	Q6EE51	rpl17		7723400000	84	29.2103	27.89	28.043	43	11	11	25.3	7.5	7.5	109.27	0	31.633	1536
A0A1L8G3L5;Q6NRJ4	Q6NRJ4	mcph1		7712600000	129	31.7945	31.8136	31.5385	30	30	3	45.6	45.6	5.3	43.958	0	194.23	3327
Q8AVB9	Q8AVB9	vps4b		7673200000	104	28.9728	28.1578	28.717	58	6	6	61.4	5.7	5.7	52.84	0	27.911	4469
Q6DCD0;A0A1L8F6F3	Q6DCD0	strbp	Spermatid perinuclear RNA-binding protein	7671200000	136	26.8159	25.8588	26.6137	3	3	3	4.6	4.6	4.6	91.865	0	10.581	396
Q6NTX4;A0A1L8G562	Q6NTX4	ubxn7	UBX domain-containing protein 7	7654500000	66	32.4201	32.6198	32.3861	25	25	11	35.1	35.1	18.5	45.9	0	220.84	1873
Q5XGT3	Q5XGT3		Fructose-bisphosphate aldolase	7637500000	69	28.1787	28.4234	27.7631	8	8	8	26	26	26	28.558	0	50.671	1303
Q6GN05	Q6GN05	scfd1		7628800000	112	29.685	29.4816	28.4656	14	14	12	9.1	9.1	8.2	203.07	0	28.744	2014
A0JMT3;A0A1L8F1P6;Q5PPS6	A0JMT3	gnl3l		7603900000	98	30.4798	30.0462	30.8037	47	19	19	16.8	6.3	6.3	290.05	0	52.399	3075
Q7SZT6	Q7SZT6	rps13		7598600000	40	28.9334	28.6379	28.7549	8	8	8	34.8	34.8	34.8	26.269	0	26.741	1965
A0A1L8I0X3	A1L3I4			7593100000	114	31.94	31.6043	31.9221	13	13	13	34.2	34.2	34.2	25.466	0	73.891	1306
Q6DD36;A0A1L8FQL5	Q6DD36	osr1		7584600000	170	28.429	28.8125	28.7244	11	2	2	51.6	23.8	23.8	13.916	0	68.877	3363
A0A1L8HUY4	A0A1L8HUY4			7581500000	81	35.3934	35.5187	35.2124	42	42	14	72.1	72.1	19.5	25.903	0	323.31	4863
A0A1L8HE99;Q91858-2;Q91858;A0A1L8H7F8	Q91858	taf12	Transcription initiation factor TFIID subunit 12	7576700000	96	26.5622	27.1064	27.0624	4	3	3	24.4	19.9	19.9	17.836	0.00024	4.5963	1313
Q7T0S2	Q7T0S2	nudcd1	NudC domain-containing protein 1	7563200000	51	29.7735	29.9071	29.6694	41	1	1	96.3	3.7	3.7	28.666	0.0075804	2.4114	4793
Q7ZTJ9;A0A310TN21	Q7ZTJ9	smc1a	Structural maintenance of chromosomes protein	7561500000	130	27.6522	28.2321	27.4866	40	40	40	15.1	15.1	15.1	301.46	0	116.09	1652
A0A1L8HQN4	A0A1L8HQN4			7548500000	210				2	2	2	4.5	4.5	4.5	55.232	0	22.415	2673
Q6DDG7;A0A1L8HBA7	Q6DDG7	ppme1	Protein phosphatase methylesterase 1	7534500000	116	28.3718	28.0228	28.1194	6	6	2	10.3	10.3	2.5	49.728	0	26.226	3369
A0A1L8H2E8	A0A1L8H2E8			7532300000	128		25.6215		6	6	6	12.9	12.9	12.9	20.94	0	7.1851	4324
Q66J62	Q66J62	Sep-11		7529300000	122	28.0143	27.5437	27.63	10	10	10	8.7	8.7	8.7	153.51	0	10.806	1326
Q7ZTN3;A0A1L8FVS2;Q6IRR7;A0A1L8FVT9;A0A1L8FQZ3	Q6IRR7	pon2		7514400000	45	30.9615	31.2014	30.9185	53	29	29	32.5	18.5	18.5	88.222	0	139.25	1048
Q6DE94;A0A1L8HDS9;A0A1L8HDU8	Q6DE94		Uncharacterized protein C17orf85 homolog	7513100000	131	26.8179	27.1568	26.1771	22	22	22	9.7	9.7	9.7	242.72	0	41.819	1421
Q4KLU2	Q4KLU2	prpf39	Pre-mRNA-processing factor 39	7512500000	103	27.7568	25.5333	27.395	3	3	3	16.3	16.3	16.3	15.8	0	5.6011	957
A0A1L8G7R5;Q7ZTJ7	Q7ZTJ7	hnrnpu		7489400000	119	31.0421	31.1069	31.0249	18	18	4	7.6	7.6	1.5	190.87	0	100.12	2728
A0A1L8FX03	Q7ZXF9			7478200000	110	32.4792	32.2029	31.5602	12	10	10	81.6	72.4	72.4	11.054	0	72.398	321
Q6IND6;A0A1L8GPQ0	Q6IND6	hmces	Embryonic stem cell-specific 5-hydroxymethylcytosine-binding protein	7476400000	102	26.2525	27.059	26.1794	1	1	1	2.3	2.3	2.3	65.97	0.0075433	2.3646	199
Q1XG42	Q1XG42	nipbl		7442000000	101	27.5191	27.7667	26.456	5	5	5	7.8	7.8	7.8	57.918	0	11.228	1130
A0A1L8H575;A0A1L8HCP1	A0A1L8H575			7423200000	123				5	5	5	4	4	4	128.05	0	8.5631	227
A0A310TM57;Q9DF36	Q9DF36	ddx21-b	Nucleolar RNA helicase 2-B	7418600000	92	24.4481	24.2328	25.2397	4	4	4	5	5	5	96.285	0.000469	4.2352	2410
A4QN32;Q2TAE0;A0A1L8GBN4;Q6DCK8	A4QN32	Rnf36		7414200000	117	29.0057	29.0153	27.7742	59	28	23	29.7	13.8	12.5	150.42	0	114.47	1220
Q7ZYI0	Q7ZYI0		Importin subunit alpha	7403200000	117	27.6722	26.4528	27.5706	10	10	10	40.8	40.8	40.8	20.959	0	23.368	1221
A0JMT7;Q6NRA9	A0JMT7			7403000000	89	29.8631	30.0924	29.5879	27	27	24	43.9	43.9	43.9	31.7	0	66.368	451
A0A1L8EVS0	A0A1L8EVS0			7390600000	42	32.7385	32.7655	32.9952	31	31	31	50.6	50.6	50.6	26.149	0	127.6	3798
A0A1L8FJE2;P70060-2;P70060;A9UM32	P70060	ldb1	LIM domain-binding protein 1	7366700000	68	24.9218	24.9901	25.4225	22	14	14	38.2	29.4	29.4	44.973	0	96.75	3400
A0A1L8EL54	Q6DKC6			7363200000	74	27.6012	28.8378	28.8589	6	6	6	7.3	7.3	7.3	79.035	0	10.358	981
A0A1L8EP22;A3KMU5	A3KMU5	dapl1-b	Death-associated protein-like 1-B	7361400000	79	31.9592	31.4693	31.6373	62	13	0	61.9	18.9	0	58.873	0	84.027	4970
P79929;Q6GR67;A0A1L8I0R2	P79929			7352400000	92	29.9633	30.2092	29.975	11	11	11	62.3	62.3	62.3	23.333	0	28.718	4438
Q6PB25	Q6PB25	pgd	6-phosphogluconate dehydrogenase, decarboxylating	7342200000	86	26.4754	26.4904	26.6546	12	3	3	9.5	3.9	3.9	128.77	0.000461	3.9673	2643
A0A1L8GHY7	A0A1L8GHY7			7337500000	50	35.0888	34.9238	35.3319	28	28	17	72.5	72.5	67.2	20.066	0	323.31	1929
Q7ZY49	Q7ZY49	sars		7318200000	114	29.3231	29.1429	29.3685	18	18	18	44.2	44.2	44.2	40.205	0	60.22	619
A0A1L8FM65;Q6NRQ7	Q6NRQ7	ssu72	RNA polymerase II subunit A C-terminal domain phosphatase SSU72	7315900000	52	27.1963	27.1091	26.9862	5	5	5	15.7	15.7	15.7	39.365	0	5.9595	2675
A0A1L8HP39;Q805A1	Q805A1	smc5	Structural maintenance of chromosomes protein 5	7306600000	148	25.1663	24.8794	23.9314	23	23	23	17	17	17	110.51	0	100.9	213
Q0IHF5;A0A1L8GBL6	Q0IHF5	fam49a		7284900000	84	31.2858	31.3146	31.0271	27	27	27	33.7	33.7	33.7	74.184	0	177.16	3599
Q6DEA4;A0A1L8GBI1	Q6DEA4	pdia6	COPI coat complex subunit beta 2	7253400000	27	27.8226	27.1659	27.2624	6	6	6	3.9	3.9	3.9	166.12	0	9.5986	410
A0A310U5G6	A0A310U5G6			7245700000	56	33.5888	33.62	33.4529	93	93	2	61.1	61.1	5.6	88.95	0	323.31	1649
A0A1L8GBZ9	A0A1L8GBZ9			7244800000	64				14	14	3	19.8	19.8	3.8	54.845	0	29.397	763
Q4V7N4	Q4V7N4	tma16	Translation machinery-associated protein 16	7232000000	91	32.0974	32.64	32.4333	22	22	10	31.1	31.1	19.5	64.811	0	196.09	4389
A0A1L8F9T7	A0A1L8F9T7			7223900000	31				5	5	5	8	8	8	101.48	0	10.579	437
A0A1L8FYP2;Q6GNV6	Q6GNV6	rbbp8	DNA endonuclease RBBP8	7219100000	132	25.3101	25.5725	25.7056	6	2	2	18.7	8.4	8.4	31.399	0.0011206	3.5725	2541
Q6GPS3	Q6GPS3	tipin		7210800000	63	27.6146	27.7751	27.6849	16	9	9	6.8	3.7	3.7	245.38	0	14.231	1440
Q8AVT2;Q0IHK1	Q0IHK1	snrpn	Small nuclear ribonucleoprotein-associated protein	7208200000	41	28.1445	27.5511	27.7262	10	2	2	21	5	5	56.151	0	25.647	2139
B7ZR96	B7ZR96			7191200000	38	30.5586	30.3415	29.4472	51	11	11	49.5	18.2	18.2	97.864	0	74.874	1872
Q6PAE3;A0A1L8GUT7	Q6PAE3			7190200000	64	28.4003	28.5777	28.5217	4	4	4	11.2	11.2	11.2	53.399	0	6.7931	2148
A0A1L8F8D2;Q6DDH0	Q6DDH0	ppp1r11	Protein phosphatase 1 regulatory subunit 11	7165800000	96	27.5934	28.8123	27.3392	12	11	11	17.4	17.4	17.4	68.814	0	20.553	2858
A0A1L8GKT5	A0A1L8GKT5			7146200000	113	34.4805	34.5036	34.3364	18	18	8	56.2	56.2	22.5	26.78	0	323.31	562
A2VDD1;A0A1L8G8M8	A2VDD1	arhgap18		7143200000	143	30.5218	30.3919	30.7623	172	8	8	45.5	2.6	2.6	246.28	0	105.82	3455
Q7SYZ0	Q7SYZ0	vrk1		7113700000	80	31.8498	32.1608	32.0999	11	11	11	45.4	45.4	45.4	18.658	0	152.06	2152
A0A1L8FJQ2;Q640J5	Q640J5	hnrnph3		7104300000	135	30.7592	31.0768	30.5056	27	26	26	26.4	26.4	26.4	78.257	0	99.912	3243
Q7ZXE5;A0A1L8FNT8	Q7ZXE5	xrcc1		7094700000	57	30.4263	30.2076	30.3425	29	29	15	31.5	31.5	20.3	65.925	0	125.94	2417
A0A1L8GZK1	A0A1L8GZK1			7093300000	97	36.9086	36.9417	36.9417	23	23	22	78.5	78.5	78.5	11.929	0	263.8	3436
Q6PHL5;A0A1L8ETY8	Q6PHL5	rpl27	60S ribosomal protein L27	7086200000	77	28.9228	28.7569	28.8576	23	8	8	100	42.7	42.7	10.94	0	46.285	1211
Q1W1G1;A1L3I5	A1L3I5	nusap1-a	Nucleolar and spindle-associated protein 1-A;Nucleolar and spindle-associated protein 1-C	7080500000	124	25.8108	26.0152	25.5808	10	10	10	18.3	18.3	18.3	60.63	0	25.222	5176
A0A1L8ESZ1;Q68FI1	Q68FI1	lsm14b-a	Protein LSM14 homolog B-A	7076900000	68	26.683	26.8851	26.3881	4	4	4	5.7	5.7	5.7	72.545	0	5.8396	3817
A0A1L8FTG7	A0A1L8FTG7			7074400000	115		25.5904		14	4	4	35.8	14	14	42.98	0	58.199	348
A0A1L8HR02	A0A1L8HR02			7069600000	80	37.4596	37.2811	37.5908	30	30	25	99.5	99.5	94.1	22.427	0	323.31	3735
A0A1L8GL78;Q7ZXG4	Q7ZXG4	n4bp1	NEDD4-binding protein 1	7037000000	146	28.0906	27.7204	27.4785	7	7	7	8.1	8.1	8.1	136.14	0	9.069	2900
Q3B8I2;O93479	O93479	orc4	Origin recognition complex subunit 4	7029100000	118	27.2566	25.7471	26.4965	3	3	3	9.8	9.8	9.8	32.542	0.0011106	3.4749	4139
A0A1L8EP73	A0A1L8EP73			7024100000	132	37.8042	37.8281	37.4973	76	76	25	81.8	81.8	29.3	59.106	0	323.31	3149
A0A1L8GZG9;Q6PF47	Q6PF47	sephs1	Selenide, water dikinase 1	7020400000	62	25.4117	25.3279	25.6227	3	3	3	11.5	11.5	11.5	39.807	0.0085297	2.3308	285
Q6PA45;A0A1L8GVA6	Q6PA45	gnpda1	Glucosamine-6-phosphate isomerase	7017000000	90	27.8865	27.6928	27.5579	3	3	3	15.5	15.5	15.5	27.481	0	14.604	2649
A0A1L8H638;Q8UVR4	Q8UVR4			7002300000	89	28.6127	28.3051	28.4145	19	19	11	9.3	9.3	6.1	258.76	0	36.948	2960
A0A1L8GLP1	A0A1L8GLP1	cog4	anillin actin binding protein	6993900000	69				13	7	7	16.4	9.1	9.1	92.81	0	24.751	72
Q640H7;A0A1L8FVC1	Q640H7	idi1		6988600000	99	30.179	30.1478	30.3292	9	9	5	4.3	4.3	2	162.49	0	14.841	1904
Q5HZQ6	Q5HZQ6	ptgr2		6975600000	71	30.6885	30.7632	31.1476	20	20	4	44.9	44.9	11.8	55.977	0	129.65	4981
A0A1L8HC12;Q91859	Q91859	gtf2e1		6972400000	114	29.8392	29.1385	28.8825	16	14	13	13.5	13	13	92.978	0	23.286	1457
A0A1L8FHS7	A0A1L8FHS7	mll4		6946600000	82				20	5	5	22.8	6.9	6.9	68.676	0	9.0965	2559
Q7ZX44;A0A1L8FXX3	Q7ZX44	txndc5		6934200000	65	27.9226	28.599	28.5238	47	6	6	46.3	11.8	11.8	56.479	0	6.8543	4809
Q6GNR2;A0A1L8HWC1;A0A1L8HN47	Q6GNR2	upf1		6932800000	106	28.0521	27.7725	29.2399	10	10	10	14.9	14.9	14.9	49.522	0	13.47	746
Q6DCH1;A0A1L8HFU6;Q00603	Q6DCH1		Ribosomal protein S6 kinase	6919900000	138	27.5906	27.7079	26.9631	6	6	6	3.9	3.9	3.9	172.88	0	7.9759	5199
A0A1L8FE52	A0A1L8FE52			6916700000	19	34.8109	34.5361	34.8101	16	16	16	99.2	99.2	99.2	12.744	0	323.31	4897
A0A1L8GD37	A0A1L8GD37			6916300000	61	33.3137	33.1173	33.1528	37	37	9	45.5	45.5	15.1	70.96	0	253.1	4787
Q8AVY2	Q8AVY2	rrm2b		6879300000	114	28.9779	28.717	28.5034	38	24	0	32.2	22	0	102.94	0	259.61	3884
A0A1L8H7N8;Q32NI4	Q32NI4	l3mbtl3		6878600000	51	30.0112	30.0493	29.6561	13	13	13	17.5	17.5	17.5	78.761	0	28.536	474
A0A068ENH4;A0A1L8H092	A0A1L8H092	FAN1		6877300000	122	32.5752	32.3863	32.655	12	12	12	44.6	44.6	44.6	20.174	0	119.55	3536
A0A1L8HUW1	A0A1L8HUW1			6869900000	105				3	3	3	9.9	9.9	9.9	33.177	0.0011198	3.5657	1624
Q4QQZ1	Q4QQZ1	ppa1		6869600000	32	29.507	28.6349	29.2477	9	9	9	6.9	6.9	6.9	98.412	0	65.739	3244
Q63ZL2	Q63ZL2	psmc3ip	Homologous-pairing protein 2 homolog	6860000000	118	28.0112	28.2399	27.4962	10	10	10	6.7	6.7	6.7	177.53	0	23.314	1612
Q642P3	Q642P3	cops8		6858400000	44	28.8245	28.9051	29.0378	4	4	4	12.3	12.3	12.3	43.892	0	9.5326	4240
A0A1L8H2V9	Q5XGX0			6849200000	130	30.7205	30.9398	30.8742	11	11	9	26.6	26.6	19.2	37.187	0	77.955	1675
Q90WN0;A0A1L8GS49	Q90WN0	tia-1		6811600000	93	31.1279	31.2771	30.928	16	16	5	4.4	4.4	2.3	303.23	0	155.94	2047
A0A1L8GQ85;Q6GLY5	Q6GLY5	asun	Protein asunder homolog	6808200000	78	26.0559	25.7138	25.8788	7	7	7	19.5	19.5	19.5	32.055	0	12.809	2579
A0A1L8FRY6;Q63ZM9	Q63ZM9	znf830	Zinc finger protein 830	6797100000	104	25.8181	25.7081	25.6997	3	3	1	2.6	2.6	0.8	119.63	0.00047	4.2582	1223
Q6GN00;A0A1L8FJX9	Q6GN00	ppa2		6791000000	55	29.6846	27.5112	30.4856	57	3	1	53	5	1.6	70.972	0	17.429	2017
Q6INF5;Q91675;Q91728	Q91675	xlZPC		6788700000	76	28.6185	28.8107	28.791	6	6	1	8.8	8.8	1.8	90.365	0	14.728	4645
A0A1L8GPB7;Q640J6	Q640J6	wdr82-a	WD repeat-containing protein 82-A	6787800000	60	28.3631	28.7032	28.331	51	2	2	78.7	2.8	2.8	47.342	0.0013236	3.3609	4933
A0A1L8FEP7;Q5XG51	Q5XG51			6778500000	143	31.566	31.4173	31.2672	36	36	1	21.6	21.6	0.9	159.14	0	103.06	5150
Q0IHC9;A0A1L8ERE3	Q0IHC9	nif3l1		6744700000	119	28.3228	28.5486	28.5842	4	4	4	13.5	13.5	13.5	27.437	0	10.404	4436
Q6INT2;A0A1L8ESS9;Q8JJ39	Q6INT2	znf217		6730500000	102	29.7139	29.6237	29.8178	9	9	9	29	29	29	36.936	0	32.502	4854
Q6GM97	Q6GM97	znf706.2		6727500000	88	31.7351	31.765	31.8231	17	17	3	18.6	18.6	4.6	71.62	0	220.95	675
A0A1L8F1M8	A0A1L8F1M8			6723700000	82				4	4	4	17.8	17.8	17.8	19.591	0	12.042	2207
Q7ZWY2	Q7ZWY2	pih1d1	PIH1 domain-containing protein 1	6713900000	73	29.7808	29.6688	29.9171	84	2	0	53.6	1.6	0	115.54	0	5.1099	225
Q66IS7;A0A1L8FAM2	Q66IS7	fntb	codanin 1	6707300000	92	27.5859	27.1259	27.46	15	15	15	23.5	23.5	23.5	50.317	0	85.432	407
Q5KTT8;A0A1L8GIH9	Q5KTT8	NAT1		6683000000	134	31.5313	31.5598	31.711	17	17	17	29	29	29	42.305	0	84.511	1180
Q6DKM7	Q6DKM7			6680800000	66	31.7232	31.9007	31.9806	61	61	10	31.2	31.2	10.3	135.56	0	240.61	2005
A4QNS6;A0A1L8H6V8	A4QNS6	zc3h11a		6673100000	132	29.0095	29.0524	29.2239	6	6	6	20.2	20.2	20.2	25.244	0	16.795	542
A0A1L8HG71	A0A1L8HG71			6670500000	125				6	6	6	7.7	7.7	7.7	94.048	0	7.1613	354
A0A1L8GE34	A0A1L8GE34			6656100000	70				62	2	2	14.1	0.4	0.4	435.67	0	6.8728	169
Q6GPL6	Q6GPL6	gca		6644700000	58	29.6934	30.6188	29.6845	13	13	10	58.8	58.8	52.3	17.578	0	39.543	1573
A0A1L8HY44;Q5XHH9	Q5XHH9	ttc39b	Tetratricopeptide repeat protein 39B	6642800000	137	28.3594	28.6699	28.1354	20	20	20	18.6	18.6	18.6	123.79	0	70.664	1081
A0A1L8HV16	A0A1L8HV16	hpf1		6637600000	82	35.4014	35.5039	35.4649	92	92	3	59	59	2.9	109.99	0	323.31	4515
A0A1L8EXV1	A0A1L8EXV1			6632600000	122	38.0822	38.2102	38.1688	43	43	1	89.9	89.9	16.7	25.146	0	323.31	3910
A2RVB4;A0A1L8EXS5	A2RVB4	psmg3		6617300000	64	31.9589	31.9391	31.9097	64	64	23	53.7	53.7	27.6	72.845	0	323.31	379
Q7ZYM0	Q7ZYM0			6615500000	113	29.8209	30.038	30.0285	33	8	8	40.5	18.3	18.3	70.578	0	76.936	214
A0A1L8GX04;Q3KQD1	Q3KQD1	slu7	Pre-mRNA-splicing factor SLU7	6612600000	85	25.9656	25.8815	26.2055	12	1	1	27.9	3.2	3.2	47.352	0.0087133	2.3133	2514
A0A1L8GZD6;A5D8N7	A5D8N7	hspa14-a	Heat shock 70 kDa protein 14-A	6600000000	145	27.9457	27.8161	27.5435	24	2	2	30.5	2.8	2.8	58.598	0	5.6324	4708
A0A1L8G7M9	A3KNB2			6598800000	85	30.5225	31.1305	30.6495	24	6	3	40.8	23.8	17.7	31.541	0	43.349	4272
A0A1L8GCL6;Q66KV4	Q66KV4	banf1-b	Barrier-to-autointegration factor B	6598200000	82	26.6629	27.0589	26.7991	6	6	6	8.4	8.4	8.4	40.856	0	19.221	467
A0A1L8I0N6;Q5FWP4	Q5FWP4	chfr	E3 ubiquitin-protein ligase CHFR	6598100000	86	25.3181	25.0571	25.4476	4	4	4	7.5	7.5	7.5	66.684	0	8.8913	2136
Q7ZTM1	Q7ZTM1	ppil2		6558100000	87	28.9407	28.9022	29.0527	13	4	4	54.2	32.2	32.2	13.518	0	63.378	3069
A0A1L8H8V8	A0A1L8H8V8			6547900000	112	36.9954	37.0266	36.8399	81	81	33	76.4	76.4	40.8	57.891	0	323.31	4524
A0A1L8F5V2;Q63ZN3	Q63ZN3			6546600000	69	31.6133	31.3639	31.5295	57	57	57	74.5	74.5	74.5	62.935	0	323.31	3548
Q6AZR7	Q6AZR7	psma6	Proteasome subunit alpha type	6512200000	36	26.814	27.0233	26.8445	4	4	4	4.3	4.3	4.3	101.07	0	5.4253	2439
A0A1L8GLI9;Q68F38	Q68F38	vac14	Protein VAC14 homolog	6488800000	98	28.0255	27.7024		6	6	6	13	13	13	59.008	0	19.617	271
Q6GM78	Q6GM78	asrgl1	Isoaspartyl peptidase/L-asparaginase;Isoaspartyl peptidase/L-asparaginase alpha chain;Isoaspartyl peptidase/L-asparaginase beta chain	6476000000	89	26.5425			25	8	8	45.9	22.6	22.6	31.19	0	67.935	3070
A0A1L8H200	A0A1L8H200		nucleoporin 133kDa	6466900000	15				2	2	2	4.5	4.5	4.5	37.49	0	8.7279	413
Q6GPR7;Q3B8K8;A0A1L8I195	Q3B8K8	pebp1		6457000000	43	30.6438	30.5559	30.6233	70	70	55	35.5	35.5	32	205.87	0	278.31	586
A0A1L8HFM2	A0A1L8HFM2	mov10		6447000000	156	32.5724	32.7768	32.5142	24	24	4	30.9	30.9	3.4	59.739	0	91.097	4667
Q640Z6	Q640Z6	nup153	Nuclear pore complex protein Nup153	6433300000	143	25.2884		25.2289	7	7	7	6.6	6.6	6.6	85.554	0	8.8914	1282
A0A1L8FZP3	A0A1L8FZP3			6417000000	114	36.2143	36.2443	36.5698	37	37	2	83.8	83.8	15.7	25.678	0	323.31	4725
Q91785	Q91785	kif15-a	Kinesin-like protein KIF15-A	6414400000	126	24.8019	24.9059		4	4	4	6.4	6.4	6.4	64.423	0.002569	2.9932	982
A0A1L8GKC4;Q6IRA8	Q6IRA8	tiprl	TIP41-like protein	6402800000	95	28.4429	28.4266	28.3106	8	8	2	12.7	12.7	4.3	71.51	0	28.752	4260
Q6GND8;A0A1L8FQV5;A0A1L8FVM7	Q6GND8	rsu1		6398800000	81	32.3129	32.2937	32.3852	23	20	6	32.4	32.4	13.5	28.026	0	107.93	3038
Q66KV3	Q66KV3	polr2d		6395000000	79	28.8443	29.8708	29.4187	15	5	4	19.1	10	7.5	68.166	0	9.5635	5014
Q66IX6	Q66IX6	vta1		6394300000	46	30.7803	30.9306	30.6555	3	3	1	8.7	8.7	4.1	22.167	0	6.169	4640
B4F6R2	B4F6R2	nagk		6346300000	108	31.2671	31.1304	31.3085	14	14	14	43.4	43.4	43.4	31.122	0	76.182	3915
A0A1L8ESP4	A0A1L8ESP4			6342200000	88	33.8192	33.9547	33.9979	28	28	28	52.4	52.4	52.4	21.895	0	236.92	4168
Q6NS22;A0A1L8G9H1	Q6NS22	syncrip		6335800000	83	29.7333	31.8246	32.1237	26	3	3	64.1	10.5	10.5	25.584	0	6.4802	1466
A0A1L8G0V4;Q6GQ76	Q6GQ76	cmtr1	Cap-specific mRNA (nucleoside-2-O-)-methyltransferase 1	6321100000	90	26.252	27.5229	26.5433	40	40	0	33.5	33.5	0	87.192	0	114.71	4681
A1DPK7;A0A1L8HQQ6;Q7T0U5	A1DPK7	arpc3	Actin-related protein 2/3 complex subunit 3	6298700000	70	25.5375	25.516	27.4456	6	2	2	76	20	20	8.4557	0.0011408	3.8102	3978
Q6INS8;A0A1L8H7I2;A0A1L8HE91	Q5U5D3	gmeb1		6292700000	89	28.8116	28.7923	28.658	14	14	14	15.3	15.3	15.3	54.297	0	36.747	2601
A0A1L8GPI5	A0A1L8GPI5			6272500000	67				5	5	5	3.2	3.2	3.2	127.33	0	8.441	3390
A0A1L8HQN7;A0A1L8I138;Q5XH61	Q5XH61	bcl7a	B-cell CLL/lymphoma 7 protein family member A	6268400000	64	32.1899	32.3562	32.196	33	33	33	57	57	57	35.009	0	137.88	3874
A0A1L8I2Z7	A0A1L8I2Z7			6255500000	117				8	8	8	8.2	8.2	8.2	86.386	0	20.049	2504
A0A1L8H9M8;A0A1L8HHW5	A1L2H7			6248900000	114	31.9207	32.0049	31.8037	96	96	19	50.4	50.4	9.2	113.38	0	323.31	3461
Q8AVT6;Q5PPY0;A0A1L8HIV8;A0A1L8HAP0	Q5PPY0	exosc8	chromosome 12 open reading frame 10	6244500000	61	30.1227	29.7914	28.8637	16	16	16	7.2	7.2	7.2	203.24	0	26.302	114
A0A1L8HJ99;A0A1L8HAX0;Q6DEE7	Q6DEE7	fam76b	Protein FAM76B	6235300000	103	28.4891	28.4196	28.4881	8	8	1	13	13	2	84.731	0	15.657	2606
Q6PI76	Q6PI76	rps14		6231400000	56	28.7137	28.7029	28.1946	7	7	7	13.4	13.4	13.4	24.351	0	23.738	337
A0A1L8HPN0	Q6PCG4			6231100000	95	27.0454	26.7087	27.1578	3	3	3	15.2	15.2	15.2	23.412	0	6.3454	1216
A0A1L8G450	A0A1L8G450			6213000000	125	33.8999	33.825	33.8523	36	36	36	64.8	64.8	64.8	46.349	0	323.31	3584
D0EUZ9;A0A1L8HC43	D0EUZ9	Bcl9		6209000000	85	29.9505	29.9022	29.8218	12	12	2	29	29	9.3	38.367	0	71.592	701
Q52KX2;A0A1L8FAD5;O73620	O73620	pnn		6195900000	31	31.2686	31.5871	31.5327	18	18	9	13.6	13.6	6.9	153.84	0	69.665	1738
A0A1L8HR49;A0A1L8HR66;Q52L27	Q52L27			6193500000	151	30.0652	29.9104	29.4966	63	40	34	31.7	21.4	16.6	178.86	0	165.69	448
A0A1L8F9V1	A0A1L8F9V1			6191700000	59	33.1097	33.1032	33.2696	30	30	17	100	100	74.3	16.59	0	323.31	3823
A0A1L8HNC8;Q68EW7	Q68EW7	med11	Mediator of RNA polymerase II transcription subunit 11	6184500000	78	27.8141	29.0938	27.1202	6	6	1	27.4	27.4	3.8	21.48	0	23.411	2247
Q6NRW7	Q6NRW7	clns1a		6178800000	70	27.6378	27.5236	25.7779	3	3	3	6.4	6.4	6.4	37.672	0.0011302	3.685	3446
A0A1L8H2F1;Q6DFF2	Q6DFF2	brd4-b	Bromodomain-containing protein 4B	6178400000	112	25.8371			6	6	6	16.3	16.3	16.3	44.491	0	19.088	2235
A0A1L8EJM5;A0A1L8GTE8;A0A1L8GZY5	A0A1L8FD53	rps27		6166600000	62	32.6659	32.4107	32.7435	38	38	38	59.4	59.4	59.4	36.535	0	133.11	1692
Q8AVV6	Q8AVV6	inip	SOSS complex subunit C	6162300000	55	27.6776	26.7969	27.2252	18	17	3	11.5	10.6	2.8	142.04	0	117.25	635
A0A1L8G7Z4;Q5U249	Q5U249	ahctf1	Protein ELYS	6156900000	122	25.4945	24.1634	25.4115	9	2	2	30.3	6.6	6.6	16.51	0.0066102	2.5082	385
Q9PT63;A0A1L8GIT7	Q9PT63	ckap5		6150400000	91	24.8209	24.8743	23.9285	21	21	19	33.6	33.6	28.9	50.488	0	142.75	1464
Q6NU82	Q6NU82	rnf7		6142100000	54	29.2605	30.0169	28.6976	11	11	9	16.3	16.3	16.3	31.556	0	15.298	3511
A0A1L8HSX6;Q5XH07	Q5XH07	thnsl2	Threonine synthase-like 2	6129200000	55	28.4271	28.7274	28.589	7	7	7	12.7	12.7	12.7	72.329	0	19.501	512
Q8AVQ1;Q6EE52	Q6EE52		60S ribosomal protein L13	6128500000	51	29.2131	28.9578	28.9032	10	3	3	5.9	1.9	1.9	136.04	0	140.56	2095
Q6DCG8;A0A1L8GTJ2	Q6DCG8	tnpo3		6127800000	88	30.8281	30.9015	30.9076	34	17	17	48.6	31.2	31.2	49.164	0	69.168	5084
Q7ZWU4	Q7ZWU4			6123500000	102	29.3034	28.7471	28.4308	52	52	5	56.7	56.7	8.6	60.38	0	248.1	628
Q5PQ94	Q5PQ94	exosc4		6118500000	68	30.7065	30.9282	30.7078	10	10	3	27.6	27.6	7	41.578	0	81.631	5194
Q7SZU1;Q76EZ3	Q7SZU1	ube2r2		6116900000	40	27.4246	28.3377	27.4378	8	8	8	40.1	40.1	40.1	20.918	0	107.53	4995
O73745;A9JS66;Q6DCR1	A9JS66	nfyc		6106000000	92	29.4179	29.4328	29.2674	8	8	8	50.2	50.2	50.2	25.44	0	59.011	4902
A0A1L8H5R4;Q6NRX8	Q6NRX8	ttf2		6102500000	144	30.3455	30.4287	30.3193	10	10	10	27.9	27.9	27.9	38.035	0	34.388	1042
A0A1L8FKJ6	A0A1L8FKJ6			6098200000	109	39.5838	39.5176	39.7397	79	79	37	76.3	76.3	57.5	36.379	0	323.31	1559
Q91674;B5DE48;A2RV65;A0A1L8GW91	A2RV65	ovch1		6095300000	143	27.9429	26.3375	26.5553	6	6	6	1.8	1.8	1.8	513.62	0	8.2243	828
A0A1L8HKM4;Q6NRM7	Q6NRM7	chmp3	Charged multivesicular body protein 3	6084600000	101	26.2721	26.8979		22	22	9	73.6	73.6	45.3	27.992	0	268.58	3800
A4FVE6;A0A1L8H4A0	A4FVE6			6080900000	87	31.1766	31.0973	31.1961	16	16	1	12.4	12.4	2.1	118.64	0	32.205	4697
Q802C4;A0A1L8GKD7	Q802C4	brd7		6079400000	39	31.1015	31.0469	31.2797	14	14	1	14.1	14.1	3.2	57.265	0	60.368	3615
Q6DFM0	Q6DFM0	smarca5		6078900000	33	26.9198	26.8605	26.8365	3	3	3	3	3	3	83.775	0.000473	4.4422	3961
A0A1L8HA56;Q9W702;Q8AVV9;Q5XH78;Q7M556	Q8AVV9	pcbp2		6076100000	96	31.1107	31.2581	31.0719	12	12	12	55.1	55.1	55.1	16.832	0	240.13	4838
A0A1L8GMY4;Q2TAF6;A0A1L8GMV1;A0A1L8GG92;Q6DCZ7	Q6DCZ7	fnbp1l	Formin-binding protein 1-like	6070600000	12	25.3444	25.4904	24.9265	3	3	3	5.1	5.1	5.1	80.687	0	5.196	307
A0A1L8GHV4	Q6P6Z3		thioredoxin reductase 3	6069900000	94	31.8387	31.9225	31.6983	36	36	27	77.9	77.9	60.1	23.323	0	206.38	4167
Q6NU35	Q6NU35	dhx15		6061100000	54	28.5844	29.2992	28.9983	80	80	25	21.8	21.8	6.6	347.72	0	323.31	4131
A0A1L8FZ34;Q2VPM6;A0A1L8FT25	Q2VPM6	rab2a		6054000000	47	30.6263	30.5526	30.4319	37	37	22	48.1	48.1	26.9	44.349	0	113.78	3861
A0A1L8G7P0;A0A1L8G202	A0A1L8G202	fancl		6045500000	70		24.9817	24.2567	27	3	3	9.4	1	1	312.08	0.0048127	2.6505	3001
A5D8P1	A5D8P1	hsd17b14		6045300000	82	31.1863	31.4551	31.3197	25	25	5	46.8	46.8	21.8	25.015	0	73.13	1047
Q7ZWP5;A0A1L8ENK2	Q7ZWP5	bin1		6037700000	121	28.9442	28.6868	28.739	3	3	3	5.1	5.1	5.1	62.635	0	8.2539	2212
Q66IS4	Q66IS4	pmm1	Phosphomannomutase	6037100000	76	27.8033	27.9341	27.9485	16	16	9	7.8	7.8	4.5	262.78	0	18.108	2731
Q0IH13;A0A1L8HFU7	Q0IH13	ppie	Peptidyl-prolyl cis-trans isomerase E	6029200000	113	27.9657	27.1434	26.8722	2	2	2	1.5	1.5	1.5	87.503	0.0021668	3.1458	2119
A0A1L8H629;P87378	P87378	crk	Adapter molecule crk	6029100000	101	26.2117	26.5513	26.9396	59	2	2	27.3	1.5	1.5	131.28	0	9.174	1236
Q6GQI2	Q6GQI2			6007400000	26	30.9185	30.5083	30.4898	11	11	11	51.4	51.4	51.4	19.166	0	57.148	3991
A2BD98;A0A1L8FDQ2	A2BD98	casp7		6006800000	95	29.3795	29.6114	29.9538	10	5	5	43.3	29.2	29.2	18.601	0	120.94	2204
Q6NU65	Q6NU65	rnaseh1		5991300000	76	27.4035	27.9604	27.5488	11	4	4	11.8	5.4	5.4	78.344	0	5.5639	2536
Q7ZYH7	Q7ZYH7		Phosphoglycerate kinase	5977400000	48	27.9297	26.7425	27.8865	4	4	4	3.4	3.4	3.4	154.16	0	7.1678	342
A0A1L8FS48;Q6IP67	Q6IP67	med10	Mediator of RNA polymerase II transcription subunit 10	5969900000	81	27.8639	27.6349	27.389	4	4	4	31.9	31.9	31.9	15.003	0	10.559	692
A0A1L8FS20;Q6GR35	Q6GR35	fam206a	Protein Simiate	5964500000	28	26.4703	25.792	26.8591	4	2	2	3.1	1.7	1.7	103.62	0	9.6935	2670
A0A1L8HJ71	A0A1L8HJ71			5948900000	74				4	4	2	10.3	10.3	5.4	49.932	0	5.7638	939
Q7ZWV4;Q3KPP1;A0A1L8FR75;A0A1L8FW20;P51990-2;P51989;P51990	P51990	hnrnpa2b1	Heterogeneous nuclear ribonucleoprotein A2 homolog 2;Heterogeneous nuclear ribonucleoprotein A2 homolog 1	5935500000	58	27.261	26.9676	24.9914	17	17	0	11.7	11.7	0	94.774	0	51.469	4919
Q6NS25;A0A1L8H7Z9	Q6NS25	ints2		5927900000	85	30.347	30.0517	30.4845	19	10	10	75	64.1	64.1	14.054	0	234.05	4961
A0A1L8FZU2;O93310;Q6DCL7;Q4V839	O93310	rad21	Double-strand-break repair protein rad21 homolog	5926300000	65	25.0093	25.4624	28.9106	57	55	13	56.2	54.5	17.1	72.418	0	249.79	5089
A0A1L8H0Q4;A0A1L8H0L3;Q91923;B7ZQV8	B7ZQV8	gabpb1		5919000000	80	29.9299	29.8226	29.6344	30	30	21	40.6	40.6	33.4	58.027	0	154.59	2023
Q91643;Q5XHJ4	Q5XHJ4	Xcen		5918000000	104	29.5649	29.7125	29.8034	16	16	16	26.6	26.6	26.6	52.911	0	62.398	2516
A0A1L8G7X4	A0A1L8G7X4	mtr		5916400000	39				23	5	5	16.6	4.2	4.2	150.93	0	12.303	2158
Q66J87;A0A1L8G0T1;Q91760;P15866;P15867	P15866		Histone H1C	5903800000	36	26.6531	27.301		4	4	4	31.5	31.5	31.5	17.114	0	20.983	4075
Q6GM87	Q6GM87	pop4		5900400000	90	27.3593	26.9643		14	8	1	25.4	17.3	5.6	57.28	0	37.294	3552
A0A1L8FJZ1	A0A1L8FJZ1			5884900000	45	34.371	34.4374	34.2947	64	64	3	42.4	42.4	4.6	94.456	0	323.31	1737
A0A1L8H4R5;Q68EZ3	Q68EZ3	prmt6	Protein arginine N-methyltransferase 6	5868100000	29	25.0992	26.654	26.4635	19	19	9	17.8	17.8	8.8	112.34	0	39.232	2332
A0A1L8GAP7;Q9DE14	Q9DE14	atr	Serine/threonine-protein kinase atr	5862100000	143	24.5961	24.7407	25.1867	2	2	2	5.5	5.5	5.5	35.73	0.0054155	2.6044	2441
Q5U4S6;Q6PCE8;A0A1L8FFV6	Q5U4S6	pafah1b2		5860600000	43	30.7071	27.8927	31.5169	39	3	3	51.1	4.3	4.3	40.047	0	7.4135	4485
A0A1L8F5F5;Q642Q8	Q642Q8	gdi1		5860100000	89	27.5848	28.9638	27.7682	1	1	1	2.6	2.6	2.6	52.877	0.001321	3.3305	2969
A0A1L8G7L7;A0A1L8G226;Q6AZT2	Q6AZT2	spast	Spastin	5845900000	24	22.4683	22.6618	22.2887	59	6	6	99.5	13.6	13.6	21.41	0	17.428	3458
Q91708;A3KND4;A0A1L8GFC3;A0A1L8GLS3;Q5XGW8	A3KND4	C4SR	Zinc finger Ran-binding domain-containing protein 2	5831200000	59	27.4869	27.6552	27.6043	6	6	6	9.2	9.2	9.2	70.355	0	6.0993	3008
A0A1L8GLL5;P18709;B3DLK7;A2BD87	P18709		Vitellogenin-A2;Lipovitellin I;Lipovitellin II;Phosvitin	5828100000	79	26.6531		27.3013	4	4	4	11.2	11.2	11.2	46.63	0	11.375	4496
Q3KPS1;A0A1L8HDA0	Q3KPS1	hdhd1	Predicted: Fanconi anemia group B protein-like	5823900000	63	31.3901	31.5969	31.3538	17	8	7	15.2	7.3	6.6	123.11	0	28.754	996
A0A1L8FSC4	A0A1L8FSC4			5814000000	62	34.0557	33.9294	34.0251	59	59	2	27.5	27.5	1.5	130.13	0	323.31	5198
A0A1L8GCS8;Q6IP50;Q6IP50-2;A0A1L8GJX3;A0A1L8GJV5;Q6GLV4	Q6IP50	ubxn1-a	UBX domain-containing protein 1-A;UBX domain-containing protein 1-B	5811300000	72	28.3911	28.0641	28.2964	15	15	3	29.7	29.7	7.5	49.725	0	36.637	5127
Q91636;A0A1L8GFN7	Q91636	kif2c	Kinesin-like protein KIF2C	5806600000	79	25.0277	24.5928	24.0115	7	7	7	2.5	2.5	2.5	216.25	0	12.771	3104
Q7ZWS4;A0A1L8EMM4	Q7ZWS4	rpn2		5804200000	30	27.655	27.7698	27.2684	7	7	7	5.2	5.2	5.2	153.52	0	6.872	1142
Q6GN74	Q6GN74	Psmc6		5794600000	19	28.5746	28.6275	28.2206	10	10	6	69	69	63	11.612	0	104.94	3312
A0A1L8EWK2	A0A1L8EWK2			5784000000	121	37.9581	37.9086	37.9197	63	63	40	99.4	99.4	78.6	19.12	0	323.31	1705
A0A1L8GP99	A0A1L8GP99		isoleucyl-tRNA synthetase 1	5774000000	96		27.6495	28.2648	3	3	3	16.7	16.7	16.7	21.731	0	5.0109	1140
A5PKN1;A0A1L8HQG2	A5PKN1	trmt2a		5764700000	98	27.6984	26.9014	29.6303	7	7	7	27.7	27.7	27.7	35.129	0	19.844	1512
Q91980	Q91980	tcea1		5764200000	81	26.7892	27.2322	27.3245	38	4	4	27.2	2.9	2.9	88.366	0	8.8375	1762
Q6GNL5	Q6GNL5	fam207a		5758800000	79	27.8419	27.2224	27.6283	33	33	30	23.2	23.2	22.2	166.24	0	193.22	3380
A0A1L8ELZ9	A0A1L8ELZ9			5731500000	43				33	3	3	43.9	6.3	6.3	52.936	0	6.3419	738
Q8AVG2;A0A1L8EZW7;A0A1L8FA91;Q8QFR1	Q8AVG2	ppm1a		5730600000	99	28.7364	28.6598	28.5526	6	6	6	8.6	8.6	8.6	113.46	0	27.128	1135
A0A1L8HDA5	A0A1L8HDA5	cbr1.3		5722000000	122		26.5129		52	52	52	33.6	33.6	33.6	139.37	0	132.79	2859
Q9DDV8	Q9DDV8			5720700000	90	32.5129	32.2319	32.4036	23	23	12	83.7	83.7	55.8	16.321	0	190.13	630
A0A310U9R6	A0A310U9R6			5719000000	61	32.9447	33.1967	32.5101	10	10	10	63.8	63.8	63.8	7.8379	0	40.195	4308
Q7T0Y7	Q7T0Y7	ccdc25		5715800000	119	31.0413	31.1499	31.0153	88	16	15	33.9	8.5	7.8	228.39	0	40.333	1897
A0A1L8EX01	Q6GLL7	c9orf64	chromosome 9 open reading frame 64	5715800000	87	32.304	32.5842	32.4837	19	19	9	34.1	34.1	19	71.018	0	281.6	327
Q6GPA3;A0A1L8FDS0;A2VD00;Q4QR56	A2VD00	eif3a	Eukaryotic translation initiation factor 3 subunit A	5710800000	107	26.4246	26.5275	25.7558	3	3	3	6.3	6.3	6.3	69.593	0	6.8899	356
Q7SZS4;A0A1L8FB13	Q7SZS4		Protein-L-isoaspartate O-methyltransferase	5693200000	40	29.7672	29.4149	28.6944	36	6	0	41.7	15.7	0	57.865	0	212.86	373
Q66GV7	Q66GV7	hspb11		5664800000	33	29.1524	29.909	28.9547	4	3	3	15.3	11.1	11.1	20.996	0	5.968	4537
A0A1L8G8S4	A0A1L8G8S4			5661200000	44		24.8571		5	5	2	5.5	5.5	2.9	80.13	0	9.5602	3534
A0A1L8G665	A0A1L8G665	rab10		5652100000	95				3	3	2	5.1	5.1	3.6	84.019	0.000241	4.7025	60
A0A1L8H9N1;P23437	P23437	cdk2	Cyclin-dependent kinase 2	5649500000	42	24.7813	25.8818	24.8605	2	2	2	9.5	9.5	9.5	18.374	0	5.3484	3691
A0A1L8FCD8;Q4V842	Q4V842	gpatch4	G patch domain-containing protein 4	5648300000	75	31.4534	31.7606	31.2673	19	19	19	6	6	6	324.51	0	33.123	940
Q6DJJ2;Q6INK7	Q6DJJ2	prkar1b		5632400000	99	28.6985	28.3844	28.9762	10	9	9	30	27.5	27.5	40.414	0	59.126	3360
Q6GNI4;A0A1L8F925;A0A1L8F418	Q6GNI4	eif3k	Eukaryotic translation initiation factor 3 subunit K	5631800000	45	26.1433	27.0637	26.0878	2	2	2	9.6	9.6	9.6	26.412	0.001132	3.7029	813
A0A1L8G3Y6	A0A1L8G3Y6	aif4g1		5624000000	46		27.0201	25.2371	18	18	18	25.9	25.9	25.9	68.821	0	41.64	5178
A0A1L8G0A9	A0A1L8G0A9			5612200000	50	33.2804	33.0885	32.6691	43	43	4	41.9	41.9	4.9	65.642	0	219.16	1267
A0A1L8F6S2	A0A1L8F6S2			5606400000	47	34.3297	34.1671	34.124	112	112	4	60.4	60.4	4	75.419	0	323.31	1473
Q7ZZY7	Q7ZZY7	Rae1/Gle2		5598200000	96	29.8259	29.7068	29.7394	13	13	6	11.8	11.8	5.9	93.304	0	24.679	422
Q6NUC3	Q6NUC3	mettl3		5595800000	97	29.7425	29.8798	29.2823	62	62	31	30.6	30.6	15.6	152.61	0	177.06	1363
Q5FWL5;A0A1L8G885	Q5FWL5	scaf8		5595600000	63	30.6837	30.7345	30.9101	21	21	21	22.9	22.9	22.9	83.15	0	49.879	1422
A0A1L8ERB7	A0A1L8ERB7			5590400000	49	37.8803	37.7982	37.9142	31	31	13	80.5	80.5	53.9	17.489	0	323.31	3792
Q6INS4;A0A1L8H6U3	Q6INS4	srpk1		5576100000	123	30.3086	28.425	28.4996	7	7	7	7	7	7	107.61	0	23.565	3224
Q7ZY57	Q7ZY57	eif2s3		5572400000	73	30.439	31.0281	30.7138	5	2	2	62.8	24.8	24.8	12.43	0	12.824	4775
Q5PPX3	Q5PPX3	ap3m2		5570900000	87	28.6641	28.4135	26.4645	23	23	23	37.3	37.3	37.3	64.083	0	78.257	3918
A0A1L8FES6	A0A1L8FES6			5542600000	80				6	6	3	19.2	19.2	10.4	45.503	0	117.71	3546
A0A1L8HR06;Q6GQ44	Q6GQ44	tnfaip8	Tumor necrosis factor alpha-induced protein 8	5528400000	71	28.245	28.8243	28.3213	4	4	4	1.8	1.8	1.8	277.85	0.0019557	3.1799	2769
A0A1L8GTX6;Q7ZX52	Q7ZX52			5527000000	90	31.0563	31.043	31.0933	15	15	11	19.6	19.6	14.7	44.672	0	29.801	4663
Q7ZTR4;A0A1L8G315;O93513	O93513	orc3l		5515500000	128	29.4368	29.7444	29.3976	68	10	10	60.4	4.6	4.6	83.519	0	28.812	2949
A0A1L8HVI1;Q5XGV7	Q5XGV7	ythdc1		5514700000	56	31.5766	31.2779	32.3548	14	10	10	31.2	24.6	24.6	43.948	0	197.3	1686
A0A1L8GLH9	A0A1L8GLH9			5496600000	97				9	9	9	4	4	4	274.29	0	12.309	2277
P51166	P51166	cdk5	Cyclin-dependent-like kinase 5	5486900000	106	22.4509	23.2007	22.3471	27	27	27	39.2	39.2	39.2	40.214	0	105.25	1691
A0A1L8GSC1;Q5HZB9;A0A1L8H179	Q5HZB9	snapc5		5486500000	19	28.1722	27.5579	28.6674	28	28	20	34.9	34.9	26.7	48.833	0	168.81	3111
Q4V7X6	Q4V7X6	gpalpp1		5471200000	64	30.0515	29.7259	29.6043	12	12	5	22.6	22.6	18.1	47.966	0	149.85	1067
Q6DDP9	Q6DDP9	wdhd1		5469200000	35	31.6924	31.5265	31.5223	23	23	4	45.1	45.1	15.2	38.6	0	115.95	4837
A0A1L8EWE9;Q6WKX0;Q76EZ1;A9JS12	Q6WKX0	ube2e3		5469000000	96	27.8914	27.7969	28.0382	4	4	4	8.2	8.2	8.2	46.824	0	13.035	2634
Q9YGY3-2	Q9YGY3	bub3	Mitotic checkpoint protein BUB3	5454100000	122				1	1	1	6.4	6.4	6.4	31.254	0.0073861	2.4304	3083
A0A1L8GSU3;Q6IR75	Q6IR75	csn2	COP9 signalosome complex subunit 2	5453800000	53	28.2582	27.3613	26.3664	8	8	8	12.7	12.7	12.7	63.944	0	13.02	1848
A0A1L8FKY4;Q6NRI8	Q6NRI8	apitd1	Centromere protein S	5451100000	80	25.7123		25.0546	12	12	12	13.6	13.6	13.6	101.44	0	63.085	2066
Q6INF9	Q6INF9	gtf2h4	annexin A5	5450400000	39	27.1905	27.8444	27.6751	3	3	3	15.2	15.2	15.2	36.72	0	7.9091	994
A0A1L8FZW4;A0A1L8FTS4;Q5PPY6	Q5PPY6	eif3h	Eukaryotic translation initiation factor 3 subunit H	5445300000	86	26.5287	27.1388	26.8736	13	13	4	36.7	36.7	11.7	32.463	0	24.48	4214
A0A1L8GZX7;A0A1L8GTD7;Q32NS4	Q32NS4	arih1	E3 ubiquitin-protein ligase arih1	5444800000	118	25.4898	25.5939		8	3	3	29.4	17.6	17.6	23.632	0	12.159	2169
Q7ZWT5	Q7ZWT5			5440700000	34	29.3016	29.2537	28.0743	30	4	4	26.8	7.5	7.5	87.996	0	24.248	3144
A0A1L8G7I3	A0A1L8G7I3			5432200000	70	35.0233	35.1344	34.9078	53	53	15	74.9	74.9	33.2	50.547	0	323.31	2234
Q5XGK6	Q5XGK6	ctk2-A	Kinesin-like protein	5405400000	84	27.1418	26.9439	27.0824	19	2	2	39.7	4.8	4.8	34.097	0	4.8989	5095
Q7ZWL4;A0A1L8GL75;Q7SZ94;A0A1L8GF57	Q7SZ94	dnaja2		5392900000	110	27.4237	27.3334	27.4343	13	13	13	21.1	21.1	21.1	52.869	0	30.608	4561
A0A1L8FGN2;A0A1L8FGK9	A0A1L8FGK9			5390600000	63	34.8299	34.8798	34.7057	31	31	31	65.6	65.6	65.6	26.402	0	323.31	4322
A0A1L8HDR9;A0A1L8H608	A0A1L8H608			5388400000	85				34	2	0	99	13.4	0	11.013	0.0011353	3.7492	4526
A0A1L8GPG1;Q7SZ63	Q7SZ63	iars1		5383800000	86	32.4622	32.1946	32.3237	12	12	12	75.7	75.7	75.7	11.723	0	57.264	2801
Q6DE12	Q6DE12	m6prbp1-prov	Perilipin	5352900000	92	31.6934	31.3292	31.2775	22	22	22	34.1	34.1	34.1	33.576	0	71.381	4774
A0A1L8G180	A0A1L8G180			5349100000	80				10	10	10	13.7	13.7	13.7	80.422	0	52.141	378
A0A1L8F5Y0	A0A1L8F5Y0			5349000000	77	32.8697	33.2675	32.3018	41	41	1	23.5	23.5	1.4	91.37	0	115.02	1066
A0A1L8HF74	A0A1L8HF74			5338900000	57	33.3701	34.316	33.9052	26	7	7	75.4	38.7	38.7	15.664	0	303.22	367
A0A1L8FLI2	A0A1L8FLI2		Histone H2A	5334800000	87				4	4	2	7.6	7.6	3.9	38.66	0	5.2391	3703
A0A1L8FD97	A0A1L8FD97			5330300000	65				7	2	2	21.9	4.9	4.9	32.256	0.0077346	2.3508	2661
A0A1L8HH08	A0A1L8HH08			5317400000	129	37.2283	37.1453	37.2461	65	53	53	79.9	69.5	69.5	39.272	0	323.31	5142
Q6GNH1;A0A1L8EKU6	Q6GNH1	rpl23		5314900000	56	28.7019	28.7749	29.5402	5	5	5	44.8	44.8	44.8	10.347	0	152.12	2367
A0A1L8H7W0;Q640K1	Q640K1	ncdn	Neurochondrin	5297600000	106	27.58	31.5658	26.7216	33	33	33	34.3	34.3	34.3	102.37	0	161.39	2311
A0A1L8FWZ2;A2VD64	A2VD64	trip13		5295800000	86	29.0035	28.6062	28.8741	27	5	5	19.1	6.1	6.1	115.46	0	25.235	2592
A0A1L8I0R3;Q6NRB6;Q8AVB8	Q6NRB6			5287000000	79	30.3149	30.1887	30.0318	50	50	50	32.5	32.5	32.5	128.07	0	158.21	2145
A0A1L8HXI3	A0A1L8HXI3			5282500000	91		24.6376		12	12	12	27.9	27.9	27.9	52.88	0	25.917	1770
A0A1L8GBX8;Q6P9I7	Q6P9I7	smc6	Structural maintenance of chromosomes protein 6	5272700000	101	25.4034			2	2	2	20.5	20.5	20.5	12.547	0.0019689	3.2485	492
Q7ZXX8;A0A1L8HHY2	Q7ZXX8	ptges3		5265000000	98	31.0885	31.2261	31.5276	56	18	18	42.6	18.9	18.9	98.449	0	201.29	27
A0A1L8H633	A0A1L8H633			5229500000	122	33.4487	33.5973	33.4872	17	17	8	69.5	69.5	47.5	13.506	0	323.31	4889
Q7ZY37	Q7ZY37	aco1	Aconitate hydratase	5216400000	63	28.5186	28.1821	28.3651	19	19	19	29	29	29	59.228	0	75.51	4925
Q6P7I1	Q6P7I1	chm		5206200000	77	27.4162	28.0846	27.9107	12	12	12	15.7	15.7	15.7	70.018	0	49.229	3374
Q566I4;A0A1L8HVH6;Q6AX54	Q6AX54			5177600000	97	29.6054	29.3443	28.9073	12	12	12	22.5	22.5	22.5	42.384	0	19.952	1728
A0A1L8H192	A0A1L8H192	lmnb3		5176700000	86		26.2688		7	7	7	17.4	17.4	17.4	57.879	0	17.137	4164
Q7ZT10;A0A1L8HNW9	Q7ZT10	rad23b	adaptor related protein complex 3 subunit delta 1	5162500000	69	29.7765	29.6656	29.5634	20	20	20	22.4	22.4	22.4	84.023	0	54.035	489
A0A1L8HFS8	A0A1L8HFS8			5153000000	23	32.8055	32.3623	32.717	17	17	4	55.9	55.9	17.6	33.313	0	312.33	4543
A0A1L8HQ11;Q63ZQ3;A0A1L8HQ03	Q63ZQ3	gltp-a	Glycolipid transfer protein A	5150700000	72	27.7914		27.3409	15	2	2	51	6.1	6.1	28.706	0	7.8568	5018
A0A1L8GUV8	A0A1L8GUV8		RAB21, member RAS oncogene family	5145600000	66				2	2	2	4.5	4.5	4.5	66.212	0	8.4818	1097
A0A1L8GJN2	A0A1L8GJN2			5144500000	70			24.966	41	3	3	43.7	8.4	8.4	63.789	0.000469	4.2455	2833
A0A1L8G7I5	A0A1L8G7I5	mdh1		5144300000	111	33.3118	33.4987	33.3488	54	54	48	32.1	32.1	28.8	111.5	0	156.77	785
A0A1L8GIJ3;Q6DDM4	Q6DDM4	api5-a	Apoptosis inhibitor 5-A	5143300000	83	28.2166	28.0235	28.2652	31	5	5	43.6	8.3	8.3	38.309	0	17.363	3499
A0A1L8G244	A0A1L8G244			5141800000	10	35.0006	34.9885	35.0186	46	46	17	51.1	51.1	21.3	58.788	0	323.31	882
Q5XG62;A0A1L8FJM6	Q2TAE1			5128200000	69	29.4735	29.0813	28.8446	108	108	9	40.5	40.5	6.5	168.7	0	323.31	3970
A0A1L8HP17;Q6GM65	Q6GM65	plaa	Phospholipase A-2-activating protein	5125700000	61	25.1603	26.2776	26.0886	18	3	3	32.5	6.8	6.8	55.267	0	5.5643	1977
A9ULZ0	A9ULZ0	impa2		5106800000	83	26.9731	27.4762	26.1244	2	2	2	12.6	12.6	12.6	21.41	0	6.413	1011
A0A1L8FMH2	A0A1L8FMH2			5099100000	87		27.1376		9	4	2	32.3	17.7	11.8	38.044	0	20.464	5043
Q4KLC5	Q4KLC5			5089600000	88	31.4149	30.9447	31.2891	24	24	24	50	50	50	27.408	0	122.02	3885
A0A1L8GLR7	A0A1L8GLR7			5085100000	58	33.171	33.1681	33.4187	24	24	24	48.8	48.8	48.8	37.51	0	107	4489
Q804A5	Q804A5	Pabpn1l-a	Embryonic polyadenylate-binding protein 2-A	5084000000	120	26.7124			5	5	4	14.4	14.4	10.7	37.045	0	7.5988	1482
A0A1L8GR83;P35615	P35615	etf1	Eukaryotic peptide chain release factor subunit 1	5076900000	73	26.5722	26.8406	27.0534	6	6	6	13.9	13.9	13.9	46.537	0	7.4232	1161
Q4KLV8;A0A1L8ERY9	Q4KLV8		aminopeptidase puromycin sensitive	5076000000	64	27.2916	26.5639	27.0511	8	4	4	11.1	5.5	5.5	97.437	0	34.542	1327
Q7T0M0	Q7T0M0			5074300000	44	31.0339	31.1424	30.8322	48	48	35	25	25	21.2	163.51	0	317.54	1169
A0A1L8HTQ6	A0A1L8HTQ6			5072800000	78		25.4214	25.3686	11	11	11	12.8	12.8	12.8	75.971	0	20.39	1888
Q7T0Y3;A0A1L8I1G7	Q7T0Y3	srfbp1		5072100000	86	32.463	32.2251	32.3736	31	24	5	43.8	37.9	11.9	55.692	0	127.47	4936
A0A1L8FKT1;A0A1L8FKR7;Q8QHK8-2;Q8QHK8;A0A1L8FFC8;A0A1L8HVU2;Q7ZWY5	Q8QHK8	mapk8	Mitogen-activated protein kinase 8	5070700000	107	24.4159	24.6195	24.6716	15	2	2	26.6	6.5	6.5	40.902	0	5.1099	3606
O57473	O57473	wee2-b	Wee1-like protein kinase 2-B	5068600000	89	24.6084	25.2495	25.6851	2	2	2	4.8	4.8	4.8	47.678	0.0044211	2.7479	2596
A0A1L8GNI9	A0A1L8GNI9	sh3glp1		5064700000	95	32.6779	32.644	32.6107	20	20	18	85.7	85.7	85.7	11.028	0	194.08	121
A0A1L8GRZ1;A0A1L8H1L4;Q6GM74	Q6GM74	h2afv	Histone H2A.V	5064600000	42	26.1353	25.8093	25.5824	24	2	1	8.8	1	0.5	277.01	0	6.295	1703
O42123	O42123	fkbp1a	Peptidyl-prolyl cis-trans isomerase FKBP1A	5060900000	44	22.4467			35	35	4	68.6	68.6	9.6	20.972	0	117.14	1875
Q6DJF9;A0A1L8EQR7;A0A1L8EYB0	Q6DJF9	dctn5		5058600000	44	32.2925	32.1178	32.2147	19	19	9	41.8	41.8	25.9	30.108	0	230.5	815
Q4QR49;A0A1L8H537	Q4QR49			5054400000	60	28.5649	27.0364	26.8508	49	32	4	50.6	42.4	5.7	82.009	0	103.86	4413
A0A1L8H9N8;Q6NU64;A0A1L8HHX1	Q6NU64	rab5b		5054100000	54	30.9802	31.6452	30.955	26	9	9	31.6	8.7	8.7	72.317	0	15.61	3061
A0A1L8FHG0	A0A1L8FHG0			5027600000	65				3	2	2	1.6	1	1	250.14	0.0089015	2.2903	4232
Q91876	Q91876	mcm7-a	DNA replication licensing factor mcm7-A	5026300000	55	24.4447	24.1364		10	10	5	13.7	13.7	7.4	89.349	0	23.094	569
A0A1L8G1U5;Q6DJE0;A0A1L8G7U0	A3KMU3	sec23b		5021400000	65	26.7259	27.8319	27.2248	5	2	2	5.8	1.5	1.5	64.646	0.0011442	3.8641	608
Q66J25;A1A5J8;A0A1L8HIM5	A1A5J8	Smarcd1		5017200000	40	29.362	29.4543	29.1126	9	9	9	15.1	15.1	15.1	61.445	0	13.751	914
Q5U255;A0A1L8GNW1	Q5U255	polr2f		5008700000	72	29.1352	28.9225	29.4858	9	9	6	13	13	10.7	49.175	0	68.416	4900
Q7ZXE7	Q7ZXE7	dync1li1		5006200000	101	26.7312	26.7098	25.2504	8	8	2	20.8	20.8	8.1	33.825	0	27.661	679
A0AUU1	A0AUU1	mlh1		5002800000	82	28.6256	27.5264	27.3981	8	8	8	8.2	8.2	8.2	53.686	0	18.332	100
Q9PTK6;Q6IP21	Q6IP21	fatvg	Perilipin	4999000000	97	30.31	30.6538	30.5911	13	13	6	14.6	14.6	6.7	102.07	0	24.594	980
A0A1L8HMW9	A0A1L8HMW9			4986200000	68	35.3553	35.3545	35.3158	104	104	7	37.6	37.6	4.2	191.43	0	323.31	4546
A0A1L8HZX4	A0A1L8HZX4			4985000000	43	32.6273	32.6847	32.6042	12	12	12	19.4	19.4	19.4	36.346	0	89.504	1064
Q9PVZ2;Q7ZWQ9	Q9PVZ2	nup214		4981600000	127	31.9062	31.8731	31.6791	33	9	5	63	17.5	7	29.839	0	86.203	3808
Q569R7;A0A1L8F2P2;A9UM29	A9UM29			4957200000	60	27.947	28.6304	28.4605	39	2	2	37.9	3.5	3.5	106.83	0	12.087	1886
Q6NTJ4;A0A1L8G551	Q6NTJ4	trip12		4945300000	100	28.3988	28.3652	28.1183	4	4	4	6.8	6.8	6.8	47.518	0	7.2289	1883
Q7ZYR5;A0A1L8GQF8	Q68FK6	arfgap3		4932400000	98	28.847	29.4552	29.1839	60	60	4	52.7	52.7	6.1	77.793	0	323.31	2375
Q5M778;A0A1L8HG10	Q5M778	polr2j		4922300000	59	29.1347	28.4867	27.4696	10	10	10	7.9	7.9	7.9	120.99	0	25.864	2861
Q7SZ03;A0A1L8HZM9	Q7SZ03	dnaja4.1		4920200000	61	27.418	27.1663	27.4861	12	12	12	9.5	9.5	9.5	121	0	17.886	3086
A0A1L8FK43	Q5XGK4	sec24c		4917000000	71	32.1778	31.773	31.6728	10	10	4	29.2	29.2	14.2	36.495	0	40.56	2840
A0A1L8F917	A0A1L8F917			4909700000	35	34.7562	34.429	34.3466	43	43	30	42.6	42.6	32.4	74.096	0	128.5	4943
A0A1L8EZK6	Q98UF4			4903200000	41	31.8992	31.8409	31.856	43	43	21	37.3	37.3	17.9	120.77	0	181.33	3096
Q6DDM9;A0A1L8GDF1	Q6DDM9	cstf3		4901200000	87	30.8608	30.9602	30.9657	14	14	8	61.1	61.1	35.2	18.945	0	50.826	664
Q2NLA5;A0A1L8GQ05	Q2NLA5			4898500000	86	28.5445	29.6712	29.1804	8	8	6	14.9	14.9	9.6	52.65	0	14.756	4599
A0A1L8I1W3	A0A1L8I1W3			4891600000	75				12	3	3	10	2.4	2.4	156.56	0	7.6691	2543
A0A1L8HAH4;Q5U241	Q5U241	pds5b-b	Sister chromatid cohesion protein PDS5 homolog B-B	4884900000	97	26.3548	26.1468	25.8986	2	2	1	1.7	1.7	1.1	150.42	0.0089033	2.2929	2785
A0A1L8FJB9	A0A1L8FJB9			4882400000	66		24.4714		3	3	3	1.3	1.3	1.3	353.16	0.00024	4.6065	3460
Q8AVQ9	Q8AVQ9	ethe1		4863400000	71	31.1074	30.9774	30.689	7	7	6	26.5	26.5	15.4	13.105	0	60.042	4070
A0A1L8GN13	A0A1L8GN13			4861100000	83	36.7302	36.6253	36.5021	78	78	50	99.7	99.7	84.7	35.801	0	323.31	5138
A0A1L8ETE2;Q6NTQ1;A0A1L8ETF2	Q6NTQ1		Predicted: Fanconi anemia-associated protein of 100 kDa-like	4858600000	55	30.3496	30.501	30.4793	55	55	55	31.8	31.8	31.8	167.94	0	323.31	1016
Q640I3	Q640I3	rab14		4849400000	60	26.8069	26.8329	26.5538	7	7	7	14.5	14.5	14.5	59.84	0	15.236	4403
Q8AVJ8;P25980	P25980	ubtf-b	Nucleolar transcription factor 1-B	4846300000	93	26.5214	26.6373	26.4709	4	4	4	6.8	6.8	6.8	63.865	0.0011364	3.7559	3480
Q9W794;Q6NTZ3	Q6NTZ3	acat2		4845600000	85	29.7393	29.3502	29.6656	5	5	5	36.5	36.5	36.5	11.183	0	70.447	4760
A0A1L8FS80	A0A1L8FS80			4833800000	76	36.0965	36.159	36.1745	85	35	32	84.6	45	41.4	57.525	0	323.31	2225
A0A1L8F1Q8;Q6NU07;A0A1L8F1L7	Q6NU07	gpkow	G patch domain and KOW motifs-containing protein	4832200000	65	27.2032	26.7382	27.0807	6	6	6	20.8	20.8	20.8	25.406	0	10.152	3035
A0A1L8H0P1;A0A1L8H0N6;P10999-2;P10999	P10999		Lamin-L(III)	4831200000	106	25.578	24.7007		7	7	7	20.7	20.7	20.7	35.602	0	12.531	2164
A0A1L8GYW8;Q7ZXE9	Q7ZXE9	tes	Testin	4828200000	94	26.1683	26.197	26.4992	2	2	2	11.3	11.3	11.3	31.181	0	12.339	4132
Q7ZWL0	Q7ZWL0	nup155		4823300000	85	29.299	28.9412	29.3904	12	12	1	11.8	11.8	1.2	94.622	0	21.654	4565
A0A1L8FZW2;A0A1L8FTV2;Q0IHI6	Q0IHI6	med30	Mediator of RNA polymerase II transcription subunit 30	4808500000	51	27.9659	28.1171	28.4746	22	4	1	16.1	5	2.1	121.48	0	10.571	3128
Q6PF68;A0A1L8GBK9;A0A1L8G5D4	Q6PF68	sf3b6		4800300000	72	31.0184	30.6095	30.9201	14	14	14	22.2	22.2	22.2	38.282	0	32.197	2488
Q7T184;Q640I8;A0A1L8ESQ6	Q7T184	sall4		4797900000	74	28.9352	28.6389	28.5243	3	3	3	10.6	10.6	10.6	21.033	0.000471	4.2811	1877
A0A1L8FJW2	A0A1L8FJW2			4795000000	60			25.4062	23	4	4	28.8	8.1	8.1	64.01	0	9.0949	4348
A0A1L8FYP5	A0A1L8FYP5			4794600000	68	33.1327	32.9929	32.9009	68	68	68	87.9	87.9	87.9	34.243	0	323.31	2931
Q9IA93;Q9IA92;A0A1L8G346	Q9IA93	rngtt		4792400000	61	25.4807	23.9516	25.5446	3	3	3	6.5	6.5	6.5	63.883	0.00047	4.2806	2054
Q9PWG7;A0A1L8HZY6	Q6P9I1	coro1c	Coronin	4781600000	79	28.0737	27.4869	27.8156	5	5	3	20.4	20.4	12.9	39.08	0	13.376	312
A0A1L8G4L7;Q6DE96	Q6DE96	iws1-a	Protein IWS1 homolog A	4777000000	88	27.0092	27.4973	27.3961	41	6	6	48.4	4.9	4.9	66.887	0	11.185	2803
A0A1L8HPM4;Q6NUA1	Q6NUA1	prmt5	Protein arginine N-methyltransferase 5	4761500000	52	23.7035	24.2197	24.0626	3	3	3	4.9	4.9	4.9	93.059	0	5.4645	3245
A0A1L8GVK0;Q6GP10;A0A310TP45	Q6GP10	matr3		4760000000	93	29.2275	28.8129	29.0182	25	25	6	19.9	19.9	8.7	93.352	0	97.741	3274
A0A1L8HEW3;Q0IH43	Q0IH43	yod1	Ubiquitin thioesterase OTU1	4757100000	63	25.1766	24.7949	25.6421	49	23	23	27.3	14.5	14.5	86.215	0	81.085	1589
A0A1L8I385	Q5M7F2			4755100000	34	30.1085	30.0571	30.108	15	15	15	18.9	18.9	18.9	73.674	0	22.62	3176
B7ZR99;B7ZR97;Q6XV80;Q6EKW1;Q4V812;Q641A9	Q6XV80	nbn	Nibrin	4754000000	77	25.772	26.5831	26.0373	4	4	4	3.9	3.9	3.9	98.977	0.0075603	2.3823	1521
A0A1L8GSY9;Q6GQG3	Q6GQG3	arpp19-b	cAMP-regulated phosphoprotein 19-B	4739900000	34	26.0591	25.3663	25.6516	31	17	1	29.1	19.9	3.2	61.665	0	91.582	3753
Q9PW31;Q58E25	Q58E25	rac3		4737700000	56	28.8016	28.8332	28.5887	7	7	7	10.3	10.3	10.3	87.228	0	13.624	1658
A0A1L8HXF7	A0A1L8HXF7	ap3d1		4715300000	136	34.5593	34.5145	34.4133	59	59	2	53.4	53.4	2.2	83.631	0	323.31	3865
Q6GP23;A0A1L8G4L6	Q6GP23	efhd1		4713400000	81	30.2874	30.12	30.2507	39	11	3	34.6	9.8	2.1	99.345	0	60.318	3983
A0A1L8ES10;Q6PI53	Q6PI53	med24	Mediator of RNA polymerase II transcription subunit 24	4699100000	61	28.0789	28.3757	27.8589	10	10	10	18.6	18.6	18.6	69.497	0	7.791	3391
A0A1L8GVT4;Q6DJI8	Q6DJI8	eif3g-a	Eukaryotic translation initiation factor 3 subunit G-A	4693300000	110	26.46	26.5701	26.3503	6	6	6	9.3	9.3	9.3	64.744	0	6.2051	2409
A0A1L8GNE9	A0A1L8GNE9			4690800000	97				26	3	1	67.4	11.2	6	24.541	0	6.0162	4991
A0A1L8HIR3;Q2TAF4	Q2TAF4	ints6-a	Integrator complex subunit 6-A	4683000000	70	28.4713	28.9019	28.5218	9	9	4	7.8	7.8	3.2	71.607	0	11.513	1776
A0A1L8H0F9	A0A1L8H0F9			4673500000	85	35.1861	35.0372	34.9905	18	18	11	85.3	85.3	58.8	16.055	0	320.54	4754
A0A1L8GNN3	A0A1L8GNN3			4667000000	47				74	7	7	35.1	8.5	8.5	133.72	0	64.15	1237
A0A1L8F978	A0A1L8F978	capns2	calpain, small subunit 2	4662400000	66	38.7111	38.8162	38.7047	76	76	8	89	89	10.5	42.569	0	323.31	770
A0A1L8GB64	A0A1L8GB64			4658200000	93	32.6516	32.4578	32.305	22	9	7	33.3	13.9	11.5	57.882	0	26.987	3477
Q5XGT6;A0A1L8EM66	Q5XGT6	aspscr1		4653800000	92	31.5755	31.4776	31.2734	25	25	25	29.8	29.8	29.8	59.159	0	211.92	1379
Q6NRM3	Q6NRM3	psip1		4652800000	10	30.9638	30.6848	30.9253	11	11	2	15.1	15.1	3.4	71.703	0	155.19	4786
Q6DDT7;A0A1L8EUL2	Q6DDT7	hexdc		4631700000	56	30.8619	29.974	30.7218	6	6	6	24.2	24.2	24.2	13.851	0	45.699	1830
A0A1L8GFX3	A0A1L8GFX3			4626700000	87				22	1	1	55	5.9	5.9	33.965	0	10.438	941
Q6NUA8;A0A1L8H362	Q6NUA8			4625400000	45	30.3637	30.4177	30.2392	11	11	11	27.7	27.7	27.7	37.106	0	24.712	1003
A5D8P5;A0A1L8GW43	A5D8P5			4624100000	96	31.1898	31.0168	30.9329	15	15	7	31.3	31.3	14.1	35.879	0	36.918	847
A0A1L8G7H7	A0A1L8G7H7			4614400000	77	35.0178	34.9831	34.7431	39	39	6	72.8	72.8	11.5	29.427	0	323.31	2020
Q7T249;Q6GQF7;Q6DFA4	Q7T0U3	CLIC4		4607800000	98	26.8501	25.865	24.5292	23	23	1	35.1	35.1	3.1	57.633	0	172.4	3266
A1L2T0;A0A1L8G7Q7	A1L2T0	galm	Aldose 1-epimerase	4599200000	30	26.6909	27.0363	27.2569	6	2	2	15	5.7	5.7	52.508	0.0019599	3.2084	605
Q8AVB6;Q2NLB3;A0A1L8GPA5	Q2NLB3	usp4	Ubiquitin carboxyl-terminal hydrolase	4592400000	104	27.7462	27.9196	26.5668	16	16	16	25.6	25.6	25.6	42.825	0	73.906	983
A0A1L8ERZ2	A0A1L8ERZ2			4590700000	69	33.5996	33.5827	33.5565	175	175	1	59.5	59.5	0.5	167.73	0	323.31	2482
A5XAW2;A0A1L8FQN1	A5XAW2	KHC	Kinesin-like protein	4586800000	85	27.0886	26.1551	27.5103	8	8	2	22.7	22.7	8.6	29.593	0	81.346	1784
Q6DKD3;A0A1L8F9A2;Q7ZZC8	Q7ZZC8	nek9	Serine/threonine-protein kinase Nek9	4580700000	77	25.2329	25.0789	26.7242	9	1	1	30.3	5.9	5.9	32.696	0	5.7682	3914
Q9IAM5;A0A1L8EV97	Q7ZXK0	tsn		4578800000	24	29.7966	30.0355	29.8158	16	16	14	17.7	17.7	14.9	96.848	0	24.936	2503
Q4KLP9	Q4KLP9	parg		4571000000	51	28.4832	29.5945	29.2004	3	3	3	10.6	10.6	10.6	41.676	0	5.8728	3518
Q498G1	Q498G1	upf2		4570300000	95	29.0964	29.3921	28.7981	62	62	36	29.7	29.7	18.4	85.538	0	315.21	1432
A0A1L8HCU9	A0A1L8HCU9			4569000000	59	33.0373	33.2553	33.3109	18	18	18	51.1	51.1	51.1	30.839	0	83.524	358
Q498F2;A0A1L8HNV2	Q498F2	ell		4568900000	59	30.0234	29.9835	30.0938	18	18	7	32.4	32.4	16	67.424	0	113.71	2423
A0A1L8H300;Q6GNQ1	Q6GNQ1	asna1	ATPase asna1	4568300000	30	26.151	26.071	26.5625	5	5	5	6.6	6.6	6.6	84.412	0	5.5519	363
Q7ZXV2;A0A1L8GPS7	Q7ZXV2	rpn1	Dolichyl-diphosphooligosaccharide--protein glycosyltransferase subunit 1	4565400000	78	26.4846	26.2769	25.9608	2	2	2	13.2	13.2	13.2	17.315	0.0013233	3.3587	4812
A0A1L8HDI8	A0A1L8HDI8			4559700000	53	33.8359	33.7422	33.6726	48	48	27	37.4	37.4	24	105.56	0	246.18	2627
A0A1L8FL95	A0A1L8FL95			4556700000	85	35.8832	35.7141	35.8382	86	86	20	54.6	54.6	22.5	93.879	0	323.31	2331
A0A1L8G3S0;Q68F55	Q68F55	ptma-b	Prothymosin alpha-B	4555200000	50	30.7942	30.8692	29.8964	24	2	2	82.4	16.8	16.8	13.356	0	20.711	1343
Q498H7	Q498H7	polr3d		4552100000	63	27.7514	27.1516	27.1422	5	5	5	9.8	9.8	9.8	39.655	0	31.944	739
Q7ZYJ8	Q7ZYJ8	sec13		4543200000	62	26.9628	26.1947	25.929	13	13	3	38.2	38.2	11	26.455	0	35.036	836
Q6DCS8	Q6DCS8	actn4		4536900000	70	28.8598	29.1711	28.6125	54	52	2	43.3	43.3	2.9	103.08	0	255.87	4696
Q32NX3;A0A1L8HHB0;Q58E86	Q32NX3			4522500000	65	27.2831	26.4968	28.7061	21	21	21	42.2	42.2	42.2	27.233	0	165.25	4494
A0A1L8H0H3;Q6DEB4	Q6DEB4	arpp19-a	cAMP-regulated phosphoprotein 19-A	4522300000	41	24.7435	23.2087	24.61	2	2	2	7.8	7.8	7.8	32.463	0.0040118	2.7765	1556
Q7ZYT2;A0A1L8ESB5;A0A1L8EL20	Q7ZYT2	nmt2	Glycylpeptide N-tetradecanoyltransferase	4520300000	67	28.4132	28.9359	28.663	7	7	7	11.8	11.8	11.8	33.295	0	10.499	3968
Q0VGW7;A0A1L8EXD5	Q0VGW7		Importin subunit alpha	4520100000	43	27.9687	29.0026	28.1141	17	17	17	24.5	24.5	24.5	41.107	0	66.986	1318
A0A1L8GKP2;Q6DJE4;A0A1L8GEQ9	Q6DJE4	cpsf5	Cleavage and polyadenylation specificity factor subunit 5	4515900000	76	25.1078	25.2048	25.3527	22	9	9	26.1	14.9	14.9	79.168	0	14.968	215
Q5M9B0;A0A1L8F049	Q5M9B0			4513800000	76	32.1613	32.2818	32.2115	22	22	2	46.8	46.8	7.7	24.849	0	183.35	4194
A0A1L8GYV5	Q6NTS4			4484000000	28	26.9311	27.2574	26.0369	4	4	4	9.3	9.3	9.3	48.219	0	8.8349	4577
Q7SZ81;A0A1L8GCG0	Q7SZ81	msra.1		4480400000	62	31.8541	31.7981	31.5326	66	28	0	53	30.5	0	68.875	0	313.19	3645
A0A1L8FWN4	A0A1L8FWN4			4463000000	34	32.7653	32.7777	32.5166	37	37	11	54.1	54.1	30.2	38.297	0	323.31	3936
B0JZW4;Q5U4U7;Q32N98;Q0P3R3;A1L3E7;Q4KLD8	Q4KLD8			4458400000	47	28.7815	29.1822	29.2103	15	8	8	44.8	27.4	27.4	26.307	0	17.524	2665
Q640X8	Q640X8	psme1		4457500000	49	30.1865	30.2931	30.0561	10	10	10	24	24	24	25.259	0	64.204	3289
A0A1L8G7P5	A0A1L8G7P5			4452400000	94	32.5728	32.6719	32.4001	15	15	15	42	42	42	37.861	0	72.857	3928
Q5XHI0	Q5XHI0	thumpd1		4450800000	63	29.1488	27.9588	28.6461	23	23	23	94.9	94.9	94.9	10.957	0	172.58	1200
A0A1L8GIX3	A0A1L8GIX3		cytoskeleton associated protein 5	4450500000	40				1	1	1	3.1	3.1	3.1	64.266	0	6.41	961
Q6GPA0	Q6GPA0	taf6l		4443000000	41	27.3816	27.9093	27.2104	14	5	5	6.7	3.9	3.9	189.13	0	10.065	1082
A0A1L8GY85;Q6GP04	Q6GP04	mon2	Protein MON2 homolog	4441800000	94	30.2866	30.2371	30.202	18	18	18	53.1	53.1	53.1	43.918	0	42.896	4401
Q5XGR3	Q5XGR3		Peptidyl-prolyl cis-trans isomerase	4426700000	59	28.1786	27.6917	28.1014	6	6	6	7.7	7.7	7.7	78.773	0	20.415	1445
Q4QR58;Q6IP78	Q4QR58	eif3c	Eukaryotic translation initiation factor 3 subunit C	4424100000	91	26.4465	27.3709	26.2759	35	35	35	25.7	25.7	25.7	108.64	0	79.795	1407
Q801P8;A0A1L8FCE3	Q801P8	ubqln4		4413200000	62	32.4904	32.5347	32.3974	22	22	15	25.5	25.5	19.3	87.857	0	116.4	3822
Q8AVR0	Q8AVR0	surf2		4384000000	46	31.8901	31.6271	31.9012	28	28	28	24	24	24	79.614	0	109.5	269
A0A1L8FP61	A0A1L8FP61			4378700000	101	35.9761	36.0176	36.045	101	101	0	68.2	68.2	0	117.99	0	323.31	5077
A0A1L8GQL8;Q8AVH9	Q8AVH9	ppp2ca	Serine/threonine-protein phosphatase	4366400000	33	28.4581	29.0745	27.8581	5	5	5	20.7	20.7	20.7	26.951	0	67.469	344
Q3B8I7	Q3B8I7	dimt1		4358700000	22	27.2884	27.4669	27.1993	10	3	3	43	26.3	26.3	19.855	0	29.298	4118
Q6GP72;A0A1L8FMC2	Q6GP72	ppcs		4356300000	80	32.3226	32.3331	32.6783	58	58	30	18.3	18.3	8.3	297.25	0	129.54	3356
A0A1L8F070;A0A1L8F9P1;Q566H0	Q566H0	ccnk		4351200000	53	30.6772	30.4003	30.2826	12	12	1	45.9	45.9	5.5	24.882	0	67.953	2965
A0A1L8HV45;Q7ZWV9	Q7ZWV9	metap1	Methionine aminopeptidase 1	4347100000	61	26.5534	27.2172	26.4828	3	3	3	16.7	16.7	16.7	21.081	0.0099305	2.1565	3860
A0A1L8GR55	A0A1L8GR55			4335000000	63				5	5	5	2.2	2.2	2.2	237.93	0.000465	4.1435	1092
A0A1L8GIV6;Q3B8C2	B3DLS4		NAD synthetase 1	4331400000	70	30.5511	30.5338	30.2739	39	39	39	42.3	42.3	42.3	59.687	0	280.6	5172
A9UMN7;A0A1L8EXJ8	A9UMN7	cpped1		4330100000	49	31.2297	31.0681	30.9208	36	10	10	73	8.7	8.7	32.743	0	26.118	2284
A0A1L8I148;A0A1L8HQR3;Q7SZ10;P36874	P36874	ppp1cc-b	Serine/threonine-protein phosphatase PP1-gamma catalytic subunit B;Serine/threonine-protein phosphatase PP1-gamma catalytic subunit A	4323000000	40	23.6672		26.4267	17	17	8	38	38	26.3	37.368	0	40.526	2448
Q0VGW5;A0A1L8GHA4	Q0VGW5	mpst	Sulfurtransferase	4319400000	33	30.6079	30.4818	29.7546	57	57	15	43.5	43.5	13.6	90.352	0	323.31	4560
A0A1L8HP78	A0A1L8HP78			4318800000	57	33.453	33.6056	33.4135	41	41	19	41.9	41.9	25.6	53.805	0	126.61	5188
Q6NRG9	Q6NRG9	man2c1	Alpha-mannosidase	4290200000	74	30.3355	30.4364	30.63	9	9	9	11	11	11	98.902	0	31.377	5019
A0A1L8F8M1	A0A1L8F8M1			4289300000	92				5	5	5	8.1	8.1	8.1	56.379	0	5.4562	4811
Q6DDK9	Q6DDK9	snx3		4284400000	88	30.2293	30.1962	30.6046	16	7	7	39.3	26.6	26.6	27.853	0	57.545	4246
Q6PAA5;Q3B8D3;Q6AZF3;A0A1L8HGA9	Q3B8D3	eif4h		4267800000	86	29.4799	30.9845	29.6722	6	6	6	45.4	45.4	45.4	21.466	0	32.431	3535
[truncated: 2,244 more rows]
