# Supplementary material for: Profiling ubiquitin signalling with UBIMAX reveals DNA damage- and SCFβ-Trcp1-dependent ubiquitylation of the actin-organizing protein Dbn1
Source: Nat Commun. 2023 Dec 14;14:8293. doi: 10.1038/s41467-023-43873-0 (PMC10721886; doi:10.1038/s41467-023-43873-0)
Supplement: Supplementary file 6 — Supplementary Data 3 [file 41467_2023_43873_MOESM6_ESM.xlsx]

## Sheet: Supp Data 3_DPC UBIMAX
Protein and gene information					ssDNA-DPC / DNA			SSB-DPC / DNA			ssDNA-DPC / noDNA			SSB-DPC / noDNA			ssDNA-DPC / ssDNA-DPC + Ub E1i			SSB-DPC / SSB-DPC + Ub E1i			DNA / ssDNA-DPC + Ub E1i			DNA / SSB-DPC + Ub E1i			noDNA / ssDNA-DPC + Ub E1i			noDNA / SSB-DPC + Ub E1i			Abundance values (LFQ, N=3/3 filtered, imputed)
Protein IDs	Major protein ID	Gene names	Protein names		Ratio (log2)	p-value (-log10)	q-value (permutation-based FDR @ s0=0.1)	Ratio (log2)	p-value (-log10)	q-value (permutation-based FDR @ s0=0.1)	Ratio (log2)	p-value (-log10)	q-value (permutation-based FDR @ s0=0.1)	Ratio (log2)	p-value (-log10)	q-value (permutation-based FDR @ s0=0.1)	Ratio (log2)	p-value (-log10)	q-value (permutation-based FDR @ s0=0.1)	Ratio (log2)	p-value (-log10)	q-value (permutation-based FDR @ s0=0.1)	Ratio (log2)	p-value (-log10)	q-value (permutation-based FDR @ s0=0.1)	Ratio (log2)	p-value (-log10)	q-value (permutation-based FDR @ s0=0.1)	Ratio (log2)	p-value (-log10)	q-value (permutation-based FDR @ s0=0.1)	Ratio (log2)	p-value (-log10)	q-value (permutation-based FDR @ s0=0.1)	noDNA_02	noDNA_03	noDNA_04	DNA_01	DNA_02	DNA_03	ssDNA-DPC_02	ssDNA-DPC_03	ssDNA-DPC_04	SSB-DPC_01	SSB-DPC_02	SSB-DPC_03	ssDNA-DPC + Ub E1i_02	ssDNA-DPC + Ub E1i_03	ssDNA-DPC + Ub E1i_04
Q63ZH6;A0A1L8GV36	Q63ZH6	dbn1	LOC494829 protein		5.62955	3.12295	0				4.76512	4.95898	0				5.34628	4.44419	0	0.426665	0.624915	0.797238	-0.283263	0.180792	1	-0.189638	0.22181	1	0	-4.34e-08	1	0	-4.34e-08	1	30800000	29000000	28300000	7294917	20900000	27400000	1000000000	753000000	672000000	41500000	20200000	18000000	26900000	14200000	19700000
A0A1L8GXV0;A0A1L8GXY9;A0A1L8GXU7;A0A1L8GXW8;A0A1L8GXU9	A0A1L8GXU7	dbn1	ADF-H domain-containing protein		3.62643	2.15	0				3.37128	2.61284	0.02184				3.09934	3.05332	0.00356364	-0.650518	0.0949528	1	0	-4.34e-08	1	0	-4.34e-08	1	0	-4.34e-08	1	0	-4.34e-08	1	30600000	10700000	15900000	34800000	12600000	6957019	162000000	243000000	147000000	12200000	56900000	17100000	22000000	31100000	13300000
A0A1L8G793	A0A1L8G793	aplf	aprataxin and PNKP like factor L homeolog		2.66622	2.99924	0				2.41387	2.40516	0.0182				2.86631	2.14159	0.00686667	0	-4.34e-08	1	0	-4.34e-08	1	0	-4.34e-08	1	0	-4.34e-08	1	0	-4.34e-08	1	56000000	26100000	26200000	20000000	31200000	36400000	223000000	174000000	149000000	37800000	15400000	48000000	54300000	10800000	25500000
Q2NLA7;P31669;Q566G1	P31669	parp1	Poly [ADP-ribose] polymerase 1 (PARP-1) (EC 2.4.2.30) (ADP-ribosyltransferase diphtheria toxin-like 1) (ARTD1) (DNA ADP-ribosyltransferase PARP1) (EC 2.4.2.-) (NAD(+) ADP-ribosyltransferase 1) (ADPRT 1) (Poly[ADP-ribose] synthase 1) (Protein poly-ADP-ribosyltransferase PARP1) (EC 2.4.2.-) (Fragment)		2.19772	1.66159	0.01092	1.00224	0.776341	0.1052	2.84571	2.00573	0.01092	1.65023	1.27217	0.0429538	1.8022	2.58984	0.00616727	1.3184	1.779	0.0284482	-0.395513	0.132128	1	0.316163	0.493304	0.851258	-1.0435	0.0332914	0.992973	-0.331827	0.165285	1	30500000	110000000	79400000	48100000	160000000	133000000	672000000	387000000	380000000	223000000	256000000	144000000	116000000	118000000	170000000
A0A1L8GBX2;B9UR70;A0A1L8G5E0	B9UR70	kif13b	Kinesin 13B		1.84201	1.82107	0.0121333				2.11035	2.30116	0.0156				1.60112	2.63307	0.00605714	-0.614854	0.120107	1	0	-4.34e-08	1	-0.732904	0.103342	1	0	-4.34e-08	1	-1.00124	0.0632344	1	27200000	19900000	12900000	14000000	23800000	36600000	109000000	66500000	77500000	33800000	15700000	29400000	29000000	32700000	21300000
Q6DKE3;Q6PH89;Q5HZZ9;Q6INC9;A0A1L8HM97;A0A1L8GRZ1;A0A1L8H1L4;Q6GM74;P70094;P06898	Q6PH89	hist1h2am	Histone H2A		1.70397	3.07613	0				1.91037	3.11624	0.0364				4.4711	3.4395	0	1.59933	1.34023	0.0902417	2.76713	2.73422	0.0035234	1.27494	1.12003	0.157831	2.56073	2.58491	0.0160762	1.06854	0.968698	0.252351	114000000	101000000	85800000	102000000	120000000	123000000	473000000	324000000	344000000	144000000	162000000	128000000	22200000	23900000	9107814
A0A1L8HDB4;Q01588;Q6NRZ5	Q01588	rpa1	Replication protein A 70 kDa DNA-binding subunit (RP-A p70) (Replication factor A protein 1) (RF-A protein 1) (Single-stranded DNA-binding protein)		1.16909	3.90583	0	1.3248	4.90068	0	1.20929	4.05578	0.0546	1.365	5.20359	0	1.10825	4.04485	0.00379355	1.22866	4.69895	0.00528	-0.0608374	0.0709191	1	-0.0961399	0.0404376	1	-0.101037	0.0191208	1	-0.13634	0.0137288	1	1300000000	1260000000	1320000000	1310000000	1390000000	1290000000	3220000000	3050000000	2720000000	3420000000	3430000000	3160000000	1460000000	1330000000	1370000000
A0A1L8I0N6;Q5FWP4;A0A1L8HQH5	Q5FWP4	chfr	E3 ubiquitin-protein ligase CHFR (EC 2.3.2.27) (Checkpoint with forkhead and RING finger domains protein) (RING-type E3 ubiquitin transferase CHFR)		1.04718	4.51876	0	0.764137	2.72952	0.00985454	0.845653	1.81465	0.0114526	0.562606	1.1625	0.115271	3.7296	3.63596	0	3.42428	3.81807	0.003475	2.68242	3.0731	0.00435789	2.66014	3.45736	0.00194667	2.88395	2.96493	0.01148	2.86168	3.23225	0.00950345	161000000	225000000	138000000	139000000	154000000	154000000	308000000	311000000	301000000	229000000	285000000	246000000	29700000	14200000	29500000
Q6GNY0;A0A1L8GE59;O42242	O42242	ntf2	Nuclear transport factor 2 (NTF-2) (p10)		1.04592	2.41247	0				0.768506	2.33906	0.006825				0.613816	2.373	0.0186227	0.230967	0.691787	0.797901	-0.432103	0.0251544	1	-0.6985	0.0174392	1	-0.15469	0.108695	1	-0.421087	0.04618	1	64200000	83500000	62800000	71800000	47700000	55200000	118000000	122000000	115000000	109000000	102000000	117000000	65200000	82900000	85900000
Q8UW77;A0A1L8EKG3;A0A1L8GCC4	Q8UW77	mapre1	XEB1B (XEB1B protein)		1.00522	0.962769	0.0737032				1.83404	0.8135	0.0989128				0.727873	2.9387	0.00666471	0.552362	1.03377	0.357788	-0.277349	0.157167	1	-0.461077	0.104801	1	-1.10617	0.0837112	1	-1.2899	0.0682178	1	11700000	111000000	93600000	127000000	119000000	44800000	185000000	172000000	173000000	220000000	213000000	119000000	93700000	109000000	119000000
Q6PH88	Q6PH88	abhd14b	MGC68600 protein		0.796424	2.14213	0.0091				0.76307	2.01699	0.0128				0.546873	2.01989	0.0422054	-0.0654265	0.195202	1	-0.249551	0.0557152	1	-0.723853	0.00446154	1	-0.216197	0.0735652	1	-0.6905	0.00564861	1	36500000	46000000	32900000	37900000	43400000	31300000	70800000	65100000	58500000	66800000	58000000	52300000	37700000	46000000	49900000
Q8AVC0	Q8AVC0	shmt1	Serine hydroxymethyltransferase (EC 2.1.2.1)		0.743186	1.90632	0.0136				0.556753	2.38728	0.0120889				0.496633	2.18151	0.0371074	0.273114	1.09342	0.458383	-0.246553	0.0693531	1	-0.396493	0.0250142	1	-0.0601203	0.187609	1	-0.210059	0.0425085	1	211000000	173000000	176000000	172000000	130000000	194000000	282000000	272000000	266000000	255000000	305000000	225000000	167000000	218000000	199000000
A0A1L8ERQ1	A0A1L8ERQ1	krt17	IF rod domain-containing protein		0.716705	0.837198	0.161723				0.0861664	0.302569	0.734617				2.73065	1.93889	0.0100603	0.745167	0.522604	0.882238	2.01394	1.41928	0.0628327	1.14179	0.979302	0.248833	2.64448	1.90238	0.0254866	1.77233	1.55433	0.0549	98300000	104000000	90800000	38000000	70800000	93500000	111000000	90300000	111000000	118000000	93000000	10000000	23000000	5549568	29900000
A2VD69;A0A1L8FNS5	A2VD69	gbp1	LOC100037176 protein		0.715469	2.08508	0.0155429	0.401703	1.67829	0.041525	0.861706	2.64269	0.0084	0.54794	2.71609	0.00774286	1.05324	3.02495	0.00628148	0.85725	4.56466	0.0083282	0.337773	1.35286	0.323965	0.455547	2.04672	0.055556	0.191536	0.975117	0.737441	0.30931	1.91301	0.148562	1360000000	1140000000	1270000000	1310000000	1610000000	1260000000	2450000000	2440000000	1990000000	1820000000	1820000000	1860000000	1130000000	957000000	1230000000
Q7ZZX6;A0A1L8GYZ5	Q7ZZX6	mapk12	Mitogen-activated protein kinase (EC 2.7.11.24)		0.705264	1.70234	0.0243333				1.04399	0.927275	0.0926105				0.537917	2.12678	0.0343695	-0.169985	0.202325	1	-0.167347	0.125087	1	-0.264746	0.111847	1	-0.506075	0.0976072	1	-0.603474	0.0865858	1	55500000	17100000	45700000	55100000	45300000	35300000	70100000	74500000	73000000	83300000	32700000	39300000	56200000	41900000	52900000
A0A1L8GTQ4;A0A1L8GPS5	A0A1L8GTQ4	gdi2	Rab GDP dissociation inhibitor		0.670777	1.08907	0.07252				0.42089	0.996573	0.135191				0.860196	1.74403	0.0372917	0.362974	1.12254	0.383711	0.189419	0.48109	1	-0.17726	0.156567	1	0.439306	0.876621	0.595102	0.0726268	0.412623	0.889288	162000000	104000000	113000000	126000000	69900000	129000000	168000000	162000000	168000000	151000000	184000000	126000000	62400000	114000000	108000000
A0A1L8HN54;Q6NTZ8;Q5HZM2;A0A1L8HWF0	Q6NTZ8	sgta	MGC81394 protein		0.667794	0.420184	0.536302	0.71839	0.441221	0.342597	0.180623	0.598322	0.548611	0.23122	0.456265	0.522297	1.00274	1.88859	0.0192213	1.23031	1.68263	0.0367091	0.334941	0.475176	1	0.511918	0.567311	0.751487	0.822112	1.58299	0.0766125	0.999088	1.51489	0.0715028	38200000	49700000	41900000	53900000	44100000	12200000	54200000	46900000	45600000	65600000	44500000	44100000	20800000	35800000	19400000
Q8UW78;Q7ZXK1;A0A1L8ERJ0	Q8UW78	mapre1	XEB1A		0.64227	2.42016	0.00992727				0.59395	1.81257	0.0278				0.616584	2.96068	0.00782778	0.195279	0.699538	0.803843	-0.0256869	0.235291	1	-0.404601	0.00573435	1	0.0226339	0.351488	1	-0.35628	0.0183289	1	1140000000	855000000	868000000	999000000	951000000	808000000	1350000000	1530000000	1410000000	1780000000	1340000000	1120000000	880000000	895000000	1030000000
Q6AZR6;A0A1L8GNA8;Q9W626	Q6AZR6	ku70	LOC398357 protein		0.639313	1.03959	0.0903176				0.84968	2.46022	0.0078				0.627686	3.43697	0.00719365	0.25106	1.13529	0.464706	-0.0116266	0.288121	1	-0.17588	0.149571	1	-0.221994	0.0413522	1	-0.386247	0.0133781	1	362000000	273000000	281000000	359000000	487000000	246000000	577000000	546000000	515000000	547000000	413000000	463000000	337000000	347000000	377000000
A0A1L8EMY5;Q6PI79;A0A1L8EY07;A0A310TSG7;Q92133;A0A310TTQ1;A0A1L8G0S1;P84233;P02302;Q92132;Q92134;Q92135;A0A1L8F8H0;Q569M3-2;Q569M3	P84233	h3c14	Histone H3.2		0.596837	1.23505	0.056896	-0.0331504	0.0507012	0.92301	1.24802	2.32344	0.00992727	0.618037	1.33041	0.0912593	2.29354	3.42248	0.004704	2.57303	4.0961	0.00370667	1.6967	3.08711	0.00376364	2.60618	4.40719	0	1.04551	2.36953	0.0232984	1.95499	4.03306	0.0147467	1230000000	1080000000	899000000	1660000000	1980000000	1400000000	3090000000	2560000000	2020000000	2030000000	1590000000	1340000000	652000000	462000000	449000000
Q801R1;Q0IH85;Q9DE27;A0A1L8FH58;A0A1L8FH77;A0A1L8FH57;A0A1L8FH67	Q9DE27	ruvbl2	RuvB-like 2 (EC 3.6.4.12) (Reptin)		0.58982	1.72224	0.0279				0.35391	1.49219	0.0825514				0.45997	2.22072	0.0428714	0.225239	1.25707	0.444776	-0.12985	0.121343	1	-0.44603	0.00841344	1	0.10606	0.636987	1	-0.210121	0.0219447	1	224000000	195000000	179000000	198000000	173000000	140000000	237000000	271000000	255000000	309000000	240000000	261000000	195000000	163000000	197000000
A0A1L8HSA2;P23787	P23787	p97	Transitional endoplasmic reticulum ATPase (TER ATPase) (EC 3.6.4.6) (15S Mg(2+)-ATPase p97 subunit) (p97) (Valosin-containing protein) (VCP)		0.567444	2.33411	0.0145067	0.944434	3.37454	0	0.640096	1.94577	0.01688	1.01709	2.76163	0.02168	1.59287	4.28679	0	1.56872	3.9046	0.006576	1.02543	4.35787	0.0033697	0.624282	2.64639	0.0142927	0.952774	3.13314	0.0146783	0.551629	1.96797	0.0599333	8790000000	7220000000	6800000000	8030000000	8280000000	7530000000	13300000000	11500000000	10700000000	16600000000	15600000000	13800000000	3920000000	3670000000	4130000000
A0A1L8FDX2;Q7ZWN5	Q7ZWN5	tpi1	Triosephosphate isomerase (TIM) (EC 5.3.1.1) (Methylglyoxal synthase) (EC 4.2.3.3) (Triose-phosphate isomerase)		0.566423	1.91431	0.0187059				0.425166	1.41462	0.0759176				0.40809	2.6913	0.02648	0.245076	1.33341	0.402545	-0.158333	0.0648076	1	-0.329064	0.011023	1	-0.0170765	0.262061	1	-0.187807	0.0505282	1	1060000000	964000000	783000000	971000000	731000000	840000000	1340000000	1190000000	1210000000	1440000000	1240000000	1100000000	890000000	946000000	985000000
Q6DE60;Q7T2T2	Q6DE60	cap1	Adenylyl cyclase-associated protein		0.518209	1.43657	0.0449091				0.534533	1.76743	0.0518154				0.47926	2.67117	0.0188267	0.24387	0.836849	0.653338	-0.0389493	0.22583	1	-0.18446	0.0751789	1	-0.0552731	0.173978	1	-0.200783	0.044168	1	669000000	657000000	525000000	738000000	627000000	516000000	984000000	866000000	824000000	1060000000	813000000	674000000	658000000	613000000	642000000
A0A1L8I3S6	A0A1L8I3S6	vcp			0.502209	1.25819	0.0738	0.83239	1.83647	0.0114105	0.625099	1.24022	0.0685161	0.95528	1.73622	0.0291789	1.60158	3.61922	0.00405517	1.49504	3.07739	0.00943478	1.09937	3.04692	0.00548235	0.662647	1.97559	0.0394194	0.976477	2.33325	0.0257625	0.539757	1.40033	0.153539	594000000	438000000	376000000	588000000	498000000	431000000	797000000	762000000	590000000	1070000000	908000000	736000000	250000000	212000000	243000000
Q6AZU7;Q6GQB7;A0A1L8EL78;P46470	P46470	psmc5	26S proteasome regulatory subunit 8 (26S proteasome AAA-ATPase subunit RPT6) (Proteasome 26S subunit ATPase 5) (SUG1 homolog) (xSUG1)		0.495657	1.02593	0.144303				0.525227	2.0407	0.0248727				0.490651	3.17065	0.0115487	0.229317	1.22938	0.448117	-0.00500615	0.29409	1	-0.333043	0.0582062	1	-0.0345764	0.219329	1	-0.362613	0.0161541	1	290000000	225000000	243000000	272000000	324000000	190000000	370000000	362000000	351000000	404000000	375000000	357000000	267000000	268000000	237000000
Q9PSX0;Q91384	Q9PSX0	aldoc	Fructose-bisphosphate aldolase (EC 4.1.2.13)		0.462596	1.2452	0.0855625				0.445419	1.43259	0.0735				0.429736	2.44899	0.0335885	0.221544	0.692878	0.799011	-0.0328598	0.236783	1	-0.182943	0.111614	1	-0.0156835	0.259918	1	-0.165766	0.110403	1	5710000000	5670000000	4460000000	6400000000	4590000000	4740000000	7390000000	7730000000	6370000000	8350000000	7080000000	5460000000	5370000000	5280000000	5260000000
A0A1L8EVE5;Q6DDS9;Q9W627	Q6DDS9	ku80	X-ray repair cross-complementing protein 5 (EC 3.6.4.-)		0.455357	2.16086	0.0230526				0.379924	1.74316	0.0694759				0.444366	2.58617	0.0215798	0.12967	0.610733	0.90164	-0.0109901	0.254971	1	-0.0138334	0.272267	1	0.064443	0.61306	1	0.0615997	0.446941	0.880751	641000000	610000000	542000000	540000000	613000000	546000000	772000000	842000000	717000000	691000000	548000000	644000000	537000000	592000000	583000000
A0A1L8F9H4;Q7SYS3	Q7SYS3	psmc1	Pros26.4-prov protein		0.450364	1.04114	0.154547				0.627387	1.71388	0.035856				0.628714	1.88291	0.044846	0.304277	2.50107	0.0942	0.17835	0.632198	1	-0.144373	0.110158	1	0.00132688	0.303334	1	-0.321397	0.0137353	1	1860000000	1620000000	1390000000	2090000000	2010000000	1440000000	2890000000	2390000000	2230000000	2560000000	2580000000	2320000000	1800000000	1320000000	1750000000
Q7ZTK6;A0A1L8FKY3;Q91993;Q6GMF1;A0A1L8FA78;Q6DCD3;P02827	Q91993	hsc70.II	Heat shock cognate 70.II (Heat shock cognate 70.II protein)		0.435324	1.48886	0.0592667	0.37918	1.22707	0.0944651	1.05642	2.71441	0.01365	1.00027	2.52781	0.01084	2.16985	3.78177	0	2.16517	3.76267	0.0048	1.73452	3.69599	0.00213846	1.78599	3.81775	0.00208571	1.11343	2.86975	0.014298	1.1649	3.00498	0.0107923	2660000000	2260000000	2230000000	3980000000	3520000000	3480000000	5640000000	5050000000	4240000000	5300000000	5100000000	3970000000	1340000000	1020000000	967000000
A0A1L8G0X3;A0A1L8G7C5;A0A1L8G0S8;P62799;A0A310U368;Q92130;A0A1L8FQA5;A0A1L8FQ56;P02281;A0A310TML1;A0A1L8G6Z0;Q92131;Q6B827	P62799	h4c1	Histone H4		0.423104	1.16084	0.135989	0.488413	1.58348	0.0368	0.61599	1.41414	0.0704593	0.681299	1.72568	0.0419833	1.54093	3.46085	0.00326667	1.22662	2.93791	0.00964286	1.11783	3.45331	0.0036	0.738203	2.22472	0.018	0.924943	2.64608	0.0223214	0.545317	1.57604	0.10547	936000000	694000000	698000000	882000000	978000000	784000000	1420000000	1130000000	1010000000	1340000000	1320000000	1060000000	423000000	365000000	429000000
B7ZR28;A0A1L8GFV8;P06180;A0A1L8GFM0;Q6DDS8	P06180	nasp	Histone-binding protein N1/N2		0.390207	0.859669	0.221635				0.326234	1.19425	0.135698				0.713473	2.06834	0.0188208	0.315957	0.874665	0.584522	0.323266	0.903467	0.610216	-0.0863698	0.201714	1	0.387239	1.3567	0.297126	-0.0223974	0.262392	0.976867	702000000	755000000	622000000	815000000	678000000	522000000	870000000	973000000	767000000	1110000000	840000000	715000000	428000000	595000000	579000000
F8WKR8;B7ZS70;Q9DF50	Q9DF50	clspn	Claspin (xClaspin)		0.388167	0.661002	0.346823	-1.38368	2.21449	0.01084	2.13028	2.93089	0.0273	0.358426	0.639109	0.324915	1.71103	1.93557	0.0148	-0.305243	0.0905631	1	1.32287	1.72558	0.0271473	1.07844	2.29996	0.012827	0	-4.34e-08	1	0	-4.34e-08	1	20100000	24200000	19300000	82400000	61900000	69100000	125000000	88900000	71000000	24400000	37100000	21900000	37800000	37500000	15900000
A0A1L8I1A6	A0A1L8I1A6	trafd1	TRAF-type zinc finger domain-containing protein 1-like		0.342777	0.971653	0.219156	1.33281	3.69875	0	0.109511	0.266186	0.752796	1.09954	3.39602	0.0361333	4.42828	2.91937	0.00345882	6.10035	5.035	0	4.0855	2.80505	0.00403902	4.76755	4.50271	0	4.31877	2.89517	0.010637	5.00081	4.5882	0.00906667	573000000	685000000	551000000	446000000	540000000	553000000	661000000	752000000	547000000	1250000000	1270000000	1340000000	55600000	12800000	38200000
A0A1L8ELN9;A0A1L8ESZ1;Q498K9;Q68FI1	Q498K9	lsm14b	Protein LSM14 homolog B-B (RNA-associated protein 42) (xRAP42) (RNA-associated protein 55B-B) (RAP55B-B)		0.329794	0.248641	0.784857				0.118919	0.21199	0.763233				1.99029	2.7571	0.003392	0.650626	1.04697	0.320517	1.6605	1.59428	0.0317677	0.511585	0.622339	0.696346	1.87137	2.46209	0.014637	0.72246	1.04628	0.24563	83800000	82800000	55400000	86100000	30700000	93700000	87600000	80300000	70000000	66600000	69600000	71500000	27700000	21200000	13300000
A0A1L8F0I3	A0A1L8F0I3	atxn3	Josephin domain-containing protein		0.323556	0.273391	0.789089	1.12287	1.39243	0.0198727	0.35451	0.343808	0.60478	1.15383	1.67217	0.0252222	1.40138	1.90961	0.017419	2.05855	2.80565	0.0085098	1.07782	2.06409	0.0188354	0.93568	1.65144	0.051302	1.04687	2.65548	0.0196218	0.904727	1.9569	0.0401231	181000000	125000000	131000000	211000000	132000000	115000000	316000000	147000000	134000000	407000000	361000000	223000000	74300000	63400000	71600000
Q6P704;Q6INJ6;Q9DG03	Q6P704	ufd1	MGC68571 protein		0.311076	0.614939	0.438552				0.60659	2.70694	0.00728				0.629283	2.29178	0.0190382	0.548063	1.54391	0.131279	0.318207	0.842636	0.682906	0.067606	0.385473	0.937097	0.0226936	0.352689	1	-0.227907	0.0694226	1	111000000	101000000	121000000	177000000	136000000	103000000	164000000	178000000	163000000	219000000	168000000	183000000	90800000	117000000	122000000
Q9PWG8	Q9PWG8		Coronin		0.28409	1.16621	0.194482				0.34145	1.61861	0.0804114				0.462957	2.97375	0.0172141	0.21693	0.835258	0.690472	0.178867	1.15927	0.660213	-0.00776672	0.288488	1	0.121506	1.04767	0.880327	-0.0651271	0.203314	1	149000000	154000000	175000000	154000000	189000000	155000000	202000000	186000000	217000000	183000000	196000000	200000000	148000000	148000000	143000000
O42587;Q7ZWL9;O42586	O42587	psmc3	26S proteasome regulatory subunit 6A-A (26S proteasome AAA-ATPase subunit RPT5-A) (Proteasome 26S subunit ATPase 3-A) (Tat-binding protein 6) (TBP-6)		0.281634	1.56368	0.138633	0.430634	2.81717	0.0120444	0.293694	0.843284	0.282511	0.442694	1.38065	0.104775	0.771344	3.24049	0.00755333	0.641024	3.67847	0.010381	0.48971	2.77421	0.0209333	0.21039	1.71403	0.28763	0.47765	1.69745	0.121454	0.19833	0.86907	0.523959	585000000	421000000	445000000	506000000	490000000	453000000	642000000	575000000	547000000	673000000	653000000	626000000	353000000	316000000	365000000
A0A1L8ELU5;Q8JHV9;A0A1L8ET26;A0A1L8ET49;A9ULZ2	Q8JHV9	birc7	Baculoviral IAP repeat-containing protein 7-A (EC 2.3.2.27) (E3 ubiquitin-protein ligase EIAP-A) (Embryonic/Egg IAP) (xEIAP/XLX) (Inhibitor of apoptosis-like protein) (IAP-like protein) (RING-type E3 ubiquitin transferase EIAP-A) (XIAP homolog XLX) (XLX)		0.266857	0.695141	0.423256	-0.330612	0.16654	0.714686	0.29912	0.749802	0.335793	-0.298348	0.147989	0.804704	1.82724	2.61789	0.00529811	0.849445	0.722756	0.607899	1.56039	2.63579	0.00499286	1.18006	1.61004	0.0465859	1.52812	2.57206	0.0149132	1.14779	1.56589	0.0599216	59900000	68600000	65100000	64900000	65300000	67500000	63300000	82400000	95600000	18700000	96800000	79600000	15400000	28000000	26000000
Q801P5;A0A1L8HGG5	Q801P5	ube2g1	Ube2g1-prov protein		0.26134	0.555695	0.533029	0.540064	1.69301	0.02616	0.29109	0.435295	0.560811	0.569813	1.0977	0.124697	1.84359	2.30075	0.00697231	1.675	3.15034	0.00876279	1.58225	2.25437	0.0101548	1.13494	2.7723	0.00584828	1.5525	2.0311	0.0259706	1.10519	2.13793	0.02508	59500000	83200000	51200000	70700000	60900000	62500000	94900000	81900000	59600000	109000000	95500000	79800000	13300000	26900000	28000000
A0A1L8GNT9;A0A1L8GH43;A0A1L8GH28;Q6DDZ2	Q6DDZ2	tom1	MGC81354 protein		0.25152	0.66439	0.45162				0.0656961	0.146725	0.851087				0.920016	1.73879	0.0361509	0.351067	0.936969	0.498246	0.668496	1.51542	0.113739	0.386926	1.03613	0.351936	0.85432	1.84358	0.0430353	0.57275	1.43433	0.135285	78000000	81600000	73000000	64400000	74200000	66200000	99700000	78400000	68200000	72900000	59300000	68000000	34500000	37700000	60500000
A0A1L8HQT2	A0A1L8HQT2	trafd1	TRAF-type zinc finger domain containing 1		0.250849	0.289429	0.784715	1.46703	1.90144	0.00774286	-0.24564	0.56058	0.490989	0.970537	2.27844	0.00903333	1.80828	2.19575	0.00656812	2.36119	2.52261	0.00915254	1.55743	1.75538	0.0236093	0.894164	1.09024	0.205885	2.05392	2.45604	0.0152	1.39065	1.78487	0.0399013	91700000	118000000	106000000	55800000	64900000	113000000	76900000	111000000	81200000	221000000	169000000	231000000	24500000	40800000	16100000
A0A1L8HE30;B1WBA1;A1L3M1	A0A1L8HE30	rprc1			0.216792	0.348312	0.751974	0.536126	1.61081	0.0283852	0.412736	0.35908	0.569278	0.73207	0.78301	0.175929	5.09421	3.77117	0	4.42679	3.96411	0	4.87741	3.90574	0	3.89066	3.74559	0	4.68147	3.23739	0.0168941	3.69472	2.94749	0.0110514	1160000000	486000000	489000000	719000000	671000000	861000000	1190000000	790000000	693000000	972000000	1250000000	1040000000	40600000	24800000	16300000
Q6P7J4;A0A1L8G1U3;Q5HZZ2;A0A1L8G7R3	Q5HZZ2	snx5	Sorting nexin		0.212554	0.477821	0.637363				0.493744	1.4101	0.0708				0.76003	2.40501	0.0121266	0.221617	0.949465	0.614077	0.547476	2.14222	0.0320085	-0.0135765	0.27629	1	0.266286	1.7926	0.278062	-0.294767	0.0226982	1	89300000	102000000	87000000	115000000	129000000	95800000	159000000	121000000	115000000	150000000	129000000	120000000	78700000	72300000	79900000
Q8AVE2;Q91624	Q8AVE2	hspa1l	Hsc70 protein		0.202409	0.828621	0.431119	0.15922	0.704273	0.427274	0.881147	2.83205	0.0121333	0.837958	2.90296	0.0154857	1.89001	3.97039	0	1.91503	4.84727	0	1.6876	4.07136	0	1.75581	5.32894	0	1.00886	3.20437	0.0157023	1.07707	4.48451	0.0106	37900000000	41200000000	36000000000	66200000000	59700000000	58200000000	73400000000	77300000000	61700000000	76900000000	65700000000	63300000000	22000000000	18300000000	17000000000
B7ZSB2;A0A1L8HTV8;Q9PVV4	Q9PVV4	pcm1	Pericentriolar material 1 protein (PCM-1) (xPCM-1)		0.197703	0.446056	0.654901				-0.12545	0.792201	0.583384				0.540643	1.95906	0.04832	0.15719	0.80507	0.79313	0.34294	1.00477	0.510499	0.14807	0.575584	0.840177	0.666093	2.39587	0.0322444	0.471223	1.99726	0.0693231	618000000	615000000	580000000	403000000	612000000	456000000	606000000	539000000	520000000	506000000	447000000	507000000	357000000	339000000	456000000
A0A1L8FAF7;Q4KL86	A0A1L8FAF7	dlgap5			0.178619	0.122151	0.866581	-0.842377	0.903267	0.0819902	0.661253	0.921997	0.119	-0.359743	1.31646	0.138747	1.46892	1.52642	0.0453474	0.80821	1.33459	0.132663	1.2903	1.25549	0.144256	1.65059	1.67613	0.0285022	0.807666	1.08193	0.311209	1.16795	1.74604	0.0447859	45900000	50400000	39200000	38400000	107000000	60200000	110000000	58600000	55500000	35000000	32200000	38100000	17200000	20300000	48600000
A0A1L8GYC6	A0A1L8GYC6	ube2n	UBIQUITIN_CONJUGAT_2 domain-containing protein		0.16768	0.51207	0.653335	0.417691	1.13966	0.0949455	-0.0885131	0.231867	0.778418	0.161498	0.382355	0.629567	0.559307	1.67992	0.0751262	0.937527	2.57937	0.0154743	0.391627	1.64141	0.177863	0.519836	3.5843	0.0127657	0.64782	2.27445	0.0346187	0.77603	3.8101	0.0109304	537000000	562000000	489000000	437000000	467000000	424000000	580000000	507000000	417000000	724000000	587000000	485000000	319000000	402000000	299000000
Q7T0R9;A0A1L8EQX4;A2BDB1;A2BD96;Q56A61	Q7T0R9	rps2	Rps2e protein		0.134657	0.295798	0.80087	0.195326	0.288309	0.596229	0.0961539	0.289339	0.741985	0.156823	0.25702	0.725477	1.00106	1.7663	0.0273188	0.863696	1.85801	0.0333609	0.866404	1.55349	0.080804	0.66837	2.05803	0.0312396	0.904907	1.71072	0.0549563	0.706873	2.74564	0.0192299	147000000	155000000	135000000	158000000	117000000	154000000	134000000	157000000	179000000	225000000	138000000	138000000	92300000	51800000	98000000
A0A1L8F9K5;Q00387	Q00387	serpina6	Serine protease inhibitor A6 (Serpin A6) (Estrogen-regulated protein EP45)		0.116522	0.419277	0.792922	0.00895691	0.0194407	0.95762	-0.117094	0.327359	0.709992	-0.22466	0.565635	0.46363	0.672489	2.3719	0.0176289	0.608887	1.76545	0.0682409	0.555967	1.76091	0.0840078	0.59993	1.70659	0.0614435	0.789583	2.0952	0.0341632	0.833546	2.03398	0.0403093	1300000000	1500000000	1070000000	927000000	1160000000	1190000000	1220000000	1180000000	1130000000	1120000000	954000000	1220000000	873000000	728000000	631000000
Q5XHJ8;P14885	Q5XHJ8	gsn	LOC397895 protein		0.109807	0.307786	0.798568	0.633224	2.03996	0.01084	0.0918732	0.234887	0.76825	0.61529	1.90016	0.0353818	0.750093	2.55013	0.009792	1.07116	3.35558	0.00868	0.640287	2.85448	0.0131059	0.437937	2.38933	0.0440625	0.65822	2.71369	0.0253662	0.45587	2.24755	0.0583696	1700000000	1450000000	1380000000	1560000000	1570000000	1340000000	1890000000	1520000000	1430000000	2650000000	2260000000	2040000000	1000000000	874000000	983000000
A0A1L8HT50	A0A1L8HT50		Fibrinogen C-terminal domain-containing protein		0.108193	0.368974	0.806494	-0.0274404	0.0652155	0.917663	0.157996	0.697853	0.539031	0.022363	0.0592757	0.920803	3.59609	2.48437	0.00326154	4.72188	4.01581	0	3.4879	2.41784	0.00527547	4.74932	3.98799	0	3.43809	2.40267	0.0150044	4.69951	3.99831	0.00604444	706000000	776000000	617000000	690000000	843000000	644000000	750000000	817000000	765000000	759000000	626000000	744000000	86500000	25100000	122000000
Q91719;P79957	Q91719	cgl	Cortical granule lectin (Egg cortical granule lectin)		0.0985699	0.311836	0.799461	-0.0589002	0.302516	0.725274	-0.175697	0.534089	0.575447	-0.333167	1.49563	0.130833	3.7665	1.83692	0.0116987	4.16188	2.47935	0.00907407	3.66793	1.80689	0.0164432	4.22078	2.50131	0.00338039	3.94219	1.90232	0.0265935	4.49505	2.59439	0.0119714	745000000	865000000	709000000	600000000	684000000	629000000	590000000	780000000	689000000	657000000	574000000	605000000	122000000	97400000	10600000
A0A1L8G7T6	A0A1L8G7T6	birc6	UBIQUITIN_CONJUGAT_2 domain-containing protein		0.0936902	0.162013	0.873851	0.348033	1.10184	0.114223	-0.0626399	0.0978476	0.878881	0.191703	0.506688	0.516789	4.08057	2.46703	0.00332549	4.18254	4.76639	0	3.98688	2.47933	0.004424	3.83451	4.93551	0	4.14321	2.5321	0.0132	3.99084	4.85867	0.0181333	765000000	629000000	617000000	600000000	648000000	552000000	826000000	627000000	503000000	774000000	886000000	645000000	19500000	25600000	108000000
Q5U4L0	Q5U4L0		LOC100101274 protein		0.0910975	0.438919	0.801209	-0.111872	0.885304	0.491119	0.0734634	0.20043	0.80881	-0.129506	0.447705	0.628767	3.40547	4.45286	0	3.30162	5.56306	0	3.31437	4.43071	0	3.41349	5.38114	0	3.332	4.21012	0	3.43113	4.84824	0.00777143	6060000000	5980000000	4650000000	5110000000	5880000000	5420000000	6380000000	5560000000	5540000000	4990000000	5080000000	5080000000	696000000	537000000	443000000
Q7ZXG5;A0JMV0;A0A1L8HQJ7;A0A1L8HQK4;Q7SY79;Q7ZXG5-10;Q6GQF3;Q6GMC1;A0A1L8G5V1;A0A1L8HX68;P62972;P0CG47-10;A0A1L8HCZ9	P62972	ubb	Polyubiquitin [Cleaved into: Ubiquitin] (Fragment)		0.0898336	0.487308	0.808221	0.309544	1.96909	0.0509455	0.127544	0.58006	0.605249	0.347254	1.76076	0.104207	1.73872	4.60746	0	1.93431	3.24893	0.00730811	1.64889	4.42718	0	1.62477	2.92263	0.00359167	1.61118	4.14598	0.0207636	1.58706	2.84052	0.0119404	121000000000	147000000000	132000000000	135000000000	127000000000	147000000000	149000000000	135000000000	152000000000	176000000000	167000000000	164000000000	48400000000	41400000000	41000000000
Q66J73;A0A1L8F8M2	Q66J73	abcf1	MGC81714 protein		0.0840295	0.397801	0.79725				0.162259	1.68929	0.28154				0.335893	3.14951	0.031732	0.0339572	0.420075	1	0.251863	1.55823	0.358263	-0.176713	0.0261454	1	0.173634	1.82621	0.494275	-0.254943	0.000815262	1	143000000	139000000	131000000	132000000	162000000	144000000	151000000	153000000	159000000	184000000	177000000	146000000	128000000	117000000	121000000
A0A1L8EUL0	A0A1L8EUL0		UBIQUITIN_CONJUGAT_2 domain-containing protein		0.0768592	0.266889	0.830503	-0.110167	0.53058	0.560176	0.375909	1.5749	0.0749091	0.188883	1.04988	0.322979	2.07218	3.10961	0.00286829	1.89585	4.73372	0	1.99532	3.06778	0.00394286	2.00601	4.57525	0	1.69627	2.81795	0.01412	1.70696	4.38907	0.0126462	1230000000	1110000000	1050000000	1420000000	1500000000	1260000000	1650000000	1390000000	1370000000	1380000000	1260000000	1230000000	496000000	285000000	299000000
A0A1L8HVA3	A0A1L8HVA3	alb	Albumin domain-containing protein		0.0749671	0.1557	0.863009				0.309369	1.41776	0.110927				1.05654	2.26561	0.00992432	0.913052	1.07949	0.264072	0.981572	1.83809	0.0274489	0.882786	1.15744	0.169052	0.747171	1.67354	0.0698147	0.648384	0.943807	0.300854	38000000	48200000	41600000	42400000	46000000	63600000	51700000	51800000	54100000	49500000	35700000	74700000	25300000	33500000	19100000
Q3B8I3;A0A1L8FTA2;A0A1L8GQ49	Q3B8I3	rpl7	MGC130910 protein		0.0727469	0.117153	0.866773	-0.211184	0.39529	0.535361	0.14419	0.187737	0.771279	-0.13974	0.181288	0.811191	2.91972	2.97607	0.00294	2.91562	3.66989	0.00292632	2.84698	3.18967	0.003475	3.12681	4.60597	0	2.77553	2.94493	0.0121697	3.05536	3.8769	0.0096	195000000	223000000	142000000	207000000	188000000	185000000	275000000	172000000	177000000	223000000	134000000	154000000	39300000	28700000	17100000
Q7ZYT4	Q7ZYT4	nsfl1c	Nsfl1c protein		0.0684166	0.129828	0.873115	0.125353	0.28258	0.658996	0.59126	1.85558	0.0237913	0.648197	2.23996	0.02135	4.08162	3.13543	0.00435556	4.23298	3.91584	0	4.0132	3.09723	0.00191724	4.10762	3.80146	0	3.49036	2.92216	0.0118759	3.58478	3.69769	0.0137	276000000	273000000	245000000	323000000	372000000	455000000	463000000	401000000	339000000	438000000	453000000	357000000	20400000	45800000	13900000
A0A1L8ERI6;A9UMQ2;B7ZRQ0;A8WH64	A9UMQ2		LOC100137704 protein (Fragment)		0.0521139	0.0980867	0.890477	0.226604	0.370505	0.539566	0.012593	0.0213991	0.973185	0.187084	0.290516	0.687398	3.33124	4.83728	0	3.75872	3.973	0	3.27912	4.14967	0	3.53212	3.87521	0	3.31864	4.13422	0	3.57164	3.87163	0.00544	686000000	980000000	650000000	606000000	715000000	930000000	721000000	747000000	833000000	720000000	813000000	1100000000	70800000	67100000	92700000
A0A1L8FID4;A0A1L8FID1	A0A1L8FID4				0.0470066	0.156291	0.860539				0.0319939	0.104143	0.890189				0.45604	2.54445	0.0218	0.33974	1.54675	0.230301	0.409033	2.16326	0.0770626	0.47084	1.97519	0.0580721	0.424046	2.25175	0.0616688	0.485853	2.03894	0.0633374	362000000	392000000	321000000	319000000	352000000	393000000	366000000	335000000	398000000	327000000	355000000	289000000	269000000	251000000	279000000
Q63ZU1	Q63ZU1	ankrd13a	LOC494736 protein		0.0351308	0.0437717	0.958557	-0.492997	0.844121	0.144218	-0.510869	1.45909	0.0679429	-1.039	2.55889	0.0120444	3.22839	3.34133	0.0028	1.73979	2.68495	0.00947368	3.19326	3.02898	0.00300541	2.23279	2.67102	0.00331539	3.73926	3.53429	0.01696	2.77879	3.35848	0.011024	592000000	781000000	780000000	369000000	463000000	679000000	506000000	556000000	444000000	309000000	356000000	378000000	58500000	33500000	77200000
A0A1L8FZ13;P23403	P23403	rps20	40S ribosomal protein S20 (S22)		0.0322965	0.0435026	0.955538	0.0223268	0.0315202	0.953451	0.0536257	0.093914	0.88337	0.043656	0.0832544	0.899743	2.64861	2.87608	0.00261333	2.24533	3.22208	0.00483529	2.61631	2.87693	0.00385116	2.223	3.17168	0.00153684	2.59498	2.99165	0.0107625	2.20168	3.44008	0.0102074	131000000	125000000	107000000	127000000	148000000	97800000	155000000	126000000	99800000	156000000	111000000	111000000	28800000	12500000	22000000
Q588Y8;Q588Y7;Q4V845;Q7ZTP3;A0A1L8F5A2;A0A1L8FDD6	Q588Y7	xrpn10	26S proteasome subunit (Proteasome subunit xrpn10)		0.0217304	0.0412608	0.964629	0.561837	1.61479	0.0294769	0.258657	0.574468	0.47803	0.798763	1.92236	0.0267059	2.0562	3.50187	0.00452308	3.07324	2.45795	0.00931034	2.03447	3.57978	0.00241739	2.5114	2.15008	0.0117576	1.79754	3.22023	0.0111097	2.27448	1.99204	0.0198118	574000000	469000000	404000000	563000000	647000000	489000000	643000000	612000000	474000000	921000000	718000000	867000000	152000000	155000000	110000000
Q6GQK5	Q6GQK5	sh3glb1	MGC79086 protein		-0.0014534	0.00169141	0.995159	0.0692298	0.0751979	0.878618	0.50245	0.817414	0.171184	0.573133	0.810626	0.172643	1.93878	1.5592	0.0320431	2.40291	2.80244	0.00964444	1.94024	1.51374	0.0396454	2.33368	2.67067	0.003448	1.43633	1.18957	0.181542	1.82977	2.28333	0.01694	133000000	136000000	79700000	158000000	216000000	120000000	191000000	153000000	140000000	208000000	179000000	127000000	102000000	38300000	18600000
A0A1L8GLL5;P18709;B3DLK7;A2BD87;Q3B8A8	P18709	vtga2	Vitellogenin-A2 (VTG A2) [Cleaved into: Lipovitellin I;Lipovitellin II;Phosvitin]		-0.00452042	0.0158632	0.984729	0.14792	0.437294	0.549791	-0.143625	0.651903	0.581611	0.00881576	0.0197771	0.980323	1.32549	7.07056	0	1.41688	3.23429	0.00856364	1.33001	4.10814	0.00252727	1.26896	3.14816	0.00366809	1.46912	4.18964	0.0163143	1.40806	3.28923	0.0108683	8870000000	10100000000	7970000000	7300000000	8010000000	9150000000	8140000000	8040000000	8100000000	8110000000	8600000000	10400000000	3240000000	3290000000	3160000000
A0A1L8GFH3	A0A1L8GFH3				-0.00936381	0.0367062	0.965301	0.121197	0.377216	0.597192	-0.19613	2.04926	0.141472	-0.0655696	0.230811	0.825943	1.40816	5.35179	0	1.32001	2.77071	0.00962581	1.41753	4.17497	0.00327059	1.19881	2.68172	0.00574915	1.60429	5.17425	0	1.38558	3.03619	0.011693	1270000000	1360000000	1240000000	1030000000	1100000000	1260000000	1140000000	1120000000	1110000000	1200000000	1100000000	1400000000	413000000	451000000	405000000
Q7ZSY1	Q7ZSY1	lgals3	Galectin		-0.0148201	0.0402181	0.952436	-0.268873	0.547442	0.377888	0.0460231	0.164576	0.869597	-0.20803	0.431349	0.546385	0.990623	3.51366	0.00245	0.99705	1.8219	0.0322824	1.00544	3.02057	0.00508364	1.26592	2.36912	0.0120986	0.9446	3.14441	0.014366	1.20508	2.3468	0.0182338	212000000	177000000	214000000	220000000	231000000	180000000	218000000	213000000	191000000	206000000	188000000	135000000	116000000	96300000	100000000
B3DLM0;A0A1L8F7I4;A0A1L8F2P3	B3DLM0	acsl4	LOC100174803 protein		-0.0152295	0.0524628	0.961477	-0.152633	0.338317	0.589583	-0.0846965	0.47866	0.709414	-0.2221	0.563026	0.465082	0.510651	1.7697	0.0718812	0.51536	1.54284	0.132905	0.52588	1.8191	0.0832634	0.667993	2.68587	0.0149013	0.595347	2.11377	0.0440723	0.73746	3.15682	0.0125655	96700000	93900000	100000000	101000000	86700000	89500000	97800000	94000000	82900000	71300000	105000000	76300000	78100000	59800000	56400000
Q5MMR9;Q4VQ79;Q5XHK1;Q4V873;Q3B8L3	Q4VQ79	smarca4	Brg1		-0.0189158	0.0387193	0.957542				-0.186073	1.1405	0.331818				0.419373	1.84631	0.0883594	0.12887	0.49562	0.957944	0.438289	1.29758	0.282193	0.352482	0.820381	0.530412	0.605446	2.1595	0.0413317	0.51964	1.23836	0.19631	73000000	75300000	86400000	62000000	87300000	61900000	69400000	66900000	69300000	61500000	55100000	62100000	43700000	52700000	58600000
Q92140;A0A1L8GR14;Q8AVH9;A0A1L8GQL8	Q92140	ppp2cb	Serine/threonine-protein phosphatase (EC 3.1.3.16)		-0.01964	0.0373961	0.950288	-0.614537	1.17969	0.0593529	0.0202637	0.0426532	0.955763	-0.574633	1.15756	0.118764	0.714211	2.04773	0.0204082	0.222353	0.731141	0.774202	0.73385	2.0125	0.0277573	0.83689	2.53598	0.0130027	0.693947	2.04495	0.041635	0.796986	2.66022	0.0179576	518000000	609000000	468000000	521000000	648000000	474000000	524000000	623000000	470000000	292000000	468000000	326000000	368000000	351000000	269000000
Q7SZF6;A0A1L8GLT4;P19011	Q7SZF6	vtgb1	Vitellogenin B1		-0.0252927	0.0914384	0.932336	0.139121	0.509514	0.539605	-0.224333	1.23241	0.233522	-0.05992	0.213263	0.837212	1.47737	6.10092	0	1.58987	4.12005	0.00502857	1.50267	4.35924	0	1.45075	3.7855	0.00171765	1.70171	4.85049	0.00735	1.64979	4.14354	0.0130118	9240000000	10400000000	8650000000	7410000000	8050000000	9240000000	8420000000	7820000000	7940000000	8610000000	8540000000	10000000000	2910000000	2860000000	2910000000
A0A1L8ET21;A0A1L8ELK5;Q7ZXD6;Q6GN67	Q6GN67	adrm1	Proteasomal ubiquitin receptor ADRM1-A (Oocyte membrane protein)		-0.0342801	0.177588	0.878647	0.0431671	0.228911	0.808887	0.00768661	0.0400545	0.972927	0.0851339	0.575361	0.68455	2.72701	1.66019	0.0186198	2.97973	1.64777	0.025679	2.76129	1.67589	0.0232753	2.93656	1.62941	0.0244449	2.71932	1.65727	0.0347077	2.8946	1.61215	0.0400494	234000000	212000000	223000000	247000000	222000000	221000000	239000000	223000000	211000000	228000000	254000000	228000000	108000000	11500000	31200000
A0A1L8ETK7;Q7ZX24	Q7ZX24	hgs	MGC68804 protein		-0.0414473	0.0481844	0.949584	-0.559146	0.907521	0.107487	-0.0167472	0.0226434	0.979438	-0.534446	1.05376	0.142497	2.80758	2.31619	0.00742951	1.12093	1.08312	0.239015	2.84903	2.36586	0.00593684	1.68008	1.50767	0.0479287	2.82433	2.41101	0.014584	1.65538	1.52709	0.0596667	287000000	223000000	257000000	296000000	295000000	198000000	304000000	281000000	185000000	235000000	147000000	156000000	21000000	28800000	76300000
A0A1L8GT53;Q498L2;A0A1L8H0B7	Q498L2	sltm	SAFB-like transcription modulator		-0.0431232	0.169774	0.853485	0.121923	0.999445	0.430291	-0.0839272	0.202397	0.801005	0.0811195	0.226385	0.808247	3.89732	3.14849	0.0042	4.6655	4.99631	0	3.94044	3.18315	0.00205926	4.54358	4.9281	0	3.98125	3.14602	0.01436	4.58438	4.65527	0.01088	359000000	402000000	291000000	340000000	356000000	319000000	364000000	325000000	298000000	382000000	370000000	353000000	12800000	20400000	41000000
A0A1L8GZX1	A0A1L8GZX1	vps13c			-0.0432434	0.346319	0.870214				0.0835927	0.567742	0.704297				0.27267	2.28776	0.120869	0.112502	0.643149	0.904207	0.315914	3.38951	0.0328632	0.263266	1.95322	0.169004	0.189077	1.93025	0.422392	0.13643	1.05715	0.54901	2760000000	2590000000	2500000000	2830000000	2910000000	2840000000	2970000000	2680000000	2680000000	2260000000	2980000000	2530000000	2370000000	2200000000	2330000000
A0A1L8FHM7;A0A1L8FHL3	A0A1L8FHL3		UBR-type domain-containing protein		-0.0475699	0.17034	0.866689	0.0821266	0.284913	0.71527	-0.176353	0.846428	0.44357	-0.0466563	0.161841	0.876464	0.214704	1.36456	0.322646	0.389947	1.90441	0.117056	0.262274	2.3484	0.16801	0.30782	2.36787	0.0888192	0.391057	3.70876	0.0310535	0.436603	3.3892	0.0262028	794000000	847000000	803000000	797000000	707000000	734000000	689000000	818000000	665000000	714000000	908000000	757000000	620000000	638000000	606000000
Q6DE17;Q6VQR3	Q6DE17	brap	LOC403394 protein		-0.052983	0.25958	0.870133	0.189483	1.34896	0.223187	-0.213672	0.854107	0.37099	0.028794	0.0973405	0.888922	2.1169	3.66729	0.00294	2.31396	2.76661	0.00904167	2.16988	3.6685	0.003475	2.12447	2.60727	0.00319259	2.33057	3.65759	0.0152267	2.28516	2.68525	0.0111733	1900000000	1480000000	1730000000	1440000000	1450000000	1660000000	1550000000	1380000000	1460000000	1740000000	1710000000	1730000000	323000000	274000000	431000000
A0A1L8FW10;O73932;A0A310U801;O57526	O73932	igf2bp3	Insulin-like growth factor 2 mRNA-binding protein 3-A (IGF2 mRNA-binding protein 3-A) (IMP-3-A) (69 kDa RNA-binding protein A) (IGF-II mRNA-binding protein 3-A) (KH domain-containing transcription factor B3-A) (RNA-binding protein Vera-A) (Trans-acting factor B3-A) (VICKZ family member 3-A) (VLE-binding protein A) (Vg1 RNA-binding protein A) (Vg1 RBP-A) (Vg1 localization element binding protein A…		-0.0641397	0.144505	0.870345	-0.0538559	0.162625	0.810645	0.118737	0.269078	0.740651	0.129021	0.389209	0.678726	0.926417	1.94262	0.019428	0.865401	2.33032	0.0181077	0.990557	2.291	0.0139775	0.919257	2.62471	0.0122765	0.80768	1.93568	0.041842	0.73638	2.17676	0.0364324	209000000	176000000	172000000	226000000	210000000	195000000	237000000	208000000	165000000	223000000	213000000	175000000	141000000	90400000	92700000
A0A1L8GLM1;P19009	A0A1L8GLM1		vitellogenin-A2-like		-0.0654532	0.283727	0.838269	0.198966	0.67267	0.386701	-0.119069	0.558938	0.628748	0.14535	0.464478	0.586595	1.34219	4.64759	0	1.49767	3.77837	0.00587143	1.40764	4.07113	0.00292632	1.29871	3.73842	0.00157838	1.46126	4.11296	0.01795	1.35232	3.78956	0.0105032	2180000000	2440000000	1980000000	1940000000	2040000000	2370000000	2060000000	1910000000	2080000000	2230000000	2280000000	2800000000	841000000	816000000	734000000
Q4VGP0;A0A1L8H3P3	Q4VGP0	ZPY1	Egg envelope glycoprotein (Fragment)		-0.0677967	0.14858	0.867169				-0.261124	1.56563	0.126716				1.16715	2.04278	0.0146173	1.70007	1.10355	0.189629	1.23495	1.93078	0.0207854	1.88999	1.21089	0.109757	1.42827	2.29557	0.0219298	2.08332	1.32223	0.0797735	227000000	211000000	253000000	168000000	194000000	250000000	190000000	191000000	195000000	185000000	133000000	223000000	63200000	128000000	77200000
A0A1L8EYS4;A0A1L8ER31;Q68FJ8	Q68FJ8	tom1l2	TOM1-like protein 2 (Target of Myb-like protein 2)		-0.0687262	0.169332	0.868579	-0.28004	1.04638	0.189207	-0.119973	0.340468	0.706542	-0.331287	1.33204	0.15345	2.17998	3.23083	0.003675	2.39006	2.74754	0.00885714	2.2487	3.26307	0.00327059	2.6701	2.87769	0.00410476	2.29995	3.3273	0.0119667	2.72134	2.91993	0.0114256	107000000	120000000	94000000	95200000	120000000	94900000	111000000	86000000	98900000	82900000	80000000	91300000	22700000	28200000	15800000
A0A1L8HQ92;Q6DE09;A0A1L8I094;Q6NU76;B1H1P6	Q6DE09	eif4enif1	Eif4enif1-prov protein		-0.0741539	0.372137	0.793902	-1.0183	1.82597	0.006775	0.335293	0.586486	0.4076	-0.608856	0.813423	0.176558	2.87354	3.90826	0	1.84048	2.61395	0.009	2.9477	4.0042	0	2.85878	3.99599	0	2.53825	3.11333	0.0110462	2.44933	3.07425	0.0120432	230000000	178000000	128000000	242000000	218000000	233000000	230000000	230000000	199000000	119000000	149000000	83300000	38600000	30500000	22700000
Q6NRX1;A0A1L8FIE8	Q6NRX1	ovos2	MGC81160 protein		-0.0835667	0.240799	0.826925	-0.20652	0.650044	0.382995	0.0572236	0.315885	0.803035	-0.0657298	0.31211	0.80616	0.88039	4.36175	0.00301539	0.781396	3.15442	0.0124185	0.963956	2.93329	0.0067322	0.987916	2.79161	0.00641311	0.823166	3.60302	0.0137756	0.847126	3.17218	0.01095	714000000	664000000	609000000	839000000	613000000	753000000	695000000	710000000	658000000	611000000	681000000	605000000	383000000	387000000	352000000
Q7ZTJ3;A0A1L8HU69	Q7ZTJ3	acsl1	MGC53832 protein		-0.0871404	0.312557	0.798448				0.0302537	0.0955466	0.891947				0.53304	2.46603	0.0190522	0.38305	0.97466	0.443815	0.62018	2.42354	0.0205349	0.622831	1.78333	0.0540148	0.502786	2.1172	0.0549955	0.505437	1.5231	0.129795	154000000	191000000	179000000	213000000	186000000	170000000	163000000	190000000	181000000	125000000	199000000	164000000	137000000	115000000	118000000
Q6P9I3;Q4V834;Q7ZWR1	Q4V834	appl1			-0.0979398	0.321535	0.800548	-0.21828	0.957032	0.266419	-0.0506833	0.142394	0.866944	-0.171024	0.676039	0.467531	1.53278	3.23743	0.00273488	1.51016	3.35603	0.00919024	1.63072	3.79077	0.00231667	1.72844	3.9424	0	1.58346	3.6682	0.012487	1.68118	3.81768	0.00961739	348000000	316000000	312000000	339000000	323000000	344000000	366000000	308000000	273000000	257000000	283000000	329000000	91900000	108000000	128000000
A0A1L8I062;Q8AVI3	Q8AVI3	rplp0	60S acidic ribosomal protein P0		-0.0981102	0.238653	0.813681	-0.10135	0.198651	0.725181	-0.0998739	0.410111	0.710556	-0.103114	0.272342	0.761852	1.27948	1.9221	0.017014	1.02667	2.47328	0.0158389	1.37759	1.9688	0.0185662	1.12802	2.6482	0.00630968	1.37935	2.05298	0.0272406	1.12979	3.06941	0.011224	67300000	69900000	61400000	55200000	68700000	75900000	67000000	63900000	54800000	64100000	51100000	71200000	27200000	16200000	37300000
Q3B8E0;A0A1L8FTB9	Q3B8E0	tpd52	MGC131302 protein		-0.0991103	0.487704	0.776899	-0.214614	1.22662	0.215553	0.0669429	0.19272	0.822549	-0.0485611	0.139127	0.868256	2.15777	3.57876	0.00255652	2.52103	3.251	0.00530323	2.25688	3.65934	0	2.73565	3.37958	0.001825	2.09083	3.36336	0.011488	2.5696	3.19044	0.00986667	128000000	113000000	97000000	129000000	134000000	116000000	128000000	113000000	112000000	115000000	109000000	101000000	29000000	31500000	20000000
Q9PTK6;Q6IP21	Q6IP21	plin2	Perilipin		-0.100867	0.250512	0.807546	-0.10986	0.579312	0.551387	-0.269233	0.78841	0.333756	-0.278226	1.58308	0.14921	1.95654	3.58875	0.0049	2.01295	4.76969	0	2.05741	4.19843	0	2.12281	4.74047	0	2.22577	4.36083	0.00653333	2.29118	4.92188	0.0068	382000000	335000000	379000000	332000000	297000000	346000000	343000000	326000000	248000000	291000000	289000000	324000000	90700000	77800000	67300000
Q66KQ2;A3KNF0;A0A1L8HYN4;A0A1L8HPJ8	A3KNF0	nedd8	Ubiquitin-like domain-containing protein		-0.102154	0.159572	0.874675	0.213246	0.357827	0.553647	-0.150727	0.275515	0.706145	0.164673	0.291798	0.682893	1.08901	2.42813	0.00647429	1.52665	3.58455	0.00498182	1.19117	2.19293	0.0134343	1.3134	2.70175	0.00496842	1.23974	2.3504	0.0215517	1.36198	2.93442	0.0116917	384000000	280000000	429000000	382000000	419000000	261000000	350000000	351000000	274000000	447000000	435000000	334000000	189000000	122000000	153000000
A0A1L8GHK6;Q5XHJ2;P15308;A0A1L8GPI9	P15308	h1foo	Protein B4 (Histone H1-like protein) (Linker histone B4)		-0.10772	0.325032	0.802757	1.07518	3.08362	0	-0.13575	0.45777	0.631149	1.04715	3.17894	0.0271	1.13218	1.62836	0.0379636	2.62697	3.08591	0.00751111	1.2399	1.79235	0.0252736	1.55178	2.29823	0.0124597	1.26793	1.8321	0.0351584	1.57981	2.33975	0.0166623	88600000	80800000	83800000	76100000	87000000	85500000	89600000	75400000	67000000	187000000	187000000	151000000	57500000	23400000	31900000
A0A1L8EM12;Q6AZI7;A0A1L8G8G3;Q66IY0	Q6AZI7	tpd52l2	MGC80873 protein		-0.140624	0.228478	0.799848	-0.203437	0.361752	0.549917	-0.00783984	0.00956086	0.987499	-0.0706526	0.0956017	0.867838	1.78291	2.14258	0.0063831	1.949	1.7141	0.0253659	1.92353	2.09204	0.0109493	2.15244	1.77036	0.0182093	1.79075	1.94658	0.0276686	2.01965	1.66756	0.04055	83800000	70100000	45800000	73100000	91500000	53100000	67500000	68100000	57700000	57700000	65700000	61300000	23700000	26300000	10400000
A0A1L8GG06	A0A1L8GG06	eps15			-0.144636	0.236409	0.796735	0.136887	0.259885	0.662091	-0.436633	1.1724	0.09917	-0.15511	0.527122	0.543544	2.04945	2.98421	0.00255652	2.39595	2.79312	0.00923404	2.19409	3.10447	0.00424615	2.25907	2.63059	0.00325283	2.48609	3.64786	0.0190333	2.55106	2.97864	0.0117263	134000000	146000000	140000000	103000000	145000000	100000000	109000000	124000000	82700000	146000000	126000000	108000000	18200000	27900000	30800000
Q7ZT10;A0A1L8HNW9;Q505M5;A0A1L8HXY0	Q505M5	rad23b	MGC115064 protein		-0.156764	0.262044	0.79927				-0.138764	0.22848	0.749051				1.16495	2.78557	0.00781379	1.53271	1.26372	0.123266	1.32172	3.17575	0.00345	1.41192	1.2301	0.116511	1.30372	3.16332	0.012	1.39392	1.21783	0.130948	49800000	61600000	42300000	46500000	63800000	45400000	58700000	42100000	39300000	77400000	39900000	56100000	20200000	21900000	19500000
Q641I6	Q641I6	plin2	Perilipin		-0.15916	0.776434	0.542485	-0.186627	0.900222	0.315612	-0.259073	1.31556	0.154016	-0.28654	1.41225	0.164457	0.975994	2.78077	0.00730968	0.942647	3.43289	0.00924528	1.13515	3.24563	0.00451429	1.12927	4.51509	0.00188387	1.23507	3.40511	0.0130286	1.22919	4.75375	0.013825	652000000	706000000	665000000	659000000	598000000	630000000	557000000	627000000	511000000	512000000	528000000	623000000	335000000	245000000	285000000
A0A1L8FTP4;A0A1L8FZR0	A0A1L8FTP4	ubr5	ubiquitin protein ligase E3 component n-recognin 5		-0.160687	0.323354	0.792867	-0.0358499	0.0574249	0.923733	-0.0429173	0.0533575	0.919907	0.08192	0.103105	0.87637	0.910693	2.36339	0.00966316	1.47206	3.01676	0.00834615	1.07138	3.80489	0.00414	1.50791	4.36271	0	0.953611	2.28839	0.0258727	1.39014	2.87355	0.0110039	230000000	165000000	142000000	213000000	184000000	176000000	217000000	164000000	139000000	232000000	191000000	144000000	93100000	92900000	85900000
Q6AZG9	Q6AZG9	tpd52l2	Tpd52l2-prov protein		-0.161109	0.641945	0.612891	-0.176813	0.900202	0.328189	-0.176393	0.472172	0.611144	-0.192097	0.580299	0.482293	4.87793	4.30115	0	4.66963	2.93053	0.00612571	5.03904	4.40001	0	4.84644	2.99171	0.00162222	5.05433	4.29073	0	4.86173	2.97353	0.010175	696000000	650000000	515000000	605000000	659000000	567000000	620000000	516000000	505000000	542000000	581000000	496000000	22800000	12200000	22800000
A0A1L8EU80;A0A1L8EMM1	A0A1L8EU80	itch	E3 ubiquitin-protein ligase (EC 2.3.2.26)		-0.161244	0.248779	0.796643	-0.209201	0.361651	0.56016	0.117844	0.252617	0.746638	0.0698872	0.160885	0.855784	1.3412	1.87297	0.0174897	1.89138	1.38508	0.0693064	1.50245	2.01711	0.0151178	2.10058	1.49532	0.0465388	1.22336	1.88735	0.0348932	1.82149	1.36116	0.0747309	147000000	136000000	130000000	148000000	216000000	145000000	170000000	167000000	117000000	149000000	171000000	118000000	71500000	78600000	36400000
A0A1L8GJ68;Q6INE3;A0A1L8GDC2;Q3B8H2	Q6INE3	tollip	Toll-interacting protein B		-0.16209	0.336675	0.791635	-0.0119527	0.026753	0.953507	-0.15237	0.350733	0.690409	-0.00223287	0.005882	1	2.88393	2.34204	0.00768136	2.90434	3.1266	0.0051375	3.04602	2.47425	0.00537692	2.9163	3.16763	0.00166857	3.0363	2.4849	0.0153455	2.90658	3.20594	0.0108533	231000000	252000000	246000000	253000000	216000000	267000000	272000000	178000000	216000000	209000000	277000000	247000000	17200000	65300000	23100000
B5DE48;A2RV65;A0A1L8GW91;Q91674	A2RV65	ovch1	LOC398190 protein (Fragment)		-0.162505	0.699418	0.584167	-0.407478	1.30521	0.0699135	0.0482343	0.136142	0.868042	-0.196739	0.523809	0.509978	1.01916	2.67659	0.00708125	1.06842	2.41969	0.0156219	1.18167	2.87125	0.00517778	1.4759	3.09864	0.00374783	0.97093	2.42722	0.0236867	1.26516	2.73107	0.0107579	9590000000	11000000000	8420000000	10200000000	11000000000	12300000000	10100000000	10700000000	9080000000	7950000000	7490000000	9900000000	4720000000	6030000000	4140000000
A0A1L8ETU3;P56616	P56616	ube2c	Ubiquitin-conjugating enzyme E2 C (EC 2.3.2.23) ((E3-independent) E2 ubiquitin-conjugating enzyme C) (EC 2.3.2.24) (E2 ubiquitin-conjugating enzyme C) (UBC-X) (Ubiquitin carrier protein C) (Ubiquitin-protein ligase C)		-0.163091	0.307343	0.785967	0.448736	0.983921	0.112253	-0.172687	0.319898	0.688951	0.43914	0.938478	0.172104	3.72574	4.64187	0	3.74128	3.54154	0.00308889	3.88883	5.75353	0	3.29255	3.49679	0	3.89843	5.60894	0	3.30214	3.48601	0.0116421	761000000	652000000	585000000	608000000	755000000	620000000	681000000	661000000	450000000	1170000000	786000000	789000000	45500000	46000000	41900000
Q5I005	Q5I005	ube2c	LOC496302 protein		-0.172373	0.46715	0.687658	0.55754	1.52071	0.0351429	-0.13798	0.534912	0.612721	0.591934	2.01888	0.03314	2.11413	2.79438	0.0024	3.3425	2.92788	0.00942	2.2865	2.89631	0.00368	2.78496	2.63464	0.00351837	2.25211	2.96521	0.0134118	2.75056	2.65793	0.0114273	144000000	130000000	135000000	118000000	155000000	148000000	131000000	135000000	107000000	222000000	223000000	174000000	27100000	42800000	20100000
Q7SZU3;A0A1L8H6M8	Q7SZU3	rps10	Rps10-prov protein		-0.179453	0.266274	0.815659	0.0860799	0.253139	0.711143	-0.23329	0.368974	0.601836	0.0322431	0.091888	0.894733	4.1791	2.9833	0.00392	4.90405	3.32962	0.0045913	4.35855	3.16574	0.002224	4.81797	3.27517	0	4.41239	3.19308	0.0159556	4.87181	3.30027	0.01106	622000000	492000000	507000000	447000000	592000000	525000000	638000000	403000000	372000000	592000000	554000000	506000000	12800000	46300000	27100000
A0A1L8FHS7	A0A1L8FHS7	fcgbp			-0.179656	2.65116	0.161941	-0.146357	2.732	0.19251	-0.165266	1.22304	0.353679	-0.131966	1.00927	0.464012	1.04492	3.69848	0.00267273	1.14739	4.65478	0.0044	1.22458	4.0234	0.00185333	1.29374	4.94054	0	1.21019	3.7226	0.0102571	1.27935	4.31577	0.0105333	1500000000	1320000000	1340000000	1410000000	1400000000	1390000000	1260000000	1260000000	1190000000	1280000000	1230000000	1280000000	611000000	663000000	532000000
Q91673	Q91673	zp4	Lzpb-a protein (XlZPB)		-0.184167	0.730372	0.531148	-0.123906	0.516176	0.543613	-0.25919	0.761249	0.347974	-0.19893	0.596042	0.467826	0.921043	3.11684	0.00692632	1.09016	3.67913	0.00897143	1.10521	4.23017	0.00179355	1.21407	4.74157	0	1.18023	3.40025	0.0123243	1.28909	3.64645	0.0107444	282000000	285000000	223000000	265000000	237000000	244000000	244000000	191000000	224000000	228000000	255000000	204000000	123000000	108000000	116000000
A0A1L8HJY0;P02350;Q7ZYT3;P47835	P02350	rps3	40S ribosomal protein S3-A (EC 4.2.99.18) (S1A)		-0.199703	0.537644	0.626024	0.383966	1.26062	0.0855895	-0.166323	0.298215	0.704383	0.417346	0.920896	0.169323	1.87619	3.28118	0.00317838	2.49055	3.83782	0.00327059	2.07589	4.11409	0	2.10658	4.06602	0	2.04251	3.45885	0.0136762	2.0732	3.44888	0.00984286	1470000000	1270000000	1010000000	1240000000	1260000000	1290000000	1370000000	1030000000	946000000	1780000000	1860000000	1360000000	365000000	287000000	258000000
A0A1L8H4N6;A0A1L8H4P1;P21574;P21574-2;Q8AVY9;A0A1L8FMC6;Q8AVK9;A1L3K8;P21573;Q00436;A0A1L8HVK1;A0A1L8FIX5;A0A1L8FE76;Q52KT6	P21574	ybx2	Y-box-binding protein 2-A (Cytoplasmic RNA-binding protein p56) (Frog Y-box protein 2) (FRG Y2) (Frog Y-box protein 2-A) (FRGY2a) (Messenger ribonucleoprotein particle 4) (mRNP4)		-0.214743	0.464091	0.64525	0.183333	0.282304	0.606849	-0.370986	1.03486	0.143125	0.0270901	0.0386035	0.926217	3.49218	3.3022	0.00267273	4.06578	4.57803	0	3.70693	3.27731	0.00278	3.88245	4.53344	0	3.86317	3.39868	0.0175692	4.03869	4.84364	0.0136	373000000	333000000	264000000	230000000	356000000	290000000	275000000	227000000	243000000	408000000	260000000	328000000	36300000	14000000	20900000
A0A1L8FPI4;A0A1L8FPJ8	A0A1L8FPI4				-0.23901	0.480077	0.61858	-0.549803	1.03998	0.0833949	-0.156918	0.351112	0.690709	-0.46771	0.987028	0.159464	1.06096	3.75697	0.0028	0.860414	2.50519	0.0168757	1.29997	2.70582	0.00583448	1.41022	2.78624	0.00313454	1.21787	2.84267	0.0151917	1.32812	2.91563	0.0114531	248000000	190000000	164000000	176000000	278000000	187000000	188000000	183000000	162000000	148000000	119000000	165000000	88100000	89900000	77300000
Q6DJP4;A0A1L8FZE7	Q6DJP4	tpd52	MGC81898 protein		-0.25263	1.48666	0.163362	-0.217066	2.03644	0.100044	-0.081377	0.393877	0.741331	-0.0458132	0.31526	0.845584	4.9438	4.54214	0	5.22139	5.2418	0	5.19643	4.68403	0	5.43845	5.32947	0	5.02518	4.60949	0	5.2672	5.24176	0.0544	602000000	625000000	561000000	655000000	695000000	662000000	615000000	563000000	515000000	560000000	608000000	564000000	23800000	12800000	20000000
A0A1L8HIU9	A0A1L8HIU9	spart	MIT domain-containing protein		-0.257616	0.397732	0.662285	0.0397307	0.073248	0.903465	0.158147	0.212825	0.733404	0.455493	1.01517	0.163172	1.81326	3.24852	0.00309474	2.29934	3.36623	0.00566897	2.07088	3.63621	0.00308889	2.25961	3.02458	0.00431	1.65512	3.10357	0.0126667	1.84385	2.63218	0.0105887	1800000000	1210000000	1160000000	1770000000	2280000000	1480000000	1990000000	1420000000	1230000000	1960000000	1910000000	1730000000	478000000	416000000	405000000
A0A1L8GMJ7	A0A1L8GMJ7	eps15			-0.282281	0.311865	0.750779	-0.0847003	0.148057	0.786371	-0.283787	0.305768	0.627586	-0.0862064	0.140536	0.850928	3.36761	2.74431	0.00250213	3.45084	3.20546	0.00608889	3.64989	3.26405	0.00264762	3.53554	3.36063	0.00216296	3.65139	3.23767	0.0151158	3.53705	3.3289	0.0100545	291000000	317000000	234000000	249000000	319000000	270000000	363000000	209000000	157000000	327000000	209000000	263000000	13600000	37200000	21500000
Q5XG62;A0A1L8FJM6	Q5XG62		LOC495281 protein (Fragment)		-0.293083	0.799262	0.333929	-0.82544	2.32012	0.00833846	0.27009	0.661127	0.4088	-0.262267	0.734869	0.325443	0.453197	1.27303	0.192992	0.248786	1.0673	0.504412	0.74628	2.45912	0.0153278	1.07423	4.57759	0.0017697	0.183107	0.786906	0.880507	0.511053	2.54247	0.0397789	621000000	736000000	621000000	938000000	961000000	1020000000	836000000	936000000	636000000	591000000	618000000	451000000	651000000	626000000	476000000
Q6DDM8;A0A1L8EXT1	Q6DDM8	zfand2a	MGC83152 protein		-0.305473	0.491274	0.544031				0.270346	0.907286	0.286954				0.577325	2.03743	0.0363589	0.783786	1.3712	0.132467	0.882799	1.85347	0.0285739	0.742997	1.13102	0.203747	0.306979	1.49893	0.313823	0.167178	0.486667	0.794783	21200000	19700000	23600000	36300000	39500000	22900000	30000000	22600000	25600000	29900000	36000000	33100000	15300000	17900000	19100000
A0A1L8H682;Q4V7X1	Q4V7X1	rabgef1	MGC114998 protein		-0.320166	0.713354	0.340148				-0.22854	0.335475	0.631835				0.255899	0.809745	0.527558	-0.096405	0.249555	1	0.576065	2.67699	0.0173421	0.113567	0.370382	0.93853	0.484439	1.35529	0.249234	0.0219415	0.313026	0.94272	34800000	23500000	22800000	26900000	29500000	28400000	29200000	21900000	18100000	24100000	24300000	24900000	20900000	16900000	19200000
Q6PGS1	Q6PGS1	sqstm1	MGC64432 protein		-0.343905	1.80724	0.0618435	-1.01086	0.636473	0.187993	-0.478676	1.24981	0.0781778	-1.14563	0.713667	0.173209	3.27275	2.99614	0.00336	2.43037	1.69398	0.026	3.61666	3.1692	0.00198571	3.44124	3.33086	0.00201379	3.75143	3.13515	0.0130545	3.57601	3.26934	0.0114833	314000000	356000000	241000000	291000000	258000000	271000000	224000000	227000000	196000000	204000000	241000000	50500000	13200000	21500000	38900000
Q6GMF6;Q2TAV5;A0A1L8H2T5;Q91550-2;Q6DD04-2;Q91550;Q6DD04;Q7ZY63;Q801P6	Q6DD04-2	ilf3	Interleukin enhancer-binding factor 3-B (Double-stranded RNA-binding protein 4F.2) (DsRNA-binding protein 4F.2)		-0.367265	0.460278	0.547388				-0.195813	0.19848	0.737181				0.676363	0.963742	0.272489	0.251391	0.415356	0.995951	1.04363	1.84048	0.0268682	1.24679	1.52264	0.0530038	0.872176	1.46985	0.098648	1.07534	1.29927	0.116233	56500000	55800000	40000000	58700000	56900000	53900000	27300000	54200000	56800000	46700000	41600000	11700000	18100000	37200000	30500000
Q8JHF9;Q7ZWU1	Q7ZWU1	stip1	Stip1-prov protein		-0.405777	1.40427	0.0712552	-1.04088	3.27858	0	0.216076	0.613664	0.494794	-0.419027	1.4759	0.101135	1.05849	2.56391	0.00676418	0.817023	2.94879	0.0122303	1.46427	3.62792	0.00317714	1.8579	5.51178	0	0.842414	2.4817	0.0261714	1.23605	3.87977	0.00957647	1680000000	1920000000	1580000000	2620000000	2680000000	2630000000	1920000000	2380000000	1740000000	1460000000	1150000000	1260000000	1020000000	1090000000	792000000
A0A1L8HEF1;Q09006;Q7SZ34;A0A1L8H795;Q09005;A0A1L8G5Z4;Q66KX8;A0A1L8GCJ1;A0A1L8GCM3;Q09004	Q09006	stmn1	Stathmin-1-A (Stathmin clone XO35)		-0.43598	0.557274	0.42495	-0.330817	0.36006	0.50361	-0.214404	0.256345	0.70406	-0.10924	0.106489	0.885908	2.18397	1.64457	0.0190189	1.48687	2.34755	0.0149449	2.61995	1.80438	0.0183282	1.81769	2.3627	0.00709841	2.39838	1.69855	0.0350865	1.59611	2.22006	0.0185188	110000000	216000000	185000000	133000000	279000000	188000000	169000000	142000000	117000000	200000000	117000000	149000000	68500000	11800000	37100000
A0A1L8EUL7	A0A1L8EUL7	avd	avidin-like		-0.437936	0.117827	0.882774	0.646004	0.244165	0.566204	-1.49964	0.738087	0.128855	-0.4157	0.504419	0.398267	0.901114	0.662124	0.535906	2.80837	1.56867	0.0331674	1.33905	0.808222	0.511711	2.16236	0.984302	0.218669	2.40075	2.06794	0.0221763	3.22407	1.72602	0.0308219	198000000	110000000	197000000	19700000	115000000	208000000	58400000	19600000	166000000	91400000	126000000	156000000	27500000	17100000	62000000
A0A1L8EMU2;A0A1L8EUK7;Q7ZTK7;Q6GPW2	Q6GPW2	sumo2	Small ubiquitin-related modifier 2-B (SUMO-2-B)		-0.455107	0.647499	0.340608				1.11262	1.52738	0.0212762				0.73507	1.16181	0.172154	-0.0534611	0.254672	1	1.19018	2.31531	0.010297	-1.28737	0.00389485	1	-0.37755	0.0573067	1	-2.8551	0.000266383	0.999763	108000000	90800000	79200000	293000000	275000000	250000000	287000000	136000000	201000000	771000000	616000000	554000000	108000000	167000000	94400000
A0A1L8GZE4;Q5M7B7	Q5M7B7	optn	Optineurin		-0.572384	2.57041	0.0084	-0.265587	1.74854	0.08404	-0.803493	2.75726	0.0091	-0.496696	2.20437	0.0370667	4.21832	3.586	0	4.36614	4.81025	0	4.79071	3.8	0	4.63173	4.85521	0	5.02182	3.85922	0.0084	4.86284	4.86436	0.0272	633000000	740000000	602000000	544000000	527000000	607000000	379000000	402000000	348000000	468000000	479000000	447000000	15500000	15000000	35500000
A0A1L8GCW3;P45593;A0A1L8GJZ1	P45593	cfl1	Cofilin-1-B (ADF/cofilin-2) (XAC2)		-0.592759	0.571922	0.340279				-0.286715	0.210595	0.715564				0.795566	1.02266	0.228229	1.1524	1.27462	0.132263	1.38832	2.57525	0.00662	1.23081	1.34159	0.0890968	1.08228	1.70278	0.047093	0.92477	0.988658	0.253175	63500000	45000000	87500000	68600000	78200000	88100000	81000000	28400000	59900000	78900000	79200000	64300000	22100000	31400000	38000000
A0A1L8GZD7;Q5EAW4	Q5EAW4	mcm10	Protein MCM10 homolog		-0.693097	0.577643	0.342955	-2.5932	2.44404	0	0.293599	0.130527	0.803466	-1.6065	0.991787	0.100014	1.13634	1.27406	0.114323	0	-4.34e-08	1	1.82944	3.37151	0.00308889	1.84873	3.17898	0.00442051	0.842744	0.865792	0.521709	0.862033	0.871824	0.313333	90300000	20600000	62500000	109000000	100000000	82800000	85600000	86000000	29000000	27700000	13600000	10900000	22700000	33700000	26400000
A1A5I6;Q7ZX35;Q63ZT4;P26233	P26233	ctnnb1	Catenin beta-1 (Beta-catenin)		-0.719433	0.834743	0.16057	-0.893784	0.546001	0.254374	-0.20001	0.108655	0.838413	-0.37436	0.156024	0.804482	0.902489	2.15726	0.0157268	1.03665	0.960025	0.332109	1.62192	2.33998	0.00939672	1.93044	2.15286	0.0125859	1.1025	1.10655	0.257503	1.41101	1.23652	0.120623	87100000	78800000	307000000	228000000	115000000	237000000	97000000	95900000	149000000	54400000	235000000	75600000	59700000	56300000	63300000
A0A1L8FCW8	A0A1L8FCW8		E3 ubiquitin-protein ligase RNF213-like		-0.751438	1.22613	0.0470476	-1.12231	1.60208	0.0160381	0.0154406	0.00526409	0.983396	-0.355429	0.134879	0.809078	1.05025	1.24661	0.123142	0.192213	0.487715	0.944204	1.80168	1.85362	0.0190025	1.31452	1.86249	0.0184909	1.0348	0.7158	0.694043	0.547642	0.514624	0.705797	92500000	119000000	14900000	119000000	70000000	97700000	60300000	65300000	43100000	50200000	50500000	31100000	51800000	21500000	17200000
Q9PSN9	Q9PSN9		Lipovitellin 1, PCDZN=ZN(2+)- and CD(2+)-binding protein (Fragments)		-0.84954	0.97717	0.0900121	-1.01507	0.514564	0.264062	0.177548	0.0600302	0.893844	0.0120207	0.00307441	0.995415	1.03572	1.26344	0.118326	0.802972	0.686405	0.64749	1.88526	2.15053	0.0104554	1.81804	2.39291	0.00652	0.858175	0.640838	0.8222	0.790951	0.621692	0.572947	153000000	170000000	21500000	132000000	154000000	232000000	132000000	60800000	101000000	139000000	26300000	157000000	54600000	26900000	63900000
A0A1L8GPM8	A0A1L8GPM8	thumpd3	THUMP domain-containing protein		-0.922983	0.567586	0.323958	-0.180333	0.523022	0.484236	-0.918446	0.560164	0.287418	-0.175796	0.4364	0.567125	-0.358677	0.168728	1	0.634828	1.49789	0.121784	0.564306	2.73619	0.0175733	0.815161	1.91127	0.0309	0.559769	2.26973	0.0407342	0.810624	1.82227	0.0535356	74600000	85500000	64300000	69200000	71300000	83700000	63300000	65900000	14500000	57700000	63500000	77500000	52600000	50400000	48200000
A0A1L8F4R5;Q6NRH1	Q6NRH1	dcaf8	DDB1- and CUL4-associated factor 8 (WD repeat-containing protein 42A)		-1.24326	0.676048	0.196465	-0.64827	1.56005	0.02725	-1.00279	0.514479	0.326097	-0.4078	0.704631	0.256604	-0.0836074	0.270858	1	0.516457	1.1088	0.319786	1.15965	2.25843	0.0129159	1.16473	2.36382	0.0124111	0.919182	1.65739	0.0574066	0.924257	1.71929	0.0567101	68500000	81000000	51300000	84500000	76300000	72800000	68500000	10500000	49100000	62700000	47500000	40900000	31400000	27400000	48900000
Q6DDK0;A0A1L8GH38;A0A1L8GNZ8;A0A1L8GH78	Q6DDK0	pla2g6	MGC83523 protein		-1.56627	0.577304	0.264298				-1.01464	0.384995	0.4988				0.76432	0.57678	0.671458	-1.59756	0.0173589	1	2.3306	2.10795	0.0107873	1.16992	0.956605	0.260777	1.77896	2.58779	0.0148816	0.618292	0.704125	0.488303	77700000	61600000	104000000	221000000	113000000	62600000	72700000	8740511	94700000	18300000	11600000	23300000	27100000	16600000	27200000
A0A1L8GCS1;Q6DCK0	Q6DCK0	stip1	Stip1-prov protein		-1.60847	0.931037	0.0669385	-2.02326	1.81129	0.00903333	0.61429	0.224173	0.692378	0.199495	0.0817932	0.858476	0.0767339	0.332787	1	0.694701	0.74865	0.586155	1.6852	1.8762	0.01924	2.71796	2.15103	0.01024	-0.537556	0.144116	1	0.495206	0.499667	0.733283	83500000	15400000	17700000	195000000	86700000	137000000	58700000	86600000	16100000	50700000	21000000	32500000	49400000	56000000	25300000
A0A1L8GKT5;A0A1L8GF21	A0A1L8GKT5	dhx38	DEAH-box helicase 38 L homeolog		-1.77186	0.913605	0.0765333				0	-4.34e-08	1				0	-4.34e-08	1	0.81552	0.717559	0.616723	1.78823	2.17649	0.0106187	1.48159	1.25785	0.104862	0	-4.34e-08	1	-0.279971	0.199929	1	16800000	36700000	14900000	53600000	104000000	64400000	20000000	7569290	59500000	63400000	22400000	63400000	15300000	31300000	18100000
A0A1L8GY85;Q6GP04	Q6GP04	mon2	Protein MON2 homolog		-1.77615	0.455314	0.406393				-1.83067	0.47134	0.346633				-1.31728	0.118218	1	0.155254	0.957719	0.716068	0.458877	2.31135	0.0354042	0.231244	1.06262	0.472126	0.513396	2.27648	0.0435476	0.285763	1.18762	0.307833	267000000	220000000	284000000	257000000	215000000	269000000	240000000	7003706	220000000	233000000	244000000	223000000	184000000	177000000	176000000
A0A1L8G8U5;Q5XGW7	Q5XGW7	cited2	Cbp/p300-interacting transactivator 2		-2.82727	3.46973	0				-0.81783	0.291709	0.6053				0	-4.34e-08	1	0.0623468	0.317195	1	3.06615	4.79554	0	0.98255	0.742868	0.485639	1.05671	0.701562	0.722503	-1.02689	0.131089	1	181000000	22900000	15000000	157000000	148000000	174000000	16200000	27200000	25800000	144000000	161000000	25800000	20900000	20900000	15900000
A0A1L8FWS1;A0A090AZM4;Q5FWY4;A0A1L8EVR2;A0A090B468;Q498J7;Q7ZY18	Q5FWY4	mmcm6	Maternal DNA replication licensing factor mcm6 (EC 3.6.4.12) (Maternal minichromosome maintenance protein 6) (mMCM6) (xMCM6)														0.0446072	1.38726	0.903779	0.0275167	0.40994	1	-0.038077	0.209695	1	-0.119321	0.0904789	1	-0.118793	0.0164763	1	-0.200037	0.00365348	1	1430000000	1380000000	1290000000	1470000000	1640000000	1240000000	1520000000	1540000000	1530000000	1490000000	1510000000	1810000000	1520000000	1460000000	1470000000
A0A090B2N7;P49739;A0A1L8GBZ4;Q7ZXZ0;A0A090AX62	P49739	mmcm3	Maternal DNA replication licensing factor mcm3 (EC 3.6.4.12) (Maternal minichromosome maintenance protein 3) (mMCM3) (xMCM3) (P1 homolog) (XRLF subunit beta) (p100)														0.0888011	0.525386	0.930112	-0.00765928	0.281318	1	-0.114876	0.142715	1	-0.299493	0.0172456	1	-0.325722	0.0231932	0.998918	-0.51034	0.000901034	1	667000000	618000000	575000000	699000000	827000000	635000000	891000000	773000000	815000000	823000000	805000000	1020000000	706000000	699000000	945000000
A0A1L8G6D6;A0A1B4WRB1;A0A1L8G640;Q5HZF7	A0A1L8G6D6	msh2	DNA mismatch repair protein														-0.391217	0.00215999	1	-0.0808907	0.1428	1	-0.192027	0.0357135	1	0.0359027	0.426121	0.936994	-0.122866	0.0479642	1	0.105063	0.938389	0.63283	421000000	393000000	432000000	378000000	445000000	368000000	340000000	329000000	366000000	330000000	347000000	425000000	415000000	452000000	492000000
A0A1L8EJS1;Q6NTU7	A0A1L8EJS1																0.337033	1.09346	0.307976	-0.0115643	0.267375	1	-0.186593	0.119962	1	-0.582703	0.00625926	1	-0.0689233	0.23354	1	-0.465034	0.0317928	1	180000000	99700000	145000000	118000000	158000000	108000000	196000000	190000000	162000000	213000000	172000000	181000000	122000000	135000000	183000000
Q6NU15;Q7ZWS3;A0A1L8EKG6;P30998	P30998	jup	Junction plakoglobin (Desmoplakin III) (Desmoplakin-3)														-0.247367	0.0778845	1	-0.017863	0.28171	1	-0.621085	0.0579947	1	-0.576202	0.0720612	1	-0.369537	0.0311657	0.999263	-0.324653	0.0656134	1	67300000	60400000	47800000	53200000	27600000	78600000	79600000	53000000	59400000	77500000	86700000	54700000	73600000	64000000	88900000
A0A1L8EKJ7	A0A1L8EKJ7	atp6v0a1	V-type proton ATPase subunit a														-0.412437	0.0233177	1	-0.599341	0.0202098	1	-0.127017	0.109926	1	-0.160238	0.14212	1	-0.0626068	0.242725	1	-0.0958271	0.226949	1	997000000	718000000	1500000000	845000000	1060000000	1050000000	685000000	753000000	1000000000	726000000	604000000	857000000	1080000000	935000000	1210000000
A0A1L8EKL2;Q5XH22;Q4FZW3	Q5XH22	acly	ATP-citrate synthase (EC 2.3.3.8) (ATP-citrate (pro-S-)-lyase) (Citrate cleavage enzyme)														-0.104367	0.118537	1	-0.0275771	0.26454	1	0.0256627	0.395287	1	0.026823	0.342083	0.962949	-0.0569611	0.163602	1	-0.0558008	0.228548	0.993472	465000000	560000000	469000000	576000000	521000000	484000000	430000000	563000000	457000000	467000000	586000000	473000000	551000000	526000000	474000000
A5D8L6;A0A1L8EKP2	A5D8L6	mien1	LOC100049740 protein														0.152065	0.57768	0.828502	-1.17649	0.0301503	1	0.190268	0.584671	1	-0.151303	0.176188	1	0.507934	1.05056	0.419864	0.166363	0.47577	0.810207	57500000	36300000	62000000	35500000	35900000	52400000	45000000	38500000	35600000	43400000	15000000	12200000	31200000	30900000	46700000
A0A1L8EKP4	A0A1L8EKP4	npepps	Aminopeptidase (EC 3.4.11.-)														-0.31931	0.0131215	1	-0.148006	0.0780355	1	-0.163507	0.101927	1	0.0285695	0.349327	0.958783	-0.231163	0.018794	1	-0.0390867	0.217505	0.992752	657000000	592000000	662000000	689000000	543000000	792000000	541000000	665000000	596000000	581000000	626000000	565000000	693000000	842000000	714000000
A0A1L8EKV8;A0A1L8EKW5	A0A1L8EKV8	scrn2															-0.00818634	0.261027	1	-0.4641	0.0118207	1	-0.526332	0.0525869	1	-0.637869	0.0369807	1	-0.139537	0.134755	1	-0.251073	0.0709889	1	63800000	39400000	54200000	48300000	53300000	23600000	52500000	56000000	60800000	46000000	52800000	36000000	57800000	55600000	56600000
A0A1L8EKZ4;Q8AVQ3;A0A1L8ES31;Q5XHK2;P29309	Q5XHK2	ywhab	14-3-3 protein beta/alpha-A														0.0235062	0.370915	1	0.0774663	0.444748	1	-0.10442	0.0256205	1	0.00107257	0.305244	0.993322	-0.0245762	0.121091	1	0.0809167	0.785543	0.73334	3250000000	3450000000	3290000000	3360000000	3100000000	3000000000	3610000000	3840000000	2940000000	3880000000	3680000000	2560000000	3430000000	3430000000	3300000000
A0A1L8ESB5;A0A1L8EL20;Q7ZYT2	Q7ZYT2	nmt1	Glycylpeptide N-tetradecanoyltransferase (EC 2.3.1.97)														-2.08079	9.73e-06	1	-0.45028	0.136939	1	-0.360222	0.0977841	1	0.0958335	0.363093	0.94145	-0.114754	0.0551066	1	0.341302	0.676104	0.574816	40000000	40900000	38400000	20100000	47900000	39200000	10800000	10700000	9162378	25600000	42200000	11200000	42500000	39500000	47600000
A0A1L8EL31;A0A1L8ES69	A0A1L8EL31	gpatch8	G-patch domain containing 8 S homeolog														-0.0229073	0.278952	1	0.12946	0.58391	0.90936	0.0797799	0.40732	1	0.0679601	0.456007	0.929894	0.0566158	0.375424	1	0.044796	0.402834	0.900978	1470000000	1440000000	1360000000	1550000000	1420000000	1360000000	1740000000	1270000000	1100000000	1600000000	1630000000	1310000000	1970000000	1140000000	1130000000
A0A1L8ELC5	A0A1L8ELC5	cse1l	Importin N-terminal domain-containing protein														0.189139	1.42546	0.350256	0.0846469	0.556277	0.957741	0.219377	2.6551	0.211354	0.0263939	0.375171	0.948147	0.216877	1.21788	0.576999	0.023894	0.351556	0.931369	18700000000	14900000000	18900000000	18300000000	16800000000	17200000000	18400000000	17600000000	15400000000	17400000000	19600000000	17500000000	15100000000	15000000000	14800000000
A0A1L8ELK4;A0A1L8ESU2	A0A1L8ELK4	atp9a	Phospholipid-transporting ATPase (EC 7.6.2.1)														-0.615236	0.040344	1	-0.664244	0.0453032	1	-0.434456	0.0975619	1	-0.208727	0.200814	1	-0.37867	0.133446	1	-0.152941	0.231931	1	108000000	51600000	175000000	56000000	103000000	151000000	58400000	82100000	125000000	60100000	69800000	80500000	159000000	98800000	137000000
A0A1L8ELM3;A2BD93;A0A1L8ESX9;A0A1L8ET31	A2BD93	taf4	LOC100037075 protein														0.13037	0.439895	0.959092	0.174586	0.693531	0.832331	0.193249	0.55203	1	0.299229	1.49231	0.232825	0.133877	0.474255	1	0.239857	1.69717	0.242111	274000000	297000000	300000000	322000000	323000000	264000000	377000000	252000000	254000000	332000000	291000000	220000000	395000000	217000000	215000000
A0A1L8ELQ5;A0A1L8ET03;Q9PVQ1;Q9PVY6	Q9PVQ1	psma7	Proteasome subunit alpha type-7-B (EC 3.4.25.1) (Proteasome subunit alpha 4-B)														0.210224	2.48353	0.168525	0.107049	0.734249	0.885508	-0.0886726	0.0574257	1	-0.0398833	0.177674	1	-0.0723832	0.110356	1	-0.0235939	0.233323	0.987153	329000000	378000000	316000000	346000000	352000000	311000000	402000000	417000000	421000000	413000000	367000000	340000000	373000000	357000000	343000000
Q498K1;A0A1L8ELR0;A0A1L8ET15;Q6DDL9	Q498K1	rab31	Rab31 protein														0.184835	0.47983	0.904436	-0.213993	0.0310012	1	0.304379	0.614607	0.956029	-0.2236	0.0222051	1	0.432725	0.731441	0.750117	-0.095253	0.171515	1	47700000	33200000	51200000	43500000	34600000	41400000	34700000	34100000	40900000	45700000	35000000	39700000	51500000	20500000	31300000
Q52KT0;A0A1L8ELR4;A0A1L8ET34	Q52KT0	npepl1	MGC115168 protein														-0.11528	0.119916	1	-0.2449	0.00582311	1	-0.232833	0.0318075	1	-0.214323	0.0286397	1	-0.185543	0.0453546	1	-0.167033	0.0417916	1	331000000	381000000	308000000	376000000	303000000	309000000	299000000	377000000	398000000	301000000	327000000	336000000	344000000	408000000	407000000
A0A1L8EM01;A0A1L8ETF4;Q6INV5;P28020	P28020	csnk2a1	Casein kinase II subunit alpha (CK II) (EC 2.7.11.1)														-0.0719535	0.125884	1	0.0597102	1.19726	0.911097	-0.19504	0.017465	1	-0.25469	0.000698875	1	-0.153353	0.0655209	1	-0.213003	0.0218127	1	617000000	498000000	520000000	509000000	542000000	531000000	576000000	534000000	614000000	662000000	655000000	649000000	653000000	619000000	543000000
A0A1L8EM47	A0A1L8EM47	cog1	component of oligomeric golgi complex 1 S homeolog														-0.0976632	0.13987	1	-0.297629	0.0305458	1	0.0461763	0.470737	1	-0.13855	0.074853	1	-0.0759068	0.112247	1	-0.260633	0.0178971	1	222000000	194000000	230000000	218000000	264000000	222000000	234000000	233000000	174000000	232000000	229000000	173000000	238000000	211000000	232000000
A0A1L8EM66;Q5XGT6	Q5XGT6	aspscr1	LOC495145 protein														0.286182	1.06674	0.351908	0.111063	0.466051	0.972317	0.0891196	0.430032	1	0.22444	0.581208	0.786614	-0.0486902	0.206623	1	0.0866299	0.429525	0.877038	150000000	116000000	152000000	166000000	194000000	110000000	155000000	159000000	217000000	171000000	126000000	130000000	141000000	132000000	158000000
A0A1L8EMK3;O93477	O93477	ahcy	Adenosylhomocysteinase B (AdoHcyase B) (EC 3.3.1.1) (S-adenosyl-L-homocysteine hydrolase B)														-0.0625674	0.0284188	1	-0.08395	0.133985	1	-0.237354	0.0100503	1	-0.279944	0.0213665	1	-0.176834	0.00585689	1	-0.219424	0.0270905	1	11800000000	11600000000	10800000000	12200000000	10400000000	10400000000	12300000000	12500000000	12300000000	13400000000	12800000000	11500000000	13200000000	13200000000	12300000000
A0A1L8EUC1;A0A1L8EMU6;Q6GQL1	Q6GQL1	ndrg3	Protein NDRG3														-0.15132	0.0660546	1	-0.210187	0.0539063	1	0.0307566	0.374557	1	0.103837	0.536905	0.884649	0.00152334	0.303396	1	0.0746034	0.419421	0.884393	175000000	213000000	272000000	190000000	240000000	235000000	177000000	203000000	206000000	182000000	163000000	189000000	192000000	244000000	216000000
A7E223;A0A1L8EMV2	A7E223	hid1	LOC100125672 protein														0.179296	1.11353	0.459997	0.131744	0.683955	0.877418	0.105104	0.591771	1	0.0590407	0.442509	0.935795	0.110694	0.709849	1	0.0646311	0.499211	0.857035	1870000000	1470000000	1590000000	1910000000	1380000000	1630000000	1730000000	1890000000	1530000000	1710000000	1990000000	1470000000	1450000000	1630000000	1470000000
A0A1L8EN60;A0JMU4;Q6NRF3;A0A1L8EUP7;Q07192;Q07192-2	Q07192	map2k2	Dual specificity mitogen-activated protein kinase kinase 2 (MAP kinase kinase 2) (MAPKK 2) (EC 2.7.12.2) (MAPK-ERK kinase 2) (Fragment)														0.312216	0.429926	0.947833	0.350351	0.518634	0.905624	-0.167879	0.258732	1	0.770979	0.552342	0.753233	-0.0771592	0.272301	1	0.861699	0.746924	0.421001	43100000	33000000	124000000	17400000	213000000	39400000	46700000	47200000	180000000	40700000	30100000	49800000	34300000	44500000	136000000
A0A1L8EN71;Q04834;Q91795	Q04834	myh10	Nonmuscle myosin heavy chain b														-0.145919	0.0840195	1	-0.2446	0.0311598	1	-0.00354958	0.293077	1	0.00806999	0.31908	0.98787	0.0274105	0.382253	1	0.0390301	0.414608	0.902152	1380000000	1390000000	1320000000	1450000000	1360000000	1190000000	1240000000	1300000000	1090000000	1140000000	1170000000	1040000000	1570000000	1260000000	1200000000
A0A1L8ENF2;Q6AXA3;Q7ZTL2	Q6AXA3	psmd12	Psmd12 protein														-0.0901699	0.116032	1	0.0259132	0.351542	1	-0.021656	0.228728	1	0.0235437	0.395634	0.943978	-0.19346	0.0563152	1	-0.14826	0.0847081	1	459000000	597000000	559000000	607000000	622000000	581000000	582000000	522000000	625000000	517000000	574000000	742000000	546000000	658000000	638000000
Q6DDL8;A0A1L8ENT6	Q6DDL8		LOC445871 protein (Fragment)														0.283501	0.39832	0.991496	-1.20667	0.0282424	1	0.813583	0.564352	0.957508	-1.03507	0.097267	1	0.288611	0.399706	1	-1.56004	0.0351488	1	36800000	125000000	14800000	119000000	133000000	12800000	134000000	28500000	17600000	121000000	28700000	41000000	25600000	20500000	71200000
A0A1L8ENZ1;A0A1L8EVL8;A2RV72;A0A1L8H9I9;A0A1L8EVS0;Q7ZYU9;A0A1L8EVL6;A0A1L8ENS7;A0A1L8EVS7;A0A1L8GQM5;A1L2T2;Q32NH2	Q7ZYU9	tuba1cl	Tubulin alpha chain														-0.0106564	0.265534	1	-0.26567	0.00145584	1	-0.131664	0.0302407	1	-0.328477	0.000288702	1	0.0128606	0.323094	1	-0.183953	0.0911423	1	1980000000	2940000000	2050000000	2070000000	2040000000	2100000000	2300000000	2390000000	2070000000	2210000000	2070000000	2210000000	2120000000	2200000000	2490000000
Q6PAA1;A0A1L8EP19	Q6PAA1	gca	MGC68559 protein														0.205694	0.689468	0.667986	0.0994428	0.522942	0.960056	-0.186716	0.134039	1	-0.390457	0.0382289	1	-0.0659332	0.212864	1	-0.269674	0.0388302	1	237000000	225000000	252000000	274000000	209000000	182000000	317000000	276000000	269000000	332000000	276000000	316000000	186000000	281000000	295000000
A0A1L8EP28;I6N3H5	I6N3H5	rif1	Rif1 protein														0.240866	2.50421	0.129438	0.0194365	0.385481	1	0.351697	1.58478	0.231969	0.252556	1.08068	0.448646	0.211953	1.42189	0.502625	0.112813	0.710104	0.695271	1200000000	1110000000	1360000000	1350000000	1550000000	1150000000	1310000000	1220000000	1200000000	1140000000	1150000000	1130000000	1060000000	1010000000	1080000000
A0A1L8EWH1;A0A1L8EPI1;Q640K3	Q640K3	nckap1	Nck-associated protein 1 (NAP 1)														-0.587847	0.0881075	1	0.202143	0.586621	0.883198	0.175694	0.571155	1	0.333133	0.770579	0.595249	0.310594	0.782979	0.752207	0.468033	0.954359	0.322276	78500000	43600000	64700000	73100000	42500000	53900000	47700000	14800000	48300000	50100000	63800000	39800000	52900000	40900000	53700000
Q5XGS9;A0A1L8EPN0;Q91628	Q91628	orc2	Origin recognition complex subunit 2 (xORC2)														1.15309	0.783899	0.37815	0.20722	0.775067	0.751212	1.52117	0.977802	0.323669	0.6896	1.51726	0.088439	1.28792	0.863105	0.483665	0.456347	1.14546	0.254221	196000000	167000000	248000000	206000000	306000000	208000000	147000000	157000000	264000000	168000000	173000000	166000000	189000000	20600000	143000000
Q7SY85;A0A1L8EPQ6	Q7SY85	rab5d	MGC64433 protein														0.0286687	0.346907	1	-0.101389	0.18484	1	0.156222	0.533203	1	0.127784	0.504184	0.88418	-1.06992	0.0489956	0.998928	-1.09836	0.045733	1	50700000	21100000	9525900	62500000	40900000	51200000	49200000	41300000	49400000	35200000	43400000	53200000	55900000	35200000	48000000
A0A1L8EWX1;A0A1L8EPS3;A1L3F1;Q7ZXX3;Q3B8K0;Q6DEC4;Q0P3Q8	Q0P3Q8	nop58	MGC78950 protein														-0.17879	0.0888443	1	0.165133	0.749152	0.801623	0.0690759	0.373509	1	0.232876	0.589317	0.778269	-0.248447	0.0613868	1	-0.0846462	0.173273	1	103000000	129000000	123000000	118000000	220000000	122000000	129000000	130000000	113000000	146000000	129000000	146000000	156000000	158000000	112000000
A0A1L8EPT7	A0A1L8EPT7	fam117b															-0.0871868	0.145276	1	-0.227987	0.0562756	1	-0.0265567	0.245774	1	-0.25787	0.0538228	1	-0.0347602	0.218408	1	-0.266074	0.0418441	1	1700000000	1800000000	1690000000	1560000000	1900000000	1780000000	1810000000	1700000000	1510000000	1770000000	1710000000	1860000000	2090000000	1600000000	1670000000
Q4QR45;A0A1L8EPY1;P52170	P52170	kpna1	Importin subunit alpha-5 (Karyopherin subunit alpha-1)														-0.248311	0.0338429	1	-0.160482	0.00594534	1	0.000471751	0.302385	1	0.0219905	0.43159	0.9405	-0.0422007	0.196707	1	-0.020682	0.205203	0.99115	4620000000	4710000000	5080000000	5000000000	4680000000	5170000000	4350000000	4520000000	3670000000	4320000000	4310000000	4440000000	4630000000	5720000000	4570000000
A0A1L8EPY7;O57683;Q4QR12;Q7ZYA4;A0A1L8EX73	O57683	sf3b1	Splicing factor 3B subunit 1 (146 kDa nuclear protein) (Pre-mRNA-splicing factor SF3b 155 kDa subunit) (SF3b155) (Spliceosome-associated protein 155) (SAP 155)														-0.245584	0.00367919	1	-0.245026	0.016971	1	-0.0353241	0.214867	1	0.0559603	0.48262	0.931597	-0.164427	0.0557235	1	-0.073143	0.145639	1	650000000	795000000	826000000	799000000	948000000	738000000	681000000	736000000	720000000	593000000	733000000	688000000	903000000	796000000	837000000
A0A1L8EQ20;Q6AZJ6	Q6AZJ6	FSCN1	FSCN1 protein (Fragment)														-0.0708555	0.176847	1	0.0462201	0.376276	1	0.0405045	0.410703	1	0.106234	0.511702	0.891277	-0.111526	0.143597	1	-0.0457967	0.240424	0.991905	937000000	766000000	676000000	923000000	789000000	915000000	732000000	932000000	775000000	833000000	967000000	730000000	837000000	978000000	748000000
A0A1L8EQ32;A0A1L8EXC5;A0A1L8EQ00;CON__P02070;Q66KY4;A2VDC3;A0A1L8EXF5;A0A1L8EXA4;A0A1L8EQ81;A0A1L8EQ40;A0A1L8EQ13	A0A1L8EQ32		GLOBIN domain-containing protein														0.182251	0.515373	0.874716	0.310409	0.555543	0.882975	0.213314	0.561162	1	0.403929	0.64813	0.684549	0.134947	0.455481	1	0.325562	0.57113	0.67243	32600000	31300000	31400000	32800000	33600000	34200000	30800000	32900000	34900000	31600000	29700000	33100000	18400000	36000000	36500000
Q6DD07;A0A1L8EXK9;A0A1L8EQ43;Q91855	Q6DD07	gspt1	Gspt2-prov protein														0.13404	0.899247	0.639972	0.0336965	0.400911	1	-0.00788307	0.2873	1	0.00767326	0.315412	0.986209	-0.183806	0.117273	1	-0.16825	0.124657	1	180000000	135000000	107000000	158000000	187000000	126000000	164000000	184000000	166000000	178000000	141000000	157000000	140000000	157000000	172000000
A0A1L8EQ87	A0A1L8EQ87	parn	R3H domain-containing protein														0.365282	0.761475	0.510442	-0.120176	0.135605	1	0.273218	0.607312	0.971111	-0.130713	0.129815	1	0.248099	0.477585	1	-0.155832	0.199366	1	17800000	30300000	47500000	25300000	33500000	31900000	33100000	30600000	32200000	29600000	26600000	35000000	26000000	36400000	16100000
A0A1L8EQG4;Q6GLK9;Q6NRL4	Q6GLK9	get4	Golgi to ER traffic protein 4 homolog B														-0.460173	0.0127252	1	-0.0251694	0.260794	1	0.0612081	0.389343	1	0.489948	1.31282	0.176118	0.148171	0.533706	1	0.576911	1.47434	0.124971	2880000000	4000000000	4370000000	3200000000	2960000000	4430000000	2350000000	2540000000	2380000000	2040000000	2780000000	2530000000	3550000000	3940000000	2650000000
A6H8J4;A0A1L8EQG7;A0A1L8EXP4	A6H8J4		LOC100101331 protein (Fragment)														0.1241	0.665316	0.791146	0.0942535	0.56321	0.943146	0.4962	1.83962	0.085367	0.417104	1.46829	0.15783	0.00374285	0.31065	1	-0.075353	0.168131	1	102000000	113000000	120000000	152000000	179000000	141000000	119000000	136000000	109000000	124000000	134000000	118000000	126000000	97000000	112000000
A0A1L8EQX8;Q7ZY95;Q7ZX14	A0A1L8EQX8	prpsap2	Pribosyltran_N domain-containing protein														-0.10531	0.0775558	1	-0.314133	0.0081968	1	-0.069437	0.0894142	1	-0.20985	0.0202473	1	0.0135072	0.35012	1	-0.126906	0.0782345	1	767000000	843000000	715000000	756000000	719000000	715000000	680000000	783000000	677000000	690000000	638000000	711000000	702000000	785000000	815000000
A0A1L8EQY2	A0A1L8EQY2	cops3	PCI domain-containing protein														-0.190676	0.0428785	1	-0.0366472	0.233982	1	0.0709705	0.459399	1	0.17974	0.751717	0.701892	0.11385	0.905153	0.937756	0.22262	1.4446	0.302423	1010000000	1080000000	1030000000	968000000	866000000	1230000000	766000000	949000000	821000000	730000000	1020000000	884000000	869000000	1050000000	973000000
A1L3N1;A0A1L8ER90	A1L3N1	phgdh	D-3-phosphoglycerate dehydrogenase (EC 1.1.1.95)														-0.0870431	0.101526	1	-0.0955499	0.069617	1	-0.0228367	0.212255	1	-0.138974	0.0207984	1	-0.103183	0.0436108	1	-0.21932	0.00320716	1	1910000000	1900000000	1750000000	2060000000	1820000000	1990000000	1820000000	2080000000	1720000000	1880000000	2220000000	1960000000	2130000000	1940000000	1900000000
A0A1L8ERG1	A0A1L8ERG1	pfas	Glutamine amidotransferase type-1 domain-containing protein														-0.0600739	0.104304	1	-0.11209	0.127249	1	-0.102304	0.080337	1	-0.108426	0.115457	1	-0.105277	0.0747901	1	-0.111399	0.11106	1	1820000000	1760000000	1540000000	1860000000	1550000000	1720000000	1750000000	1840000000	1680000000	1590000000	1970000000	1570000000	1840000000	1950000000	1710000000
A0A1L8ERH4	A0A1L8ERH4	ppil3	Peptidyl-prolyl cis-trans isomerase (PPIase) (EC 5.2.1.8)														0.12459	0.517989	0.904557	-0.155353	0.103804	1	0.101774	0.473027	1	0.0230834	0.349882	0.958662	0.0398204	0.373217	1	-0.0388699	0.205806	0.996405	130000000	128000000	111000000	150000000	128000000	109000000	153000000	129000000	111000000	131000000	119000000	92700000	152000000	110000000	101000000
A0A1L8ERK8;Q8AVM5	Q8AVM5	atp6v0a1	V-type proton ATPase 116 kDa subunit a isoform 1 (V-ATPase 116 kDa isoform a1) (Vacuolar proton translocating ATPase 116 kDa subunit a isoform 1)														-0.545982	0.0633428	1	-0.627824	0.0099551	1	-0.532292	0.0442832	1	-0.347167	0.0780391	1	0.202302	0.419971	1	0.387426	0.555703	0.670958	72300000	21500000	76100000	38500000	33800000	19700000	38300000	16900000	38400000	30400000	19100000	24600000	44500000	34200000	51100000
A0A1L8ERL9	A0A1L8ERL9	rab5c	RAB5C, member RAS oncogene family														-0.257507	0.0107961	1	-0.0499242	0.213217	1	-0.0117772	0.275668	1	0.150202	0.725221	0.750617	-0.0412445	0.172176	1	0.120735	0.880235	0.624643	5450000000	5580000000	5850000000	6800000000	5270000000	5270000000	4540000000	4980000000	5010000000	5360000000	5630000000	4130000000	6450000000	5570000000	5380000000
A0A1L8ERT1;Q9PVX8;Q7ZXK3;A0A1L8ERP4;A0A1L8EKH9	Q9PVX8	stat3	Signal transducer and activator of transcription 3.1 (Protein Stat3) (Xstat3)														0.162676	0.570469	0.829007	0.0561504	0.458882	1	0.214177	0.834626	0.80221	0.141464	0.637105	0.802584	0.0587203	0.487293	1	-0.0139929	0.263425	0.972145	185000000	172000000	214000000	247000000	171000000	224000000	196000000	273000000	158000000	216000000	170000000	215000000	169000000	202000000	177000000
A0A1L8ERX0	A0A1L8ERX0	psmd3	PCI domain-containing protein														-0.212057	0.0148125	1	-0.0223433	0.219562	1	-0.153608	0.0425237	1	-0.111911	0.0872939	1	-0.0268574	0.194028	1	0.0148392	0.360139	0.936087	2680000000	3030000000	2700000000	2540000000	2320000000	2860000000	2220000000	2640000000	2550000000	2570000000	2750000000	2870000000	2900000000	2950000000	2710000000
Q4KLV8;A0A1L8ERY9	Q4KLV8		Aminopeptidase (EC 3.4.11.-) (Fragment)														-0.276641	0.0098286	1	-0.0766487	0.140698	1	-0.150767	0.0761592	1	0.0553169	0.454054	0.934395	-0.0261307	0.225466	1	0.179953	1.10232	0.454205	8940000000	9950000000	9430000000	9020000000	7580000000	9460000000	7920000000	8210000000	7660000000	7680000000	8700000000	7360000000	9530000000	10800000000	8640000000
A0A1L8ERZ6	A0A1L8ERZ6	kpnb1	Importin N-terminal domain-containing protein														-0.142167	0.0389244	1	-0.0869878	0.0461816	1	-0.0663007	0.067883	1	-0.0800412	0.0628544	1	-0.0759265	0.0991066	1	-0.089667	0.0875181	1	33900000000	33800000000	28800000000	33100000000	33700000000	30300000000	31000000000	33600000000	27700000000	31600000000	33900000000	31000000000	35000000000	33800000000	32800000000
A0A1L8ES10;Q6PI53	Q6PI53	med24	Mediator of RNA polymerase II transcription subunit 24 (Mediator complex subunit 24)														0.524484	0.668681	0.565704	0.778893	1.34747	0.135032	0.72415	0.851284	0.510755	0.949482	1.53143	0.0585699	0.728881	0.867038	0.531957	0.954212	1.59537	0.063216	85100000	83200000	72800000	83500000	67200000	90900000	79300000	78600000	54000000	79400000	64300000	70100000	85600000	58100000	22700000
A0A1L8ES41;Q6GR45;A0A1L8EKZ9	Q6GR45	eif6	Eukaryotic translation initiation factor 6 (eIF-6)														0.13053	0.562119	0.860669	-0.155777	0.150639	1	-0.0116367	0.285668	1	-0.180394	0.149853	1	-0.1313	0.133754	1	-0.300057	0.0754958	1	119000000	155000000	115000000	165000000	156000000	105000000	143000000	189000000	135000000	169000000	138000000	122000000	120000000	165000000	140000000
A0A1L8ESA5	A0A1L8ESA5	eftud2	Tr-type G domain-containing protein														-0.172073	0.0130539	1	-0.0104567	0.264276	1	-0.128366	0.00709113	1	-0.05745	0.134549	1	-0.101113	0.0258929	1	-0.0301971	0.205328	0.991496	738000000	672000000	681000000	664000000	710000000	677000000	610000000	691000000	691000000	669000000	721000000	730000000	720000000	751000000	770000000
A0A1L8ESB3	A0A1L8ESB3	psmd11	PCI domain-containing protein														-0.123348	0.0328139	1	-0.109536	0.0518396	1	-0.114833	0.0685518	1	-0.218117	0.0165966	1	-0.133195	0.0627109	1	-0.236479	0.0173973	1	6160000000	5790000000	5090000000	6290000000	5590000000	5360000000	5550000000	5850000000	5710000000	6110000000	5880000000	6580000000	6710000000	5740000000	6210000000
A0A1L8ETM7;Q6NRT5;Q4QQY0	Q6NRT5	csn1	COP9 signalosome complex subunit 1 (Signalosome subunit 1)														-0.0311724	0.222027	1	-0.0770963	0.165439	1	0.0712407	0.46745	1	0.0624479	0.463567	0.928156	0.0898101	0.634683	1	0.0810172	0.707567	0.740986	215000000	207000000	202000000	175000000	214000000	231000000	181000000	193000000	199000000	170000000	171000000	222000000	172000000	194000000	223000000
A0A1L8ETR0	A0A1L8ETR0	elac2															0.0529569	0.347348	1	0.14773	0.579809	0.91154	0.0750669	0.385601	1	0.153379	0.640674	0.788224	0.181424	0.530344	1	0.259736	0.95774	0.419769	293000000	279000000	253000000	274000000	265000000	228000000	346000000	237000000	193000000	294000000	258000000	215000000	360000000	223000000	176000000
Q6GN87;A0A1L8ETU2	Q6GN87	vat1	MGC82953 protein														-0.233877	0.0313207	1	0.11079	0.586038	0.921834	-0.148264	0.0719463	1	0.343913	1.30077	0.250251	-0.125526	0.103852	1	0.36665	1.29117	0.242918	721000000	839000000	921000000	830000000	729000000	879000000	697000000	846000000	754000000	638000000	681000000	754000000	858000000	1030000000	823000000
Q6DD16;A0A1L8EU41;Q6DJM9;A0A1L8EMM7	Q6DD16	rbm39	Rnpc2-prov protein														0.90007	1.15636	0.157465	0.892574	0.726203	0.595799	0.84492	0.985968	0.372134	1.52745	1.09044	0.162842	0.756477	1.00838	0.389354	1.43901	1.08243	0.183179	59400000	52900000	80400000	57300000	106000000	50200000	85800000	55400000	71600000	59000000	50400000	27300000	48500000	20000000	54000000
A0A1L8EU56;P51893	P51893	ahcy	Adenosylhomocysteinase A (AdoHcyase A) (EC 3.3.1.1) (S-adenosyl-L-homocysteine hydrolase A)														0.0901763	0.558823	0.909189	0.192576	0.823071	0.731921	-0.192901	0.0544171	1	0.0717258	0.510093	0.922191	-0.307241	0.0792176	1	-0.042614	0.253813	0.987189	187000000	122000000	225000000	199000000	164000000	200000000	247000000	199000000	239000000	170000000	233000000	210000000	225000000	233000000	186000000
A0A1L8EUC9	A0A1L8EUC9	hid1															0.210654	1.17968	0.384046	0.0378265	0.377013	1	0.000525792	0.301862	1	-0.0460478	0.236621	1	-0.0196501	0.246305	1	-0.0662238	0.161103	1	415000000	343000000	393000000	498000000	315000000	371000000	501000000	439000000	410000000	432000000	476000000	337000000	418000000	394000000	353000000
A0A1L8EUG7;Q6IP57;A0A1L8EN08;Q6DD24	Q6DD24	ubald2	UBA-like domain-containing protein 2-B														-0.14362	0.165538	1	-0.0485166	0.223836	1	-0.163606	0.102987	1	-0.0578467	0.210508	1	-0.138316	0.0952509	1	-0.0325572	0.234186	0.991476	737000000	745000000	821000000	712000000	675000000	891000000	1050000000	592000000	716000000	645000000	782000000	865000000	998000000	720000000	836000000
A0A1L8EUL2;Q6DDT7	Q6DDT7	hexd	MGC82202 protein														-0.621197	0.00457428	1	-0.262043	0.0155347	1	-0.167547	0.107291	1	0.0338904	0.385079	0.93811	-0.194743	0.0760106	1	0.00669352	0.32126	0.9445	176000000	217000000	215000000	211000000	173000000	238000000	165000000	134000000	154000000	152000000	189000000	164000000	236000000	271000000	193000000
A0A1L8EUQ4;A0A1L8EN81	A0A1L8EUQ4	tbcd	TFCD_C domain-containing protein														-0.14879	0.061139	1	0.0397867	0.421899	1	-0.18856	0.102076	1	-0.0360502	0.250444	1	-0.0421066	0.176095	1	0.110404	0.738319	0.688257	686000000	681000000	722000000	689000000	485000000	745000000	658000000	700000000	587000000	626000000	717000000	649000000	701000000	803000000	654000000
Q801P7;A0A1L8EV45	Q801P7	actr3	Actin-related protein 3-A														-0.0159817	0.277248	1	0.990348	0.73919	0.580512	-0.470321	0.0751145	1	0.483911	0.475898	0.856515	-1.35607	0.0327455	0.990456	-0.401841	0.207207	1	84900000	22300000	15500000	83300000	67300000	33100000	89100000	59700000	89700000	83000000	83200000	76900000	85300000	82400000	70200000
A0A1L8EV97;Q9IAM5;Q7ZXK0	Q9IAM5	tsn	Translin														-0.553686	0.00172497	1	-0.147664	0.117896	1	-0.142687	0.165157	1	0.101499	0.430398	0.934785	0.0684573	0.444573	1	0.312643	1.03584	0.339147	4810000000	6190000000	6700000000	4590000000	3940000000	7120000000	3890000000	3950000000	3560000000	3770000000	3980000000	5100000000	5160000000	6420000000	5210000000
A0A1L8EVI2	A0A1L8EVI2		LOC108701277														-0.0845006	0.170668	1	0.0216465	0.465902	1	-0.023037	0.265421	1	0.0610924	0.446512	0.936713	-0.115807	0.126142	1	-0.0316779	0.204237	0.992934	391000000	463000000	391000000	455000000	364000000	519000000	378000000	487000000	411000000	437000000	435000000	416000000	384000000	530000000	442000000
A0A1L8EVQ1;Q6IP65	Q6IP65	cnot9	CCR4-NOT transcription complex subunit 9 (Cell differentiation protein RQCD1 homolog) (Rcd-1)														-0.395943	0.00335481	1	-0.186453	0.0777975	1	-0.103277	0.0801384	1	0.111174	0.551881	0.867043	0.00918961	0.32737	1	0.22364	0.821984	0.523633	266000000	246000000	305000000	241000000	240000000	273000000	203000000	222000000	190000000	196000000	206000000	210000000	284000000	283000000	244000000
Q6NU93;A0A1L8EW75;A0A1L8EW87;Q98SV2;A0A1L8EW70;Q5U238;Q98SV3	Q6NU93		WD_REPEATS_REGION domain-containing protein														0.17248	0.558138	0.831884	0.150527	0.690101	0.855748	0.171187	0.493923	1	0.130431	0.511232	0.885245	0.143743	0.505717	1	0.102987	0.642465	0.732915	345000000	407000000	303000000	462000000	373000000	262000000	415000000	339000000	322000000	449000000	336000000	311000000	439000000	284000000	253000000
A0A1L8EWI1	A0A1L8EWI1	ftcd															-0.10273	0.0255855	1	-0.111568	0.0295774	1	-0.0791702	0.0378975	1	-0.0936915	0.0131886	1	-0.0602875	0.127957	1	-0.0748088	0.0945312	1	6430000000	7610000000	6990000000	6940000000	6790000000	6970000000	6820000000	6960000000	6590000000	6410000000	6880000000	7190000000	7290000000	7700000000	6900000000
A0A1L8EWK2	A0A1L8EWK2	mcm3ap	PCI domain-containing protein														-0.575666	0.108561	1	-0.20042	0.062393	1	0.0325336	0.31622	1	0.149797	0.392404	0.936365	-0.14833	0.209222	1	-0.0310663	0.258884	0.980424	72200000	51400000	79300000	52900000	166000000	48700000	84300000	58500000	24500000	67000000	57000000	54100000	55100000	54900000	132000000
A0A1L8EWU4;Q8AVM7	Q8AVM7	bzw1	Basic leucine zipper and W2 domain-containing protein 1														-0.172147	0.0481734	1	-0.161587	0.00508903	1	-0.00420062	0.291681	1	-0.0378234	0.210923	1	0.108629	0.6904	1	0.0750065	0.664613	0.7709	977000000	1070000000	1170000000	1090000000	846000000	1050000000	936000000	912000000	797000000	889000000	904000000	927000000	1070000000	1040000000	875000000
A0A1L8EWY3;Q3B8I6;P30151	P30151	eef1b	Elongation factor 1-beta (EF-1-beta) (p30)														0.28852	1.17353	0.307864	0.1765	0.57186	0.903482	0.115693	0.660284	1	0.106053	0.472694	0.914838	0.229804	0.889659	0.742415	0.220164	0.654716	0.633021	157000000	181000000	222000000	159000000	194000000	161000000	184000000	226000000	171000000	206000000	190000000	146000000	164000000	138000000	172000000
A0A1L8EWY4	A0A1L8EWY4	aox1															-0.18821	0.0549694	1	0.0480099	0.483132	1	-0.134373	0.0813056	1	0.127586	0.82602	0.731033	-0.0915197	0.0748611	1	0.17044	1.92284	0.305634	434000000	404000000	415000000	457000000	360000000	405000000	344000000	451000000	385000000	369000000	435000000	352000000	459000000	477000000	402000000
A0A1L8EX28	A0A1L8EX28	fam117b															0.0303033	0.381952	1	-0.0500565	0.2057	1	0.218664	0.801886	0.832864	-0.0505861	0.225214	1	0.23545	0.856905	0.753577	-0.0338001	0.247816	0.987834	332000000	258000000	244000000	237000000	329000000	259000000	238000000	231000000	248000000	255000000	295000000	269000000	277000000	204000000	228000000
A0A1L8EX62;Q08AV6	Q08AV6	tbccd1	TBCC domain-containing protein 1														0.00152715	0.301892	1	0.138912	0.545096	0.9254	0.198185	0.624939	1	0.0438538	0.378185	0.937649	-0.0441755	0.264496	1	-0.198507	0.153427	1	28300000	23300000	45100000	35700000	35600000	38700000	55400000	16200000	36500000	41000000	33700000	43400000	22600000	38100000	37800000
A0A1L8EX65	A0A1L8EX65		Methyltransf_11 domain-containing protein														-0.0264161	0.260397	1	-0.234577	0.126483	1	-0.218753	0.0920636	1	-0.225084	0.0854152	1	-0.0477397	0.238755	1	-0.0540702	0.229524	0.992632	133000000	151000000	188000000	123000000	129000000	166000000	154000000	179000000	143000000	101000000	133000000	193000000	126000000	176000000	188000000
A0A1L8EXB4;A0A1L8EQ57;A0A1L8EQ27	A0A1L8EXB4	hbz	GLOBIN domain-containing protein														-0.651014	0.00201111	1	-0.189983	0.0709147	1	0.15922	0.630744	1	0.603184	1.68711	0.0618034	0.196787	0.596573	0.995008	0.64075	1.40447	0.130809	733000000	1060000000	1270000000	1030000000	797000000	1120000000	536000000	546000000	581000000	522000000	623000000	541000000	1050000000	812000000	776000000
A0A1L8EXB9;A0A1L8EXJ0;Q7SYU7;A0A1L8EXE1;A0A1L8EXD9;A0A1L8EXD2;A0A1L8EQ49;P06638;P06637;P06636	A0A1L8EXB9		GLOBIN domain-containing protein														-0.19572	0.220195	1	-0.463979	0.0716304	1	0.538211	0.638069	0.867258	-0.00903638	0.292211	1	0.553107	0.672954	0.80821	0.00586001	0.308751	0.943693	44500000	42700000	71500000	46300000	36500000	77900000	43200000	38000000	17400000	42100000	22200000	54700000	35700000	17400000	69200000
A0A1L8EXC0;Q6PB10	Q6PB10	inpp1	MGC68618 protein														0.0387294	0.374182	1	-0.00709279	0.289661	1	-0.118303	0.124746	1	-0.0108261	0.25572	1	0.0592537	0.44904	1	0.166731	1.93234	0.309395	60100000	63300000	59700000	50000000	58200000	54000000	66500000	63600000	51500000	48000000	71000000	46500000	47900000	66100000	63500000
A0A1L8EXC8;O93400;Q32NP0;A0A310TLD7	O93400	actb	Actin, cytoplasmic 1 (Beta-actin) (Cytoplasmic beta-actin) [Cleaved into: Actin, cytoplasmic 1, N-terminally processed]														0.0744769	0.534475	0.938641	0.111104	0.900349	0.834401	-0.177329	0.0519893	1	-0.114346	0.105563	1	-0.157566	0.0405166	1	-0.0945829	0.102396	1	86600000000	93400000000	76600000000	96600000000	73500000000	83800000000	86200000000	113000000000	103000000000	105000000000	93500000000	96300000000	92100000000	102000000000	91700000000
A0A1L8EXD6	A0A1L8EXD6		GLOBIN domain-containing protein														-0.273491	0.10392	1	0.140913	0.513613	0.938005	-0.0577164	0.256489	1	0.0279872	0.327689	0.967875	0.0752335	0.375208	1	0.160937	0.50663	0.772402	822000000	1250000000	1240000000	949000000	732000000	1390000000	963000000	782000000	819000000	996000000	972000000	1260000000	685000000	1310000000	1220000000
A0A1L8EXJ1;Q90ZA1	Q90ZA1	parn	Poly(A)-specific ribonuclease PARN (EC 3.1.13.4) (Deadenylating nuclease) (Deadenylation nuclease) (Polyadenylate-specific ribonuclease) (parn-A)														-0.115477	0.117527	1	0.0708529	0.450368	1	0.0436268	0.384891	1	0.202904	0.836189	0.626913	-0.0411205	0.219555	1	0.118156	0.700658	0.690195	1160000000	1030000000	1300000000	1060000000	1490000000	1170000000	1010000000	1040000000	1250000000	922000000	1120000000	1350000000	1030000000	1230000000	1330000000
A0A1L8EXJ7	A0A1L8EXJ7	usp7	Usp7														0.0761611	0.536848	0.940247	0.089524	0.590967	0.938208	-0.0323493	0.232	1	0.108687	0.655321	0.835635	0.0787671	0.586185	1	0.219803	1.37252	0.314205	227000000	261000000	246000000	224000000	201000000	257000000	256000000	217000000	262000000	197000000	250000000	226000000	257000000	236000000	205000000
A0A1L8EXL3;A0A1L8EQ91;B1H1V0;B6SE89;B6SE88;Q5XG19	B1H1V0		LOC495286 protein (Fragment)														0.0825926	0.578789	0.9081	-0.241677	8.6e-06	1	-0.133837	0.0785454	1	-0.22721	0.0250831	1	-0.0191606	0.203894	1	-0.112534	0.00525117	1	929000000	981000000	912000000	754000000	881000000	985000000	1110000000	1070000000	867000000	846000000	863000000	870000000	1010000000	937000000	911000000
Q7ZYD7;A0A1L8EY15	Q7ZYD7	aimp2	Jtv1-prov protein														0.0799541	0.495259	0.948178	0.301143	1.90429	0.170886	-0.106353	0.164348	1	0.15405	0.643815	0.786461	-0.326889	0.118301	1	-0.0664864	0.251253	0.992805	145000000	153000000	64500000	157000000	138000000	105000000	174000000	137000000	139000000	141000000	155000000	140000000	121000000	153000000	152000000
Q6GNU8;A0A1L8EY61;A0A1L8EQK9	Q6GNU8	cog7	MGC80865 protein														-0.314262	0.0513412	1	-0.0810172	0.157252	1	-0.295567	0.0437741	1	-0.174017	0.0897835	1	-0.28968	0.0948357	1	-0.16813	0.154124	1	59200000	32600000	57000000	40700000	46200000	57700000	55200000	36600000	51700000	43700000	56700000	53100000	50600000	66900000	59300000
A0A1L8EY93;A1A5K6	A1A5K6	tbc1d24	TBC1 domain family member 24														-0.291547	0.0204388	1	-0.0030632	0.290549	1	-0.0179729	0.268936	1	-0.100206	0.147034	1	0.277653	1.57075	0.328929	0.195421	1.42413	0.336204	123000000	109000000	102000000	87100000	75900000	112000000	74200000	86200000	65300000	89100000	92300000	110000000	95400000	95900000	83700000
A0A1L8EYB5	A0A1L8EYB5	coro7	Coronin														0.487164	1.02737	0.275659	-0.883366	0.0364346	1	0.0383371	0.340104	1	-0.658353	0.00417437	1	0.0675208	0.376992	1	-0.629169	0.00178589	1	33300000	30400000	35500000	33600000	37100000	27200000	42400000	44800000	45400000	13900000	36200000	42200000	33700000	21200000	43700000
Q6GR01;A0A1L8EYB9	Q6GR01	decr2	MGC82265 protein														-0.158677	0.0692197	1	0.0435403	0.470382	1	-0.0992832	0.0678198	1	0.11875	1.11952	0.66945	-0.0635331	0.128241	1	0.1545	1.26014	0.451597	293000000	267000000	276000000	274000000	265000000	277000000	231000000	298000000	258000000	267000000	276000000	234000000	325000000	281000000	271000000
A0A1L8EYC7	A0A1L8EYC7	plk1	Serine/threonine-protein kinase PLK (EC 2.7.11.21) (Polo-like kinase)														0.195801	0.71619	0.658754	0.160401	0.469174	0.967996	-1.46747	0.0359997	0.995589	-1.24073	0.0554288	1	0.170631	0.768849	0.90551	0.397367	0.823804	0.429928	109000000	104000000	109000000	71100000	11000000	52700000	93300000	111000000	126000000	75600000	100000000	101000000	81800000	90600000	118000000
A0A1L8EYJ5;A0A1L8EQW8	A0A1L8EYJ5		Rap-GAP domain-containing protein														0.0156962	0.329862	1	0.0128136	0.333843	1	0.212294	0.736366	0.87889	0.445134	1.3715	0.173709	0.0675297	0.493582	1	0.30037	1.55532	0.211715	307000000	354000000	358000000	423000000	424000000	294000000	391000000	277000000	322000000	299000000	296000000	242000000	368000000	281000000	328000000
A0A1L8EYK3	A0A1L8EYK3	prpsap2	Pribosyltran_N domain-containing protein														-0.159685	0.192233	1	0.00951958	0.321808	1	0.51054	1.42835	0.19197	0.354139	1.22334	0.270916	0.0964095	0.455979	1	-0.0599912	0.215275	1	112000000	96700000	77500000	121000000	147000000	111000000	89500000	114000000	48300000	92700000	110000000	95000000	70600000	107000000	90600000
Q6DDV3;A0A1L8EZ12	Q6DDV3	cldn6	Claudin														-0.6817	0.00784752	1	-2.06134	0.0353739	1	-0.0410207	0.257755	1	0.0679893	0.376119	0.937921	-0.0721372	0.241429	1	0.0368729	0.333274	0.937767	1110000000	1030000000	2060000000	1440000000	1740000000	1000000000	809000000	1040000000	784000000	861000000	550000000	63200000	1620000000	1100000000	1540000000
Q7ZWR7;Q6IP22;A0A1L8HPY3;A0A1L8GJW8;A0A1L8FAU9;A0A1L8EZH4;P10995;P04752;P04751;Q7SYU4;Q6NS10;Q52QH5	P04751	actc1	Actin, alpha cardiac muscle 1 (Actin alpha 1) (Alpha-cardiac actin) [Cleaved into: Actin, alpha cardiac muscle 1, intermediate form]														-0.0118612	0.292879	1	-0.0286872	0.274721	1	-0.361384	0.0821029	1	-0.51285	0.0345825	1	-0.133155	0.211382	1	-0.28462	0.127114	1	663000000	314000000	513000000	333000000	393000000	508000000	349000000	468000000	839000000	402000000	727000000	621000000	378000000	750000000	496000000
A0A1L8EZI0;A0A1L8FAV0	A0A1L8FAV0	hectd1						-2.45787	2.17401	0				-1.93619	1.88263	0.00833846	-1.67209	0.0274047	1	0	-4.34e-08	1	1.17762	0.998942	0.323405	2.2755	2.87646	0.0040093	0.65595	0.662957	0.810179	1.75383	2.60913	0.0103926	110000000	97100000	80200000	138000000	170000000	107000000	13400000	14900000	33800000	35400000	13600000	31600000	99700000	21400000	102000000
Q6NRW6;A0A1L8EZP3;Q7ZY34;A0A1L8FAR4;Q7SZ66;A0A1L8GD53	Q6NRW6	actn1	MGC81191 protein														-0.0785135	0.0906757	1	-0.0580533	0.0651874	1	-0.0994174	0.0499089	1	-0.0938772	0.0263382	1	-0.0664934	0.084189	1	-0.0609531	0.0467414	1	2510000000	2590000000	2520000000	2490000000	2570000000	2400000000	2360000000	2630000000	2590000000	2470000000	2630000000	2550000000	2460000000	2840000000	2700000000
A0A1L8EZR6	A0A1L8EZR6	fntb	Protein farnesyltransferase subunit beta (FTase-beta) (EC 2.5.1.58)														-0.20032	0.0328162	1	-0.256264	0.0644096	1	0.0708536	0.613697	1	0.106696	0.527551	0.886038	-0.0369708	0.192348	1	-0.00112788	0.299051	0.955876	805000000	842000000	805000000	893000000	873000000	876000000	689000000	794000000	711000000	614000000	693000000	755000000	830000000	941000000	755000000
A0A1L8EZT0;Q6NRI6	Q6NRI6	rpap1	MGC83792 protein														-0.125566	0.095614	1	-0.0481167	0.136366	1	0.0249367	0.359767	1	0.0780163	0.54673	0.895239	-0.0264893	0.225987	1	0.0265903	0.440749	0.904166	567000000	575000000	502000000	560000000	660000000	493000000	488000000	587000000	465000000	490000000	567000000	505000000	622000000	513000000	541000000
A0A1L8EZX7;Q6GP79	Q6GP79	exoc5	MGC80624 protein														-0.331684	0.0728912	1	-0.0193132	0.279015	1	-0.0384776	0.266173	1	0.514973	1.18725	0.223747	0.0703519	0.391521	1	0.623803	1.91483	0.059011	46000000	49800000	37500000	29600000	50500000	45900000	40500000	30300000	30400000	30400000	36400000	20400000	32000000	40300000	57800000
A0A1L8EZY5	A0A1L8EZY5																0.21814	2.52981	0.151288	0.0892334	0.664847	0.920339	-0.0382366	0.21427	1	-0.2513	0.0277336	1	-0.00260417	0.285381	1	-0.215667	0.00438886	1	4070000000	3750000000	4120000000	4530000000	3370000000	3830000000	4760000000	4660000000	4480000000	5520000000	4890000000	4400000000	3850000000	4160000000	3950000000
Q6GNE3;A0A1L8EZZ0;Q52KY3;A0A1L8FAA4;Q5U563	Q52KY3	actr10	LOC495357 protein														-0.127452	0.24994	1	0.000233968	0.301278	1	0.277961	0.426644	1	0.15249	0.449686	0.913217	-0.900953	0.132893	1	-1.02642	0.0967355	1	180000000	16900000	125000000	153000000	121000000	239000000	111000000	134000000	128000000	123000000	140000000	187000000	47400000	229000000	228000000
Q63ZG6;A0A1L8F028;Q6INV9;A0A1L8GK30;A2VDD8;Q801T6;A0A1L8GCT2	Q63ZG6	pygl	Alpha-1,4 glucan phosphorylase (EC 2.4.1.1)														-0.0452601	0.0885114	1	-0.243343	0.000378248	1	-0.126453	0.0711043	1	-0.20399	0.0272862	1	0.00151952	0.310165	1	-0.0760174	0.0453691	1	707000000	738000000	774000000	741000000	591000000	706000000	709000000	703000000	736000000	652000000	663000000	660000000	719000000	780000000	718000000
A0A1L8F032	A0A1L8F032	dync1h1	cytoplasmic dynein 1 heavy chain 1-like														-0.0719007	0.0639122	1	-0.08708	0.142504	1	-0.0459538	0.130284	1	-0.00502014	0.284267	1	-0.00879288	0.255555	1	0.0321407	0.429231	0.901645	1900000000	1750000000	1760000000	1690000000	1880000000	1710000000	1680000000	1810000000	1690000000	1430000000	1840000000	1740000000	1930000000	1760000000	1760000000
A0A1L8FA30;A0A1L8F036;Q66J79	Q66J79	ppp2r5c	Serine/threonine protein phosphatase 2A regulatory subunit														-0.365973	0.013079	1	0.131403	0.62072	0.90533	-0.03696	0.232438	1	0.310113	0.982245	0.443331	-0.318237	0.0469236	1	0.0288366	0.340581	0.94024	156000000	109000000	164000000	149000000	166000000	202000000	125000000	157000000	129000000	146000000	147000000	161000000	170000000	159000000	199000000
Q4QR39;A0A1L8F071	Q4QR39	psmc6	MGC114813 protein														0.16888	1.6488	0.343802	-0.0167503	0.0605461	1	-0.0163568	0.257	1	-0.324007	0.00708587	1	-0.156937	0.068581	1	-0.464587	0.0036517	1	1140000000	890000000	905000000	1180000000	1120000000	937000000	1230000000	1190000000	1240000000	1320000000	1340000000	1330000000	1170000000	1030000000	1060000000
Q7SYX0;A0A1L8F0C3	Q7SYX0	serpina1	Serpina1d-prov protein														-0.188887	0.174116	1	0.0341702	0.39348	1	0.321037	1.06537	0.491313	0.039107	0.369465	0.943482	0.294193	2.38943	0.121333	0.0122636	0.355091	0.929377	65900000	73500000	65700000	54000000	73900000	84300000	28100000	64700000	64000000	62100000	65800000	81400000	54300000	54900000	57900000
A0A1L8F9I4;A0A1L8F0H0;Q6INN7;A0A1L8G7C7;A0A1L8G1Q1;Q801Q7;Q7ZX60	Q6INN7	smek1	Serine/threonine-protein phosphatase 4 regulatory subunit 3 (SMEK homolog 1)														-0.123283	0.0790049	1	-0.0741831	0.129923	1	-0.210386	0.0150447	1	-0.0872631	0.109704	1	-0.181823	0.0624073	1	-0.0586999	0.194234	1	83600000	86100000	108000000	92900000	86300000	91600000	107000000	90100000	91300000	87200000	91000000	95100000	97200000	116000000	101000000
A0A1L8F0H9;Q9W799;A0A1L8F9H7	Q9W799	cpsf2	Cleavage and polyadenylation specificity factor subunit 2 (Cleavage and polyadenylation specificity factor 100 kDa subunit) (CPSF 100 kDa subunit)														-0.0204964	0.215205	1	-0.0530764	0.114533	1	-0.0152594	0.278679	1	-0.0329596	0.253438	1	0.028307	0.365136	1	0.0106068	0.325033	0.949557	236000000	170000000	216000000	176000000	265000000	169000000	192000000	208000000	195000000	210000000	188000000	192000000	214000000	186000000	205000000
A0A1L8F0M5;Q66L28	Q66L28		LOC446963 protein (Fragment)														0.322244	1.43098	0.211865	0.0388171	0.540486	1	-0.304347	0.0217284	1	-0.461484	0.000992042	1	-0.254913	0.021766	1	-0.41205	1.2e-05	1	1580000000	1500000000	1530000000	1390000000	1660000000	1430000000	2090000000	2430000000	2370000000	1960000000	2080000000	2270000000	1590000000	1840000000	2110000000
A0A1L8F197	A0A1L8F197	tbc1d13	Rab-GAP TBC domain-containing protein					-0.53225	1.80656	0.0284348				-0.61972	2.37294	0.0152267	-0.411151	0.0362188	1	-0.121	0.0432309	1	0.0750497	0.416591	1	0.41125	1.82024	0.100133	0.16252	0.597183	1	0.49872	2.46481	0.040278	192000000	230000000	229000000	184000000	192000000	239000000	144000000	169000000	126000000	132000000	139000000	153000000	213000000	232000000	146000000
A0A1L8F1A4	A0A1L8F1A4	tsc1															0.0608425	0.418332	1	0.184137	1.01282	0.63576	-0.0207208	0.265688	1	0.26471	1.06621	0.441612	-0.0252438	0.249924	1	0.260187	1.30986	0.301036	145000000	140000000	132000000	134000000	162000000	125000000	174000000	133000000	139000000	128000000	137000000	131000000	173000000	128000000	128000000
A0A1L8F1D6	A0A1L8F1D6	pkn3	protein kinase N3 S homeolog														-0.847572	0.0860328	1	1.31889	1.0124	0.281156	-0.181885	0.142679	1	1.19943	0.923284	0.287303	-0.0164814	0.289519	1	1.36483	0.959422	0.25046	62800000	42100000	118000000	44400000	78300000	63500000	62400000	12500000	70700000	54300000	66600000	78200000	60300000	62700000	85200000
A0A1L8F1G2;Q91747;Q91748	A0A1L8F1G2	sptan1															0.193329	0.533459	0.846674	1.11039	0.832612	0.430888	0.133626	0.462359	1	1.04221	0.788674	0.444456	0.0365327	0.337877	1	0.945122	0.73152	0.434872	171000000	130000000	105000000	172000000	142000000	117000000	184000000	117000000	150000000	144000000	167000000	138000000	181000000	95700000	125000000
A0A1L8F1N1	A0A1L8F1N1	nup188	nucleoporin 188kDa S homeolog														-0.0254237	0.220284	1	-0.0885798	0.139399	1	0.200896	1.72782	0.416501	0.0884736	0.619367	0.865502	0.319616	1.64868	0.254934	0.207194	0.947538	0.473981	508000000	614000000	654000000	503000000	540000000	586000000	479000000	507000000	411000000	429000000	542000000	475000000	462000000	480000000	474000000
A0A1L8F1P3;A0A1L8GQS9	A0A1L8F1P3		SEC7 domain-containing protein														-0.27026	0.179665	1	-0.0336895	0.269957	1	0.08634	0.369156	1	-0.0471929	0.259593	1	-0.209357	0.171445	1	-0.34289	0.087984	1	48900000	49400000	59900000	68500000	53300000	73300000	83200000	52100000	29400000	63000000	74700000	58500000	107000000	50500000	41200000
A0A1L8F1Q6	A0A1L8F1Q6	huwe1															-0.00352605	0.280138	1	-0.0377833	0.222582	1	0.0373542	0.733259	1	-0.00923983	0.126873	1	0.0439606	0.663288	1	-0.00263341	0.278368	0.962175	3240000000	2990000000	3190000000	3150000000	3080000000	3140000000	2900000000	3190000000	3020000000	2670000000	3700000000	2900000000	3200000000	2960000000	2980000000
A0A1L8F1Q9;Q640G9	Q640G9	hcfc1	LOC494675 protein					-0.419917	1.3491	0.0576571				-0.10957	0.407224	0.679115	0.67375	1.68499	0.0598426	0.270617	2.57145	0.122081	0.70214	1.5683	0.0946552	0.690533	2.41553	0.0164141	0.391794	1.03781	0.500276	0.380187	1.94057	0.099559	130000000	167000000	152000000	188000000	216000000	155000000	168000000	190000000	186000000	130000000	138000000	146000000	109000000	89100000	151000000
A0A1L8F1R8;A0A310U4D3	A0A1L8F1R8	plxnb3	Sema domain-containing protein														-0.0425803	0.20692	1	0.170049	0.50613	0.9373	0.191127	0.611074	1	0.138748	0.445215	0.917984	0.160192	1.37509	0.65384	0.107814	0.454098	0.849897	25100000	24900000	25800000	19900000	35300000	24400000	20600000	20100000	25500000	33800000	22200000	24500000	24800000	21500000	21600000
A0A1L8F1S1;A0A1L8GZU4;A0A1L8EK25;A0A1L8GTK8	A0A1L8F1S1																-0.0851669	0.115212	1	-0.115527	0.130119	1	-0.021726	0.243737	1	0.0476405	0.418138	0.937713	-0.0218328	0.238235	1	0.0475337	0.425121	0.896061	9820000000	9790000000	8920000000	10300000000	9530000000	8770000000	8590000000	9670000000	9060000000	9120000000	9010000000	7440000000	10800000000	9550000000	8670000000
A0A1L8F2C9;Q2VPM2;Q6PCJ6;A0A1L8HBF6	Q2VPM2	rhogl	MGC131102 protein														0.0125001	0.330851	1	-0.0283	0.256747	1	0.172476	0.801793	0.882706	0.190214	0.791738	0.669631	0.123303	0.626167	1	0.14104	0.636172	0.697023	447000000	510000000	522000000	530000000	530000000	471000000	446000000	452000000	469000000	453000000	375000000	493000000	384000000	537000000	447000000
A0A1L8F746;Q498E8;A0A1L8F2P4;A0A1L8HH08;A0A1L8H8X2	Q498E8	cul4b	MGC115611 protein														-1.57162	0.029268	1	-0.511283	0.0426668	1	-0.261437	0.0778029	1	-0.103921	0.186847	1	-0.310917	0.0567623	1	-0.1534	0.143867	1	51500000	59800000	50800000	53900000	63200000	50900000	61000000	20700000	9004977	48800000	30900000	49400000	86400000	67100000	51500000
A0A1L8F2Q6;Q6GR38	Q6GR38	picalml	MGC81106 protein														-0.466642	0.138914	1	-0.00930023	0.292971	1	-0.159241	0.243724	1	0.315903	0.447173	0.893721	-0.422106	0.0792608	1	0.0530389	0.363516	0.909642	25700000	41000000	50500000	21100000	133000000	32800000	54900000	14600000	60700000	27900000	28000000	59900000	42900000	41600000	71700000
A0A1L8F302;A0A310U4J8	A0A1L8F302		Phosphoglycerate kinase (EC 2.7.2.3)														0.147509	1.49121	0.429974	-0.0432529	0.195864	1	-0.0684477	0.14824	1	-0.378253	0.0104567	1	-0.0128072	0.26796	1	-0.322613	0.0184954	1	3770000000	3190000000	2920000000	3270000000	3470000000	2760000000	3580000000	3700000000	3700000000	4100000000	3610000000	4240000000	3080000000	3330000000	3520000000
A0A1L8F383;Q7T0S8;A0A1L8G4C9;A0A1L8HHM9;A0A1L8H9D2	A0A1L8F383	pls3	plastin-3-like														-0.129517	0.0679131	1	-0.0492929	0.076914	1	0.0164267	0.353708	1	0.00481987	0.326414	0.986211	0.0366166	0.448784	1	0.0250098	0.620381	0.899286	862000000	869000000	866000000	891000000	791000000	883000000	717000000	798000000	802000000	808000000	857000000	803000000	745000000	921000000	876000000
A0A1L8F3C6	A0A1L8F3C6	arhgap35															0.21693	1.00473	0.448847	0.868083	0.738385	0.582664	0.219387	1.00015	0.66611	0.953515	0.790554	0.445475	0.106247	0.600846	1	0.840375	0.723467	0.450877	197000000	161000000	162000000	179000000	212000000	172000000	182000000	170000000	210000000	172000000	204000000	155000000	184000000	142000000	159000000
Q5U577;A0A1L8F3E6	Q5U577	eml1	LOC495344 protein														-0.00368627	0.286713	1	0.0656497	0.540841	0.975875	-0.0787735	0.101158	1	-0.164714	0.0622708	1	-0.0783602	0.0174204	1	-0.1643	0.0396364	1	605000000	638000000	628000000	696000000	573000000	608000000	684000000	702000000	589000000	766000000	744000000	687000000	652000000	680000000	643000000
A0A1L8F3F9;Q7ZYV9	Q7ZYV9	sympk	Symplekin														-0.0948499	0.12063	1	0.0111408	0.341159	1	-0.0787106	0.214293	1	0.0801468	0.425004	0.935824	-0.275543	0.0496551	1	-0.116686	0.119004	1	70000000	94900000	70400000	97300000	111000000	65000000	90100000	89700000	84200000	75200000	90600000	89400000	91900000	82400000	109000000
A0A1L8F3N4;Q7T250	Q7T250	CLIC1	Chloride intracellular channel protein														0.0618305	0.424671	1	-0.0308723	0.18932	1	-0.0897026	0.165676	1	-0.0300363	0.116024	1	-0.0346928	0.243057	1	0.0249736	0.455428	0.903367	1730000000	1930000000	1940000000	1860000000	1750000000	1770000000	2020000000	2120000000	1840000000	1970000000	1660000000	1760000000	1530000000	2300000000	1970000000
A0A1L8F3P1;Q6PA26	Q6PA26	Bag6	Large proline-rich protein bag6-B (BCL2-associated athanogene 6) (HLA-B-associated transcript 3-B)														-0.0482095	0.184553	1	0.1497	0.807059	0.798705	0.214361	0.837098	0.799814	0.321637	1.31696	0.260597	0.129907	0.841016	0.929212	0.237183	2.42445	0.159537	912000000	873000000	831000000	891000000	1120000000	791000000	815000000	782000000	716000000	963000000	804000000	712000000	913000000	736000000	751000000
A0A1L8F3P6	A0A1L8F3P6	vars	GST C-terminal domain-containing protein														-0.117619	0.0135016	1	-0.1059	0.0401631	1	0.00728734	0.325879	1	0.056001	0.50712	0.929368	-0.0291227	0.160946	1	0.019591	0.408525	0.917267	5790000000	5970000000	5410000000	6480000000	5210000000	5980000000	5300000000	5600000000	5240000000	5360000000	5420000000	4960000000	5830000000	6080000000	5600000000
A0A1L8F8L5;A0A1L8F3S3;Q91575;A0A1L8F8L4;Q7T0Q9;CON__ENSEMBL:ENSBTAP00000025008;A2VDD0;A8E5X7;A0A1L8ELN5	Q91575	tubb	Tubulin beta chain (Tubulin beta-5 chain)														0.339418	0.727686	0.550953	0.633346	0.770096	0.579558	0.0383167	0.328592	1	0.178459	0.398331	0.935564	-0.103188	0.253047	1	0.0369549	0.31624	0.945989	17200000	64500000	48800000	25900000	48900000	57100000	57700000	55400000	42400000	58000000	45800000	70300000	27000000	56200000	44000000
A0A1L8F3Y1;Q6NTJ8;A3KMH9	A3KMH9		PCI domain-containing protein (Fragment)														-0.248043	0.0244317	1	-0.0368296	0.240876	1	-0.1997	0.0854297	1	-0.265033	0.0600115	1	-0.196997	0.0518402	1	-0.26233	0.0350547	1	1150000000	1190000000	1010000000	1280000000	906000000	1200000000	1120000000	1070000000	1050000000	1150000000	1250000000	1550000000	1100000000	1300000000	1460000000
A0A1L8F417;Q6DCS8	Q6DCS8	actn4	Actn4-prov protein														-0.0742003	0.154519	1	-0.196767	0.0344763	1	0.0872701	0.676153	1	-0.213633	0.0330328	1	0.102586	0.959238	0.954915	-0.198317	0.0251614	1	295000000	292000000	302000000	320000000	290000000	272000000	227000000	295000000	269000000	281000000	320000000	291000000	251000000	285000000	293000000
A0A1L8F448;A0A1L8F470;A5PKQ0;Q6DDI7;O42260	O42260	gemin2	Gem-associated protein 2 (Gemin-2) (Component of gems 2) (Survival of motor neuron protein-interacting protein 1) (SMN-interacting protein 1)														-0.534383	0.00372033	1	0.0413011	0.383492	1	0.166267	0.495118	1	0.389498	0.836393	0.48647	0.364873	1.05718	0.493554	0.588104	1.6132	0.0910713	142000000	217000000	194000000	171000000	106000000	217000000	98700000	91300000	102000000	105000000	124000000	147000000	130000000	168000000	128000000
A0A1L8F457;A0A1L8FAZ8	A0A1L8F457	sec23a	Protein transport protein SEC23														0.19857	0.649283	0.709161	-0.297466	0.0278293	1	0.0590134	0.467264	1	-0.0969264	0.162987	1	0.14714	0.961646	0.844478	-0.00879987	0.283636	0.9633	135000000	126000000	151000000	110000000	134000000	145000000	195000000	121000000	121000000	106000000	110000000	121000000	123000000	115000000	134000000
A0A1L8F4M3	A0A1L8F4M3	ncstn	Ncstrn_small domain-containing protein														0.300843	0.76374	0.534629	-0.64014	0.10523	1	-0.290664	0.0134938	1	-0.38069	0.0827647	1	-0.46519	0.0426706	1	-0.555216	0.0662887	1	18700000	13900000	26700000	22000000	21700000	20900000	46200000	28700000	25800000	36700000	8015900	19800000	22700000	27400000	29400000
A0A1L8F4N1	A0A1L8F4N1	copa	Coatomer subunit alpha														0.0819836	0.841477	0.80988	0.000176748	0.301304	1	-0.19975	0.0101602	1	-0.0893529	0.0791401	1	-0.0129261	0.248261	1	0.0974706	0.800685	0.68992	63000000	57300000	57900000	50000000	52100000	54400000	62100000	62200000	65900000	63100000	64000000	42200000	62400000	55000000	62500000
Q6GPN7;A0A1L8FCP1;A0A1L8F4Q2	Q6GPN7		LOC443623 protein (Fragment)														-1.06402	0.0580552	1	-1.61292	0.0219439	1	-1.13888	0.0686184	1	-1.11908	0.0713944	1	-1.26067	0.084981	1	-1.24087	0.0873668	1	11100000	133000000	131000000	116000000	17600000	122000000	120000000	105000000	23000000	30500000	24600000	119000000	118000000	183000000	123000000
A0A1L8F569	A0A1L8F569																-0.306978	0.00521303	1	-0.518477	0.0171905	1	0.00180626	0.304031	1	-0.0274804	0.259458	1	-0.0254606	0.198558	1	-0.0547473	0.14652	1	133000000	141000000	148000000	125000000	125000000	186000000	121000000	121000000	105000000	116000000	76500000	118000000	153000000	135000000	141000000
A0A1L8F5C0	A0A1L8F5C0	igsf3	immunoglobulin superfamily member 8-like														-0.0915833	0.221992	1	-0.126556	0.185154	1	0.22849	0.597812	1	0.264556	0.675737	0.705778	0.154323	0.478504	1	0.19039	0.539102	0.733758	187000000	114000000	183000000	195000000	188000000	125000000	167000000	95400000	147000000	163000000	126000000	98400000	190000000	108000000	138000000
A0A1L8F5D2	A0A1L8F5D2	pklr	Pyruvate kinase (EC 2.7.1.40)														0.243071	2.20537	0.152629	0.0444972	0.442292	1	-0.0559095	0.1996	1	-0.214253	0.0770267	1	-0.0304095	0.148469	1	-0.188753	0.0452487	1	1060000000	1100000000	984000000	1180000000	1100000000	834000000	1360000000	1220000000	1220000000	1210000000	1280000000	1200000000	1080000000	1080000000	1040000000
A0A1L8F5I9	A0A1L8F5I9																0.276897	1.16081	0.323159	-0.141298	0.00721208	1	-0.00294431	0.295229	1	-0.104678	0.128739	1	-0.11517	0.0790117	1	-0.216904	0.00893561	1	144000000	125000000	128000000	169000000	142000000	121000000	146000000	192000000	185000000	141000000	142000000	134000000	138000000	160000000	133000000
A0A1L8F5P2;P30883	P30883	tubb4	Tubulin beta-4 chain														-0.223047	0.00601177	1	-0.0334498	0.147382	1	-0.212957	0.0337818	1	-0.18618	0.0340399	1	-0.179732	0.0136801	1	-0.152955	0.00407376	1	41800000000	43100000000	40400000000	42900000000	35600000000	44600000000	41000000000	40700000000	39900000000	42700000000	45900000000	47600000000	44400000000	51600000000	46200000000
A0A1L8F5Q5	A0A1L8F5Q5	fkbp15	Peptidylprolyl isomerase (EC 5.2.1.8)														-0.228003	0.194723	1	0.1755	0.87743	0.721437	-0.573536	0.0896372	1	-0.474304	0.0330242	1	-0.122359	0.231387	1	-0.0231266	0.242275	0.984173	25500000	24000000	27400000	13400000	22200000	22100000	16900000	34600000	23000000	32900000	26800000	28700000	36000000	13700000	43900000
Q5M7C5;A0A1L8F643	Q5M7C5		LOC496243 protein (Fragment)														-0.301257	0.0134618	1	-0.157287	0.0599575	1	-0.0625674	0.12515	1	0.000746409	0.303028	0.993758	-0.0267811	0.214636	1	0.0365327	0.405955	0.903801	1420000000	1630000000	1400000000	1520000000	1320000000	1500000000	1140000000	1410000000	1140000000	1200000000	1300000000	1390000000	1400000000	1590000000	1540000000
A0A1L8F666	A0A1L8F666	gsn	gelsolin														0.181284	1.22501	0.419641	0.0814737	0.75314	0.914268	-0.109363	0.0438649	1	-0.315923	0.000928429	1	-0.0861562	0.0944097	1	-0.292716	0.00433905	1	453000000	396000000	438000000	416000000	431000000	417000000	545000000	474000000	531000000	600000000	524000000	544000000	472000000	414000000	481000000
A0A1L8F6E5;A0A1L8F1X2;A0A1L8F1Y9;A2RV61	A0A1L8F6E5	gapvd1															-0.301179	0.0266369	1	-0.0840734	0.0680647	1	-0.251903	0.0342201	1	-0.0393931	0.183868	1	-0.0993366	0.149435	1	0.113173	0.678855	0.705517	142000000	117000000	148000000	117000000	132000000	115000000	124000000	124000000	105000000	116000000	119000000	118000000	134000000	172000000	130000000
A0A1L8F6K3	A0A1L8F6K3	ercc6l	excision repair cross-complementation group 6 like L homeolog														0.0380694	1.23913	0.944145	1.38174	0.899846	0.368249	-0.833299	0.0762786	1	0.227306	0.363217	0.938029	-0.191894	0.0310834	1	0.868711	0.648162	0.535192	86800000	97300000	111000000	102000000	107000000	22600000	112000000	115000000	117000000	139000000	139000000	141000000	113000000	111000000	112000000
A0A1L8F6L4	A0A1L8F6L4		Phosphorylase b kinase regulatory subunit														0.0321032	0.38418	1	-0.211702	0.0072949	1	0.24047	1.09122	0.570217	0.265697	1.9093	0.173059	0.0756467	0.456344	1	0.100874	0.596125	0.755531	124000000	146000000	168000000	174000000	159000000	155000000	147000000	141000000	134000000	122000000	116000000	112000000	144000000	115000000	156000000
A0A1L8F6S2	A0A1L8F6S2	trmt12	SAM_MT_TRM5_TYW2 domain-containing protein														0.0857499	0.426154	0.993656	0.0532831	0.417811	1	-0.24261	0.124994	1	-0.222216	0.10054	1	-0.196067	0.116046	1	-0.175674	0.0424991	1	55000000	61100000	58300000	51700000	75700000	45400000	64200000	73900000	74100000	64000000	60400000	81400000	59700000	53400000	92400000
A0A1L8F700	A0A1L8F700	rhogl	rho-related GTP-binding protein RhoG-like														-0.183067	0.0173451	1	-0.064223	0.115536	1	0.0714105	0.628399	1	0.130857	1.23441	0.608443	0.139566	0.98864	0.84656	0.199013	1.6471	0.299923	1970000000	2270000000	2250000000	2120000000	1890000000	2180000000	1700000000	1650000000	1830000000	1860000000	1930000000	1620000000	2140000000	1880000000	1870000000
A0A1L8F736;A0A1L8F2P7;A0A1L8HT82	A0A1L8F736		ES1 protein homolog, mitochondrial-like														0.148598	1.43708	0.438279	0.0990035	0.472203	0.974099	-0.0936565	0.155092	1	-0.137744	0.155667	1	-0.115774	0.075337	1	-0.159861	0.119755	1	572000000	638000000	515000000	723000000	528000000	515000000	654000000	710000000	702000000	732000000	752000000	585000000	640000000	644000000	580000000
A0A1L8F7C6	A0A1L8F7C6	picalml	ENTH domain-containing protein														0.194557	0.427433	0.962725	-0.104783	0.165298	1	-0.00601323	0.298367	1	0.133867	0.37905	0.938192	-0.214547	0.187573	1	-0.0746676	0.230659	0.995492	104000000	105000000	184000000	86600000	324000000	111000000	196000000	104000000	231000000	111000000	115000000	148000000	98100000	120000000	268000000
Q6NTK9;A0A1L8F893;A0A1L8F870	Q6NTK9	eml2	MGC83225 protein														0.0500971	0.466574	0.998903	-0.0841268	0.206459	1	0.0280743	0.347887	1	-0.00619698	0.291297	1	0.0406672	0.41113	1	0.00639598	0.316906	0.943031	53800000	67800000	56100000	54400000	48800000	75000000	65100000	54400000	58900000	49400000	76600000	44700000	52500000	64200000	55800000
A0A1L8F885	A0A1L8F885	ppp5c	Serine/threonine-protein phosphatase (EC 3.1.3.16)														-0.200056	0.0532693	1	-0.427563	0.00302598	1	-0.0559667	0.177249	1	-0.15302	0.0539657	1	0.0497468	0.415897	1	-0.0473067	0.209217	0.999815	269000000	303000000	231000000	232000000	266000000	244000000	197000000	238000000	238000000	193000000	208000000	213000000	223000000	287000000	266000000
A0A1L8F8B3	A0A1L8F8B3	vps52	VPS52, GARP complex subunit														-0.0489604	0.187429	1	0.0636934	0.547537	0.974751	0.189153	0.972721	0.732827	0.19228	0.90778	0.604847	0.183072	1.53444	0.534728	0.186199	1.23392	0.395758	150000000	150000000	136000000	164000000	152000000	125000000	142000000	119000000	111000000	145000000	130000000	126000000	133000000	132000000	119000000
A0A1L8F8E2;Q7SYU3	Q7SYU3	rps5	MGC64490 protein														-0.302953	0.000169366	1	-0.184413	0.0407834	1	-0.204217	0.0143222	1	-0.0802765	0.148662	1	-0.117497	0.0833151	1	0.00644302	0.314917	0.943113	171000000	221000000	197000000	194000000	165000000	194000000	177000000	170000000	169000000	164000000	174000000	176000000	208000000	219000000	208000000
A0A1L8F8F3	A0A1L8F8F3	skiv2l															-0.0545661	0.220992	1	-0.00291252	0.293462	1	0.0970281	0.4776	1	0.138988	0.591337	0.838126	0.00206693	0.305333	1	0.0440267	0.418107	0.899696	145000000	143000000	124000000	149000000	174000000	120000000	124000000	159000000	115000000	136000000	137000000	124000000	163000000	117000000	133000000
A0A1L8F8H9;A0A1L8F8H3;A0A1L8F8J8;A0A1L8F8H4;Q9YHD3;Q6PCI9	Q9YHD3	Bag6	Large proline-rich protein bag6-A (BCL2-associated athanogene 6) (HLA-B-associated transcript 3-A) (Protein Scythe)														0.0583928	0.528682	0.957705	0.0585562	0.485549	1	0.0956128	0.723795	1	0.146603	0.857304	0.698392	0.165733	1.22127	0.686097	0.216723	1.25026	0.346384	1400000000	1450000000	1320000000	1360000000	1400000000	1220000000	1320000000	1390000000	1180000000	1320000000	1290000000	1140000000	1360000000	1140000000	1230000000
A0A1L8F8L1	A0A1L8F8L1	vars	GST C-terminal domain-containing protein														-0.255827	0.0105976	1	-0.068917	0.189978	1	-0.273514	0.0187832	1	-0.0307967	0.253341	1	-0.133394	0.0793549	1	0.109324	0.514281	0.804859	750000000	820000000	621000000	625000000	592000000	772000000	598000000	736000000	672000000	589000000	679000000	659000000	813000000	808000000	767000000
A0A1L8F8T2;Q8JGT5	Q8JGT5	sae1	SUMO-activating enzyme subunit 1 (SUMO-activating enzyme E1 N subunit) (Ubiquitin-like 1-activating enzyme E1A)														-0.0479635	0.0617547	1	-0.0483201	0.113327	1	-0.13278	0.0521451	1	-0.140064	0.0572759	1	-0.120911	0.0145263	1	-0.128194	0.0279363	1	2120000000	2260000000	2090000000	2220000000	2310000000	1900000000	2220000000	2290000000	2290000000	2310000000	2300000000	2230000000	2450000000	2310000000	2270000000
A0A1L8F929;Q32NM2	A0A1L8F929	actn4															-0.0561899	0.0981272	1	-0.0925236	0.0640729	1	-0.0415033	0.0821957	1	-0.110837	0.0165701	1	-0.0913531	0.0375815	1	-0.160686	0.0119607	1	1260000000	1130000000	1140000000	1270000000	1190000000	1190000000	1120000000	1270000000	1230000000	1210000000	1160000000	1350000000	1240000000	1290000000	1230000000
A0A1L8F930	A0A1L8F930	fbxo27	F-box only protein 27-like														0.0512333	0.500087	0.980598	-0.0426464	0.228792	1	0.185986	1.2349	0.602777	0.191156	0.932482	0.603506	0.103993	0.657559	1	0.109163	0.580597	0.75562	208000000	197000000	238000000	224000000	222000000	232000000	204000000	198000000	217000000	165000000	202000000	213000000	207000000	216000000	176000000
A0A1L8F971	A0A1L8F971	capns2	calpain small subunit 1-like														0.179826	0.739839	0.659345	0.0803833	0.622543	0.937567	-0.229403	0.0604447	1	-0.421542	0.00279989	1	-0.18187	0.0892497	1	-0.374009	0.00575215	1	3780000000	3240000000	3840000000	3200000000	3670000000	3630000000	4700000000	4980000000	4260000000	4560000000	4930000000	5380000000	3320000000	4200000000	4910000000
Q7ZYR9;A0A1L8F992	Q7ZYR9	eif2b2	Eif2b2-prov protein														-0.267604	0.0553542	1	0.0638167	0.390514	1	-0.429397	0.0203523	0.994772	-0.0288169	0.266171	1	-0.391584	0.0246476	0.995727	0.00899633	0.312633	0.942119	65300000	91700000	60400000	55700000	87400000	68700000	81700000	94300000	60700000	62100000	69100000	94500000	87400000	95100000	98200000
B1H1Y8;A0A1L8F9V4;Q5XGN4;A0A1L8F048	B1H1Y8	ddhd1	LOC100158329 protein														0.0534668	0.358748	1	-0.179029	0.188808	1	-0.00763702	0.291275	1	0.13123	0.854853	0.709679	0.0692959	0.402878	1	0.208163	1.45004	0.313813	81500000	76700000	83100000	69200000	80800000	79200000	106000000	68500000	69000000	93100000	72800000	34300000	106000000	60400000	70300000
A0A1L8F9X9	A0A1L8F9X9	dync1h1	cytoplasmic dynein 1 heavy chain 1														-0.134389	0.0346163	1	-0.107113	0.0502325	1	-0.0834223	0.0919882	1	-0.0730387	0.0787278	1	-0.0701396	0.0903026	1	-0.059756	0.0613879	1	10500000000	10500000000	9850000000	10300000000	10800000000	9450000000	9460000000	10400000000	9620000000	9110000000	10600000000	10200000000	11700000000	10100000000	10500000000
A0A1L8FA08;A0A1L8FA13;A0A1L8FA11;Q7LZG8;Q7ZYQ9	A0A1L8FA08	ckb	creatine kinase, brain														0.19445	0.846066	0.565691	-0.0212663	0.213242	1	-0.0636037	0.186584	1	-0.333516	0.00155879	1	-0.0935739	0.169776	1	-0.363487	0.0107487	1	1320000000	984000000	1140000000	1190000000	1080000000	1210000000	1410000000	1280000000	1490000000	1350000000	1450000000	1540000000	1060000000	1150000000	1470000000
A0A1L8FA91	A0A1L8FA91	ppm1a	PPM-type phosphatase domain-containing protein														0.392025	0.807793	0.4539	-0.0692965	0.206039	1	-0.267835	0.105376	1	-0.51653	0.0128277	1	-0.183334	0.151474	1	-0.43203	0.0232714	1	11700000000	10200000000	12000000000	10500000000	11000000000	10300000000	14300000000	16200000000	20300000000	14400000000	13300000000	15900000000	8460000000	14500000000	17000000000
A0A1L8FAF2	A0A1L8FAF2	ubr1	E3 ubiquitin-protein ligase (EC 2.3.2.27)														0.0978877	0.654894	0.846414	0.0780462	0.401786	1	-0.0531095	0.178739	1	0.0966129	0.585782	0.870221	0.22887	1.09243	0.615168	0.378593	1.48144	0.182679	68100000	56000000	75400000	58200000	58900000	46700000	66800000	52200000	62800000	45400000	77400000	43800000	58200000	57900000	53100000
A0A1L8FAF3;A2RVA1;Q6DEA9	A2RVA1		LOC445849 protein (Fragment)														-0.0797736	0.142585	1	-3.12e-05	0.301	1	-0.821985	0.0745056	1	-0.496754	0.131125	1	-0.00203323	0.297521	1	0.323198	1.32036	0.251856	61600000	44000000	49300000	11000000	53800000	40900000	50400000	48100000	46900000	44100000	58200000	26600000	60200000	45400000	49100000
A0A1L8FAH5;O12976	O12976	psen1	Presenilin-1 (PS-1) (EC 3.4.23.-) (Presenilin alpha) (PS-alpha)														-1.39739	0.0440438	1	-0.382586	0.205164	1	-1.93087	0.0613217	1	-2.03718	0.0545402	1	-0.914038	0.0653074	1	-1.02035	0.0481662	1	33900000	71000000	46200000	4879887	119000000	23200000	23900000	78800000	21600000	59200000	27100000	260000000	132000000	36300000	155000000
A0A1L8FAL1	A0A1L8FAL1	cdan1	Codanin-1_C domain-containing protein														0.425811	1.86679	0.0810985	-0.369357	0.0110906	1	0.269978	1.21884	0.458391	-0.27906	0.0269416	1	-0.456262	0.0760665	1	-1.0053	0.0150316	1	38500000	33300000	15900000	52600000	40300000	43600000	44000000	54800000	52900000	40700000	48800000	38500000	35200000	41700000	35800000
A0A1L8FAT2;B2GTX6	B2GTX6		LOC100158447 protein (Fragment)														-0.157619	0.0586825	1	-0.1451	0.0423614	1	-0.145184	0.0653791	1	-0.105265	0.0982886	1	0.00171407	0.311598	1	0.041633	0.674912	0.859691	236000000	261000000	254000000	262000000	201000000	219000000	247000000	192000000	238000000	230000000	238000000	194000000	240000000	257000000	253000000
Q6GPL5;A0A1L8FAV4	Q6GPL5	dph6	MGC83562 protein														0.129051	0.70053	0.759011	0.0296129	0.360918	1	-0.081529	0.144498	1	-0.17466	0.0394588	1	-0.124212	0.079651	1	-0.217344	0.0132872	1	237000000	196000000	216000000	254000000	218000000	199000000	280000000	275000000	221000000	318000000	249000000	212000000	214000000	260000000	234000000
A0A1L8FAZ4;Q8JGT8;B7ZQ97;Q6GPT5	B7ZQ97	Bub1b	BUB1 budding uninhibited by benzimidazoles 1 homolog beta (Yeast)														-0.211957	0.0092639	1	-0.0720266	0.150022	1	0.0715033	0.453329	1	0.26107	0.885239	0.544921	-0.111653	0.0849078	1	0.0779139	0.512322	0.839479	261000000	297000000	325000000	317000000	414000000	280000000	257000000	278000000	286000000	283000000	252000000	258000000	331000000	327000000	294000000
A0A1L8FB83;Q7ZTK4;A0A310TM81;A0A1L8F4A9	Q7ZTK4	eif2s1	Eukaryotic translation initiation factor 2 subunit 1 (Eukaryotic translation initiation factor 2 subunit alpha) (eIF-2-alpha) (eIF-2A) (eIF-2alpha)														0.31959	1.71192	0.151761	0.0286732	0.442029	1	0.0710297	0.4744	1	-0.15287	0.080791	1	0.0550467	0.573259	1	-0.168853	0.00571061	1	219000000	225000000	210000000	245000000	183000000	239000000	237000000	273000000	277000000	268000000	230000000	254000000	220000000	189000000	222000000
A0A1L8FCM9	A0A1L8FCM9	ncstn	Ncstrn_small domain-containing protein														-0.430723	0.0155649	1	-0.52983	0.00402065	1	-0.16082	0.0721928	1	-0.126403	0.0703999	1	-0.0819365	0.205279	1	-0.0475197	0.238307	0.99356	52600000	74300000	85500000	70200000	61900000	65300000	47300000	53900000	63400000	52300000	43200000	54400000	79500000	61700000	80900000
Q6DJD1;A0A1L8FCN3	Q6DJD1	copa	Coatomer subunit alpha														-0.0234934	0.244471	1	0.00721359	0.371397	1	0.0327295	0.424198	1	-0.0267404	0.192715	1	-0.00499344	0.280587	1	-0.0644633	0.0336629	1	2550000000	2430000000	2340000000	2670000000	2570000000	2280000000	2780000000	2230000000	2250000000	2670000000	2560000000	2460000000	2660000000	2430000000	2260000000
A0A1L8FCX2	A0A1L8FCX2							-0.304681	1.5057	0.0800381				-0.633526	1.79377	0.0438087	0.135596	0.366416	1	0.249899	1.73261	0.287197	0.123531	0.361343	1	0.55458	2.95495	0.0150256	0.452377	0.549263	0.990517	0.883425	2.67905	0.0188127	37800000	30000000	27000000	23800000	23800000	27300000	30300000	24600000	21300000	18900000	22100000	19700000	9047890	27600000	47900000
A0A1L8FD08;Q6DJI7;A0A1L8F4Z3	Q6DJI7		LOC443725 protein (Fragment)														0.138666	0.359131	1	0.225487	1.54165	0.367671	0.346341	0.601557	0.958252	-0.0835768	0.0935602	1	0.464137	0.727156	0.753819	0.0342197	0.495315	0.896101	57900000	54900000	63100000	60100000	52000000	50200000	67600000	82800000	18200000	74200000	65300000	61600000	22400000	56600000	60200000
Q7T0M9;A0A1L8FDB7;P28024;A0A1L8F592	P28024	psmb4	Proteasome subunit beta type-4 (EC 3.4.25.1) (Macropain beta chain) (Multicatalytic endopeptidase complex beta chain) (Proteasome beta chain) (Proteasome chain 3) (Fragment)														0.501107	1.9157	0.0585333	0.35264	1.37586	0.284035	0.22775	1.1707	0.542487	0.0693067	0.453322	0.92951	-0.13013	0.0404932	1	-0.288574	0.0253236	1	163000000	185000000	162000000	208000000	196000000	253000000	226000000	258000000	312000000	293000000	267000000	238000000	175000000	187000000	196000000
A0A1L8FDE9	A0A1L8FDE9		FAD synthase (EC 2.7.7.2) (FAD pyrophosphorylase) (FMN adenylyltransferase) (Flavin adenine dinucleotide synthase)														-0.303391	0.0382743	1	-0.0948505	0.180805	1	-0.0345631	0.242206	1	0.0698268	0.503708	0.922491	-0.196703	0.0925837	1	-0.0923131	0.155764	1	109000000	122000000	140000000	132000000	135000000	146000000	122000000	106000000	115000000	96600000	137000000	140000000	113000000	145000000	171000000
A2BD98;A0A1L8FDQ2	A2BD98	casp7	LOC100037079 protein														0.138287	1.53102	0.447037	0.0577698	0.559903	0.974036	-0.0802097	0.19155	1	-0.176383	0.111328	1	-0.101114	0.0073089	1	-0.197287	0.00972096	1	95900000	91100000	89200000	112000000	102000000	70800000	101000000	113000000	112000000	116000000	114000000	100000000	99700000	98000000	98400000
A0A1L8FDS0;A2VD00;A0A1L8FIA3;Q6GPA3;Q6PF66;Q4QR56	A2VD00	eif3a	Eukaryotic translation initiation factor 3 subunit A (eIF3a) (Eukaryotic translation initiation factor 3 subunit 10) (eIF-3-theta)														0.0948429	0.488779	0.943884	-0.33139	0.0749464	1	0.0233962	0.355491	1	-0.280706	0.0515781	1	-0.120627	0.143118	1	-0.42473	0.0309665	1	280000000	341000000	381000000	341000000	379000000	379000000	438000000	403000000	321000000	318000000	290000000	477000000	346000000	312000000	432000000
A0A1L8FDW9;B7ZSB4	B7ZSB4		Condensin complex subunit 1														-0.17511	0.0241202	1	-0.302344	0.0034265	1	-0.168204	0.0770024	1	-0.229181	0.0423185	1	-0.00557391	0.283542	1	-0.0665506	0.127593	1	469000000	522000000	546000000	488000000	383000000	510000000	438000000	474000000	452000000	413000000	440000000	450000000	461000000	545000000	539000000
A0A1L8FE96;P35567	P35567	cdk1	Cyclin-dependent kinase 1-A (CDK1-A) (EC 2.7.11.22) (EC 2.7.11.23) (Cell division control protein 2 homolog 1) (Cell division control protein 2-A) (Cell division protein kinase 1-A) (p34 protein kinase 1)														-0.379173	0.000648469	1	-0.071207	0.125173	1	-0.0793699	0.104836	1	0.125097	0.731223	0.774361	-0.0221399	0.223214	1	0.182327	0.996411	0.484922	3030000000	3570000000	3440000000	3120000000	2960000000	3560000000	2690000000	2670000000	2460000000	2760000000	2800000000	2830000000	3220000000	3570000000	3380000000
A0A1L8FEF1	A0A1L8FEF1	ide	insulin degrading enzyme														-0.0160796	0.250185	1	0.0278231	0.356059	1	0.114944	0.555993	1	0.0652898	0.43218	0.935527	0.108494	0.57096	1	0.0588398	0.431893	0.887993	125000000	172000000	122000000	167000000	110000000	145000000	141000000	128000000	112000000	112000000	131000000	168000000	128000000	130000000	125000000
Q63ZT3;A0A1L8FEF2;P28025;D0PPG1;Q8AVK8;A0A1L8FJ52;Q91783	P28025	kif11	Kinesin-like protein KIF11-B (Kinesin-5) (Kinesin-related motor protein Eg5-1) (XLEg5K1) (XlEg5)														0.127693	0.652498	0.794899	-0.0850798	0.163745	1	0.104706	0.455876	1	0.144437	0.539428	0.851858	-0.150264	0.123223	1	-0.110533	0.147309	1	292000000	316000000	403000000	349000000	532000000	340000000	382000000	402000000	431000000	355000000	291000000	380000000	321000000	355000000	447000000
A0A1L8FJP7;A0A1L8FEP4;Q6IRD0;Q6DFU4	Q6DFU4	vps26a	Vacuolar protein sorting-associated protein 26A-B (Vesicle protein sorting 26A-B)														-0.21251	0.0187442	1	-0.0541077	0.190125	1	-0.0807171	0.182916	1	-0.0394707	0.238168	1	-0.0946198	0.0648398	1	-0.0533733	0.136781	1	185000000	180000000	173000000	229000000	165000000	156000000	180000000	158000000	158000000	186000000	200000000	154000000	209000000	190000000	177000000
A0A1L8FES6	A0A1L8FES6	kif1bp	KIF1 binding protein S homeolog														0.0688572	0.523798	0.949194	0.256104	0.90456	0.606753	0.0510928	0.484553	1	0.0644633	0.444762	0.935571	-0.0627664	0.214498	1	-0.0493959	0.240514	0.993463	123000000	126000000	82600000	112000000	130000000	111000000	125000000	129000000	104000000	157000000	118000000	130000000	122000000	115000000	103000000
A0A1L8FF38;A0A1L8FF52;Q6IR57	Q6IR57	sec31b	MGC82326 protein														0.051267	0.390278	1	-0.0845369	0.106138	1	-0.182034	0.113423	1	-0.150597	0.0999446	1	-0.15817	0.117896	1	-0.126734	0.0957941	1	728000000	556000000	720000000	572000000	812000000	598000000	745000000	665000000	910000000	687000000	613000000	757000000	633000000	703000000	911000000
A0A1L8FF41;Q8QHA5	Q8QHA5	dna2	DNA replication ATP-dependent helicase/nuclease DNA2 (DNA replication ATP-dependent helicase-like homolog) [Includes: DNA replication nuclease DNA2 (EC 3.1.-.-);DNA replication ATP-dependent helicase DNA2 (EC 3.6.4.12)]														-0.158461	0.088895	1	0.112346	0.605168	0.912896	-0.13552	0.115303	1	0.1018	0.548562	0.882045	-0.13003	0.120676	1	0.10729	0.562586	0.770787	211000000	286000000	257000000	288000000	251000000	212000000	213000000	278000000	247000000	288000000	248000000	220000000	291000000	298000000	235000000
Q641I5;A0A1L8FF45	Q641I5	sec24c	MGC80413 protein														0.0834211	0.457152	0.966237	-0.345558	0.00228916	1	0.06294	0.3776	1	-0.175327	0.119108	1	0.199033	0.717733	0.905322	-0.0392342	0.184124	1	177000000	189000000	214000000	147000000	238000000	155000000	180000000	163000000	193000000	147000000	169000000	152000000	138000000	160000000	215000000
A0A1L8FFA7	A0A1L8FFA7	pgd	6-phosphogluconate dehydrogenase, decarboxylating (EC 1.1.1.44)														-0.116774	0.0702677	1	0.006663	0.320546	1	-0.0189705	0.262777	1	0.00602277	0.315584	0.984463	-0.0602233	0.123196	1	-0.03523	0.0992335	1	1830000000	1830000000	1760000000	1980000000	1550000000	2090000000	1600000000	1830000000	1780000000	1680000000	2150000000	1770000000	1770000000	2090000000	1800000000
Q7ZXW4;A0A1L8FFG3	Q7ZXW4	prpf19	Nmp200-prov protein														0.168767	1.01116	0.519001	0.117469	0.63458	0.904032	-0.110816	0.100539	1	-0.183164	0.0318204	1	-0.106609	0.105173	1	-0.178957	0.0335731	1	224000000	209000000	192000000	201000000	226000000	196000000	242000000	253000000	260000000	266000000	217000000	288000000	201000000	218000000	256000000
A8WH38;A0A1L8FG20;Q6DE88;Q498I0;A0A1L8FLX6;Q498I5;Q6ING5	A8WH38	zw10	Zw10 protein														0.0443999	0.360764	1	-0.217066	0.0850117	1	-0.014417	0.267539	1	-0.25408	0.0634319	1	0.121286	0.648022	1	-0.118376	0.1541	1	173000000	142000000	168000000	159000000	133000000	146000000	183000000	173000000	110000000	149000000	134000000	168000000	172000000	140000000	133000000
A1L1H0;A0A1L8FG42	A1L1H0	rere	LOC100036839 protein														-0.0214456	0.26423	1	0.109879	0.619897	0.913427	0.0972106	0.546564	1	0.12683	1.06866	0.658681	0.11187	0.591513	1	0.14149	1.1861	0.494689	635000000	634000000	559000000	553000000	639000000	619000000	636000000	551000000	487000000	608000000	691000000	501000000	684000000	527000000	495000000
A0A1L8FG57;A0A1L8FG49;A0A1L8FG36;P08734;Q7ZXA3;A0A1L8H477	P08734	eno1	Alpha-enolase (EC 4.2.1.11) (2-phospho-D-glycerate hydro-lyase) (2-phosphoglycerate dehydratase)														0.265371	3.00768	0.0752558	0.0730031	0.532908	0.975528	-0.104053	0.114282	1	-0.2446	0.0402909	1	-0.0883865	0.0712663	1	-0.228933	0.0221912	1	22500000000	21000000000	18800000000	23800000000	17500000000	20600000000	25500000000	27700000000	26200000000	26900000000	27600000000	22400000000	22200000000	22100000000	21700000000
Q9DDV6;A0A1L8FGA0	Q9DDV6	cdc42	Cdc42 protein (Rho GTPase Cdc42) (Rho family small GTP binding protein cdc42)														0.102473	0.910257	0.711704	-0.108326	0.118066	1	-0.00322469	0.28719	1	-0.0616493	0.1798	1	0.0612691	0.412605	1	0.00284449	0.305073	0.952733	10100000000	15800000000	11900000000	11500000000	11500000000	12400000000	12000000000	13100000000	13100000000	11300000000	12000000000	11000000000	10900000000	11900000000	12700000000
A0A1L8FGB3;A0A1L8FMD4	A0A1L8FGB3	foxj3	Fork-head domain-containing protein														-0.313454	0.0326475	1	-0.0815633	0.185673	1	-0.0214539	0.247332	1	-0.0887305	0.163232	1	-0.0503127	0.224011	1	-0.117589	0.163755	1	98600000	70100000	67600000	77700000	71900000	88800000	79700000	56700000	59800000	88700000	85400000	66400000	88500000	80700000	72600000
A0A1L8FGB8	A0A1L8FGB8	cdc42	cell division cycle 42														-0.622161	0.111133	1	0.094354	0.340283	1	-0.662007	0.126185	1	0.00260607	0.301835	0.992459	-0.101796	0.192254	1	0.562817	0.694456	0.50853	76400000	109000000	117000000	19800000	138000000	111000000	107000000	122000000	25400000	98100000	117000000	32200000	83600000	123000000	117000000
A0A1L8FGH7;A0A1L8G4Z3	A0A1L8FGH7		V-SNARE coiled-coil homology domain-containing protein														-0.722671	0.00220152	1	-0.601156	0.011679	1	-0.100074	0.12919	1	0.452973	1.19483	0.240564	-0.136787	0.1697	1	0.41626	0.849551	0.401223	1010000000	833000000	1560000000	952000000	1260000000	1180000000	605000000	761000000	847000000	530000000	492000000	610000000	1280000000	1100000000	1240000000
A0A1L8FGK7;Q6DCZ9;A0A1L8FMQ0	Q6DCZ9	ube2m	NEDD8-conjugating enzyme Ubc12 (EC 2.3.2.-) (NEDD8 carrier protein) (Ubiquitin-conjugating enzyme E2 M)														0.00347964	0.308817	1	-0.239003	0.015033	1	-0.0830167	0.0466437	1	0.0313632	0.43529	0.937278	-0.2767	0.0222364	0.99881	-0.16232	0.0777437	1	233000000	304000000	234000000	304000000	300000000	272000000	343000000	342000000	253000000	223000000	243000000	261000000	318000000	308000000	301000000
A0A1L8FGT8;Q6INL4;A1L2N2	A1L2N2	sult2b1	Sulfotransferase (EC 2.8.2.-)														-0.650053	0.00256051	1	-0.293826	0.0319331	1	-0.060634	0.212677	1	0.21021	0.837747	0.613983	-0.0486463	0.228599	1	0.222197	0.869571	0.496823	583000000	654000000	810000000	638000000	586000000	806000000	430000000	436000000	471000000	418000000	455000000	556000000	645000000	851000000	623000000
Q66J72;D5JEJ7;A0A1L8FH02;D5JEJ6;A0A1L8FN66	Q66J72	nectin2	MGC81721 protein														-0.631479	0.0848476	1	-1.11024	0.051884	1	0.19727	0.627184	1	-0.276425	0.176258	1	0.467648	1.02713	0.449779	-0.00604757	0.29785	0.954066	45000000	59300000	81600000	38300000	56400000	57500000	13200000	31800000	52800000	13400000	39200000	41700000	35000000	46700000	50300000
A0A1L8FHM6;A0A1L8FHK6;Q8AVW7;A1DPL0;A0A1L8FPD5	A1DPL0	capzb	F-actin-capping protein subunit beta														0.211877	1.17442	0.382629	0.0546271	0.411268	1	-0.174964	0.0809347	1	-0.453286	0.0125081	1	0.00827662	0.313837	1	-0.270046	0.0675245	1	210000000	232000000	152000000	204000000	158000000	157000000	227000000	235000000	212000000	280000000	254000000	204000000	169000000	200000000	215000000
A0A1L8FHK9;A0A1L8FP79;Q7ZYA7	Q7ZYA7	ddi2	Protein DDI1 homolog 2 (EC 3.4.23.-)														0.275317	0.907796	0.446076	0.458907	2.09396	0.0583333	0.0601273	0.410876	1	0.0826206	0.583675	0.884392	0.269616	0.93512	0.66921	0.29211	1.58432	0.210826	319000000	284000000	322000000	239000000	281000000	280000000	347000000	280000000	304000000	333000000	325000000	381000000	211000000	243000000	324000000
A0A1L8FIA0;A1L2P0;A0A1L8FDV8;Q68FK2	A1L2P0	sec23ip	LOC100036906 protein														0.15591	0.480703	0.911608	-0.277	0.0642164	1	0.0284106	0.322875	1	-0.216776	0.133384	1	0.0913569	0.387139	1	-0.15383	0.1362	1	97200000	99000000	157000000	84700000	169000000	92600000	105000000	115000000	144000000	87900000	93800000	142000000	89000000	86200000	163000000
A0A1L8FIA9;Q7ZYP6	Q7ZYP6	mcmbp	Mini-chromosome maintenance complex-binding protein (MCM-BP) (MCM-binding protein)														-0.11704	0.0214436	1	0.0513535	0.412559	1	-0.0263138	0.235046	1	0.0423196	0.378009	0.938227	0.0209967	0.358522	1	0.0896301	0.472211	0.848441	1050000000	1160000000	869000000	1080000000	1060000000	842000000	939000000	971000000	874000000	942000000	1080000000	965000000	1030000000	1030000000	964000000
Q7T0X9;A0A1L8FIC6	Q7T0X9		M6pr-prov protein														-0.92072	0.0213182	1	-1.30927	0.00980108	1	-0.411093	0.118756	1	-0.45782	0.107844	1	-0.0958538	0.207023	1	-0.142581	0.175326	1	103000000	76400000	147000000	41200000	121000000	120000000	75900000	81600000	33500000	81300000	29100000	43100000	107000000	102000000	129000000
A0A1L8FIG2	A0A1L8FIG2	tpi1	Triosephosphate isomerase (EC 5.3.1.1)														0.264203	3.3089	0.065936	0.0661627	0.548229	0.978702	-0.197063	0.036209	1	-0.319874	0.0125649	1	-0.18459	0.00267455	0.999217	-0.3074	0.00128609	1	2790000000	2930000000	2680000000	3220000000	2470000000	2700000000	3770000000	3950000000	3750000000	4150000000	3380000000	3410000000	3100000000	3220000000	3230000000
A0A1L8FJ42	A0A1L8FJ42	glrx3	glutaredoxin 3														1.26494	1.06953	0.172687	0.298473	0.84467	0.615991	0.458018	0.533584	1	-0.456169	0.0271816	1	0.709188	0.694134	0.757092	-0.204999	0.0819698	1	90100000	111000000	96900000	101000000	82600000	68900000	152000000	148000000	137000000	131000000	177000000	119000000	105000000	100000000	21200000
Q6NRQ9;A0A1L8FJ84;A0A1L8FJ87;A2BD65;A8E5X8	Q6NRQ9		MGC82327 protein														0.464313	1.98819	0.0593653	0.295374	2.21567	0.13105	-0.175167	0.095195	1	-0.342203	0.0201053	1	-0.158157	0.0816005	1	-0.325193	0.00870693	1	2690000000	2400000000	2140000000	2890000000	2090000000	2210000000	3640000000	3970000000	3490000000	3880000000	3500000000	3710000000	2310000000	2780000000	3000000000
A0A1L8FJB9	A0A1L8FJB9	oga	meningioma expressed antigen 5 (hyaluronidase) L homeolog														0.150234	0.913388	0.598841	0.0325368	0.732131	1	0.184806	1.15466	0.648612	0.0429897	0.483611	0.937039	0.259387	1.17989	0.531351	0.11757	0.682064	0.694675	185000000	231000000	173000000	199000000	164000000	193000000	202000000	182000000	160000000	179000000	185000000	186000000	152000000	163000000	173000000
A0A1L8FJD3;Q6DCT2-2;Q6DCT2	Q6DCT2-2	armh3	Armadillo-like helical domain-containing protein 3					-0.265319	0.161529	0.7147				-0.870112	2.62291	0.00985454	0	-4.34e-08	1	0.732107	1.34038	0.139658	0.628615	0.584549	0.942084	0.997425	0.94693	0.28156	1.23341	1.17249	0.212375	1.60222	2.2958	0.0191161	75600000	61200000	80500000	69600000	75400000	20200000	18000000	22100000	11100000	41700000	37900000	38600000	25000000	15900000	72200000
A0A1L8FJG5	A0A1L8FJG5	mms19	MMS19 homolog, cytosolic iron-sulfur assembly component														0.288584	0.700543	0.600955	-0.126149	0.038371	1	0.302736	1.44508	0.324985	0.00799688	0.323249	0.98579	0.0369199	0.387963	1	-0.257819	0.0349903	1	121000000	140000000	164000000	191000000	152000000	166000000	191000000	219000000	112000000	149000000	155000000	158000000	124000000	138000000	150000000
A0A1L8FJK3;A0A1L8FK22	A0A1L8FJK3	myof															-0.317187	0.0458453	1	-0.434916	0.0251671	1	-0.0394656	0.244578	1	0.00452423	0.307129	0.990508	-0.0772235	0.239872	1	-0.0332336	0.274701	0.970493	7730000000	4560000000	10300000000	6690000000	8890000000	6620000000	6440000000	5050000000	6800000000	5990000000	4980000000	5300000000	9120000000	6210000000	7550000000
A0A1L8FJP3;A0A1L8FW29	A0A1L8FJP3		multidrug resistance protein 1-like														0.0982978	0.474877	0.950172	-1.15471	0.0139194	1	0.140969	0.576856	1	-0.531547	0.0523851	1	0.331463	0.476069	1	-0.341053	0.182255	1	31100000	14500000	75300000	27900000	28000000	29100000	29300000	28300000	25200000	13400000	18800000	24800000	26900000	19700000	32100000
A0A1L8FJR9;A0A1L8GRN2	A0A1L8FJR9	ppp3cc	Serine/threonine-protein phosphatase (EC 3.1.3.16)														-0.400817	0.00635752	1	-0.072024	0.146027	1	-0.208556	0.0255182	1	0.0406799	0.461231	0.9383	-0.199486	0.0343115	1	0.04975	0.480422	0.880619	634000000	754000000	731000000	709000000	646000000	749000000	627000000	671000000	546000000	596000000	620000000	734000000	733000000	894000000	808000000
A0A1L8FJW8;Q6P7I7	A0A1L8FJW8	sar1a															-0.17711	0.0662721	1	0.111919	0.664308	0.907337	0.177387	0.828653	0.86454	0.0907033	0.545996	0.883543	0.368756	1.59528	0.229537	0.282073	1.30563	0.286727	2000000000	2520000000	2400000000	2070000000	1720000000	2280000000	1800000000	1370000000	1570000000	1920000000	2340000000	1890000000	1660000000	1690000000	2000000000
A0A1L8FJX2	A0A1L8FJX2	gbf1	SEC7 domain-containing protein														0.0887	1.24328	0.688743	0.0107072	0.325615	1	0.171403	1.23331	0.650908	0.0591036	0.456551	0.935155	0.1565	0.796923	0.904739	0.0442003	0.389107	0.905074	217000000	169000000	227000000	185000000	210000000	220000000	191000000	194000000	195000000	187000000	188000000	222000000	173000000	181000000	192000000
A0A1L8FJZ1;A0A1L8HM35	A0A1L8FJZ1	sec24d															-0.306601	0.00244614	1	-0.187714	0.00683577	1	-0.213024	0.0204751	1	-0.0455475	0.175182	1	-0.0938536	0.0394804	1	0.073623	0.865948	0.730223	472000000	501000000	475000000	423000000	498000000	416000000	398000000	409000000	444000000	389000000	406000000	413000000	530000000	537000000	481000000
Q9DFZ9;Q9DFZ8;A0A1L8FJZ5;Q9DG01;A0A1L8FF53;Q801N3;Q9DG00;A0A1L8FF56;Q91549;Q6GLR3;A0A1L8GS43;Q91587;Q6AX64;A0A1L8H1R7;A0A1L8GRX8;A0A1L8GRX1;A0A1L8H1N2;Q9DDY3;Q9DDY4;Q9DFZ7;Q9DDY7;Q9DDY8;Q9DDY6;Q9DDX9;Q9DDY1;Q9DDX4;Q9DDY2;Q9DDY0;Q9DDX8	Q9DFZ8	camk2g	Calcium/calmodulin-dependent protein kinase II gamma M subunit														-0.00446002	0.296958	1	0.269377	1.22239	0.404332	0.100289	0.442391	1	0.219916	1.31725	0.380854	0.0879523	0.409507	1	0.207579	0.860629	0.51799	2050000000	1540000000	1520000000	1830000000	1660000000	1620000000	2210000000	1390000000	1290000000	1930000000	1850000000	1520000000	2270000000	1310000000	1340000000
A0A1L8FKQ9;Q6IVY4;Q6IVY4-2	Q6IVY4	ssh	Protein phosphatase Slingshot homolog (xSSH) (EC 3.1.3.16) (EC 3.1.3.48) (Slingshot-related protein)														-1.32383	0.0557979	1	-0.056324	0.196887	1	-0.141427	0.156293	1	-0.0137602	0.28369	1	-0.577495	0.00592625	0.997748	-0.449828	0.0129041	1	55200000	48400000	66700000	66100000	105000000	63700000	55100000	75900000	9010443	78000000	63700000	81100000	81200000	75700000	96300000
A0A1L8FKS8;A0A1L8FFC9	A0A1L8FKS8	osbp	Oxysterol-binding protein														0.464439	1.62371	0.114336	-0.136763	0.134116	1	0.408343	1.08697	0.420335	-0.0381203	0.260828	1	0.189046	0.779492	0.881823	-0.257417	0.0825635	1	102000000	137000000	99700000	132000000	169000000	98700000	164000000	120000000	126000000	123000000	130000000	112000000	95900000	89800000	109000000
A0A1L8FKU7	A0A1L8FKU7	ube4b	U-box domain-containing protein					-0.10324	0.18861	0.725757				-0.204234	0.393911	0.568173	1.58172	1.21961	0.113571	2.68822	3.35541	0.00632308	1.61011	1.23214	0.141579	2.79146	3.70337	0	1.7111	1.29047	0.114287	2.89245	3.71157	0.0158	126000000	95600000	109000000	116000000	93400000	97800000	106000000	94600000	99500000	100000000	115000000	74000000	22400000	100000000	16600000
A0A1L8FKW5	A0A1L8FKW5	mtor	Serine/threonine-protein kinase TOR (EC 2.7.11.1)														-0.192486	0.0666197	1	-0.116037	0.139324	1	-0.23049	0.0222667	1	-0.320357	0.0130995	1	0.00591024	0.313639	1	-0.083957	0.167005	1	136000000	181000000	154000000	127000000	130000000	140000000	123000000	160000000	127000000	155000000	178000000	129000000	160000000	172000000	136000000
Q4V7T6;A0A1L8FKY1	Q4V7T6	agtrap	MGC115411 protein														-0.68924	0.0292965	1	-0.600973	0.00988785	1	0.0148792	0.314639	1	0.0590127	0.405819	0.940024	-0.00749334	0.296126	1	0.0366402	0.332359	0.933281	248000000	159000000	377000000	217000000	290000000	248000000	135000000	148000000	181000000	167000000	133000000	179000000	367000000	162000000	254000000
Q6GN08;A0A1L8FL00;Q6V393	Q6GN08	ncapd3	Condensin-2 complex subunit D3														0.121943	1.04542	0.614687	0.12921	0.562387	0.921304	0.337139	1.73343	0.20248	0.486473	1.92559	0.0585679	0.207456	1.22665	0.584029	0.35679	1.55862	0.178645	140000000	151000000	167000000	149000000	174000000	177000000	145000000	143000000	142000000	107000000	157000000	130000000	146000000	125000000	125000000
A0A1L8FLB0	A0A1L8FLB0		glucuronokinase 1-like														-0.19363	0.0786865	1	0.158127	0.62929	0.881553	-0.202886	0.0623027	1	-0.0290127	0.247161	1	-0.183556	0.0236688	1	-0.00968297	0.270295	0.965262	112000000	101000000	93900000	124000000	92800000	89100000	110000000	118000000	80600000	97900000	148000000	104000000	109000000	119000000	121000000
A0A1L8FLJ1	A0A1L8FLJ1	arcn1	Coatomer subunit delta														0.138734	0.663165	0.768541	-0.0938663	0.108369	1	0.000473022	0.301933	1	-0.234077	0.0390959	1	-0.158326	0.0622663	1	-0.392876	0.00146455	1	760000000	661000000	674000000	761000000	924000000	671000000	857000000	741000000	989000000	792000000	807000000	987000000	740000000	708000000	898000000
A0A1L8FLL9;P54824	P54824	ddx6	ATP-dependent RNA helicase ddx6 (EC 3.6.4.13) (ATP-dependent RNA helicase p54) (P54H) (Xp54) (DEAD box protein 6)														0.121963	0.681937	0.785025	0.324127	0.865962	0.584072	0.260636	1.23933	0.459929	0.042703	0.392338	0.938042	0.401266	1.95386	0.107663	0.183333	0.831858	0.567878	189000000	189000000	203000000	195000000	164000000	170000000	146000000	178000000	156000000	185000000	284000000	184000000	148000000	166000000	129000000
A0A1L8FLX0	A0A1L8FLX0	rere															-0.149003	0.141228	1	0.144446	0.631187	0.883879	0.165214	0.594808	1	0.214574	0.695927	0.707316	-0.0774002	0.202564	1	-0.0280406	0.262234	0.975512	176000000	191000000	140000000	189000000	240000000	171000000	191000000	158000000	133000000	187000000	194000000	185000000	226000000	157000000	155000000
A0A1L8FLY7;Q8AVT0	Q8AVT0	eno1	MGC53543 protein														0.208831	1.24004	0.372518	-0.0629495	0.188867	1	0.0168006	0.382525	1	-0.201093	0.0197764	1	-0.0995324	0.0740074	1	-0.317426	0.00766167	1	3380000000	3010000000	2990000000	3530000000	3280000000	3340000000	4320000000	3680000000	3630000000	3830000000	4290000000	3150000000	3370000000	3600000000	3080000000
A0A1L8FM76;Q5HZ92	Q5HZ92	cptp	Ceramide-1-phosphate transfer protein (Glycolipid transfer protein domain-containing protein 1) (CPTP)														-1.12185	0.0294532	1	0.105526	0.366981	1	-0.687794	0.073146	1	0.383682	0.585303	0.751441	-0.640533	0.0807296	1	0.430942	0.627427	0.597475	34500000	28100000	34400000	28400000	29500000	36000000	21000000	21900000	26700000	21100000	31100000	25800000	106000000	44800000	26600000
A0A1L8FMC2;Q6GP72	Q6GP72	ppcs	MGC80633 protein														-0.0929101	0.162676	1	0.139593	1.57123	0.576618	-0.103416	0.148893	1	-0.0398471	0.1272	1	-0.00394312	0.295965	1	0.0596263	0.413521	0.894791	133000000	152000000	97400000	125000000	113000000	113000000	110000000	127000000	117000000	137000000	136000000	124000000	103000000	154000000	125000000
A0A1L8FMM1;Q6AZG8	Q6AZG8	prxl2b	Prostamide/prostaglandin F synthase (Prostamide/PG F synthase) (Prostamide/PGF synthase) (EC 1.11.1.20) (Peroxiredoxin-like 2B)														0.34021	0.950578	0.379025	0.198671	0.945412	0.639976	0.31753	1.04563	0.510031	0.091273	0.667176	0.841685	0.0262496	0.350621	1	-0.200007	0.0120719	1	100000000	100000000	92500000	116000000	133000000	110000000	144000000	125000000	99000000	137000000	108000000	143000000	91800000	79300000	121000000
Q4V7H6;A0A1L8FN95	Q4V7H6		MGC115706 protein					-1.30806	0.742669	0.107783				-0.191442	0.0573037	0.892669	-0.14694	0.053603	1	1.0858	0.751149	0.545918	0.35187	1.39878	0.298085	2.39386	1.91719	0.0148354	-0.764748	0.10058	1	1.27724	0.827232	0.329582	138000000	139000000	24400000	150000000	158000000	202000000	128000000	108000000	123000000	23400000	149000000	90800000	144000000	134000000	120000000
A0A1L8FNA6;Q6VRB0	Q6VRB0	prmt1	Protein arginine N-methyltransferase 1-B (xPRMT1b) (EC 2.1.1.319) (Arginine methyltransferase 1b) (Histone-arginine N-methyltransferase PRMT1-B)														-0.0749696	0.191056	1	0.0895036	0.530675	0.965439	-0.19313	0.109708	1	-0.111863	0.166571	1	-0.187789	0.107232	1	-0.106523	0.166071	1	55600000	73300000	76900000	82600000	56100000	66900000	64200000	78000000	79100000	74700000	81500000	77400000	63300000	93300000	78400000
A0A1L8FNG7;Q6DKE0	Q6DKE0	dhdh	Trans-1,2-dihydrobenzene-1,2-diol dehydrogenase (EC 1.3.1.20) (D-xylose 1-dehydrogenase) (D-xylose-NADP dehydrogenase) (EC 1.1.1.179) (Dimeric dihydrodiol dehydrogenase)														-0.297393	0.0145705	1	-0.199316	0.0014979	1	-0.15583	0.0866163	1	-0.021047	0.247288	1	-0.0583591	0.197371	1	0.0764236	0.537382	0.82763	734000000	978000000	791000000	818000000	661000000	858000000	640000000	732000000	738000000	664000000	683000000	706000000	777000000	980000000	842000000
A0A1L8FNH9;Q6NTJ6	Q6NTJ6		LOC414586 protein (Fragment)														-0.0920601	0.134357	1	-0.124777	0.046055	1	-0.14027	0.0884035	1	-0.0647761	0.113538	1	-0.00288709	0.295867	1	0.0726064	0.499038	0.849559	203000000	225000000	169000000	188000000	177000000	174000000	184000000	188000000	185000000	170000000	181000000	166000000	227000000	206000000	166000000
A0A1L8FNK4;Q6PCI0	Q6PCI0	ppp6r1	MGC69001 protein														-0.271702	0.248304	1	0.145823	1.42937	0.585528	2.13725	1.11891	0.193557	0.304094	1.43069	0.241593	1.91076	1.02662	0.27759	0.077603	0.78516	0.73186	216000000	240000000	229000000	253000000	312000000	241000000	201000000	27900000	22600000	230000000	241000000	246000000	18800000	39000000	305000000
A0A1L8FNQ2	A0A1L8FNQ2	ap2a1	AP-2 complex subunit alpha														-0.0226701	0.247206	1	-0.198617	0.13032	1	0.0694695	0.530453	1	-0.0460707	0.234899	1	0.00555038	0.315108	1	-0.10999	0.166141	1	214000000	171000000	202000000	187000000	226000000	199000000	202000000	206000000	168000000	149000000	241000000	171000000	216000000	175000000	194000000
D0VEW7;Q642R8;A0A1L8FNR6	Q642R8	pold1	DNA polymerase (EC 2.7.7.7)														0.206753	0.93064	0.507733	-0.0585365	0.107405	1	0.0453339	0.371841	1	0.138341	0.617315	0.823056	0.0489	0.398184	1	0.141907	0.822373	0.610133	1060000000	1010000000	1320000000	1070000000	1410000000	928000000	1300000000	1150000000	1300000000	893000000	1000000000	1030000000	1030000000	952000000	1300000000
A0A1L8FNT4;Q6GN80;A0A1L8ERM4;Q4KLE2;Q66IR9;Q66J21;A2RV52	Q6GN80	gbp1	Gbp2 protein														0.257997	0.842687	0.508704	0.245394	1.69623	0.296034	-0.101317	0.170185	1	-0.0593096	0.145714	1	0.00673167	0.312123	1	0.0487391	0.531212	0.872389	5460000000	6000000000	5850000000	5210000000	5050000000	5830000000	6180000000	7270000000	7200000000	6920000000	6610000000	6310000000	4370000000	6530000000	6620000000
Q3KPV0;A0A1L8FPD3;A0A1L8FHL1	Q3KPV0	akr7a2	MGC131303 protein														0.218503	1.42889	0.305474	0.0173098	0.36608	1	-0.108987	0.124281	1	-0.41464	0.0113335	1	-0.156304	0.0962663	1	-0.461957	0.0115547	1	645000000	482000000	456000000	638000000	531000000	461000000	738000000	674000000	620000000	792000000	713000000	679000000	539000000	599000000	607000000
Q6DDZ0;A0A1L8FPJ0	Q6DDZ0	upk1a	Tetraspanin														-0.982894	0.0186472	1	-0.400557	0.0280683	1	-0.233974	0.0956154	1	0.06541	0.446678	0.935748	-0.136787	0.226718	1	0.162596	0.416498	0.87115	81300000	63900000	195000000	91200000	103000000	87900000	35500000	58600000	83700000	76400000	56000000	73400000	85500000	105000000	150000000
A0A1L8FPR3;A0A1L8FHW4;A0A1L8HCE8	A0A1L8FPR3	dyrk1a	Protein kinase domain-containing protein														0.63746	0.837423	0.372769	-0.647483	0.119831	1	0.745824	0.941003	0.42121	0.0274995	0.348426	0.957089	0.0926107	0.338087	1	-0.625713	0.101762	1	98500000	71900000	21200000	98000000	80700000	73900000	69300000	90100000	74700000	84200000	101000000	16800000	74200000	68100000	24600000
A1L3K6;A0A1L8FQF3;A0A1L8FUX7;P51643;Q6DE26;A0A1L8HHQ9	P51643	arf1	ADP-ribosylation factor 1														-0.11123	0.100489	1	0.26329	0.967612	0.560281	0.179143	0.670989	0.973032	0.153596	0.554194	0.841268	0.205163	1.38603	0.533261	0.179616	0.798721	0.577179	29700000000	24800000000	28400000000	27900000000	21000000000	33700000000	24900000000	19100000000	22800000000	26400000000	34200000000	27500000000	23000000000	25400000000	23300000000
A0A1L8FQH6	A0A1L8FQH6	rheb	GTP-binding protein Rheb-like														-0.00248082	0.292007	1	-0.0249138	0.23595	1	-0.360544	0.00184581	0.997386	-0.418317	0.00202769	1	-0.297236	0.00580123	0.991131	-0.35501	0.00507819	1	6710000000	5950000000	6570000000	6370000000	5910000000	6110000000	7390000000	7750000000	8450000000	7220000000	8440000000	8550000000	7300000000	7760000000	8580000000
A5XAW2;A0A1L8FQN1	A5XAW2	KHC	Kinesin-like protein (Fragment)														-0.200957	0.0306982	1	-0.0837936	0.137651	1	-0.0560029	0.124209	1	0.0412935	0.474398	0.937408	-0.0996736	0.0593096	1	-0.00237719	0.29253	0.956751	400000000	397000000	372000000	410000000	384000000	413000000	323000000	384000000	387000000	403000000	324000000	382000000	394000000	404000000	458000000
Q6GN32;A0A1L8FVD7;A0A1L8FQP9;P12606;P12607;Q6INY6;A0A1L8FQN5;A0A1L8FVD9;A0A1L8FQM9	P12606	itgb1	Integrin beta-1-A														-0.357334	0.0346571	1	-0.709403	0.0294615	1	-0.269174	0.0782877	1	-0.27569	0.0905916	1	-0.0289567	0.270151	1	-0.0354729	0.266759	0.974871	224000000	205000000	348000000	175000000	212000000	262000000	190000000	184000000	231000000	164000000	108000000	223000000	255000000	210000000	319000000
A0A1L8FR76	A0A1L8FR76	stk31	serine/threonine kinase 31 S homeolog					-0.171878	0.344816	0.563656				-0.255984	0.551163	0.450714	0.302001	1.00132	0.374698	0.378889	1.06909	0.40009	0.413041	1.37798	0.262	0.550767	1.99968	0.048408	0.497147	1.60073	0.144437	0.634873	2.21818	0.0396152	166000000	198000000	190000000	181000000	156000000	186000000	142000000	159000000	185000000	123000000	153000000	195000000	107000000	158000000	131000000
A0A1L8FRH6	A0A1L8FRH6																-0.151713	0.0397742	1	0.010821	0.325315	1	-0.025472	0.224106	1	0.0328382	0.462456	0.938163	0.0954641	0.717744	1	0.153774	1.23675	0.458235	33400000000	35000000000	36600000000	33800000000	31100000000	31700000000	29000000000	29200000000	30300000000	32500000000	36700000000	26700000000	36800000000	32100000000	29800000000
A0A1L8FRJ7;Q8JG65	A0A1L8FRJ7	pik3r4	phosphoinositide-3-kinase regulatory subunit 4 S homeolog														0.01216	0.330897	1	-0.171806	0.058022	1	-0.170581	0.102611	1	-0.22045	0.0717174	1	-0.0583769	0.187625	1	-0.108246	0.117908	1	1710000000	1800000000	1940000000	1740000000	1410000000	1950000000	1820000000	1930000000	1980000000	1730000000	1770000000	1730000000	1590000000	2160000000	1980000000
A0A1L8FRL4;Q3KQ23	Q3KQ23	uba5	Ubiquitin-like modifier-activating enzyme 5 (Ubiquitin-activating enzyme 5) (UFM1-activating enzyme) (Ubiquitin-activating enzyme E1 domain-containing protein 1)														-0.164926	0.0673347	1	0.0501531	0.547986	0.996768	-0.0414995	0.254234	1	0.13189	0.500539	0.879998	-0.0422058	0.218703	1	0.131184	0.806063	0.633576	523000000	430000000	523000000	498000000	654000000	362000000	461000000	411000000	481000000	434000000	474000000	484000000	567000000	524000000	433000000
A0A1L8FRQ0;Q566I2;Q4V7X4	Q4V7X4	cul1	MGC114992 protein														0.107244	0.518598	0.908389	0.0388438	0.43555	1	0.0975138	0.480805	1	0.230347	0.818099	0.615027	0.00571378	0.312426	1	0.138547	0.685048	0.672358	154000000	200000000	174000000	167000000	166000000	234000000	154000000	204000000	212000000	166000000	162000000	162000000	179000000	199000000	148000000
A0A1L8FRR7;Q6DDU3;A0A1L8FWN1;A0A1L8FRP0	Q6DDU3	exosc7	Exosc7-prov protein														-0.366224	0.0255934	1	-0.11191	0.123618	1	-0.20929	0.0686663	1	0.08402	0.451787	0.927936	-0.38409	0.0268644	0.998724	-0.0907796	0.190118	1	107000000	73500000	72100000	104000000	74600000	106000000	88700000	66600000	99600000	81600000	74600000	89300000	114000000	110000000	99900000
A0A1L8FRS6;P24495	P24495	psma2	Proteasome subunit alpha type-2 (EC 3.4.25.1) (Macropain subunit C3) (Multicatalytic endopeptidase complex subunit C3) (xC3) (Proteasome component C3)														0.155707	0.605444	0.795867	-0.037468	0.230549	1	-0.301057	0.0121791	0.995458	-0.469097	0.00985533	1	-0.106153	0.0875311	1	-0.274194	0.0351995	1	576000000	602000000	556000000	492000000	481000000	543000000	550000000	707000000	854000000	714000000	655000000	674000000	567000000	597000000	710000000
G1JT14;A0A1L8FRY8;Q5XGX9	G1JT14	tex10	Testis expressed 10														-0.396729	0.124822	1	0.253428	1.11123	0.466415	0.26977	0.538579	1	0.135581	0.448398	0.922029	0.240274	0.611496	0.980472	0.106084	0.634953	0.736212	69300000	89100000	78500000	75200000	55700000	123000000	78300000	59000000	27900000	77500000	102000000	82900000	84800000	78700000	44100000
A0A1L8FS45;A0A1L8FXW1	A0A1L8FS45	dsp	Spectrin_like domain-containing protein														-0.315034	0.0559813	1	-0.139849	0.0222853	1	-0.181536	0.152974	1	-0.0462888	0.251903	1	-0.332731	0.0163577	0.996726	-0.197483	0.00743209	1	1820000000	1830000000	1700000000	1450000000	2840000000	1890000000	2080000000	1390000000	2020000000	1880000000	1760000000	1930000000	2340000000	1880000000	2570000000
A0A1L8FSA7;A0A1L8FXN2	A0A1L8FSA7	relch	LisH domain-containing protein														-0.0367438	0.200376	1	0.049757	0.450341	1	0.0845725	0.518368	1	0.220716	0.872535	0.601572	0.0503794	0.49388	1	0.186523	0.95569	0.495801	93000000	110000000	89700000	87600000	121000000	92600000	104000000	83400000	88500000	98700000	81600000	85600000	94100000	98800000	88800000
A0A1L8FSM7;A0A1L8FSN2;Q6DCM5	Q6DCM5	ppp4r1	Ppp4r1-prov protein														-0.340762	0.0269558	1	-0.0020504	0.296102	1	-0.00864601	0.289794	1	0.259453	0.761004	0.627423	0.161461	0.804141	0.898168	0.42956	1.79141	0.100634	121000000	119000000	118000000	87000000	140000000	98500000	90200000	90800000	73200000	86400000	91100000	88200000	121000000	88200000	114000000
A0A1L8FT29;A0A1L8FT06;A0A1L8FYY6	A0A1L8FT06		protein-L-isoaspartate O-methyltransferase domain-containing protein 1														-0.43118	0.019099	1	-0.487044	0.0214486	1	0.000424067	0.301776	1	0.0907497	0.460997	0.926693	0.252254	0.888835	0.724226	0.34258	1.01839	0.337796	1180000000	1260000000	1320000000	1050000000	1060000000	1050000000	804000000	800000000	734000000	713000000	763000000	641000000	1360000000	944000000	905000000
A0A1L8FZ34;Q2VPM6;A0A1L8FT25	Q2VPM6	rab2a	MGC131016 protein														-0.2965	0.0133755	1	-0.0254529	0.164799	1	-0.0719426	0.0728795	1	0.0770302	0.830757	0.839587	-0.0338491	0.195547	1	0.115124	0.860596	0.632134	11000000000	9610000000	11600000000	10300000000	9880000000	11000000000	8880000000	7840000000	10100000000	9450000000	9740000000	9880000000	11100000000	10300000000	11400000000
A0A1L8FT39	A0A1L8FT39	atp6v1h	V-type proton ATPase subunit H														-0.354394	0.00535746	1	-0.329354	0.0371289	1	0.231063	1.43556	0.429157	0.162244	0.989987	0.612518	0.130973	0.590914	1	0.0621535	0.421	0.888003	310000000	304000000	216000000	267000000	314000000	298000000	177000000	197000000	212000000	205000000	170000000	258000000	271000000	231000000	248000000
A0A1L8FT60;Q6NTW5	Q6NTW5	impad1	Inositol monophosphatase 3 (IMP 3) (IMPase 3) (EC 3.1.3.25) (Inositol monophosphatase domain-containing protein 1) (Inositol-1(or 4)-monophosphatase 3) (Myo-inositol monophosphatase A3)														-0.416171	0.00463679	1	-0.453807	0.0193117	1	-0.0781104	0.156543	1	0.0462468	0.390176	0.936401	-0.103064	0.14817	1	0.021293	0.33548	0.930482	253000000	353000000	334000000	276000000	316000000	361000000	225000000	260000000	267000000	198000000	208000000	270000000	359000000	347000000	298000000
A0A1L8FT76;A0A1L8FZ73;A0A1L8FZ76	A0A1L8FT76		SEC7 domain-containing protein														0.12789	0.582628	0.846101	0.22844	0.896788	0.634669	0.13116	0.57133	1	0.18332	1.12846	0.510781	0.0024395	0.304788	1	0.0545998	0.453449	0.881892	219000000	222000000	280000000	287000000	260000000	238000000	276000000	253000000	252000000	263000000	329000000	225000000	305000000	213000000	208000000
A0A1L8FTG7;Q5U4I6;Q3B8L6;A0A1L8GHW8;A0A1L8GQ14;A0A1L8GED5;A0A1L8FWG5;A0A1L8FRL0;A0A1L8GEZ0;A0A1L8GZ41;A0A1L8GU06	A0A1L8FTG7	cpne3	copine III S homeolog														-0.0950629	0.102397	1	-0.169987	0.0464715	1	-0.21898	0.0464399	1	-0.132844	0.101662	1	-0.196664	0.0366379	1	-0.110527	0.0980924	1	277000000	317000000	303000000	326000000	256000000	305000000	316000000	336000000	310000000	278000000	280000000	303000000	364000000	298000000	370000000
A0A1L8FTK1	A0A1L8FTK1		V-type proton ATPase subunit C														-0.276649	0.0215623	1	0.0920296	0.766257	0.901494	-0.0327352	0.23262	1	0.13462	0.859069	0.705525	0.0444813	0.39529	1	0.211836	0.989869	0.452898	610000000	808000000	756000000	618000000	681000000	754000000	615000000	576000000	539000000	697000000	617000000	675000000	596000000	773000000	737000000
A0A1L8FTM8;Q8AVW5	Q8AVW5	ywhaz	Ywhaz-prov protein														-0.160776	0.0854527	1	0.0861772	0.675921	0.921968	-0.178867	0.0833099	1	0.0488536	0.432518	0.937545	0.0663732	0.40503	1	0.294093	0.941225	0.400673	351000000	524000000	363000000	351000000	300000000	381000000	357000000	372000000	314000000	364000000	343000000	347000000	322000000	438000000	413000000
A0A1L8FTP3	A0A1L8FTP3	ncald	neurocalcin-delta-like														-0.0702203	0.128839	1	-0.110723	0.084912	1	-0.651175	0.0911992	1	-0.628625	0.0961754	1	0.0229696	0.368696	1	0.0455195	0.415403	0.900894	59500000	73800000	77400000	17600000	64700000	73600000	57500000	71400000	68300000	58700000	61600000	68000000	69000000	66900000	70300000
A0A1L8FTR8;Q7T0S2	Q7T0S2	nudcd1	NudC domain-containing protein 1														-0.0555967	0.205975	1	0.121193	0.59925	0.914048	-0.15121	0.0968304	1	0.17667	0.891056	0.628505	-0.10617	0.149437	1	0.22171	0.952878	0.45668	137000000	151000000	124000000	129000000	139000000	130000000	132000000	152000000	142000000	143000000	130000000	112000000	170000000	159000000	119000000
A0A1L8FTS6;Q6DCR8	A0A1L8FTS6																0.0267665	0.347399	1	-0.12752	0.121801	1	-0.169911	0.0210058	1	-0.21869	0.0627911	1	-0.0377502	0.192656	1	-0.0865294	0.172636	1	393000000	375000000	326000000	322000000	316000000	359000000	398000000	297000000	465000000	353000000	334000000	374000000	375000000	397000000	350000000
A0A1L8FTU6	A0A1L8FTU6	fam49b	protein FAM49B-like														-0.126706	0.0435416	1	0.180567	0.51739	0.924013	-0.099823	0.106118	1	0.076287	0.406811	0.940982	0.199804	0.687114	0.927854	0.375914	0.817753	0.444649	938000000	572000000	755000000	682000000	565000000	564000000	613000000	560000000	598000000	652000000	832000000	498000000	706000000	635000000	597000000
A0A1L8FU36	A0A1L8FU36	naprt	Nicotinate phosphoribosyltransferase (EC 6.3.4.21)														-0.49752	0.0066203	1	-0.185094	0.112928	1	-0.556794	0.00407179	0.998587	-0.229864	0.0183731	1	-0.399917	0.0203111	0.997508	-0.0729872	0.168989	1	113000000	154000000	127000000	106000000	122000000	124000000	113000000	137000000	116000000	120000000	93100000	156000000	148000000	200000000	171000000
A0A1L8FU70	A0A1L8FU70	mroh1	maestro heat-like repeat family member 1 S homeolog														-0.233246	0.0664169	1	-0.175757	0.131534	1	-0.131996	0.150757	1	-0.306234	0.0370625	1	-0.0257263	0.258965	1	-0.199964	0.0484064	1	245000000	212000000	219000000	204000000	180000000	249000000	205000000	179000000	201000000	191000000	311000000	202000000	252000000	266000000	179000000
A0A1L8FUR5	A0A1L8FUR5	ptpn23	tyrosine-protein phosphatase non-receptor type 23-like														0.363207	1.02092	0.325928	-0.122197	0.152629	1	0.12636	0.457528	1	-0.0365105	0.265789	1	0.0272134	0.357431	1	-0.135657	0.136221	1	49200000	41100000	46200000	38100000	69500000	43400000	61500000	45100000	67800000	49400000	48500000	40100000	45800000	36800000	52400000
A0A1L8FUS9;Q0IHA2	Q0IHA2	elp6	Elongator complex protein 6 (Protein TMEM103)														-0.260246	0.00272335	1	-0.144376	0.101968	1	-0.156823	0.0817665	1	0.0840804	0.482903	0.918917	-0.0672461	0.1694	1	0.173658	0.74659	0.607524	149000000	199000000	155000000	139000000	144000000	190000000	136000000	151000000	149000000	121000000	158000000	124000000	169000000	171000000	182000000
Q6DEA1;A0A1L8FV38	Q6DEA1	gars	Gars-prov protein														-0.138273	0.0181461	1	-0.0199738	0.239643	1	-0.152406	0.00559537	1	-0.0593764	0.142004	1	-0.0998001	0.0194025	1	-0.00677045	0.278003	0.96244	1860000000	1850000000	1900000000	1830000000	1800000000	1790000000	1750000000	1930000000	1800000000	1800000000	1840000000	1940000000	1990000000	2120000000	1910000000
A0A1L8FVL4;Q7SZS2	Q7SZS2	pter	Phosphotriesterase-related protein (EC 3.1.-.-) (Parathion hydrolase-related protein)														0.104789	0.772156	0.767181	0.210916	1.03415	0.582469	-0.0830065	0.184	1	0.0480067	0.377521	0.940298	0.0444126	0.58099	1	0.175426	0.943414	0.51818	206000000	197000000	219000000	232000000	148000000	199000000	203000000	243000000	205000000	198000000	231000000	210000000	190000000	211000000	203000000
A0A1L8FWH5;Q6AZT7	Q6AZT7	nphp3	Nephrocystin-3														0.356033	1.44012	0.184373	-0.00930723	0.290849	1	-0.0246576	0.254457	1	-0.209834	0.117657	1	-0.147224	0.0853883	1	-0.3324	0.0606296	1	328000000	245000000	246000000	353000000	301000000	240000000	398000000	446000000	317000000	337000000	433000000	265000000	304000000	290000000	304000000
A0A1L8FWJ0;A0A1L8FRK8;Q52KT7	A0A1L8FWJ0	dnajc13	J domain-containing protein														0.212113	1.06687	0.430308	0.221747	1.4003	0.402629	0.133807	1.00786	0.867164	0.148467	1.81619	0.4428	0.147184	1.01241	0.821683	0.161844	1.58121	0.364295	187000000	180000000	206000000	191000000	198000000	178000000	214000000	215000000	173000000	185000000	227000000	187000000	165000000	162000000	191000000
A0A1L8FWZ2;A2VD64	A2VD64	trip13	LOC100037172 protein														-0.305312	0.00951268	1	-1.47988	0.0640745	1	-0.896634	0.077623	1	0.254294	0.368711	0.940232	-0.0237052	0.230684	1	1.12722	0.769979	0.374707	135000000	133000000	122000000	23400000	117000000	130000000	99100000	112000000	109000000	16300000	13400000	44300000	117000000	139000000	142000000
A0A1L8FX27;B7ZQZ0;Q9W6C5;Q9W6C5-2	Q9W6C5	pdcd6ip	Programmed cell death 6-interacting protein (Signal transduction protein Xp95)														-0.141416	0.138136	1	-0.185973	0.0626594	1	-0.0575288	0.246775	1	-0.107227	0.193146	1	-0.240115	0.0789413	1	-0.289813	0.0248843	1	4020000000	3930000000	5130000000	4130000000	7110000000	4040000000	5020000000	3950000000	5020000000	4760000000	3960000000	5340000000	4340000000	4720000000	6530000000
A0A1L8FXN7;A9ULY5;A0A1L8FSB8	A9ULY5		LOC100137647 protein (Fragment)														0.503067	0.810045	0.419956	0.161014	0.386166	1	0.60076	0.961966	0.433729	0.661496	0.84921	0.428271	0.621533	0.984787	0.446226	0.682269	0.86756	0.335706	41300000	36400000	38600000	37800000	36600000	40200000	29500000	38200000	40300000	15500000	32900000	38600000	24500000	41700000	15600000
A0A1L8FXQ5;Q52L45;A0A1L8FS87	Q52L45	serpinb1	Leukocyte elastase inhibitor (Serpin B1)														0.144173	0.836976	0.648634	-0.327323	0.00607665	1	-0.14335	0.111895	1	-0.34799	0.0206001	1	-0.298163	0.0177498	0.995542	-0.502803	0.00200888	1	201000000	190000000	173000000	232000000	226000000	174000000	241000000	261000000	264000000	220000000	199000000	217000000	228000000	203000000	265000000
A0A1L8FXQ6	A0A1L8FXQ6		SERPIN domain-containing protein														0.497673	0.603915	0.661651	0.281421	0.760473	0.698273	0.187571	0.405337	1	-0.657983	0.0526945	1	0.402314	0.567415	0.979989	-0.44324	0.0781171	1	36900000	52700000	25300000	18600000	44100000	38300000	62500000	23000000	41800000	59600000	57100000	65400000	16900000	22600000	56000000
A0A1L8FXR2;A2VD02;Q5XGS7;A0A1L8FS83	A2VD02	prpf4b	LOC100037169 protein														-0.0757567	0.255774	1	0.41266	0.838526	0.561623	-0.135776	0.219772	1	0.107694	0.447089	0.925876	0.18625	0.445889	1	0.42972	1.07213	0.290332	146000000	153000000	140000000	106000000	135000000	112000000	159000000	112000000	102000000	162000000	176000000	106000000	231000000	124000000	73800000
A0A1L8FXS6	A0A1L8FXS6	tubb2b	Tubulin beta chain														0.00670369	0.310206	1	-0.392872	0.00723522	1	-0.191617	0.125418	1	-0.54111	0.0142404	1	-0.295143	0.0650416	1	-0.644636	0.00535675	1	275000000	229000000	188000000	200000000	234000000	315000000	234000000	346000000	274000000	293000000	244000000	280000000	227000000	346000000	279000000
A0A1L8FY90	A0A1L8FY90	atp9b	Phospholipid-transporting ATPase (EC 7.6.2.1)														-0.116985	0.101297	1	-0.466019	0.0743928	1	0.0650317	0.531575	1	-0.116896	0.216797	1	0.494562	0.819337	0.644699	0.312634	0.513741	0.731744	55300000	32600000	86900000	41500000	36700000	42100000	31200000	38500000	36500000	31500000	28500000	34600000	37100000	34900000	43200000
A0A1L8FYB5	A0A1L8FYB5	cndp2	M20_dimer domain-containing protein														0.201697	2.1527	0.216308	0.0468076	0.450907	1	-0.0677795	0.133879	1	-0.284703	0.0119671	1	-0.020813	0.233502	1	-0.237736	0.016463	1	2200000000	1850000000	1870000000	2150000000	1770000000	1810000000	2340000000	2320000000	2240000000	2480000000	2650000000	2100000000	2070000000	2050000000	1880000000
A0A1L8FYP5	A0A1L8FYP5	usp14	Ubiquitin carboxyl-terminal hydrolase (EC 3.4.19.12)														-0.309463	0.00207966	1	-0.133853	0.126973	1	-0.0743027	0.0381079	1	-0.0497735	0.215013	1	-0.228966	0.000230532	0.994323	-0.204437	0.0654313	1	191000000	188000000	196000000	223000000	203000000	213000000	167000000	184000000	193000000	219000000	179000000	207000000	221000000	221000000	231000000
A0A1L8FYX1;P30664	P30664	mcm4	DNA replication licensing factor mcm4-B (EC 3.6.4.12) (CDC21 homolog-B) (Minichromosome maintenance protein 4-B) (xMCM4-B) (P1-CDC21-B)														0.0736898	0.695791	0.886254	0.0132294	0.366141	1	-0.0860202	0.116538	1	-0.218824	0.0231997	1	-0.143583	0.0276398	1	-0.276387	0.00335755	1	1500000000	1300000000	1450000000	1400000000	1690000000	1340000000	1780000000	1500000000	1660000000	1820000000	1570000000	1800000000	1610000000	1490000000	1590000000
A0A1L8FYZ4;Q9DEI1	Q9DEI1	prkdc	DNA-dependent protein kinase catalytic subunit (DNA-PK catalytic subunit) (DNA-PKcs) (EC 2.7.11.1)														0.00311661	0.305919	1	0.320913	0.799178	0.637303	0.0587432	0.426267	1	0.1406	0.996519	0.648519	0.0653159	0.439841	1	0.147173	0.997475	0.548553	97100000	97600000	88500000	98000000	93800000	90000000	94000000	76600000	102000000	99100000	151000000	80400000	88500000	74400000	111000000
A0A1L8FZ44	A0A1L8FZ44	impad1	inositol monophosphatase domain containing 1 L homeolog														-0.453953	0.0367426	1	0.14595	0.483828	0.959119	-0.0233339	0.273319	1	0.55057	1.12732	0.239537	0.0477734	0.358442	1	0.621677	1.183	0.194476	69400000	90900000	68100000	68400000	79800000	68000000	48100000	55100000	57200000	54700000	57600000	50700000	102000000	68100000	56100000
A0A1L8FZH1;Q08AY8	Q08AY8	rbm12b	LOC100158382 protein														-0.315631	0.119174	1	0.0896962	0.412114	1	-0.108601	0.20382	1	-0.0679175	0.214029	1	-0.0263799	0.269333	1	0.0143032	0.336796	0.934539	47000000	49400000	38500000	31600000	46800000	50800000	56500000	33300000	26000000	53600000	60800000	32100000	63000000	37400000	40100000
A0A1L8FZP0;Q91896;Q6PGS3	Q91896	ywhaz	14-3-3 protein zeta														-0.148947	0.0567004	1	0.0554237	0.524041	0.998261	-0.144577	0.0890998	1	0.0463028	0.435471	0.936741	-0.00329081	0.293823	1	0.187589	0.946198	0.49617	7310000000	9240000000	7660000000	7940000000	6370000000	7630000000	7210000000	7550000000	7020000000	7890000000	7040000000	7070000000	7630000000	9290000000	7350000000
A0A1L8FZP7;Q7SY75	Q7SY75	ncald	Neurocalcin-delta														-0.23713	0.0421074	1	-0.197048	0.0216809	1	-0.15432	0.133856	1	-0.0774307	0.182072	1	-0.189784	0.0679939	1	-0.112894	0.0428201	1	133000000	147000000	155000000	180000000	119000000	152000000	148000000	139000000	133000000	125000000	153000000	133000000	136000000	185000000	179000000
A0A1L8FZQ7;Q5XH14	Q5XH14	atp6v1c1	V-type proton ATPase subunit C 1 (V-ATPase subunit C 1) (Vacuolar proton pump subunit C 1)														0.146207	0.428271	0.965396	0.461996	0.627234	0.793536	0.369343	0.6783	0.863642	0.664218	1.31704	0.14049	0.331553	0.632914	0.911143	0.626427	1.25328	0.177979	37700000	31300000	37900000	40400000	32700000	36500000	26800000	31200000	36400000	16400000	36200000	53500000	34700000	39700000	16300000
A0A1L8FZX9;A0A1L8FTU8	A0A1L8FTU8		Bromo domain-containing protein														-0.108559	0.257031	1	0.720796	0.829943	0.47104	0.599751	0.797352	0.60939	1.30168	1.51151	0.0525084	0.630471	0.831337	0.58386	1.3324	1.54864	0.0605642	53400000	62100000	51000000	55200000	60800000	47200000	48200000	49400000	15300000	46600000	22600000	45000000	70600000	21000000	30700000
Q91733;A0A1L8G0A6;Q6INY3;A0A1L8FU52;P29693;C8CBB3;C8CBB2	P29693	eef1d	Elongation factor 1-delta (EF-1-delta) (P36)					-0.156973	0.362081	0.558728				-0.375086	0.983784	0.171744	0.348947	0.797943	0.48507	0.395767	1.02293	0.405193	0.33979	1.15406	0.423443	0.552739	1.51741	0.109802	0.557903	1.72044	0.0890909	0.770853	1.95982	0.042719	171000000	150000000	182000000	160000000	130000000	142000000	148000000	195000000	105000000	160000000	117000000	114000000	128000000	126000000	90600000
A0A1L8G0D3;Q6GPY6	Q6GPY6	cfap20	Cilia- and flagella-associated protein 20														-0.117148	0.243178	1	0.0159334	0.348975	1	-0.834047	0.0182467	0.999499	-1.08091	0.00969469	1	-0.0934836	0.0821456	1	-0.340343	0.0119592	1	55800000	51200000	48300000	25400000	23100000	50500000	96400000	22900000	59500000	64700000	68500000	65300000	53600000	60100000	52100000
A0A1L8G0I0	A0A1L8G0I0	oplah															-0.19562	0.0860907	1	-0.0576763	0.245167	1	-0.367957	0.0351505	1	-0.114363	0.18182	1	-0.12431	0.182142	1	0.129283	0.449542	0.848774	163000000	158000000	101000000	135000000	112000000	104000000	142000000	130000000	121000000	145000000	134000000	91100000	192000000	135000000	130000000
A0A1L8G0L3;Q6PAB3	Q6PAB3	mdh1	Malate dehydrogenase, cytoplasmic (EC 1.1.1.37) (Cytosolic malate dehydrogenase)														-0.185323	0.0714757	1	-0.243783	0.00768797	1	-0.104417	0.164486	1	-0.197277	0.0493778	1	-0.0902201	0.155016	1	-0.18308	0.005801	1	9930000000	9220000000	10000000000	10300000000	8070000000	10800000000	8740000000	9400000000	9180000000	9060000000	8740000000	10200000000	8940000000	12700000000	9730000000
A0A1L8G748;A0A1L8G0M2;Q7ZXV3;Q7ZTP2	Q7ZTP2	actr2	Actin-related protein 2-A (Actin-like protein 2-A)														-0.134054	0.11334	1	0.112997	0.628255	0.912969	-0.00424067	0.29138	1	0.0907567	0.532631	0.888591	0.0357062	0.40203	1	0.130704	0.693897	0.677048	626000000	632000000	543000000	643000000	597000000	515000000	448000000	590000000	571000000	610000000	634000000	535000000	668000000	575000000	519000000
A0A1L8G0N1	A0A1L8G0N1	usp34	USP domain-containing protein														-0.266374	0.0865655	1	0.225556	0.913772	0.633457	-0.227861	0.044903	1	-0.147158	0.0849665	1	0.282949	1.28144	0.442773	0.363653	1.62603	0.16329	828000000	884000000	780000000	643000000	575000000	533000000	753000000	551000000	438000000	684000000	884000000	708000000	809000000	614000000	637000000
A0A1L8G146;Q6GQL2	Q6GQL2	ppp1cb	Serine/threonine-protein phosphatase PP1-beta catalytic subunit (PP-1B) (EC 3.1.3.16)														0.472937	0.761298	0.47391	0.466488	0.636496	0.772072	0.470301	0.74821	0.717033	0.588883	0.738968	0.543156	0.346994	0.563631	0.991596	0.465576	0.597496	0.618816	32300000	60600000	34600000	50300000	39900000	43600000	41900000	45700000	45900000	43800000	42400000	36600000	17900000	50200000	36700000
A0A1L8G180;A0A1L8G6L7	A0A1L8G6L7	brox	BRO1 domain-containing protein														-0.0500469	0.245392	1	-0.0118001	0.284775	1	-0.0916227	0.211271	1	0.00636355	0.311037	0.988354	-0.0991294	0.200175	1	-0.00114314	0.299033	0.95458	591000000	677000000	694000000	712000000	555000000	714000000	708000000	692000000	628000000	666000000	530000000	769000000	496000000	937000000	735000000
A0A1L8G192;Q2TAF3;A0A1L8G1A2	Q2TAF3	eml4	Echinoderm microtubule-associated protein-like 4 (EMAP-4)														0.191186	1.19982	0.407981	0.259393	1.59963	0.297994	0.231293	1.28715	0.493469	0.215064	1.50891	0.329485	0.19629	0.974199	0.737729	0.18006	1.04185	0.471162	907000000	947000000	764000000	943000000	910000000	823000000	829000000	901000000	869000000	1010000000	894000000	856000000	859000000	733000000	693000000
Q6DCY7;A0A1L8G1E7	Q6DCY7	epcam	Tacstd1-prov protein														-0.584813	0.00584016	1	-0.59337	0.00753534	1	-0.18939	0.0695462	1	0.0396201	0.370818	0.942257	-0.234859	0.139744	1	-0.00584984	0.296047	0.957655	843000000	501000000	1140000000	722000000	953000000	767000000	593000000	531000000	736000000	546000000	453000000	573000000	1040000000	817000000	922000000
A0A1L8G1G5;Q5PPV4	Q5PPV4	chac2	Putative glutathione-specific gamma-glutamylcyclotransferase 2 (Gamma-GCG 2) (EC 4.3.2.7) (Cation transport regulator-like protein 2)														-0.0818558	0.261874	1	0.0824763	0.334865	1	0.655453	0.750588	0.66478	0.940571	1.10359	0.191998	0.76389	0.827145	0.575883	1.04901	1.18166	0.161194	65200000	100000000	78500000	62700000	75800000	86100000	51200000	51900000	33200000	65800000	61300000	17000000	79800000	20300000	64500000
A0A1L8G1M8	A0A1L8G1M8	anapc1	APC1_C domain-containing protein														0.554639	0.89965	0.338709	0.0754108	0.543544	0.968773	0.664913	1.02868	0.369142	0.204997	1.23585	0.445592	0.601572	0.924972	0.498727	0.141657	0.690037	0.670881	115000000	134000000	96200000	111000000	132000000	115000000	108000000	105000000	118000000	106000000	124000000	97600000	42400000	99400000	100000000
Q4ZJ76;Q0D264;A0A1L8G1N5;Q3KQ08;A0A1L8G7J6	Q0D264	hebp2	LOC734151 protein														1.61375	1.33198	0.0750198	1.55893	1.45889	0.0583385	1.29646	1.11966	0.227077	1.23552	1.23113	0.121556	1.75457	1.3503	0.0882939	1.69363	1.46908	0.0616163	105000000	190000000	105000000	91300000	99800000	88800000	114000000	127000000	108000000	110000000	103000000	140000000	73500000	53000000	14000000
A0A1L8G1S0;A0A1L8G7H1	A0A1L8G1S0	crnkl1	crooked neck pre-mRNA splicing factor 1 S homeolog														0.325158	0.759271	0.527028	-0.3014	0.0955424	1	-0.0339375	0.224514	1	-0.0302029	0.231518	1	-0.569356	0.0871978	1	-0.565622	0.0878884	1	16100000	50800000	51100000	44100000	59300000	48600000	59200000	47000000	96200000	27400000	46100000	57200000	49000000	52800000	52700000
A0A1L8G1T8;A0A1L8G1N4;A0A1L8G1V3	A0A1L8G1N4																-0.13309	0.0498523	1	-0.102653	0.176818	1	-0.000607173	0.300311	1	0.0321363	0.332233	0.97062	-0.0724068	0.12773	1	-0.0396633	0.24946	0.986781	273000000	269000000	321000000	250000000	437000000	250000000	302000000	257000000	267000000	261000000	282000000	281000000	278000000	312000000	315000000
A0A1L8G1U5;A3KMU3;Q4QR14	A0A1L8G1U5	sec23a	Protein transport protein SEC23														-0.1255	0.0492538	1	-0.247847	0.0451352	1	-0.199916	0.0439572	1	-0.19762	0.0762315	1	-0.235483	0.0278765	1	-0.233187	0.0562868	1	480000000	463000000	589000000	446000000	582000000	544000000	514000000	536000000	597000000	466000000	478000000	570000000	559000000	599000000	638000000
A0A1L8G1Y2;Q6NTQ5;Q9W791	Q6NTQ5	tcp1	Tcp1-A-prov protein														-0.226421	0.00422647	1	-0.149394	0.0428402	1	-0.166509	0.00926789	1	-0.168621	0.00130382	1	-0.190372	0.00827464	1	-0.192485	0.00203363	1	10200000000	10100000000	10900000000	10900000000	10500000000	10300000000	9880000000	10600000000	9940000000	10400000000	9750000000	12100000000	12200000000	11000000000	12300000000
A0A1L8G2A6	A0A1L8G2A6	galnt2	Polypeptide N-acetylgalactosaminyltransferase (EC 2.4.1.-) (Protein-UDP acetylgalactosaminyltransferase)														-0.493573	0.0297556	1	-0.173007	0.131444	1	0.106577	0.455784	1	0.344147	0.879572	0.475878	0.0665137	0.368277	1	0.304084	0.662716	0.594159	256000000	184000000	343000000	241000000	306000000	239000000	177000000	145000000	196000000	190000000	191000000	165000000	327000000	225000000	192000000
Q05AW3;A0A1L8G2B9	Q05AW3	nup43	MGC154553 protein														-0.488029	0.147822	1	0.589823	0.559403	0.846045	-1.45967	0.0447445	0.998978	-0.420733	0.197632	1	-0.528571	0.159567	1	0.51037	0.465808	0.772412	14900000	67600000	95200000	15500000	71000000	12600000	105000000	24200000	41200000	59800000	28800000	65600000	135000000	45300000	47100000
A0A1L8G2I8;Q5U247	Q5U247	exoc8	Exocyst complex component 8														-0.0291036	0.264058	1	0.19119	0.886267	0.693138	0.129896	0.468974	1	0.24209	0.741802	0.660168	0.255533	0.844339	0.746937	0.367727	1.76606	0.134626	415000000	339000000	363000000	301000000	283000000	461000000	255000000	370000000	298000000	299000000	389000000	304000000	388000000	314000000	246000000
A0A1L8G2K9;A1L3F9;B1H1N6	A1L3F9		LOC100036995 protein (Fragment)														-0.0305888	0.285922	1	0.302462	0.645462	0.793754	-0.282691	0.146579	1	0.278573	0.546484	0.815118	-0.737469	0.0451109	0.99843	-0.176205	0.195264	1	9914863	19900000	14900000	19000000	14500000	27400000	13700000	46900000	19900000	19400000	19700000	20800000	40200000	19200000	17700000
A0A1L8G2Y9	A0A1L8G2Y9	prep	prolyl endopeptidase S homeolog														-0.0651162	0.160577	1	-0.16554	0.051484	1	-0.379187	0.00359605	0.99751	-0.44822	0.00137823	1	-0.186563	0.0197003	1	-0.255597	0.00514255	1	3120000000	2860000000	2870000000	2700000000	2370000000	2690000000	2810000000	3370000000	3490000000	2870000000	3000000000	3590000000	3040000000	3490000000	3560000000
Q9PTK7;A0A1L8G3C6;A0A1L8G9T2	Q9PTK7	snap91	Clathrin assembly protein AP180														-0.404727	0.0963622	1	-0.425819	0.0116842	1	0.0645294	0.344111	1	0.320584	0.680767	0.671453	-0.295257	0.120879	1	-0.0392024	0.203845	0.997316	22200000	23400000	24800000	19600000	44000000	31600000	28000000	20600000	17800000	17000000	16200000	21000000	48800000	21600000	22600000
A0A1L8G3I1;B1WBA6;A0JMT2;Q5FWU9;Q7ZYM6;Q6NUB4	B1WBA6	eif4g1	LOC733162 protein														0.00272687	0.305686	1	-0.0949465	0.0574872	1	0.123036	0.448096	1	0.166056	0.544469	0.839784	-0.0580565	0.221551	1	-0.0150369	0.268777	0.972036	1430000000	1480000000	1900000000	1600000000	2570000000	1420000000	1670000000	1480000000	1840000000	1550000000	1470000000	1500000000	1440000000	1510000000	2090000000
A0A1L8G3I8;Q801Q8;A0A1L8GA42	Q801Q8	ap2m1	AP-2 complex subunit mu (AP-2 mu chain) (Clathrin assembly protein complex 2 mu medium chain) (Clathrin coat assembly protein AP50) (Clathrin coat-associated protein AP50) (Mu2-adaptin) (Plasma membrane adaptor AP-2 50 kDa protein)														-0.387627	0.00114783	1	-0.166991	0.0245833	1	-0.185547	0.0167515	1	-0.0473499	0.0953857	1	-0.11983	0.0398191	1	0.0183665	0.4685	0.91149	1180000000	1270000000	1270000000	1200000000	1110000000	1240000000	1060000000	990000000	1030000000	978000000	1130000000	1170000000	1280000000	1470000000	1290000000
Q4KLW5;A0A1L8G3M7	Q4KLW5	psmd2	26S proteasome non-ATPase regulatory subunit 2														-0.13822	0.160601	1	-0.648597	0.0155394	1	0.134269	0.40924	1	-0.380718	0.115512	1	-0.0506471	0.198302	1	-0.565634	0.0116258	1	159000000	139000000	133000000	156000000	98800000	279000000	99200000	169000000	146000000	113000000	127000000	172000000	128000000	152000000	168000000
Q498H2;A0A1L8G3N9;Q66KZ8;A1L2Q6;A0A1L8G9A4	Q498H2																0.0474834	0.425372	1	0.0193437	0.364514	1	-0.320877	0.020054	0.999538	-0.367174	0.0070098	1	-0.202757	0.0501571	1	-0.249053	0.017742	1	1100000000	1050000000	986000000	1030000000	971000000	891000000	1320000000	1180000000	1230000000	1220000000	1220000000	1330000000	1050000000	1150000000	1430000000
A0A1L8G3S5	A0A1L8G3S5	eif2b5	W2 domain-containing protein														-0.0873826	0.193896	1	-0.0369358	0.196435	1	-0.33241	0.0965395	1	-0.291712	0.0924195	1	0.224777	0.753614	0.860258	0.265474	1.50693	0.254521	331000000	353000000	380000000	163000000	275000000	311000000	250000000	307000000	302000000	282000000	306000000	274000000	296000000	392000000	240000000
A0A1L8G3V8	A0A1L8G3V8	tfrc	transferrin receptor														0.088253	0.465794	0.959	-0.24475	0.0646761	1	0.199837	0.700208	0.936305	0.307047	0.969833	0.449533	0.3066	0.804904	0.73904	0.41381	1.01976	0.309423	398000000	296000000	450000000	317000000	385000000	348000000	339000000	303000000	328000000	248000000	232000000	235000000	398000000	257000000	274000000
A0A1L8G3W4;Q6NU45;A0A1L8HH13	Q6NU45	dcun1d1	DCN1-like protein (Defective in cullin neddylation protein 1-like protein)														0.332816	0.45729	0.906564	0.834625	0.859501	0.435858	0.229448	0.404291	1	0.834024	0.866858	0.372391	0.412952	0.499362	1	1.01753	1.00837	0.240481	60900000	74900000	63500000	53200000	58300000	63900000	62300000	59300000	66600000	53600000	53100000	69600000	17200000	110000000	64600000
A0A1L8GA63;A0A1L8G491;Q8AVR4	Q8AVR4	pdcd10	Programmed cell death protein 10														0.3842	0.430299	0.943186	0.000899633	0.303039	1	0.424047	0.442986	1	-0.865101	0.0883081	1	0.593869	0.558764	0.973497	-0.695279	0.0707777	1	24600000	93000000	70100000	86200000	88200000	14800000	14900000	91300000	76200000	73000000	100000000	93500000	20500000	23900000	95600000
A0A1L8GAJ9;A0A1L8G4G3;Q6GPF3;Q6DE95	Q6DE95	cul3a	Cullin-3-A (CUL-3-A)														-0.0525462	0.149301	1	-0.09574	0.0603544	1	0.0840861	0.900994	1	0.167376	1.36107	0.470179	0.0233606	0.416559	1	0.10665	0.868888	0.651282	378000000	410000000	350000000	398000000	419000000	368000000	347000000	401000000	332000000	308000000	349000000	331000000	358000000	385000000	374000000
A0A1L8G4G8	A0A1L8G4G8	hdlbp	vigilin-like														0.0697664	0.402561	1	-0.10514	0.131269	1	-0.0475833	0.253218	1	-0.249853	0.0979329	1	-0.0849501	0.19077	1	-0.28722	0.031233	1	110000000	127000000	133000000	137000000	158000000	92300000	168000000	121000000	125000000	133000000	133000000	153000000	132000000	102000000	164000000
A0A1L8G4K7;Q63ZQ1;B7ZR20;Q9DE33;A0A1L8HQF6	Q9DE33	Sep-02	Septin-2A (Septin-A) (XlSeptA)														0.159727	0.515227	0.886765	-0.834457	0.0904558	1	-0.118284	0.147985	1	-0.113651	0.0644792	1	-0.680312	0.0790953	1	-0.675679	0.0753413	1	28900000	85900000	110000000	93000000	108000000	88100000	107000000	92700000	158000000	18200000	103000000	105000000	93500000	90900000	133000000
A0A1L8G4S9;Q9I9C2;B1GX82;A0A1L8F2S8;B1GX83;A0A1L8F2P5;Q8AXB4;A0A1L8HJX3;Q6PAZ2;Q66J11;O57318;Q9PW62	Q9I9C2	pak2	Non-specific serine/threonine protein kinase (EC 2.7.11.1)														0.580207	1.05749	0.237704	0.213851	0.697291	0.792037	0.28754	0.579644	1	0.223303	0.53255	0.840159	-0.208043	0.146643	1	-0.27228	0.0986028	1	50200000	34400000	68200000	62000000	113000000	47100000	101000000	55800000	107000000	92700000	60500000	57600000	54400000	46500000	71700000
Q6DDQ4;A0A1L8G4T2;P21188	P21188	atp1b3	Sodium/potassium-transporting ATPase subunit beta-3 (Sodium/potassium-dependent ATPase subunit beta-3) (ATPB-3)														-0.113677	0.128214	1	-0.21159	0.102269	1	0.205947	0.767369	0.86609	0.23493	0.69347	0.70398	0.213306	0.55252	1	0.24229	0.558149	0.695282	1130000000	753000000	1580000000	1040000000	1320000000	966000000	921000000	785000000	943000000	922000000	732000000	776000000	1090000000	796000000	999000000
A0A1L8G5V7;Q6NRP2	Q6NRP2	psme4	Proteasome activator complex subunit 4 (Proteasome activator PA200)														0.385429	1.01846	0.32005	0.369653	0.844561	0.577245	0.50123	1.17536	0.317747	0.106714	0.526163	0.88415	0.832743	1.69812	0.0574217	0.438227	1.32543	0.194259	70800000	55300000	76700000	62000000	46700000	52100000	50700000	51600000	45400000	50500000	91700000	56200000	41100000	47400000	27300000
A0A1L8G5X1	A0A1L8G5X1	msh6	DNA mismatch repair protein														-0.396732	0.160047	1	0.946101	0.665541	0.6675	0.213024	0.99763	0.680756	1.10082	0.735152	0.484066	0.151311	0.71805	0.966198	1.03911	0.705985	0.455766	109000000	141000000	130000000	123000000	148000000	124000000	135000000	150000000	31600000	115000000	128000000	112000000	125000000	119000000	97900000
A0A1L8G5Y2	A0A1L8G5Y2		Spectrin beta chain														-0.0800031	0.0734048	1	-0.0732009	0.119777	1	0.0354538	0.403244	1	0.114156	0.652903	0.826181	0.138434	1.12899	0.797237	0.217136	1.40035	0.313703	830000000	921000000	854000000	728000000	933000000	777000000	738000000	774000000	726000000	756000000	675000000	700000000	810000000	836000000	724000000
A0A1L8G608	A0A1L8G608		DUF2428 domain-containing protein														0.0475197	0.484225	0.998886	-0.0684738	0.186601	1	0.204073	1.69585	0.412287	0.138976	1.13367	0.614323	0.320534	2.29011	0.114275	0.255437	1.79613	0.203694	112000000	108000000	104000000	99600000	102000000	96800000	98900000	86700000	83200000	74400000	105000000	82300000	80900000	94000000	84900000
Q8AWG0;Q7ZXL8;A0A1L8G611	Q7ZXL8	epcam	MGC54031 protein														-0.472132	0.0195629	1	-0.622063	0.0189618	1	0.0457738	0.383688	1	0.140757	0.60952	0.82543	-0.0533924	0.265598	1	0.0415904	0.331079	0.932824	151000000	77500000	221000000	128000000	168000000	147000000	107000000	85700000	118000000	92000000	64000000	110000000	123000000	133000000	177000000
A0A1L8G661	A0A1L8G661	ubr2	E3 ubiquitin-protein ligase (EC 2.3.2.27)														0.88556	1.27664	0.125493	0.791704	0.998071	0.329938	1.0685	1.41759	0.0965832	1.4039	1.52401	0.0512893	0.980453	1.3064	0.153348	1.31585	1.43528	0.071255	68400000	44200000	62300000	57600000	51100000	76600000	49700000	51000000	60800000	35500000	42600000	41800000	16300000	37600000	39900000
A0A1L8G6C3;A0A1L8G6S8;Q6GPL9	Q6GPL9	babam2	BRISC and BRCA1-A complex member 2 (BRCA1-A complex subunit BRE) (BRCA1/BRCA2-containing complex subunit 45) (Brain and reproductive organ-expressed protein)														0.321657	0.77623	0.512244	-0.246717	0.0950525	1	0.454711	1.0328	0.428701	-0.0157566	0.240964	1	0.404894	0.861687	0.629289	-0.0655734	0.191969	1	36300000	51900000	39900000	45300000	44800000	41000000	40000000	44000000	35900000	47400000	40900000	26600000	38900000	38600000	21600000
A0A1L8G6L2;Q6P415	Q6P415	capn2	MGC68474 protein														-0.322629	0.00793813	1	0.286043	1.22234	0.401853	-0.319487	0.0432508	1	0.126527	0.512262	0.885451	-0.34333	0.00410851	0.993732	0.102683	0.586419	0.759032	305000000	298000000	293000000	259000000	389000000	276000000	291000000	292000000	327000000	338000000	333000000	346000000	341000000	378000000	421000000
A0A1L8G6L5;Q6GR26	Q6GR26	ppm1b	MGC81273 protein														0.567607	1.41515	0.12798	-0.061814	0.186494	1	-0.141623	0.16722	1	-0.645784	0.00982769	1	-0.0951799	0.198459	1	-0.59934	0.00875571	1	488000000	332000000	417000000	460000000	440000000	303000000	586000000	599000000	766000000	648000000	608000000	525000000	336000000	449000000	547000000
A0A1L8G6S2	A0A1L8G6S2	eprs															-0.1077	0.0105052	1	-0.0298398	0.213563	1	-0.0661367	0.0641147	1	-0.0235132	0.235484	1	-0.0855967	0.0194163	1	-0.0429732	0.18454	1	4120000000	4180000000	3840000000	4000000000	4400000000	3910000000	3980000000	3800000000	4170000000	3920000000	4110000000	4210000000	4310000000	4270000000	4280000000
A0A1L8G6T9;Q3KPU3	A0A1L8G6T9	rsph9															-0.266233	0.13708	1	-1.31281	0.0662041	1	-0.866173	0.0382164	0.996943	-1.1436	0.0179747	1	-0.578646	0.0687196	1	-0.856076	0.0295968	1	25500000	61400000	67700000	20000000	60600000	48200000	77200000	74000000	35600000	67800000	75900000	7987686	56300000	82600000	76000000
A0A1L8G6W7;Q91662	A0A1L8G6W7	hsp90ab1	HATPase_c domain-containing protein														-0.209667	0.0190704	1	-0.00719706	0.274537	1	-0.13162	0.0454588	1	-0.0997225	0.0307536	1	-0.0436312	0.154023	1	-0.011734	0.209656	0.976038	6380000000	6190000000	6290000000	6110000000	5590000000	6060000000	5340000000	6030000000	5460000000	5810000000	6990000000	6170000000	5910000000	7070000000	6510000000
A0A1L8G704	A0A1L8G704	cul9															0.0451635	0.421867	1	0.300816	1.37527	0.318738	0.206483	1.09371	0.628069	-0.00349681	0.29264	1	-0.12052	0.0826433	1	-0.3305	0.0135004	1	152000000	181000000	152000000	204000000	225000000	180000000	194000000	197000000	155000000	274000000	222000000	255000000	193000000	161000000	172000000
Q7T063;A0A1L8G736	Q7T063	ppp3r1	CanB protein (Protein phospatase 3 regulatory subunit B alpha isoform type 1)														0.474357	1.61704	0.114376	-0.100893	0.150425	1	-0.0621096	0.177391	1	-0.55746	0.00690945	1	-0.0133692	0.27311	1	-0.508719	0.0111438	1	158000000	135000000	122000000	148000000	131000000	121000000	174000000	232000000	178000000	200000000	185000000	164000000	152000000	120000000	146000000
A0A1L8G769	A0A1L8G769	mdh1	Malate dehydrogenase (EC 1.1.1.37)														-0.36164	0.00480604	1	-0.225967	0.0144876	1	-0.28782	0.0120069	1	-0.255427	0.0060196	1	-0.238953	0.0218129	1	-0.206559	0.0140766	1	32000000000	33400000000	36500000000	32600000000	31100000000	34800000000	30200000000	32000000000	31300000000	32000000000	31800000000	36800000000	36300000000	45500000000	38900000000
A0A1L8G7L5;A0A1L8G1S4	A0A1L8G7L5																-0.315554	0.0836621	1	-0.884223	0.0165986	1	-0.205077	0.0884595	1	-0.45185	0.0664903	1	0.117709	0.396129	1	-0.129063	0.229827	1	95900000	76300000	192000000	83300000	87700000	98200000	70500000	70800000	114000000	74100000	59800000	65900000	86400000	95300000	133000000
A0A1L8G7P5	A0A1L8G7P5	mtr	Methionine synthase (EC 2.1.1.13) (5-methyltetrahydrofolate--homocysteine methyltransferase)														0.0383593	0.416082	1	-0.0130965	0.276203	1	0.153107	1.04208	0.789398	0.0297534	0.502924	0.935142	0.297483	1.05942	0.542951	0.17413	0.760388	0.603614	225000000	250000000	174000000	195000000	199000000	187000000	178000000	197000000	163000000	208000000	212000000	151000000	181000000	190000000	154000000
A0A1L8G7S0	A0A1L8G7S0	ttc27	TPR_REGION domain-containing protein														-0.20241	0.0153645	1	-0.106834	0.0691541	1	-0.0312436	0.211375	1	0.0124168	0.345125	0.969189	0.0875359	0.926428	0.990826	0.131196	1.39654	0.477771	2500000000	2740000000	2660000000	2650000000	2160000000	2490000000	2260000000	2240000000	1960000000	2070000000	2480000000	2160000000	2540000000	2580000000	2320000000
A0A1L8G7W3;A0A1L8G7W1;A0A1L8G276;A0A1L8G252	A0A1L8G7W1		ARID domain-containing protein														-0.0578963	0.23486	1	0.25097	1.01476	0.534882	0.10876	0.484298	1	0.31308	1.38699	0.246234	0.0279471	0.341172	1	0.232267	0.994875	0.426418	1240000000	1020000000	1120000000	1250000000	1150000000	1170000000	1270000000	931000000	1000000000	1190000000	1240000000	1000000000	1480000000	1030000000	877000000
Q5BJ35;A0A1L8G7W6;Q0IH61	Q0IH61	sult6b1	Sulfotransferase (EC 2.8.2.-)														0.0751177	0.42347	1	0.303134	1.00254	0.479017	-0.322316	0.05467	1	-0.358969	0.0124704	1	-0.239532	0.111741	1	-0.276186	0.064565	1	184000000	112000000	152000000	161000000	133000000	124000000	181000000	163000000	206000000	173000000	227000000	267000000	148000000	153000000	229000000
Q6DD73;A0A1L8G7W8	Q6DD73		MGC79035 protein														0.408065	0.435711	0.938352	0.168261	0.370737	1	1.54773	1.18069	0.168945	1.00279	0.961175	0.269547	-0.383219	0.219639	1	-0.928153	0.129037	1	116000000	8257393	35400000	124000000	119000000	126000000	135000000	59100000	21900000	119000000	74500000	37100000	27300000	21200000	130000000
A0A1L8G7Y7;Q4V7I5;Q498H4	Q4V7I5		MGC115675 protein														0.164567	0.778873	0.649807	0.0724061	0.477134	0.99771	-0.0452302	0.213471	1	-0.149741	0.105593	1	0.00450707	0.313487	1	-0.100004	0.134393	1	131000000	131000000	148000000	118000000	152000000	128000000	158000000	170000000	132000000	139000000	167000000	158000000	120000000	137000000	154000000
A0A1L8G7Z4;Q5U249;Q6DFG3;W6E858;A0A1L8G293;Q91552;Q6NRN7	Q5U249	ahctf1	Protein ELYS (Protein MEL-28) (xELYS)														0.263594	1.35997	0.267913	0.0339572	0.347734	1	0.29221	1.05644	0.516015	0.265647	0.675204	0.707794	0.218751	1.01306	0.6787	0.192188	0.580231	0.694278	151000000	120000000	161000000	120000000	175000000	162000000	167000000	131000000	147000000	129000000	133000000	122000000	131000000	113000000	125000000
A0A1L8G8J3	A0A1L8G8J3	epb41l2	FERM domain-containing protein														0.143154	0.684554	0.747744	0.21518	0.897842	0.645994	0.093977	0.681766	1	0.11565	0.603723	0.840052	0.129847	1.17977	0.807195	0.15152	0.791352	0.609001	311000000	282000000	274000000	281000000	316000000	252000000	240000000	299000000	345000000	325000000	324000000	261000000	280000000	256000000	257000000
A0A1L8G9N6	A0A1L8G9N6	mdn1	Midasin														-0.126977	0.0612123	1	0.00800006	0.317009	1	0.0620295	0.484375	1	0.0286236	0.385321	0.943326	0.0941931	0.89131	0.98473	0.0607872	0.791231	0.773369	1120000000	1080000000	1110000000	1160000000	928000000	1170000000	901000000	1040000000	904000000	882000000	1290000000	1060000000	1080000000	1090000000	940000000
A0A1L8G9T6;Q2VPG2	A0A1L8G9T6	eif4g3															-0.0295931	0.255875	1	-0.0737667	0.0475664	1	0.0213998	0.325086	1	0.146236	0.521411	0.868592	-0.0550365	0.22503	1	0.0698001	0.472532	0.863153	2170000000	2010000000	2820000000	2140000000	3450000000	1950000000	2380000000	2000000000	2730000000	2030000000	2110000000	2140000000	2190000000	2120000000	2960000000
Q7T0P9;A0A1L8G9U3	Q7T0P9	pgm3	Phosphoacetylglucosamine mutase (PAGM) (EC 5.4.2.3) (Acetylglucosamine phosphomutase) (N-acetylglucosamine-phosphate mutase)														-0.183823	0.00872982	1	-0.0725136	0.0735827	1	-0.12957	0.0124504	1	-0.0230573	0.151344	1	-0.0614656	0.0849822	1	0.0450471	0.668185	0.850628	3940000000	3970000000	4250000000	3910000000	3810000000	3890000000	3870000000	3780000000	3530000000	3480000000	3880000000	3860000000	4500000000	4180000000	4020000000
A0A1L8G9X7	A0A1L8G9X7	tfrc	transferrin receptor														-0.174697	0.0829409	1	-0.220427	0.102291	1	0.292193	1.10346	0.495662	0.344643	0.978045	0.430772	0.298733	0.787131	0.75564	0.351183	0.793468	0.474833	1410000000	1280000000	2090000000	1440000000	1560000000	1660000000	1160000000	1050000000	1150000000	1180000000	931000000	1040000000	1430000000	1020000000	1390000000
Q6NTP6;A0A1L8GA35;Q98UF5	Q6NTP6	psmd2	26S proteasome non-ATPase regulatory subunit 2														-0.20037	0.017779	1	-0.0607923	0.139611	1	-0.0600561	0.175076	1	-0.0729357	0.148095	1	-0.00220617	0.290856	1	-0.0150859	0.220708	0.978568	6520000000	7110000000	6340000000	6920000000	5420000000	6950000000	5480000000	6390000000	5560000000	5690000000	6800000000	6920000000	6430000000	7130000000	6450000000
Q6NS18;A0A1L8GA53	Q6NS18	kpna4	Importin subunit alpha														-0.274529	0.00199533	1	-0.139144	0.111064	1	-0.185223	0.0257963	1	-0.163036	0.0898756	1	-0.063406	0.148941	1	-0.0412197	0.229614	0.991323	517000000	464000000	588000000	448000000	537000000	455000000	446000000	476000000	429000000	542000000	436000000	487000000	545000000	519000000	570000000
A0A1L8GAB6	A0A1L8GAB6	gmps	guanine monophosphate synthase L homeolog														0.02506	0.403109	1	-0.0466563	0.104182	1	-0.106607	0.131369	1	-0.21962	0.0373323	1	-0.118567	0.0926578	1	-0.231579	0.0141876	1	1170000000	993000000	967000000	1190000000	1090000000	887000000	1110000000	1160000000	1170000000	1190000000	1120000000	1240000000	1020000000	1140000000	1250000000
A0A1L8GAP7;Q9DE14	Q9DE14	atr	Serine/threonine-protein kinase atr (Xatr) (EC 2.7.11.1) (Ataxia telangiectasia and Rad3-related protein)														-0.149534	0.117118	1	0.252443	1.20005	0.434043	-0.0355835	0.179831	1	0.324689	1.46509	0.217375	-0.157673	0.0554721	1	0.2026	0.885373	0.509448	62000000	55800000	48400000	64900000	59800000	55700000	59200000	43400000	66300000	62100000	53500000	55900000	62000000	64800000	57900000
B7ZSK0;A0A1L8GAQ3;A0A1L8GAR9;P50532;Q7ZXN4;Q7T0W6;Q0IH50	P50532	smc4	Structural maintenance of chromosomes protein 4 (SMC protein 4) (SMC-4) (Chromosome assembly protein XCAP-C) (Chromosome-associated protein C)														0.0227267	0.345606	1	-0.236151	0.0393657	1	-0.0528876	0.157881	1	-0.234394	0.0396853	1	0.0832628	0.915198	1	-0.0982437	0.114776	1	281000000	285000000	277000000	282000000	250000000	236000000	246000000	337000000	235000000	267000000	230000000	271000000	246000000	284000000	267000000
A0A1L8GAQ6	A0A1L8GAQ6	ppp1r7	protein phosphatase 1 regulatory subunit 7 L homeolog														0.315892	0.7008	0.590492	0.538164	0.840079	0.506636	-0.0690473	0.253168	1	0.221942	0.452997	0.896887	-0.236736	0.137222	1	0.0542526	0.33961	0.929921	18900000	34100000	27200000	44100000	18600000	30400000	29100000	38900000	49000000	34600000	30700000	45300000	32400000	40300000	22000000
Q6IP66;A0A1L8GAQ9;Q5M7F1;A0A1L8G4G2	Q5M7F1	commd2	LOC496217 protein														-0.170673	0.017083	1	-0.34095	0.189805	1	-0.0704199	0.0333941	1	0.444869	0.815687	0.485483	0.0637767	0.482885	1	0.579065	0.956053	0.30461	56600000	69700000	76900000	61400000	59400000	63100000	60900000	52300000	58600000	63700000	56600000	12400000	67000000	63000000	63000000
A0A1L8GAV4;Q32NA6	Q32NA6	ccnl1	MGC132032 protein														-0.0840397	0.0790899	1	-0.0447165	0.228599	1	0.00432015	0.324029	1	-0.0683333	0.195104	1	-0.0644067	0.151718	1	-0.13706	0.134851	1	770000000	745000000	627000000	735000000	761000000	743000000	743000000	698000000	666000000	754000000	791000000	732000000	809000000	713000000	713000000
Q7T0M8;A0A1L8GAV7	Q7T0M8	farsb	Frsb protein														-0.0673498	0.0969495	1	-0.143907	0.0212327	1	-0.17683	0.0476263	1	-0.176461	0.050496	1	-0.270599	0.00500029	0.992093	-0.27023	0.0062623	1	335000000	315000000	291000000	384000000	297000000	327000000	388000000	351000000	343000000	352000000	324000000	349000000	356000000	397000000	381000000
A0A1L8GAW6	A0A1L8GAW6	wdfy1															-0.297244	0.045423	1	-0.44635	0.191053	1	0.178327	0.722697	0.943257	0.956458	0.93703	0.293762	0.178843	0.744811	0.905443	0.956974	0.939443	0.280059	109000000	103000000	97400000	104000000	94300000	111000000	76400000	65000000	81700000	11400000	86900000	59600000	113000000	86600000	76700000
Q6NTJ4;A0A1L8GB44;A0A1L8G551	Q6NTJ4	trip12	MGC83258 protein														1.09793	1.16603	0.146424	0.606743	1.44081	0.133837	1.15355	1.15695	0.211844	0.537354	1.11911	0.247587	0.913338	1.01862	0.351624	0.297136	0.98757	0.370665	50200000	73200000	63700000	61200000	107000000	58700000	87800000	56000000	69800000	76000000	99900000	58700000	16100000	35600000	61200000
A0A1L8GBH3	A0A1L8GBH3		Non-specific serine/threonine protein kinase (EC 2.7.11.1)														0.0884196	0.390144	1	-0.130747	0.132391	1	-0.0808703	0.24198	1	-0.305157	0.0986956	1	-0.207007	0.128147	1	-0.431293	0.00852271	1	266000000	207000000	279000000	266000000	405000000	185000000	269000000	247000000	427000000	369000000	241000000	323000000	239000000	242000000	408000000
A0A1L8GBH6;Q6DJE2;A0A1L8HQ91;Q52M98	A0A1L8GBH6	ywhaq	14_3_3 domain-containing protein														0.105826	0.498538	0.932541	0.14494	0.501566	0.946611	-0.0886434	0.139362	1	0.140156	0.55266	0.850393	0.167117	0.620325	0.993059	0.395917	0.948216	0.346438	939000000	1310000000	915000000	887000000	853000000	876000000	858000000	1230000000	940000000	1020000000	947000000	693000000	841000000	1120000000	848000000
A0A1L8GBL6	A0A1L8GBL6	fam49a															-0.188665	0.070422	1	0.1151	0.583896	0.920809	0.185304	1.13799	0.652954	0.271692	1.36369	0.291931	0.273043	2.04724	0.223501	0.359431	2.02728	0.0969966	31400000000	28800000000	30100000000	29300000000	25300000000	30600000000	26700000000	19100000000	20400000000	25300000000	30000000000	21500000000	25200000000	26500000000	23000000000
Q6DCK8;A4QN32;Q2TAE0;A0A1L8GBN4	A4QN32	Rnf36															0.786412	1.21853	0.14905	0.470508	0.982117	0.400893	-0.236958	0.173072	1	-0.0753555	0.247112	1	-0.272314	0.187143	1	-0.110712	0.245669	0.992939	57900000	16400000	32600000	45000000	33600000	22000000	61700000	71300000	63500000	42800000	52500000	46200000	22100000	45300000	54300000
A0A1L8GBS0;Q801Q4	Q801Q4	rrm2	Rrm2-prov protein														0.124343	0.871071	0.671314	-0.0268167	0.196606	1	0.433873	1.38614	0.245301	0.45312	1.58431	0.121478	0.264156	1.42795	0.408111	0.283403	2.21847	0.128797	335000000	297000000	295000000	354000000	417000000	282000000	289000000	270000000	281000000	255000000	265000000	227000000	286000000	258000000	229000000
A0A1L8GBX1;Q90WE3;B7ZS29;Q60FK1	Q90WE3	tdrd6	Tudor domain-containing 6-like (tdrd6-like) (Xenopus tudor repeat)														-0.17188	0.00617575	1	0.37727	1.29285	0.293407	0.0715796	0.571131	1	0.346073	1.23175	0.271857	0.152341	1.18946	0.740964	0.426833	1.55958	0.149227	270000000	247000000	225000000	218000000	269000000	216000000	208000000	188000000	195000000	261000000	253000000	205000000	219000000	230000000	216000000
A0A1L8GBX5;A2VD92	A2VD92	ddx1	ATP-dependent RNA helicase DDX1 (EC 3.6.4.13) (DEAD box protein 1)														0.28347	0.699722	0.605177	0.0065136	0.310372	1	-0.198236	0.117356	1	-0.30743	0.034583	1	0.0289809	0.339792	1	-0.0802129	0.179516	1	86800000	81500000	99500000	72500000	84400000	71700000	82500000	122000000	119000000	79900000	89400000	118000000	63600000	93600000	111000000
A0A1L8GBZ9	A0A1L8GBZ9	iah1	SGNH_hydro domain-containing protein														0.138404	0.594354	0.828246	-0.29022	0.00959411	1	-0.189407	0.0885991	1	-0.288297	0.0122606	1	-0.185841	0.0820444	1	-0.28473	0.00546871	1	191000000	172000000	173000000	164000000	200000000	173000000	209000000	255000000	210000000	160000000	187000000	188000000	171000000	194000000	253000000
A0A1L8GC13;Q6IP47;Q3B8A0	Q3B8A0	rrm2.1	MGC78958 protein														-0.428666	0.00669672	1	-0.18966	0.118953	1	-0.372206	0.0171891	0.994983	-0.21236	0.0581382	1	-0.19459	0.0901785	1	-0.0347443	0.247026	0.986906	232000000	224000000	311000000	232000000	196000000	245000000	227000000	206000000	212000000	181000000	218000000	297000000	245000000	301000000	328000000
A0A1L8GD08;Q66IX2	Q66IX2	psmd13	MGC84231 protein														-0.51857	0.00176268	1	-0.0210069	0.25723	1	-0.0508162	0.231559	1	0.142007	0.580038	0.83709	0.0709063	0.529062	1	0.263729	1.56889	0.246193	1910000000	1940000000	2190000000	1980000000	1430000000	2220000000	1340000000	1310000000	1360000000	1390000000	1710000000	1880000000	1730000000	2200000000	1840000000
A0A1L8GD17	A0A1L8GD17	cad															-0.0972137	0.115585	1	-0.0759099	0.146179	1	-0.0933901	0.126527	1	-0.0773735	0.137607	1	-0.117517	0.12438	1	-0.1015	0.134592	1	2390000000	2120000000	1860000000	2280000000	2140000000	2030000000	2170000000	2200000000	2060000000	2150000000	2320000000	1990000000	2700000000	2080000000	2150000000
Q7ZWT3;A0A1L8GD42	Q7ZWT3	sf1	Sf1 protein														-0.0118179	0.290157	1	0.179916	0.761153	0.794408	0.11488	0.466201	1	0.260714	1.72827	0.215703	0.17645	0.562897	1	0.322285	1.74399	0.167242	7790000000	6920000000	6410000000	7080000000	6890000000	6230000000	8390000000	5830000000	4770000000	6920000000	7250000000	5130000000	8590000000	5970000000	4670000000
A0A1L8GD94;Q6P6Z0	Q6P6Z0	ddb1	DNA damage-binding protein 1 (Damage-specific DNA-binding protein 1)														-0.20552	0.0273551	1	-0.208684	0.000599076	1	-0.0315825	0.233735	1	0.0919539	0.597986	0.866964	-0.0968431	0.0939823	1	0.0266933	0.424012	0.904294	711000000	625000000	740000000	763000000	612000000	808000000	580000000	702000000	644000000	579000000	590000000	591000000	728000000	807000000	686000000
A0A1L8GDE8;Q66IU9;Q6NRX5;A0A1L8GJ70	Q66IU9	mob2	MGC84379 protein														0.220483	0.889349	0.510035	-0.0670935	0.179845	1	0.0992374	0.469404	1	-0.178456	0.105983	1	0.0709661	0.446936	1	-0.206727	0.0611677	1	186000000	156000000	147000000	208000000	146000000	149000000	196000000	163000000	182000000	176000000	200000000	162000000	165000000	126000000	177000000
A0A1L8GDH4	A0A1L8GDH4		Alpha_adaptinC2 domain-containing protein (Fragment)														-0.170627	0.0526251	1	-0.178717	0.0291504	1	-0.0960598	0.128575	1	-0.0301768	0.220833	1	-0.103817	0.0764878	1	-0.037934	0.125812	1	189000000	199000000	185000000	196000000	214000000	168000000	163000000	198000000	188000000	165000000	194000000	161000000	228000000	204000000	185000000
A0A1L8GDK7	A0A1L8GDK7	tkfc	triokinase/FMN cyclase S homeolog														-0.284849	0.230414	1	0.910262	0.596411	0.791351	-0.00770124	0.298906	1	0.214802	0.351798	0.938513	-0.536488	0.176623	1	-0.313984	0.235876	1	22700000	50700000	132000000	131000000	26800000	130000000	21500000	122000000	98200000	107000000	156000000	116000000	146000000	22300000	143000000
A0A1L8GDM4	A0A1L8GDM4		cytoskeleton-associated protein 5-like														-0.08535	0.207952	1	-0.218261	0.00186411	1	-0.0712694	0.238318	1	0.21278	0.650995	0.745156	-0.226683	0.130697	1	0.0573661	0.391605	0.901075	389000000	313000000	533000000	376000000	633000000	376000000	458000000	377000000	504000000	347000000	322000000	328000000	479000000	353000000	615000000
A0A1L8GE24	A0A1L8GE24	cars	tRNA-synt_1e domain-containing protein														-0.0845044	0.0115248	1	0.03291	0.720797	1	-0.0838807	0.00418623	1	-0.058567	0.04471	1	0.00760587	0.393917	1	0.0329196	0.619886	0.883212	1760000000	1760000000	1670000000	1660000000	1590000000	1620000000	1600000000	1680000000	1580000000	1730000000	1730000000	1730000000	1750000000	1710000000	1700000000
Q3KPY1;A1L3L7;A0A1L8GE26	A1L3L7																0.0630824	0.315862	1	0.342343	0.430767	0.976896	0.973351	0.613904	0.86871	0.571486	0.531759	0.78833	1.05014	0.62172	0.849082	0.64828	0.541412	0.664285	69300000	41200000	121000000	60500000	78100000	62300000	56600000	15100000	52000000	56600000	50500000	64100000	80800000	5860807	82200000
A0A1L8GE34	A0A1L8GE34	edc4	WD_REPEATS_REGION domain-containing protein														-0.104113	0.0384799	1	-0.0223802	0.240986	1	-0.0274429	0.188199	1	0.118959	0.979565	0.70472	-0.17199	0.019246	1	-0.0255877	0.2162	0.99339	513000000	576000000	520000000	574000000	625000000	578000000	585000000	555000000	545000000	508000000	502000000	607000000	633000000	560000000	620000000
A0A1L8GE62;Q7SYN9;Q98SU0;A0A1L8HZL0;A0A1L8HPR2	A0A1L8GE62		solute carrier family 12 member 4-like														0.0288588	0.313144	1	-1.0014	0.0788598	1	0.0795638	0.334669	1	0.107033	0.363424	0.940199	-0.485898	0.162741	1	-0.458428	0.146844	1	47900000	31400000	101000000	80500000	62600000	97300000	75700000	66200000	88100000	14900000	40400000	81200000	97500000	26400000	161000000
Q6NUD5;A0A1L8GE79;A0A1L8GI41;Q6DDX9	Q6NUD5		MGC81040 protein														-0.0555	0.189721	1	-0.348923	0.000808384	1	-0.0223834	0.25054	1	-0.172729	0.0575123	1	-0.155324	0.120665	1	-0.30567	0.0448075	1	197000000	262000000	309000000	236000000	305000000	293000000	251000000	247000000	318000000	244000000	240000000	249000000	255000000	286000000	302000000
Q0IHA8;A0A1L8GEB3	Q0IHA8	prmt3	MGC154481 protein														0.10267	0.84279	0.747786	-0.177214	0.00993932	1	-0.000380198	0.299026	1	-0.200841	0.0071515	1	-0.163546	0.0204374	1	-0.364007	0.00180125	1	115000000	125000000	127000000	138000000	139000000	133000000	159000000	143000000	138000000	140000000	136000000	141000000	136000000	128000000	147000000
A0A1L8GEE7	A0A1L8GEE7	nap1l4	nucleosome assembly protein 1like 4														0.614519	0.678703	0.537975	1.82489	1.42163	0.060713	0.790749	0.792986	0.581789	1.71374	1.36243	0.0613197	-0.186451	0.247023	1	0.736544	0.571981	0.631031	94500000	19700000	113000000	99200000	110000000	147000000	113000000	96900000	101000000	125000000	100000000	161000000	90400000	127000000	26900000
A0A1L8GEL9;Q6NTW6	Q6NTW6	nae1	NEDD8-activating enzyme E1 regulatory subunit (APP-BP1) (Amyloid protein-binding protein 1)														-0.0444533	0.205466	1	0.0472533	0.42179	1	0.17222	0.852949	0.867029	0.179153	0.816029	0.669146	0.0890064	0.600759	1	0.0959396	0.583312	0.77276	563000000	619000000	624000000	680000000	669000000	569000000	503000000	598000000	549000000	564000000	633000000	551000000	577000000	639000000	491000000
A0A1L8GET6;A0A1L8GEV4;Q2NL57	Q2NL57	usp10	Ubiquitin carboxyl-terminal hydrolase 10-A (EC 3.4.19.12) (Deubiquitinating enzyme 10-A) (Ubiquitin thioesterase 10-A) (Ubiquitin-specific-processing protease 10-A)														-0.134099	0.150779	1	-0.128646	0.129317	1	-0.15395	0.176226	1	-0.161717	0.150432	1	0.0287069	0.347639	1	0.0209395	0.380366	0.920693	81400000	95500000	93500000	65400000	115000000	66300000	75800000	73000000	93600000	78700000	67200000	101000000	88000000	69600000	112000000
A0A1L8GET9;P33148	P33148	cdh3	EP-cadherin (C-cadherin)														-0.173703	0.148011	1	-0.395013	0.0479129	1	0.00331052	0.30513	1	0.0816008	0.443515	0.933269	0.091383	0.390089	1	0.169673	0.499257	0.773784	250000000	193000000	353000000	241000000	234000000	250000000	203000000	192000000	250000000	208000000	142000000	177000000	257000000	171000000	319000000
A0A1L8GF13	A0A1L8GF13		Protein kinase domain-containing protein														-0.225257	0.0212805	1	-0.0275599	0.212282	1	-0.128941	0.0757158	1	0.085036	0.798779	0.826803	-0.0192833	0.254721	1	0.194693	1.26145	0.370914	390000000	465000000	403000000	364000000	412000000	388000000	360000000	355000000	373000000	325000000	371000000	381000000	400000000	487000000	390000000
A0A1L8GF25;Q6GPE1;A0A310TMV4;Q7ZXB3;Q7ZXY9	Q6GPE1	ap1g1	AP-1 complex subunit gamma														-0.351254	0.0260432	1	-0.428066	0.0317975	1	-0.281393	0.0685464	1	-0.125766	0.142542	1	-0.1689	0.130453	1	-0.0132732	0.280559	0.963601	151000000	195000000	224000000	145000000	209000000	172000000	159000000	170000000	166000000	118000000	127000000	184000000	237000000	166000000	239000000
A0A1L8GF35;A0A1L8GL83	A0A1L8GF35	phkb	Phosphorylase b kinase regulatory subunit														0.32433	2.22787	0.0890044	0.0734393	0.483885	0.987742	-0.0683467	0.192811	1	-0.321894	0.0469881	1	-0.0440261	0.192474	1	-0.297573	0.0327822	1	1260000000	1050000000	1040000000	1360000000	946000000	1010000000	1470000000	1450000000	1380000000	1340000000	1570000000	1420000000	1050000000	1160000000	1230000000
A0A1L8GF86;Q7ZWY9	Q7ZWY9	kars	Lysine--tRNA ligase (EC 6.1.1.6) (Lysyl-tRNA synthetase)														-0.192709	0.187293	1	-0.878112	0.0553859	1	-1.26144	0.00076461	0.999801	-1.31166	5.23e-05	0.999959	-0.0396531	0.24828	1	-0.0898762	0.146917	1	85100000	60500000	71700000	27800000	29900000	35000000	35700000	81200000	92600000	19300000	88400000	42100000	84800000	82200000	57500000
A0A1L8GFC1	A0A1L8GFC1	cnot1	CCR4-NOT transcription complex subunit 1														-0.0307242	0.243003	1	0.147157	0.665113	0.875871	0.191346	0.765608	0.880277	0.253807	1.35476	0.313973	0.0586065	0.434109	1	0.121068	0.935845	0.608519	204000000	186000000	227000000	204000000	261000000	213000000	215000000	182000000	183000000	183000000	263000000	188000000	168000000	193000000	235000000
A0A1L8GFF8	A0A1L8GFF8	itfg1	integrin alpha FG-GAP repeat containing 1 S homeolog														-0.485263	0.0447067	1	-0.290391	0.19631	1	0.139621	0.666074	1	0.0238508	0.312118	0.987644	-0.223202	0.186457	1	-0.338973	0.193132	1	17000000	28500000	58600000	35800000	38600000	43700000	22600000	37300000	19600000	20200000	37300000	41800000	43000000	32700000	32100000
A0A1L8GFG5;Q6NTQ3	Q6NTQ3		LOC414455 protein (Fragment)														-0.131407	0.0552002	1	0.27108	1.05556	0.479262	0.0882664	0.498227	1	0.2463	0.821451	0.602126	0.144077	0.81661	0.908602	0.30211	1.12856	0.31313	290000000	316000000	359000000	339000000	251000000	345000000	252000000	280000000	263000000	308000000	348000000	288000000	268000000	325000000	280000000
A0A1L8GFU4;Q7ZX23;A0A1L8GMD5	Q7ZX23	cmpk1	UMP-CMP kinase (EC 2.7.4.14) (Deoxycytidylate kinase) (CK) (dCMP kinase) (Nucleoside-diphosphate kinase) (EC 2.7.4.6) (Uridine monophosphate/cytidine monophosphate kinase) (UMP/CMP kinase) (UMP/CMPK)														0.985751	0.841047	0.331602	-0.389397	0.0252876	1	0.636081	0.623108	0.877194	-0.589497	0.00366259	1	0.774488	0.709834	0.731709	-0.45109	0.00345515	1	78500000	62800000	66200000	55400000	75600000	58400000	85700000	86300000	68500000	72000000	57500000	89500000	68400000	71600000	13300000
A0A1L8GFU8;Q6NTR0	Q6NTR0	urod	Uroporphyrinogen decarboxylase (EC 4.1.1.37)														-0.777578	0.0851861	1	-0.11528	0.0910793	1	-0.342145	0.144499	1	-0.738165	0.0379596	1	0.230746	0.560023	1	-0.165274	0.066436	1	75900000	71300000	86600000	29200000	75900000	64300000	24600000	24200000	96600000	85800000	79500000	76300000	41100000	85800000	82400000
A0A1L8GFX3;A0A1L8GMF3	A0A1L8GFX3	nrdc	nardilysin convertase S homeolog														0.0517139	0.383553	1	0.00727971	0.318141	1	0.151143	0.877339	0.876594	0.127162	0.872292	0.711351	-0.174367	0.0481985	1	-0.198347	0.0259605	1	111000000	114000000	123000000	145000000	153000000	138000000	115000000	177000000	122000000	130000000	154000000	119000000	147000000	133000000	114000000
A0A1L8GG23;A0A1L8GG39;Q5XGL8	Q5XGL8	npl	N-acetylneuraminate lyase B (NALase B) (EC 4.1.3.3) (N-acetylneuraminate pyruvate-lyase B) (N-acetylneuraminic acid aldolase B) (Sialate lyase B) (Sialate-pyruvate lyase B) (Sialic acid aldolase B) (Sialic acid lyase B)														-0.518747	0.00371666	1	0.0361303	0.357565	1	-0.0394402	0.232532	1	0.411823	1.26009	0.23173	0.0128333	0.323881	1	0.464097	1.31343	0.192773	191000000	232000000	268000000	212000000	195000000	257000000	168000000	155000000	152000000	140000000	174000000	200000000	198000000	266000000	220000000
A0A1L8GGD2;Q6NTR1	Q6NTR1	eef1aknmt	eEF1A lysine and N-terminal methyltransferase (Methyltransferase-like protein 13) [Includes: eEF1A lysine methyltransferase (EC 2.1.1.-);eEF1A N-terminal methyltransferase (EC 2.1.1.-)]														0.0951964	0.765148	0.79501	-0.00873693	0.283125	1	0.107603	0.490719	1	-0.134247	0.158457	1	0.191346	0.731331	0.905606	-0.0505034	0.232833	0.992207	114000000	106000000	77300000	106000000	106000000	69700000	91100000	87500000	96100000	101000000	110000000	92100000	95200000	79000000	83600000
A0A1L8GGP5;Q6PF49;Q6GQA2;A0A1L8FMU4	A0A1L8GGP5	myh9	myosin-9														-0.0768738	0.104415	1	-0.0521393	0.199962	1	-0.00538254	0.283477	1	-0.00678889	0.286019	1	0.0308469	0.42204	1	0.0294406	0.373985	0.915229	7770000000	7640000000	7070000000	7450000000	7670000000	6810000000	7060000000	7090000000	6700000000	7350000000	7330000000	6570000000	8130000000	7280000000	6660000000
Q6P284;A0A1L8GH96	Q6P284	iars	MGC68929 protein														-0.211716	0.01445	1	-0.0276464	0.185474	1	-0.0304635	0.0890349	1	0.0921733	1.0648	0.750827	-0.10947	0.0112079	1	0.0131664	0.376664	0.938795	3790000000	3700000000	3550000000	3860000000	3870000000	3930000000	3220000000	3820000000	3270000000	3570000000	3740000000	3430000000	4000000000	4090000000	3820000000
Q8JHE2;Q7SZA9;A0A1L8GHD2;Q9W760;Q2TAR5	Q7SZA9	rhoa	MGC64296 protein														0.334917	0.944613	0.384142	0.135253	0.580711	0.915469	-0.267569	0.0642576	1	-0.206853	0.0948	1	-0.166482	0.0685543	1	-0.105766	0.125537	1	1620000000	1560000000	1540000000	1760000000	1190000000	1510000000	1710000000	2630000000	2460000000	1880000000	1580000000	2170000000	1470000000	1970000000	1910000000
A0A1L8GPK8;A0A1L8GHJ1;A0A1L8H7A1	A0A1L8GHJ1	arl8b	ADP-ribosylation factor-like protein 8B														-0.06084	0.211722	1	0.277887	1.35743	0.356818	0.20222	0.683442	0.946088	0.28424	1.04144	0.437483	0.22484	0.823848	0.796742	0.30686	1.39805	0.244617	238000000	224000000	213000000	254000000	228000000	188000000	173000000	203000000	179000000	218000000	223000000	222000000	235000000	152000000	200000000
A0A1L8GHM8	A0A1L8GHM8	txnrd3	Glutaredoxin domain-containing protein														0.173647	1.23592	0.432406	-0.0320371	0.230564	1	0.0600033	0.496142	1	0.344373	1.64405	0.157386	-0.0111834	0.28381	1	0.273186	0.886237	0.45237	57700000	87600000	57100000	81000000	64900000	63600000	68000000	81800000	76100000	56900000	59800000	44900000	68800000	63100000	68100000
A0A1L8GHR2	A0A1L8GHR2	copg1	Coatomer subunit gamma														0.0108802	0.33669	1	-0.116166	0.0184875	1	0.164427	0.994979	0.78454	0.0435975	0.676703	0.924879	0.237623	0.777251	0.823518	0.116793	0.538052	0.7737	150000000	134000000	209000000	158000000	158000000	145000000	142000000	139000000	133000000	130000000	145000000	138000000	121000000	139000000	153000000
A0A1L8GPT3;A0A1L8GHS9;Q6PA63;Q6NU34;A0A1L8GPT0	Q6NU34	qrich1	MGC81284 protein														-0.143693	0.152996	1	-0.0375532	0.212557	1	-0.0248063	0.25299	1	0.0634206	0.602566	0.896535	-0.0303904	0.257716	1	0.0578365	0.424997	0.886981	338000000	239000000	307000000	282000000	295000000	302000000	352000000	231000000	240000000	269000000	307000000	246000000	365000000	287000000	252000000
A0A1L8GI87;Q9W7M7	Q9W7M7	ldha	L-lactate dehydrogenase (EC 1.1.1.27)														-0.202104	0.00670951	1	-0.0518837	0.115598	1	-0.240037	0.0190354	1	-0.192321	0.0212693	1	-0.148703	0.0404717	1	-0.100986	0.0517463	1	225000000	257000000	261000000	231000000	210000000	258000000	234000000	240000000	241000000	234000000	266000000	268000000	253000000	290000000	281000000
A0A1L8GIC5;Q6GNR5	Q6GNR5	copb1	Coatomer subunit beta (Beta-coat protein)														-0.706037	0.0980281	1	0.565579	0.546425	0.861199	0.165836	1.44904	0.57916	0.589355	0.557819	0.755473	0.144519	0.800099	0.918134	0.568038	0.545219	0.665534	224000000	260000000	193000000	230000000	244000000	210000000	186000000	235000000	43900000	221000000	233000000	217000000	196000000	206000000	207000000
A0A1L8GIG5;Q5U252;A0A1L8GDT7	Q5U252	usp47	Ubiquitin carboxyl-terminal hydrolase 47 (EC 3.4.19.12) (Deubiquitinating enzyme 47) (Ubiquitin thioesterase 47) (Ubiquitin-specific-processing protease 47)														0.64153	1.17953	0.179328	0.73404	1.07002	0.293315	0.341567	0.94791	0.564113	0.364863	0.888515	0.47027	0.752967	1.77546	0.0549888	0.776263	1.61928	0.0706895	110000000	110000000	101000000	76100000	79100000	85900000	84100000	139000000	82300000	67100000	108000000	153000000	48500000	84700000	61900000
A0A1L8GIJ3;Q6DDM4	Q6DDM4	api5	Apoptosis inhibitor 5-A (API-5A)														-0.0853367	0.112022	1	-0.20535	0.0704195	1	-0.131999	0.175524	1	-0.0113163	0.288824	1	0.0150305	0.348295	1	0.135714	0.702361	0.670097	101000000	86400000	93300000	81200000	119000000	62400000	92100000	88900000	80900000	64200000	84900000	73800000	84700000	90100000	104000000
A0A1L8GIT7	A0A1L8GIT7	ckap5															-0.17534	0.159531	1	-0.199999	0.00955699	1	-0.0293973	0.276325	1	0.252406	0.660744	0.709195	-0.0932242	0.210494	1	0.18858	0.760654	0.592003	1160000000	1120000000	1630000000	1060000000	2000000000	1140000000	1230000000	927000000	1550000000	1010000000	904000000	1030000000	1250000000	1090000000	1890000000
A0A1L8GIX3	A0A1L8GIX3																0.0272891	0.391817	1	-0.0255407	0.223615	1	0.0262057	0.3791	1	-0.0820408	0.147129	1	0.305976	2.61727	0.0892041	0.19773	1.41028	0.336411	453000000	455000000	442000000	344000000	345000000	429000000	397000000	395000000	326000000	413000000	372000000	372000000	344000000	390000000	360000000
Q52KV8;A0A1L8GIX5;Q6DCC4;A0A1L8GDI3	Q52KV8	fbxo3	MGC115036 protein														0.0391674	0.361063	1	-0.995215	0.0353493	1	0.0491498	0.378307	1	0.092193	0.892776	0.782456	-0.0533651	0.23582	1	-0.0103219	0.274062	0.964502	37300000	45300000	34300000	45300000	38800000	40700000	40500000	38200000	45400000	9692843	38100000	20200000	32700000	53600000	36900000
A0A1L8GJ67;P70040;A0A1L8GDJ8;P70054	P70040	fen1	Flap endonuclease 1-A (FEN-1-A) (EC 3.1.-.-) (Flap structure-specific endonuclease 1-A) (xFEN-1a)														0.31093	2.06834	0.116145	0.0378857	0.354738	1	-0.388467	0.154128	1	-0.481443	0.130263	1	-0.556603	0.0702152	1	-0.64958	0.0551771	1	75600000	83300000	30500000	79600000	129000000	26500000	107000000	99600000	110000000	93400000	70600000	122000000	81500000	80700000	93100000
A0A1L8GJG1;Q6DCZ1	Q6DCZ1	pola2	DNA polymerase alpha subunit B														0.00880305	0.309559	1	-0.223676	0.0722086	1	0.09718	0.374795	1	0.150151	0.472432	0.89374	-0.270874	0.136834	1	-0.217903	0.103749	1	101000000	130000000	176000000	130000000	265000000	145000000	150000000	157000000	176000000	126000000	111000000	166000000	115000000	143000000	249000000
Q7ZXQ4;A0A1L8GJG6	Q7ZXQ4	capn1	Capn1 protein														-0.33898	0.0264895	1	-0.219252	0.0364246	1	-0.215734	0.0871271	1	-0.0778898	0.171327	1	-0.0220095	0.264151	1	0.115835	0.69004	0.695597	4980000000	6490000000	6380000000	5060000000	4320000000	6300000000	4140000000	5000000000	5150000000	3950000000	4960000000	5250000000	5100000000	7120000000	5950000000
A0A1L8GJI4	A0A1L8GJI4	lgals12	Galectin														0.195793	1.26888	0.380762	-0.0594699	0.182094	1	0.301805	0.780919	0.761717	0.251136	0.672202	0.70314	-0.126654	0.0964487	1	-0.177323	0.0738382	1	131000000	154000000	115000000	154000000	143000000	258000000	169000000	179000000	151000000	126000000	154000000	154000000	153000000	149000000	134000000
A0A1L8GJK8	A0A1L8GJK8		Transaldolase (EC 2.2.1.2)														-0.041687	0.165932	1	-0.0104307	0.275235	1	0.016983	0.394549	1	-0.0693677	0.163149	1	0.0672506	0.822682	1	-0.0191002	0.255129	0.976109	8810000000	9000000000	8180000000	8890000000	8370000000	7840000000	7410000000	8790000000	7930000000	8800000000	9090000000	8250000000	8490000000	8470000000	7830000000
Q3B8F2;A0A1L8GJR1	Q3B8F2	otub1	Ubiquitin thioesterase (EC 3.4.19.12)														-0.18636	0.0749046	1	0.26806	1.21521	0.404247	-0.10949	0.133047	1	0.0264435	0.351194	0.957488	-0.0120462	0.263313	1	0.123887	0.696922	0.683886	279000000	289000000	284000000	253000000	236000000	314000000	293000000	255000000	214000000	298000000	321000000	324000000	257000000	325000000	281000000
Q7SZ09;A0A1L8GJV4;P26642	P26642	eef1g	Elongation factor 1-gamma-A (EF-1-gamma-A) (eEF-1B gamma-A) (p47)														-0.167742	0.0127907	1	-0.106157	0.0852903	1	-0.172963	0.0387643	1	-0.238223	0.0194551	1	-0.0859871	0.0837086	1	-0.151246	0.0330684	1	17600000000	16900000000	15500000000	16700000000	14000000000	16600000000	16000000000	15700000000	15400000000	15800000000	16900000000	19000000000	16900000000	19300000000	17000000000
Q6DE90;A0A1L8GJX9	Q6DE90	dpp3	Dipeptidyl peptidase 3 (EC 3.4.14.4) (Dipeptidyl aminopeptidase III) (Dipeptidyl peptidase III)														-0.0293032	0.179655	1	-0.0294399	0.245709	1	-0.0967433	0.0733199	1	-0.0703634	0.164631	1	-0.0776068	0.0829036	1	-0.0512269	0.191217	1	831000000	784000000	742000000	841000000	727000000	760000000	813000000	845000000	778000000	741000000	925000000	738000000	867000000	854000000	767000000
A0A1L8GK55;Q7ZXT3	Q7ZXT3	edc4	Enhancer of mRNA-decapping protein 4														0.0200144	0.376165	1	-0.153953	0.00849557	1	0.0880337	0.763223	1	-0.0135301	0.249551	1	-0.082866	0.109716	1	-0.18443	0.0288377	1	490000000	439000000	537000000	555000000	589000000	505000000	525000000	475000000	574000000	501000000	485000000	507000000	534000000	481000000	535000000
A0A1L8GKJ9;Q7ZX96;P70036	Q7ZX96	nup93	Nuclear pore complex protein Nup93 (93 kDa nucleoporin) (An4a) (Nucleoporin Nup93)														-0.142759	0.0534641	1	-0.0656401	0.107476	1	-0.0318495	0.181387	1	0.132947	1.06492	0.640976	0.0454903	0.452653	1	0.210286	1.13418	0.388881	3320000000	3090000000	3890000000	3060000000	3450000000	3210000000	3220000000	2660000000	3150000000	2670000000	2950000000	2860000000	3180000000	3200000000	3560000000
A0A1L8GKU1;Q6DE93;A0A1L8GEU7;A0A310U9N8;A0A310TP43;A0A1L8GEP3	Q6DE93	ist1	MGC79118 protein														0.0262566	0.334036	1	-0.0288035	0.247577	1	-0.150506	0.175692	1	-0.167086	0.141814	1	-0.37255	0.0621529	1	-0.38913	0.0334639	1	71600000	63800000	96300000	78200000	121000000	73400000	107000000	82600000	114000000	97200000	86300000	111000000	87700000	80900000	135000000
A0A1L8GKV1	A0A1L8GKV1	cog8	Conserved oligomeric Golgi complex subunit 8 (COG complex subunit 8) (Component of oligomeric Golgi complex 8)														-0.0964368	0.136221	1	-0.0368169	0.222436	1	-0.866825	0.0695814	1	-0.795928	0.0778733	1	-0.0845394	0.153319	1	-0.0136426	0.262793	0.973401	122000000	95400000	102000000	91300000	23000000	111000000	105000000	118000000	92900000	86800000	112000000	116000000	129000000	106000000	103000000
A0A1L8GKX0;Q6DDZ9	Q6DDZ9	meak7	MTOR-associated protein MEAK7 (MEAK7) (TBC/LysM-associated domain-containing protein 1) (TLD domain-containing protein 1)														-0.0340398	0.215136	1	-0.0189768	0.276835	1	0.16161	1.0289	0.770671	0.291667	1.10807	0.382071	0.328723	1.36038	0.347654	0.45878	1.39519	0.17548	254000000	268000000	322000000	247000000	250000000	250000000	216000000	233000000	205000000	205000000	248000000	160000000	245000000	232000000	194000000
A0A1L8GKY1;Q801R2	Q801R2	kars	Lysine--tRNA ligase (EC 6.1.1.6) (Lysyl-tRNA synthetase)														-0.0981967	0.0597871	1	-0.0331001	0.222748	1	-0.161413	0.0621694	1	-0.114097	0.129801	1	-0.0566095	0.0893763	1	-0.00929324	0.275582	0.96465	1090000000	975000000	1060000000	1090000000	823000000	1010000000	958000000	972000000	1110000000	1120000000	1000000000	959000000	1060000000	1130000000	1060000000
A0A1L8GL32;CON__Q3ZBD7	A0A1L8GL32	gpi	Glucose-6-phosphate isomerase (EC 5.3.1.9)														-0.364243	0.0042521	1	-0.0965538	0.0887396	1	-0.185307	0.0681542	1	0.0171496	0.341135	0.967224	-0.0987879	0.0588035	1	0.103668	1.11882	0.607579	49900000000	50400000000	52400000000	47900000000	40800000000	56300000000	38800000000	43400000000	45000000000	39700000000	46700000000	46800000000	50900000000	59900000000	53000000000
A0A1L8GLB0;Q7ZY60;Q642Q1	Q642Q1	uba2	SUMO-activating enzyme subunit 2-A (EC 2.3.2.-) (Ubiquitin-like 1-activating enzyme E1B-A) (Ubiquitin-like modifier-activating enzyme 2-A)														0.0903702	1.13083	0.69708	-0.0406933	0.190761	1	-0.0316505	0.178304	1	-0.162687	0.0170807	1	-0.0169201	0.225287	1	-0.147957	0.0186363	1	1590000000	1600000000	1440000000	1640000000	1440000000	1500000000	1680000000	1700000000	1600000000	1830000000	1710000000	1470000000	1490000000	1650000000	1530000000
A0A1L8GLH6;Q4V7N8	Q4V7N8	ciapin1	Anamorsin (Cytokine-induced apoptosis inhibitor 1) (Fe-S cluster assembly protein DRE2 homolog)														0.290747	1.44723	0.227756	0.147243	0.966504	0.733993	-0.0888831	0.172392	1	-0.384297	0.0146546	1	-0.260183	0.0209754	0.999901	-0.555597	0.00016849	1	297000000	272000000	276000000	329000000	370000000	262000000	408000000	434000000	396000000	517000000	439000000	424000000	307000000	317000000	394000000
A0A1L8GLI9;Q68F38	Q68F38	vac14	Protein VAC14 homolog														-0.2872	0.0188906	1	-0.104207	0.0634748	1	0.0317669	0.445668	1	0.0892703	0.728953	0.837716	0.109924	0.82628	0.982048	0.167427	1.08217	0.478	571000000	625000000	522000000	584000000	537000000	505000000	447000000	489000000	374000000	449000000	505000000	466000000	550000000	549000000	491000000
A0A1L8GLK0	A0A1L8GLK0	anln	PH domain-containing protein														0.642148	0.758244	0.444578	-0.621996	0.0463474	1	0.337001	0.495844	1	0.188983	0.45358	0.89766	0.265017	0.468327	1	0.116999	0.419205	0.87558	63700000	62000000	111000000	66700000	138000000	55600000	139000000	68900000	100000000	57100000	57900000	28600000	73600000	31500000	109000000
A0A1L8GLK7;Q6INM2	Q6INM2	setd6	N-lysine methyltransferase setd6 (EC 2.1.1.-) (SET domain-containing protein 6)														-0.12115	0.0449434	1	-2.74932	0.0279231	1	-0.159104	0.0318976	1	0.0778332	0.53771	0.899631	-0.0550079	0.0832208	1	0.181929	1.07065	0.457196	287000000	302000000	302000000	269000000	305000000	257000000	260000000	300000000	293000000	9713599	258000000	23500000	313000000	322000000	290000000
A0A1L8GLL3;A0A1L8GF54	A0A1L8GLL3	sf3b3	CPSF_A domain-containing protein														-0.0391363	0.185999	1	-0.0590267	0.178875	1	-0.106943	0.0605946	1	-0.10148	0.0577253	1	-0.0758235	0.0728944	1	-0.0703608	0.0665391	1	677000000	691000000	614000000	709000000	597000000	637000000	619000000	757000000	661000000	613000000	795000000	603000000	687000000	731000000	669000000
A0A1L8GLQ7;Q6GPJ5	Q6GPJ5	lrrc40	Leucine-rich repeat-containing protein 40														-0.0326735	0.254194	1	-0.1391	0.0860507	1	-0.12207	0.184028	1	-0.12549	0.15224	1	-0.397401	0.0276115	0.996116	-0.40082	0.00169826	1	547000000	607000000	618000000	660000000	942000000	584000000	763000000	684000000	839000000	705000000	612000000	818000000	679000000	676000000	1020000000
A0A1L8GLR7	A0A1L8GLR7	rabggtb	Geranylgeranyl transferase type-2 subunit beta (EC 2.5.1.60)														-0.229856	0.0098366	1	-0.163846	0.02813	1	-0.0556266	0.08675	1	0.086031	0.712527	0.840346	-0.119457	0.0423364	1	0.0222009	0.376968	0.920874	403000000	478000000	434000000	485000000	431000000	456000000	374000000	448000000	396000000	397000000	394000000	363000000	474000000	489000000	462000000
A0A1L8GLW9	A0A1L8GLW9	pgm1															-0.632823	0.0281552	1	-0.41291	0.0610554	1	-0.43786	0.0485568	1	-0.397243	0.0645881	1	-0.481576	0.0256295	0.998083	-0.440959	0.0387679	1	14400000	22300000	15600000	16700000	13300000	24700000	13000000	23200000	12200000	15900000	13500000	24700000	19900000	27600000	25000000
Q3KPN6;A0A1L8GLZ6	Q3KPN6		Proteasome subunit alpha type (EC 3.4.25.1)														0.0767301	0.5298	0.938876	0.0521228	0.453615	1	-0.522123	0.113132	1	-0.613804	0.0943411	1	0.0529003	0.444254	1	-0.0387808	0.220302	0.992325	513000000	609000000	529000000	635000000	156000000	504000000	597000000	567000000	512000000	616000000	591000000	548000000	496000000	619000000	482000000
A0A1L8GM22	A0A1L8GM22	ipo13	Importin N-terminal domain-containing protein														0.32413	0.997911	0.359265	0.259263	1.63245	0.293903	0.253391	0.743429	0.859005	0.16797	0.741245	0.71298	0.283457	0.806151	0.752729	0.198036	0.836622	0.547335	206000000	145000000	193000000	211000000	177000000	144000000	207000000	184000000	164000000	203000000	191000000	168000000	191000000	133000000	126000000
Q6GN75;A0A1L8GM39	Q6GN75		Uroporphyrinogen decarboxylase (EC 4.1.1.37)														-0.119174	0.119688	1	0.136687	0.623602	0.898277	-0.237684	0.0380122	1	0.0614103	0.460568	0.928619	-0.228537	0.0280816	1	0.0705573	0.527225	0.837756	329000000	311000000	337000000	362000000	299000000	312000000	304000000	369000000	385000000	362000000	382000000	286000000	395000000	427000000	328000000
A0A1L8GM44;Q8AVU8	Q8AVU8	eif2b3	Eif2b3 protein														0.170357	1.10964	0.481431	-0.783208	0.112486	1	-0.0772025	0.160501	1	-0.189496	0.0655319	1	-0.112603	0.148393	1	-0.224897	0.073087	1	72300000	85300000	57200000	65400000	85000000	68300000	92300000	81900000	84000000	91000000	93900000	12900000	70200000	74500000	85200000
A0A1L8GM75;Q6GMC7;A0A1L8GFL4	Q6GMC7	akr1a1	Aldo-keto reductase family 1 member A1 (EC 1.1.1.2) (Alcohol dehydrogenase [NADP(+)]) (Aldehyde reductase)														0.0237433	0.385805	1	0.0387999	0.534865	1	-0.296724	0.0401118	1	-0.299597	0.0400349	1	-0.182423	0.0795342	1	-0.185296	0.0789373	1	108000000	89400000	72800000	101000000	66100000	82600000	106000000	112000000	90300000	105000000	110000000	97200000	96500000	102000000	104000000
A0A1L8GMH2;O42149	O42149	magoh	Protein mago nashi homolog (Xl-mago)														-0.550836	0.000231714	1	-0.137246	0.0430923	1	-0.104219	0.0279382	1	0.14735	0.995381	0.630529	-0.0541865	0.0885661	1	0.197383	1.25794	0.367615	5120000000	5640000000	5630000000	5560000000	4980000000	5310000000	3640000000	3810000000	4180000000	4430000000	4320000000	4240000000	5740000000	5820000000	5460000000
Q68F42;A0A1L8GMQ4	Q68F42	dpyd	Dihydropyrimidine dehydrogenase [NADP(+)] (DHPDHase) (DPD) (EC 1.3.1.2) (Dihydrothymine dehydrogenase) (Dihydrouracil dehydrogenase)														-0.127776	0.0966847	1	0.0119235	0.322085	1	-0.0985794	0.132809	1	-0.0335	0.247951	1	0.075957	0.472761	1	0.141036	0.568018	0.732497	68100000	77300000	58500000	54700000	65800000	59500000	58000000	54700000	63500000	67100000	61500000	57000000	74000000	55400000	64100000
A0A1L8GMX0;O93336;Q6NU67	O93336	hs2st1	Heparan sulfate 2-O-sulfotransferase 1 (EC 2.8.2.-)														-0.38678	0.00314651	1	-0.33486	0.0198287	1	-0.29059	0.00665561	0.996065	-0.139857	0.0471043	1	-0.14218	0.17311	1	0.00855319	0.310461	0.943043	32900000	57600000	62900000	40700000	44100000	48600000	45200000	42300000	37400000	33100000	38100000	46200000	57000000	50900000	55100000
Q6GMZ1;A0A1L8GN27	Q6GMZ1	rtca	MGC84552 protein														-0.060763	0.176125	1	-0.131804	0.10154	1	-0.341307	0.0153121	0.995021	-0.202213	0.0661443	1	-0.34125	0.0119703	0.994788	-0.202157	0.0597679	1	102000000	118000000	110000000	119000000	98100000	113000000	128000000	126000000	147000000	115000000	110000000	121000000	128000000	162000000	129000000
A0A1L8GNF3;P55862;A0A1L8GGS4;Q6PCI7	P55862	mcm5	DNA replication licensing factor mcm5-A (xMCM5-A) (EC 3.6.4.12) (CDC46 homolog A) (xCDC46-A) (CDC46p) (p92)														0.1814	1.18012	0.436706	0.146803	0.710921	0.846321	-0.00254313	0.294225	1	-0.0821508	0.176912	1	-0.26513	0.0145014	0.999183	-0.344737	0.0245942	1	462000000	433000000	373000000	540000000	549000000	434000000	641000000	535000000	551000000	640000000	568000000	570000000	540000000	476000000	504000000
A0A1L8GNN3	A0A1L8GNN3	c1orf112	chromosome 1 open reading frame 112 L homeolog														0.274543	1.34508	0.265217	0.0793667	0.492308	0.975649	0.30609	1.08778	0.493754	0.233407	0.84024	0.604998	-0.130819	0.196475	1	-0.203503	0.154454	1	62900000	31000000	61000000	63700000	80400000	57800000	66700000	60400000	68700000	66700000	53300000	60400000	62500000	48500000	51600000
A0A1L8GNQ8	A0A1L8GNQ8		Dynein light chain														0.0448297	0.387052	1	0.131516	0.810661	0.823318	-0.0727838	0.224949	1	-0.0386003	0.252047	1	-0.163607	0.134762	1	-0.129424	0.135913	1	671000000	519000000	449000000	553000000	763000000	448000000	630000000	568000000	674000000	631000000	707000000	603000000	752000000	502000000	582000000
A0A1L8GNT3;Q8AVJ0;A0A1L8GH36	Q8AVJ0	eif3l	Eukaryotic translation initiation factor 3 subunit L (eIF3l) (Eukaryotic translation initiation factor 3 subunit 6-interacting protein) (Eukaryotic translation initiation factor 3 subunit E-interacting protein)														-0.261303	0.0147114	1	-0.0446669	0.23693	1	-0.40788	0.0115735	0.99779	0.07864	0.461357	0.932937	-0.244943	0.0313966	1	0.241577	0.938101	0.447992	164000000	153000000	127000000	111000000	134000000	152000000	137000000	162000000	139000000	96200000	135000000	136000000	188000000	178000000	159000000
A0A1L8GNT8	A0A1L8GNT8	adsl	Adenylosuccinate lyase (ASL) (EC 4.3.2.2) (Adenylosuccinase)														-0.242617	0.0285022	1	-0.156663	0.02405	1	-0.114494	0.0762181	1	-0.0443929	0.159493	1	-0.0541801	0.161008	1	0.0159206	0.369906	0.933211	3360000000	3830000000	3550000000	3490000000	3180000000	3620000000	2810000000	3520000000	3120000000	2980000000	3220000000	3320000000	3320000000	4040000000	3810000000
A0A1L8GNW8	A0A1L8GNW8	gga1	golgi-associated, gamma adaptin ear containing, ARF binding protein 1 L homeolog														0.509093	1.74227	0.0761424	0.101672	0.564614	0.939079	0.124877	0.492723	1	0.142823	0.577871	0.836481	-0.0627874	0.196989	1	-0.0448411	0.175698	1	109000000	97300000	102000000	110000000	150000000	96400000	158000000	151000000	149000000	130000000	96000000	117000000	98800000	93000000	134000000
Q6DFI3;Q0VGW5;A0A1L8GP01;A0A1L8GHA4	Q0VGW5	mpst	Sulfurtransferase														0.546932	1.01894	0.268201	0.0581697	0.395071	1	-0.125051	0.202175	1	-0.545087	0.0100942	1	0.0340424	0.333566	1	-0.385993	0.0223776	1	61900000	65400000	52900000	62200000	51000000	48500000	79400000	93900000	83400000	99700000	78600000	68900000	67800000	80000000	36800000
A0A1L8GP15	A0A1L8GP15	iars	isoleucyl-tRNA synthetase L homeolog														-0.1294	0.012886	1	-0.16151	0.0214718	1	0.0897738	0.996886	1	0.046044	0.559712	0.929138	0.126933	2.29856	0.597022	0.0832036	1.09793	0.673418	686000000	687000000	678000000	712000000	660000000	629000000	542000000	598000000	578000000	556000000	553000000	625000000	647000000	606000000	626000000
A0A1L8GP71;Q4VT50	Q4VT50	fancd2	Fanconi anemia complementation group D2					0.599454	0.866006	0.11444				1.02409	0.831216	0.152351	0.611514	1.13786	0.205549	1.25876	2.07945	0.0178785	0.323137	0.715991	0.832483	0.659309	1.04137	0.259355	-0.1015	0.247497	1	0.234672	0.440087	0.836901	39400000	11000000	29000000	21800000	31900000	43700000	54200000	38700000	26400000	52100000	51900000	39100000	22100000	31000000	22600000
A0A1L8GPA9	A0A1L8GPA9	gnai2															-0.231969	0.0483157	1	-0.30111	0.0135649	1	0.0644709	0.449153	1	0.0304133	0.405048	0.937723	0.128854	0.613858	1	0.0947965	0.642982	0.741499	738000000	818000000	929000000	795000000	710000000	869000000	702000000	637000000	592000000	621000000	708000000	559000000	820000000	839000000	623000000
A0A1L8GPH4	A0A1L8GPH4		protein SSUH2 homolog														-0.0628071	0.0937484	1	-0.0746861	0.0511486	1	-0.0444565	0.180383	1	0.0109005	0.340216	0.971453	-0.0719732	0.103903	1	-0.0166162	0.234298	0.979542	385000000	409000000	440000000	406000000	387000000	466000000	425000000	415000000	399000000	395000000	401000000	386000000	402000000	431000000	463000000
A0A1L8GPL1;Q498I6	Q498I6	uroc1	MGC114839 protein														-0.0924066	0.0691655	1	0.0443033	0.585577	1	-0.1996	0.0237511	1	-0.0662136	0.100618	1	-0.0764828	0.0762033	1	0.0569038	1.37217	0.732194	3800000000	3790000000	3690000000	3470000000	3170000000	3740000000	3530000000	3860000000	3780000000	3470000000	4000000000	3720000000	3640000000	4260000000	4020000000
A0A1L8GPN4;P55861;A0A1L8GHP1	P55861	mcm2	DNA replication licensing factor mcm2 (EC 3.6.4.12) (BM28-homolog) (Minichromosome maintenance protein 2) (xMCM2) (p112)														-0.0630493	0.0480513	1	0.0179768	0.409508	1	-0.221473	0.00122658	0.996173	-0.175386	0.00419212	1	-0.123229	0.02351	1	-0.0771427	0.0673437	1	1940000000	2040000000	1780000000	1890000000	1750000000	1730000000	2060000000	2050000000	1890000000	2120000000	1900000000	2120000000	2080000000	2060000000	2130000000
A0A1L8GPP7	A0A1L8GPP7	ruvbl1	RuvB-like helicase (EC 3.6.4.12)														0.06917	0.766514	0.876383	-0.0344874	0.210599	1	-0.058857	0.0685321	1	-0.219384	0.00680332	1	-0.0770963	0.0430161	1	-0.237623	0.0053209	1	473000000	469000000	428000000	486000000	465000000	436000000	464000000	533000000	520000000	599000000	507000000	477000000	472000000	490000000	482000000
A0A1L8GPR2	A0A1L8GPR2	nckipsd	SH3 domain-containing protein														0.0955772	0.517873	0.926444	-0.577152	0.163481	1	0.1572	0.738478	0.950392	0.3034	1.06544	0.400407	0.286729	1.07594	0.540793	0.432929	1.33455	0.195254	107000000	127000000	114000000	107000000	105000000	105000000	112000000	97300000	95000000	102000000	144000000	12900000	116000000	91700000	80300000
A0A1L8GQG1;B1WBB4	B1WBB4	endou	Poly(U)-specific endoribonuclease-B (EC 3.1.-.-) (Protein endoU-B) (Uridylate-specific endoribonuclease-B) (XendoU-B)														0.121355	0.354517	1	0.341627	0.629389	0.795867	-0.165507	0.229399	1	-0.208396	0.179538	1	-0.300696	0.197447	1	-0.343585	0.161349	1	21200000	61000000	53900000	51700000	51500000	34600000	31600000	61600000	86000000	66400000	61000000	71400000	21900000	56500000	105000000
A0A1L8GQX2;Q7SYU9;P42119	P42119	ldhb	L-lactate dehydrogenase B chain (LDH-B) (EC 1.1.1.27)														-0.320914	0.00100105	1	-0.166453	0.0176765	1	-0.16179	0.0343218	1	0.0300471	0.420299	0.939466	-0.129714	0.0158258	1	0.0621236	0.807542	0.772209	73100000000	74300000000	74900000000	75900000000	65300000000	76900000000	63700000000	66700000000	64400000000	64500000000	66200000000	59300000000	84500000000	83700000000	75400000000
A0A1L8GR03	A0A1L8GR03	fam114a2	family with sequence similarity 114 member A2 S homeolog														-1.13298	0.0576461	1	0.229754	0.66061	0.810953	-0.2448	0.108864	1	0.0635866	0.517393	0.925202	-0.183923	0.153398	1	0.124463	0.581992	0.73882	41700000	48300000	60200000	47400000	51700000	43600000	8559679	43300000	45600000	74000000	49800000	41000000	43500000	49800000	82200000
A0A1L8GR12;Q641F1	Q641F1	ublcp1	Ubiquitin-like domain-containing CTD phosphatase 1 (EC 3.1.3.16) (Nuclear proteasome inhibitor UBLCP1)														-0.0150032	0.249184	1	-0.132677	0.0645907	1	-0.254493	0.0158324	1	-0.31397	0.00618714	1	-0.15421	0.0401415	1	-0.213687	0.0129771	1	139000000	134000000	148000000	136000000	137000000	120000000	154000000	160000000	149000000	149000000	134000000	163000000	175000000	144000000	151000000
A0A1L8GR29;A0A1L8GWN2;Q71U00	Q71U00	skp1	S-phase kinase-associated protein 1 (Cyclin-A/CDK2-associated protein p19) (S-phase kinase-associated protein 1A) (p19A) (p19skp1)														0.2438	0.811934	0.534354	0.35219	0.919313	0.504757	0.238187	0.884467	0.718862	0.0641295	0.393419	0.937794	0.245587	0.830191	0.75776	0.0715294	0.397893	0.896457	82000000	76800000	60400000	64300000	71600000	81200000	65200000	88000000	66000000	76700000	101000000	87500000	54300000	75600000	55600000
A0A1L8GR64	A0A1L8GR64	lonrf1	LON peptidase N-terminal domain and ring finger 1 S homeolog														-0.3287	0.000807366	1	-0.274564	0.017197	1	0.00212606	0.308129	1	0.186543	1.02921	0.551736	0.0245794	0.378954	1	0.208996	1.04969	0.430614	185000000	222000000	233000000	186000000	219000000	225000000	161000000	166000000	172000000	147000000	140000000	171000000	203000000	223000000	202000000
A0A1L8GR83;P35615	P35615	etf1	Eukaryotic peptide chain release factor subunit 1 (Eukaryotic release factor 1) (eRF1) (Omnipotent suppressor protein 1 homolog) (SUP1 homolog)														0.371864	1.35142	0.204911	0.0376994	0.425421	1	0.14429	0.662058	1	-0.143646	0.0786569	1	0.0664037	0.467113	1	-0.221533	0.0248982	1	86800000	80600000	73400000	73600000	90100000	91000000	91700000	114000000	93000000	86700000	99200000	102000000	64000000	80100000	87200000
A0A1L8GRJ4;Q08D75;Q6GNR0;Q4V861	Q08D75	brd4	Bromodomain-containing protein 4A														-0.0105998	0.279135	1	0.152349	0.747063	0.820713	0.0759137	0.48268	1	0.152026	0.679559	0.768034	0.123707	0.71171	0.991813	0.19982	0.947608	0.483093	3080000000	3170000000	3050000000	2770000000	2840000000	3420000000	3140000000	2820000000	2550000000	2950000000	3200000000	2860000000	3340000000	2790000000	2470000000
A0A1L8GRV1;Q6DDU7	Q6DDU7	ykt6	Synaptobrevin homolog YKT6-A (EC 2.3.1.-) (Xsnare1)														-0.205727	0.046345	1	0.0114136	0.311514	1	-0.0419375	0.224479	1	-0.0865402	0.172607	1	0.381336	1.11971	0.443146	0.336734	0.963345	0.362248	380000000	300000000	240000000	201000000	212000000	267000000	197000000	182000000	226000000	152000000	321000000	286000000	205000000	261000000	231000000
Q6DFK8;A0A1L8GS18;A5PKP9	A5PKP9	ube2d4	Ubiquitin-conjugating enzyme E2 D4 (EC 2.3.2.23) (E2 ubiquitin-conjugating enzyme D4) (Ubiquitin carrier protein D4) (Ubiquitin-protein ligase D4)														-0.244023	0.0918529	1	-0.257433	0.0925941	1	-0.120266	0.168351	1	0.201361	0.750739	0.685457	-0.342602	0.0425889	1	-0.0209757	0.260647	0.975967	2530000000	2130000000	2390000000	2820000000	3140000000	2310000000	2840000000	2700000000	2060000000	2560000000	2040000000	1510000000	3930000000	2540000000	2630000000
A0A1L8GS40	A0A1L8GS40	snrnp200	small nuclear ribonucleoprotein, U5 200kDa subunit S homeolog														-0.186434	0.00516526	1	-0.107054	0.0562372	1	-0.0363077	0.135547	1	0.0101929	0.373974	0.967728	-0.0217476	0.164187	1	0.0247529	0.582357	0.8975	1070000000	995000000	1020000000	997000000	1090000000	979000000	977000000	893000000	888000000	850000000	1020000000	962000000	1080000000	1010000000	1050000000
Q6NTL6;A0A1L8GS48;Q7ZYF4;A0A1L8GXC3	Q6NTL6	gfpt1	MGC83201 protein														-0.106084	0.0442082	1	-0.0471668	0.222921	1	-0.223244	0.0845022	1	-0.288617	0.0699184	1	-0.168217	0.0252115	1	-0.23359	0.0388957	1	512000000	433000000	503000000	506000000	349000000	565000000	496000000	472000000	543000000	498000000	658000000	502000000	530000000	566000000	528000000
A0A1L8H157;A0A1L8GSC6;Q05116	Q05116	map2k1	Dual specificity mitogen-activated protein kinase kinase 1 (MAP kinase kinase 1) (MAPKK 1) (EC 2.7.12.2) (ERK activator kinase 1) (MAPK/ERK kinase 1) (MEK1)														-0.0182769	0.218761	1	0.0654373	0.571696	0.973454	0.022536	0.357151	1	-0.0400734	0.210478	1	-0.0328197	0.161634	1	-0.0954291	0.00471872	1	1360000000	1300000000	1370000000	1380000000	1640000000	1210000000	1340000000	1420000000	1320000000	1640000000	1320000000	1570000000	1400000000	1280000000	1460000000
A0A1L8GSD2;Q7T1M9	Q7T1M9	mob1a	MOB1 (MOB1 protein)														-0.395587	0.00202673	1	0.0215708	0.329377	1	-0.285474	0.0911118	1	0.139551	0.447233	0.92317	0.0245692	0.349812	1	0.449593	1.07002	0.287838	43900000	63100000	57500000	54700000	29700000	51300000	41300000	38200000	42000000	42400000	33700000	45700000	48400000	54300000	57500000
Q5M7C4;A0A1L8GSK8;A0A1L8GSL3	Q5M7C4	ap3s2	LOC496244 protein														-0.18475	0.0552486	1	0.0851262	0.670083	0.92086	0.0549469	0.458273	1	0.284293	1.52898	0.232527	0.0272668	0.378582	1	0.256613	1.50593	0.255314	71000000	81200000	79300000	76500000	73100000	86600000	65700000	61000000	73400000	64500000	73100000	67900000	82800000	65100000	80200000
A0A1L8GSU3;Q6IR75	Q6IR75	csn2	COP9 signalosome complex subunit 2 (Signalosome subunit 2) (Fragment)														-0.280447	0.0216082	1	-0.147186	0.0976949	1	-0.0285568	0.227972	1	0.019584	0.371268	0.954213	-0.169494	0.0831067	1	-0.121353	0.112442	1	160000000	218000000	163000000	192000000	223000000	178000000	145000000	164000000	190000000	215000000	168000000	149000000	200000000	186000000	218000000
A0A1L8GSX4;Q7ZXC8;A0A1L8HS09;A0A1L8H0N5	A0A1L8GSX4	myo5a	unconventional myosin-Va-like														-0.0462195	0.121804	1	-0.154636	0.0451162	1	-0.0676498	0.149083	1	-0.093413	0.12704	1	-0.0939102	0.0824326	1	-0.119673	0.0774831	1	985000000	837000000	928000000	978000000	1020000000	814000000	980000000	937000000	921000000	895000000	955000000	832000000	1050000000	930000000	950000000
A0A1L8GT80	A0A1L8GT80	scamp2	Secretory carrier-associated membrane protein (Secretory carrier membrane protein)														-0.402424	0.188921	1	-1.49789	0.0268174	1	-0.647224	0.155911	1	-1.13215	0.0514697	1	-0.126933	0.272824	1	-0.61186	0.161359	1	223000000	71800000	851000000	71400000	237000000	272000000	165000000	181000000	257000000	58600000	171000000	215000000	444000000	68400000	583000000
A0A1L8GTA3	A0A1L8GTA3	snx1	PX domain-containing protein														-0.467212	0.127135	1	0.361139	1.42054	0.257645	-0.466762	0.10872	1	-0.61917	0.0689271	1	-0.26027	0.185459	1	-0.412678	0.130731	1	60400000	18500000	62500000	44500000	18000000	56700000	38200000	71100000	16700000	81100000	61300000	70300000	54900000	59800000	36600000
B7ZSK4;A0A1L8GTA5;A0A1L8H013;Q9W6S7;Q66J80	Q66J80	sin3a	HDAC_interact domain-containing protein														-0.0316105	0.254753	1	0.105214	0.544972	0.942257	-0.0130666	0.279304	1	0.197834	0.689345	0.720592	-0.0943438	0.129992	1	0.116557	0.585065	0.742284	42800000	42000000	44800000	40200000	55200000	42900000	53400000	47300000	36300000	45500000	40400000	42800000	53100000	39000000	47300000
A0A1L8GTE5	A0A1L8GTE5																0.050314	0.465884	1	-0.33768	0.0342843	1	0.079277	0.644387	1	-0.0551033	0.165275	1	0.0631943	0.477664	1	-0.0711861	0.169633	1	85500000	87700000	65900000	86200000	84000000	70600000	74900000	91000000	70600000	77000000	51200000	72000000	77900000	72500000	76700000
A0A1L8GTF7;Q92122;A0A1L8GTD6	Q92122	pkm	Pyruvate kinase PKM (EC 2.7.1.40) (Cytosolic thyroid hormone-binding protein) (CTHBP)														0.204023	2.53724	0.171228	0.105171	0.535622	0.948537	-0.107564	0.0645442	1	-0.233234	0.0517982	1	-0.122607	0.0169504	1	-0.248277	0.0381503	1	10900000000	10100000000	9710000000	11600000000	9880000000	9630000000	12900000000	13300000000	12300000000	14400000000	13700000000	11300000000	11300000000	11200000000	10900000000
A0A1L8GTL1;Q6DKD7	Q6DKD7	copg2	Coatomer subunit gamma-2 (Gamma-2-coat protein) (Gamma-2-COP)														-0.203981	0.0617508	1	-0.117933	0.124997	1	-0.100888	0.19985	1	-0.24475	0.0990902	1	0.0815989	0.566457	1	-0.0622635	0.119157	1	52500000	51900000	49200000	43800000	62100000	33800000	36800000	47100000	42700000	59300000	47200000	42700000	51700000	41100000	53400000
A0A1L8GTT8;A2VD93	A2VD93	hspa14	Heat shock 70 kDa protein 14-B														0.26883	0.418854	0.959673	-0.266783	0.0891161	1	0.365177	0.465161	1	-0.45778	0.0378461	1	0.46077	0.516349	1	-0.362186	0.052057	1	74500000	60200000	71200000	76900000	60100000	56700000	54900000	66600000	58700000	63200000	72800000	84600000	86900000	89200000	15800000
A0A1L8GTU4;Q7ZTR7	Q7ZTR7	psmc2	Psmc2 protein (Fragment)														0.288194	2.31677	0.107216	0.136696	0.859355	0.800186	-0.0827325	0.11608	1	-0.31858	0.0133021	1	-0.0914491	0.110129	1	-0.327297	0.013628	1	1180000000	1120000000	932000000	1170000000	1140000000	942000000	1500000000	1370000000	1330000000	1650000000	1410000000	1390000000	1180000000	1090000000	1160000000
A0A1L8GTV0;P27044	P27044	gnai1	Guanine nucleotide-binding protein G(i) subunit alpha-1 (Adenylate cyclase-inhibiting G alpha protein)														0.621844	0.689677	0.525362	-1.35409	0.0434863	1	-0.528717	0.187572	1	-0.913404	0.1123	1	-0.654099	0.141434	1	-1.03879	0.0596624	1	102000000	17300000	72000000	124000000	11900000	112000000	97700000	130000000	142000000	28200000	18200000	129000000	32400000	107000000	142000000
Q52KX1;A0A1L8GU10	Q52KX1	arl10b	MGC114718 protein														-0.390901	0.00761053	1	-0.172586	0.0553575	1	0.2805	0.954928	0.609034	0.353764	1.25519	0.258153	0.181133	0.763025	0.900932	0.254396	1.11037	0.353393	2080000000	2800000000	2290000000	2940000000	2050000000	2720000000	1530000000	1540000000	1720000000	1620000000	2030000000	1660000000	2420000000	2010000000	1870000000
A0A1L8GU18;Q4V7X9;A0A1L8GZ61;A5PKQ1	Q4V7X9	cbll1	E3 ubiquitin-protein ligase Hakai (EC 2.3.2.27) (Casitas B-lineage lymphoma-transforming sequence-like protein 1) (c-Cbl-like protein 1) (RING-type E3 ubiquitin transferase Hakai)														0.935137	0.779792	0.389171	-0.757702	0.112101	1	0.536423	0.517501	1	-0.447167	0.121034	1	1.38899	1.11812	0.233855	0.4054	1.37357	0.196081	151000000	141000000	123000000	128000000	35600000	97700000	153000000	70100000	95300000	141000000	18000000	91700000	18000000	103000000	79200000
A0A1L8GUC2;Q4U0Y4-2;Q4U0Y4	Q4U0Y4-2	nap1l1	Nucleosome assembly protein 1-like 1-A (xNAP1L-A) (Nucleosome assembly protein 1) (NAP-1) (NAP1) (xNAP-1) (xNAP1)														0.0986468	0.500037	0.938806	0.0616271	0.408102	1	-0.0471528	0.239332	1	-0.188056	0.0660125	1	-0.21691	0.0886571	1	-0.357814	0.0106355	1	625000000	487000000	569000000	611000000	744000000	542000000	730000000	680000000	673000000	911000000	577000000	789000000	596000000	546000000	836000000
A0A1L8GUG3;Q7ZXH7;Q6J1M1;Q6J1M0;A0A1L8H6I7;A0A1L8GYI4	Q7ZXH7	rap1b	Ras-related protein Rap-1b														0.414941	1.39935	0.167604	-0.111987	0.184124	1	-0.131033	0.161005	1	-0.20406	0.115471	1	-0.138987	0.154961	1	-0.212014	0.111285	1	80000000	99800000	125000000	77800000	115000000	112000000	139000000	163000000	139000000	132000000	83200000	111000000	89300000	114000000	131000000
A0A1L8GUH7	A0A1L8GUH7	rab21	RAB21, member RAS oncogene family														-0.445096	0.0236919	1	-0.0118574	0.282771	1	-0.19888	0.120023	1	-0.0483303	0.246852	1	-0.0888157	0.200044	1	0.0617339	0.384442	0.902104	409000000	358000000	534000000	482000000	312000000	414000000	349000000	286000000	373000000	386000000	439000000	396000000	355000000	502000000	527000000
A0A1L8GUL9	A0A1L8GUL9	tbk1	Protein kinase domain-containing protein														-0.0969499	0.138784	1	0.136833	0.681675	0.873079	0.0512174	0.422533	1	0.18633	0.894627	0.612636	-0.111127	0.12574	1	0.0239862	0.361639	0.926638	166000000	142000000	181000000	157000000	190000000	200000000	147000000	162000000	185000000	150000000	180000000	200000000	151000000	184000000	194000000
A0A1L8GUR1;Q6DCT8;A0A1L8GP14;A0A1L8GH97;A0A1L8F1Q4	A0A1L8GUR1		Calcium-transporting ATPase (EC 7.2.2.10)														-0.250273	0.0207899	1	-0.134166	0.17091	1	0.0854664	0.467245	1	0.256723	0.645169	0.720157	0.12181	0.516165	1	0.293067	0.678215	0.584183	162000000	139000000	223000000	132000000	197000000	179000000	122000000	132000000	145000000	137000000	111000000	136000000	140000000	171000000	163000000
Q68EW9;A0A1L8GUV4	Q68EW9	arl1	MGC84155 protein														-1.36044	0.0598283	1	0.261429	0.487175	0.938079	-0.662138	0.0570139	1	-0.0987886	0.253616	1	0.183867	0.681059	0.953688	0.747217	1.04592	0.243488	56800000	48100000	46300000	45200000	15500000	31200000	21500000	4624572	51200000	25200000	50600000	36100000	38400000	56900000	39500000
A0A1L8GUZ9;A0A1L8GY11	A0A1L8GUZ9	eif4e	eukaryotic translation initiation factor 4E-like														0.316032	1.59151	0.174672	0.0917276	0.451468	0.997786	0.288103	1.05737	0.518886	0.304924	0.846441	0.538058	0.132699	0.821003	0.930455	0.14952	0.592858	0.720021	188000000	208000000	191000000	238000000	243000000	179000000	220000000	237000000	209000000	190000000	165000000	211000000	191000000	155000000	192000000
A0A1L8GV91;Q6DE62;Q6PA70;Q8AVQ8	Q6DE62	hspa4	LOC398863 protein														0.142824	2.75415	0.296908	-0.249063	0.0145785	1	0.0893904	0.524123	1	-0.151433	0.0959388	1	0.0865606	0.582889	1	-0.154263	0.0689051	1	157000000	210000000	180000000	220000000	177000000	152000000	187000000	189000000	188000000	173000000	187000000	150000000	173000000	173000000	165000000
A0A1L8GXG6;Q6PA45;A0A1L8GVA6	Q6PA45	gnpda1	Glucosamine-6-phosphate isomerase (EC 3.5.99.6) (Glucosamine-6-phosphate deaminase)														0.102144	0.556651	0.901135	-0.00333277	0.290575	1	-0.14528	0.0240838	1	-0.0846392	0.0918375	1	-0.0809027	0.185376	1	-0.0202624	0.269001	0.970562	274000000	399000000	272000000	286000000	312000000	292000000	374000000	403000000	288000000	334000000	323000000	286000000	345000000	337000000	302000000
A0A1L8GVE9;Q4V7Z9	Q4V7Z9		LOC733251 protein (Fragment)														-0.221006	0.0137083	1	-0.202896	0.003059	1	-0.0793432	0.0745977	1	-0.00927671	0.258321	1	-0.0736834	0.0982945	1	-0.00361697	0.286068	0.961082	2250000000	2570000000	2570000000	2590000000	2290000000	2470000000	2020000000	2400000000	2250000000	2080000000	2200000000	2140000000	2600000000	2730000000	2440000000
A0A1L8GVL1;A0A1L8GX95;O93514;F8V3X7;Q90ZF2;Q6AX49	F8V3X7	PCDH-1	Axial protocaderin														-0.461482	0.0712216	1	0.184341	0.432822	0.979236	-0.0893307	0.215652	1	0.161309	0.422227	0.933121	0.211564	0.592894	0.998208	0.462204	0.710039	0.509464	53800000	41900000	53000000	36800000	48400000	35800000	37900000	37200000	20900000	46800000	30000000	47800000	51900000	29300000	50600000
B1WBA5;A0A1L8GVQ1;Q9PUD2;A0JPH1	B1WBA5	dnmt1	DNA (cytosine-5)-methyltransferase (EC 2.1.1.37)														0.0979137	0.434022	0.97492	-0.387747	0.108399	1	0.0458037	0.350996	1	0.143483	0.493857	0.883288	0.159313	0.616076	1	0.256992	1.04481	0.370204	235000000	234000000	236000000	185000000	302000000	183000000	202000000	197000000	287000000	85400000	231000000	172000000	240000000	158000000	246000000
A0A1L8GW47	A0A1L8GW47	ttll12	tubulin tyrosine ligase like 12 L homeolog														-0.120314	0.0153167	1	-0.241437	0.0334197	1	-0.229264	0.0232207	1	-0.125356	0.0799815	1	-0.216574	0.00301565	0.99678	-0.112666	0.0328251	1	406000000	410000000	385000000	357000000	452000000	387000000	423000000	420000000	441000000	311000000	380000000	415000000	475000000	483000000	438000000
A0A1L8GWQ3;P42120	P42120	ldha	L-lactate dehydrogenase A chain (LDH-A) (EC 1.1.1.27)														-0.24936	0.0528503	1	-0.286243	0.0721445	1	-0.156474	0.101183	1	0.10725	0.484057	0.899776	0.107777	0.551304	1	0.371501	1.07217	0.304782	1220000000	1310000000	1290000000	1100000000	1010000000	1080000000	1060000000	1000000000	931000000	790000000	928000000	720000000	1490000000	1070000000	1040000000
A0A1L8GWQ5	A0A1L8GWQ5	gemin5	WD_REPEATS_REGION domain-containing protein														-0.245104	0.0532207	1	0.00443713	0.307817	1	-0.20678	0.0127295	1	0.120857	0.655559	0.821288	-0.0664997	0.144349	1	0.261137	1.05624	0.367552	196000000	231000000	193000000	196000000	178000000	186000000	198000000	208000000	146000000	142000000	211000000	171000000	236000000	201000000	211000000
A0A1L8GWT0;Q91682;Q7SXR9;Q561L8;B1WBA8;Q2TAF0	Q91682	ctnna1	Alpha(E)-catenin					-0.393866	0.942279	0.142659				0.0454044	0.0496754	0.914248	0.264685	0.58269	0.749044	0.611731	1.25668	0.207648	0.548306	0.888314	0.508038	1.0056	1.68709	0.0447464	0.109035	0.380555	1	0.566326	0.908393	0.328663	44000000	29800000	61600000	49600000	74600000	54500000	46800000	47600000	50300000	40300000	49100000	44900000	24200000	46300000	57700000
A0A1L8GWW6	A0A1L8GWW6	ddx46															0.922691	0.709291	0.474167	0.0206362	0.31094	1	-0.0584227	0.286616	1	0.221277	0.375823	0.93872	-0.345956	0.213356	1	-0.0662562	0.275844	0.972319	15400000	20000000	62200000	9974408	75000000	46500000	67500000	57500000	69000000	40100000	16400000	35000000	15400000	20100000	127000000
Q6DFI9;A0A1L8GX00;A0A1L8GX12	Q6DFI9		LOC445827 protein (Fragment)														0.154167	1.38839	0.435411	0.127937	0.739028	0.86014	0.0397065	0.610424	1	-0.00732994	0.27949	1	0.0170835	0.385755	1	-0.029953	0.226513	0.993109	639000000	663000000	564000000	661000000	589000000	643000000	628000000	734000000	688000000	772000000	670000000	641000000	602000000	617000000	621000000
A0A1L8GXI4	A0A1L8GXI4	hspa4	heat shock protein family A (Hsp70) member 4 L homeolog														-0.154327	0.00399478	1	-0.0386562	0.198	1	-0.151103	1.49e-05	1	-0.0908928	0.098641	1	-0.17717	0.00165578	0.99685	-0.11696	0.0765964	1	2570000000	2670000000	2450000000	2630000000	2580000000	2620000000	2510000000	2750000000	2550000000	2560000000	2760000000	2800000000	2910000000	2900000000	2890000000
A0A1L8GY03;Q6GNU6	Q6GNU6	apaf1	Apoptotic protease-activating factor 1 (APAF-1)														0.532429	0.481339	0.859597	2.07556	1.31585	0.08824	0.576479	0.492311	1	-0.0413736	0.291685	1	1.17107	0.82055	0.531998	0.553216	0.461147	0.774029	28800000	156000000	22900000	11900000	19300000	131000000	123000000	12600000	17700000	146000000	133000000	127000000	34700000	11500000	22700000
Q6GNW9;A0A1L8GY12	Q6GNW9	arl1	MGC80815 protein														-0.0654405	0.181341	1	0.0446962	0.416829	1	0.253953	1.36673	0.420825	0.310464	2.66014	0.0600246	0.123233	0.669635	1	0.179743	1.14063	0.442904	602000000	536000000	676000000	616000000	678000000	684000000	614000000	486000000	493000000	514000000	662000000	484000000	634000000	504000000	528000000
A0A1L8GY54;A0A1L8GUR7	A0A1L8GY54	washc4	WASH complex subunit 4 L homeolog														0.246452	0.476528	0.900611	-0.726498	0.0211303	1	0.430258	0.745382	0.734844	-0.28741	0.0594182	1	0.464806	0.821394	0.653479	-0.252863	0.0468988	1	35400000	36100000	39400000	34600000	43700000	31000000	44300000	19400000	37300000	39100000	24400000	19700000	37900000	32200000	15700000
A0A1L8GYE6;Q561L6	Q561L6	amdhd1	Probable imidazolonepropionase (EC 3.5.2.7) (Amidohydrolase domain-containing protein 1)														-0.0961939	0.189922	1	0.11876	0.940565	0.795287	-0.151417	0.0878295	1	-0.0556533	0.15296	1	0.0238228	0.358311	1	0.119587	0.90821	0.615922	324000000	295000000	314000000	295000000	259000000	273000000	342000000	313000000	219000000	323000000	304000000	306000000	362000000	304000000	260000000
A0A1L8GYH3	A0A1L8GYH3	helb	UvrD_C_2 domain-containing protein					3.76506	6.21392	0				4.01795	3.94353	0	0	-4.34e-08	1	4.14591	3.07718	0.00548	0	-4.34e-08	1	0	-4.34e-08	1	0	-4.34e-08	1	0	-4.34e-08	1	33400000	22000000	18100000	29600000	27300000	27800000	50100000	9615242	26700000	356000000	389000000	408000000	16100000	29100000	15700000
A0A1L8GYL4;Q7ZY81-2;Q7ZY81	Q7ZY81-2	nap1l1	Nucleosome assembly protein 1-like 1-B (xNAP1L-B) (Nucleosome assembly protein 1) (NAP1) (xNAP-1)														0.277703	1.11047	0.342568	0.087883	0.522851	0.966844	0.116717	0.497841	1	-0.157683	0.113355	1	0.0168393	0.33515	1	-0.257561	0.0193549	1	1540000000	1320000000	1500000000	1460000000	1950000000	1310000000	1820000000	1630000000	1760000000	2070000000	1550000000	1950000000	1240000000	1350000000	1760000000
A0A1L8GYM0;REV__D9N4D2;REV__A0A1L8HLW9;REV__A0A1L8HUM6	A0A1L8GYM0	cct2	chaperonin containing TCP1 subunit 2 L homeolog														-0.0672735	0.104184	1	-0.086373	0.103443	1	-0.0115331	0.281159	1	-0.0902233	0.166176	1	-0.207413	0.0240879	1	-0.286103	0.00601075	1	1660000000	1380000000	1560000000	1760000000	2150000000	1420000000	1660000000	1610000000	1790000000	1640000000	1640000000	2000000000	1730000000	1660000000	1910000000
A0A1L8GYM3;Q6NU95	Q6NU95	rpap3	RNA polymerase II-associated protein 3														0.882127	0.680621	0.511299	0.477271	0.598202	0.802145	-0.73898	0.124286	1	-0.826583	0.0491423	1	0.555073	0.477545	1	0.467471	0.509524	0.721701	23400000	125000000	59000000	16800000	25400000	27600000	72400000	80500000	58700000	72200000	32200000	75900000	74100000	74200000	9929358
Q7ZY66;A0A1L8GZG8	Q7ZY66		Rab GDP dissociation inhibitor														0.310256	2.3447	0.0847412	0.172977	0.859466	0.739619	-0.165724	0.0442803	1	-0.26682	0.0196244	1	-0.0616277	0.175919	1	-0.162724	0.0753326	1	2530000000	1930000000	1990000000	2130000000	1740000000	2110000000	2630000000	2910000000	2750000000	2850000000	2980000000	2300000000	2080000000	2340000000	2260000000
A0A1L8GZI9	A0A1L8GZI9		Tubulin alpha chain														-0.0600764	0.168274	1	0.0295296	0.434591	1	0.147456	1.04541	0.800066	0.157106	1.20434	0.545936	-0.0709534	0.16846	1	-0.0613035	0.178779	1	473000000	563000000	418000000	609000000	532000000	541000000	457000000	556000000	448000000	470000000	533000000	536000000	484000000	554000000	481000000
A0A1L8GZJ6	A0A1L8GZJ6	fbxo18	F-box domain-containing protein					1.85561	2.10219	0				1.98243	2.2237	0.0180667	0	-4.34e-08	1	1.53713	2.02587	0.0185842	0	-4.34e-08	1	0	-4.34e-08	1	0	-4.34e-08	1	0	-4.34e-08	1	21400000	23200000	47200000	18800000	41000000	39600000	36300000	28700000	37200000	127000000	104000000	110000000	21900000	20400000	23800000
A0A1L8GZK1;Q6P7H4;A0A1L8GTM4	Q6P7H4	zc3hc1	NIPA-like protein (Zinc finger C3HC-type protein 1-like)														-0.0882467	0.129841	1	-0.111019	0.158953	1	0.107297	0.505399	1	0.154657	0.565406	0.833948	-0.20617	0.0455112	1	-0.158809	0.102631	1	78600000	90100000	79400000	103000000	125000000	84100000	85000000	91000000	93000000	88400000	73100000	96200000	81500000	98700000	107000000
A0A1L8GZZ1;A0A1L8HJZ2;A0A1L8GZS5	A0A1L8GZZ1	fam115a	Peptidase M60 domain-containing protein														-0.24414	0.0356219	1	-0.0432542	0.18685	1	-0.157236	0.123962	1	-0.122594	0.126701	1	-0.0778522	0.158328	1	-0.0432097	0.132667	1	3200000000	3310000000	3070000000	3270000000	2430000000	3470000000	2740000000	2930000000	2870000000	2820000000	3450000000	3320000000	2830000000	3930000000	3440000000
A0A1L8H000;A0A1L8GZW7;A0A1L8FQ77	A0A1L8GZW7		Pyruvate kinase (EC 2.7.1.40)														0.216277	1.40585	0.312276	0.0343704	0.40133	1	-0.139266	0.0354831	1	-0.248383	0.0173862	1	-0.187386	0.0445272	1	-0.296502	0.0221836	1	4520000000	3770000000	3490000000	4320000000	4090000000	3710000000	5110000000	5700000000	4720000000	5500000000	4850000000	4430000000	4740000000	4320000000	4280000000
A0A1L8H034	A0A1L8H034		talin-2														-0.121391	0.0538344	1	-0.258537	0.0150774	1	-0.0841935	0.167624	1	-0.0990639	0.154909	1	-0.0608069	0.150629	1	-0.0756772	0.137982	1	722000000	704000000	801000000	660000000	889000000	660000000	700000000	719000000	714000000	642000000	636000000	682000000	815000000	687000000	826000000
A0A1L8H053;Q6NRG9	Q6NRG9	man2c1	MGC83821 protein														-0.119994	0.163398	1	-0.10327	0.0603706	1	-0.0417372	0.241778	1	-0.0298799	0.206847	1	0.106023	0.487955	1	0.117881	0.818175	0.64299	141000000	130000000	115000000	126000000	105000000	117000000	127000000	97100000	107000000	106000000	120000000	104000000	142000000	131000000	90800000
A0A1L8H055	A0A1L8H055																-0.196067	0.0221915	1	-0.14686	0.0362794	1	-0.102127	0.132871	1	0.206453	0.885796	0.603187	0.13273	0.589775	1	0.44131	1.37196	0.182515	81500000	88400000	123000000	67000000	89000000	91300000	69700000	75600000	85100000	60000000	63900000	68100000	89100000	83300000	90800000
A0A1L8H069;Q6NRS4	Q6NRS4	snx1	MGC82200 protein														0.205987	1.07232	0.434663	0.278393	2.11355	0.157718	0.342234	1.57794	0.238349	0.276868	1.4598	0.256248	0.0435136	0.491881	1	-0.0218525	0.207442	0.991587	213000000	207000000	238000000	262000000	310000000	240000000	284000000	229000000	226000000	293000000	263000000	253000000	217000000	226000000	195000000
A0A1L8H076;Q6DJH7;A0A1L8GT45	Q6DJH7	sord	Sord-prov protein														-0.142333	0.0944914	1	-0.133626	0.00667477	1	0.00920995	0.317238	1	-0.0126063	0.275447	1	0.0351938	0.417842	1	0.0133775	0.4949	0.920844	906000000	862000000	877000000	997000000	701000000	928000000	678000000	822000000	850000000	805000000	827000000	758000000	984000000	850000000	761000000
A0A1L8H0D0	A0A1L8H0D0	adam10	disintegrin and metalloproteinase domain-containing protein 10-like														-0.589913	0.00373025	1	-0.719119	0.00511793	1	-0.1795	0.114275	1	-0.0568797	0.231541	1	-0.0375862	0.266103	1	0.0850341	0.387085	0.898991	360000000	241000000	510000000	261000000	404000000	312000000	223000000	232000000	271000000	193000000	180000000	239000000	408000000	307000000	382000000
Q7ZXI6;A0A1L8H0J4	Q7ZXI6	galk2	Galk2-prov protein														0.0121129	0.326746	1	-0.143569	0.0961651	1	0.0541693	0.584946	1	-0.115917	0.0847029	1	0.0512765	0.396625	1	-0.118809	0.154259	1	78800000	112000000	72400000	94900000	79200000	85500000	91200000	95500000	67500000	85000000	98500000	72400000	83200000	84500000	81600000
A0A1L8H0P1;A0A1L8H0N6;P10999-2;P10999;A0A1L8GSQ9;Q32NH4;A0A1L8GSR6	P10999-2	lmnb3	Lamin-L(III) (Lamin-B3)														0.295263	0.94335	0.410511	0.383517	0.608105	0.810172	-0.0694771	0.165241	1	0.579411	0.940072	0.349681	-0.121296	0.111455	1	0.527592	0.868883	0.357271	44300000	46500000	36300000	45000000	48000000	38500000	51700000	47600000	72200000	46200000	24600000	48700000	48900000	40100000	49100000
A0A1L8H0S7	A0A1L8H0S7	unc45a	TPR_REGION domain-containing protein														-0.113813	0.0472975	1	-0.0717799	0.197167	1	-0.0943559	0.0419572	1	-0.0140597	0.272425	1	-0.132079	0.0914866	1	-0.0517832	0.223514	0.996484	135000000	157000000	115000000	141000000	144000000	131000000	126000000	137000000	147000000	136000000	113000000	152000000	156000000	141000000	146000000
A0A1L8H0T7	A0A1L8H0T7	vps33b	vacuolar protein sorting 33 homolog B L homeolog														-0.104413	0.063328	1	0.377822	0.583299	0.84311	-0.053606	0.22902	1	0.601398	0.762385	0.508588	-0.123383	0.043986	1	0.531622	0.735364	0.473118	80800000	75300000	84800000	74300000	113000000	71100000	83500000	75400000	85200000	60200000	75200000	82700000	80800000	93400000	88300000
Q7SYS7;A0A1L8H1A8	Q7SYS7	fah	Fumarylacetoacetase (EC 3.7.1.2) (Fumarylacetoacetate hydrolase)														-0.020647	0.20088	1	-0.421724	0.00997965	1	-0.442737	0.000330078	0.999531	-0.405554	0.000591441	1	-0.26902	0.046567	1	-0.231837	0.0613944	1	63800000	95700000	82200000	71700000	67500000	72300000	93300000	91400000	98600000	66600000	60700000	83600000	98500000	89600000	99500000
A0A1L8H1G4;A0A1L8H1J0	A0A1L8H1G4	gmcl1	BTB domain-containing protein														0.0699565	0.351536	1	-0.498354	0.0642025	1	0.151974	0.414627	1	0.310654	0.745972	0.615884	-0.319087	0.142532	1	-0.160407	0.170275	1	18900000	33200000	22600000	36500000	25500000	40600000	33700000	25000000	37900000	19900000	12700000	27800000	25000000	20100000	55000000
A0A1L8H1I9	A0A1L8H1I9	nup133	nuclear pore complex protein Nup133-like														-0.104334	0.214023	1	-0.121504	0.10867	1	-0.188894	0.184472	1	0.0519466	0.350427	0.950877	-0.386414	0.0631794	1	-0.145573	0.0994971	1	312000000	322000000	369000000	316000000	605000000	292000000	499000000	321000000	417000000	347000000	346000000	325000000	445000000	304000000	614000000
A0A1L8H1T5;Q32N70	Q32N70	ykt6	Synaptobrevin homolog YKT6-B (EC 2.3.1.-)														-0.27352	0.00269277	1	0.0865892	0.625056	0.939702	-0.00382741	0.289432	1	-0.0020682	0.296385	0.997746	0.114388	0.62427	1	0.116147	0.56588	0.754801	5150000000	3790000000	5100000000	4190000000	3800000000	4890000000	3580000000	3270000000	3790000000	4260000000	4790000000	4590000000	4300000000	4290000000	4250000000
A0A1L8H210;Q05AW8;A0A1L8HSJ0	A0A1L8H210		Vacuolar proton pump subunit B (V-ATPase subunit B) (Vacuolar proton pump subunit B)														0.391023	2.23597	0.0585345	-0.0456562	0.147144	1	-0.107494	0.111095	1	-0.502813	0.00281142	1	-0.0543976	0.204258	1	-0.449717	0.00888493	1	1050000000	934000000	756000000	924000000	953000000	757000000	1310000000	1200000000	1190000000	1230000000	1120000000	1250000000	861000000	936000000	1030000000
A0A1L8H2K5	A0A1L8H2K5																-0.43073	0.0343711	1	-0.125343	0.14386	1	-0.288284	0.0838576	1	0.119796	0.544449	0.865938	-1.14663	0.0394157	0.996658	-0.738549	0.0782432	1	104000000	31000000	140000000	167000000	150000000	108000000	147000000	130000000	104000000	90900000	145000000	123000000	156000000	221000000	142000000
A0A1L8H2K7;Q7T0M6;A0A1L8G8S5;A0A310TLS9;Q69DB9	Q7T0M6	asf1ab	Histone chaperone asf1a-B (Anti-silencing function protein 1 homolog A-B)														-0.274271	0.0812802	1	-1.88268	0.0743212	1	-0.100793	0.052087	1	-0.0336825	0.260821	1	-0.0893472	0.0988934	1	-0.0222365	0.274827	0.972518	453000000	467000000	395000000	447000000	413000000	442000000	298000000	532000000	359000000	420000000	323000000	12800000	431000000	499000000	468000000
A0A1L8H2S5;Q6GQH0;P79922	P79922	dnmt1	DNA (cytosine-5)-methyltransferase (EC 2.1.1.37)														0.16467	0.961557	0.551113	0.115693	0.953885	0.800205	0.0554867	0.409039	1	0.0997295	0.552347	0.88391	0.0401637	0.426005	1	0.0844065	0.884641	0.694653	532000000	468000000	507000000	476000000	624000000	439000000	573000000	518000000	551000000	563000000	475000000	504000000	511000000	423000000	538000000
A0A1L8H2V9	A0A1L8H2V9	dnajb1	J domain-containing protein					0.00811386	0.0573822	0.958686				0.482832	0.877947	0.175249	1.09961	0.859972	0.310739	1.08729	2.63029	0.0118706	0.514489	1.55241	0.145381	1.07918	2.6341	0.0078	0.0397708	0.343811	1	0.604458	1.19743	0.194763	33900000	35800000	20600000	40300000	42200000	39500000	59300000	172000000	22300000	40800000	42900000	39000000	27600000	36300000	23000000
A0A1L8H310;A0A1L8H347	A0A1L8H310		RFX-type winged-helix domain-containing protein														0.360717	2.38886	0.0590305	0.00555674	0.306937	1	-0.0113195	0.275785	1	-0.101776	0.131833	1	-0.817179	0.0932395	1	-0.907636	0.081383	1	122000000	97100000	19300000	126000000	103000000	94500000	134000000	140000000	141000000	101000000	173000000	87900000	119000000	105000000	101000000
A0A1L8H318;Q4FZP2	Q4FZP2	mri1	Methylthioribose-1-phosphate isomerase (M1Pi) (MTR-1-P isomerase) (EC 5.3.1.23) (S-methyl-5-thioribose-1-phosphate isomerase) (Translation initiation factor eIF-2B subunit alpha/beta/delta-like protein)														0.11795	2.52608	0.407034	-0.0612233	0.172851	1	-0.17202	0.00966027	1	-0.250657	0.00789331	1	-0.188739	0.0381957	1	-0.267377	0.0221075	1	1350000000	1050000000	1090000000	1170000000	1250000000	1090000000	1390000000	1450000000	1440000000	1370000000	1500000000	1150000000	1300000000	1310000000	1340000000
A0A1L8H339	A0A1L8H339	tubb4a	Tubulin beta chain														-0.11085	0.0398702	1	-0.0316537	0.182181	1	-0.14564	0.0465438	1	-0.222763	0.0163762	1	-0.0531139	0.122812	1	-0.130237	0.0268084	1	1720000000	1940000000	1700000000	1820000000	1480000000	1730000000	1860000000	1660000000	1640000000	1860000000	1790000000	2100000000	1780000000	1940000000	1840000000
A0A1L8H3C0;Q7ZXB1;Q91876	Q91876	mcm7	DNA replication licensing factor mcm7-A (EC 3.6.4.12) (CDC47 homolog A) (CDC47p) (Minichromosome maintenance protein 7-A) (xMCM7-A) (p90)					0.42203	3.19235	0.00722667				0.65604	3.36329	0.01355	0.301495	2.1658	0.113566	0.489297	4.89223	0.0109875	0.169804	1.45197	0.569192	0.0672671	1.04925	0.836233	-0.0642058	0.11796	1	-0.166743	0.0107885	1	1870000000	1780000000	1630000000	2020000000	2180000000	2000000000	2370000000	2140000000	2280000000	2830000000	2700000000	2770000000	1810000000	1730000000	1980000000
A0A1L8H3R4	A0A1L8H3R4	pld2	Phospholipase (EC 3.1.4.4)														-0.0546144	0.237057	1	0.20234	0.961185	0.6343	-0.652292	0.0778144	1	-0.709055	0.0679008	1	0.258563	1.25366	0.497444	0.201799	1.22293	0.369026	68500000	77900000	75500000	43900000	18800000	73600000	43800000	64200000	74700000	72100000	85100000	65700000	53200000	69700000	63500000
A0A1L8H4C7;Q0VGW6	Q0VGW6	slc12a9	Solute carrier family 12 member 9 (Cation-chloride cotransporter-interacting protein 1)														-0.0219097	0.259223	1	-0.26678	0.0328143	1	0.34129	1.50186	0.264251	0.288547	1.71321	0.18663	0.183823	0.549584	1	0.131079	0.480701	0.818946	449000000	305000000	589000000	467000000	543000000	441000000	381000000	319000000	433000000	374000000	269000000	350000000	435000000	349000000	362000000
A0A1L8H4P9	A0A1L8H4P9	aldh3b1	Aldehyde dehydrogenase														0.081473	0.519539	0.940052	-0.080897	0.173157	1	-0.0727399	0.199188	1	-0.12434	0.15432	1	0.0286001	0.354747	1	-0.0230001	0.265431	0.975078	899000000	1210000000	1200000000	1030000000	833000000	1230000000	1010000000	1160000000	1240000000	967000000	1010000000	1180000000	918000000	1100000000	1210000000
A0A1L8H503;Q6IR61;A0A1L8HCV8;Q6INI7	Q6INI7	nit2b	Omega-amidase NIT2-B (EC 3.5.1.3) (Nitrilase homolog 2)														0.0246067	0.457771	1	-0.296448	0.116766	1	-0.0626195	0.128971	1	-0.0624695	0.202178	1	0.0213896	0.465054	1	0.0215397	0.346058	0.940093	55500000	54400000	53500000	56300000	47200000	51000000	56300000	55500000	52000000	53900000	56400000	27400000	56900000	50900000	53400000
A0A1L8H513	A0A1L8H513	cxadr	CXADR, Ig-like cell adhesion molecule														-0.193918	0.173984	1	0	-4.34e-08	1	0.304825	0.630642	0.942889	0.784878	0.699811	0.568623	-0.551025	0.0454242	0.999299	-0.0709718	0.273837	0.974705	15000000	14600000	30600000	26800000	26000000	57200000	35500000	14100000	28200000	7971471	21600000	42400000	28600000	24800000	29800000
A0A1L8H524;Q5XG45	Q5XG45	gbe1	LOC495215 protein														0.956864	0.761355	0.40754	0.485915	0.799894	0.577104	0.154447	0.356432	1	-0.618338	0.108103	1	0.546491	0.480201	1	-0.226294	0.231756	1	95500000	96900000	15700000	87100000	33200000	22200000	82500000	111000000	37100000	88800000	82600000	86900000	103000000	23700000	19100000
Q498G8;A0A1L8H527;Q6GNJ3;Q6DDF1	Q6DDF1	gabpa	Gabpa-prov protein														-0.299417	0.0435593	1	-0.291089	0.0228819	1	-0.0606607	0.177631	1	0.0158037	0.335641	0.969141	-0.0169703	0.243992	1	0.059494	0.491342	0.867411	55200000	54000000	55200000	46700000	54900000	58700000	36300000	54200000	46500000	43800000	39200000	46300000	54400000	62200000	50300000
A0A1L8H563;P13926	P13926	sod1	Superoxide dismutase [Cu-Zn] A (XSODA) (EC 1.15.1.1)														-0.108743	0.197959	1	0.420424	1.40707	0.221962	0.0124397	0.322145	1	0.37865	1.29956	0.233193	0.200193	0.757495	0.879265	0.566403	1.83939	0.0674574	1130000000	1400000000	1100000000	1190000000	901000000	1110000000	896000000	1360000000	755000000	1260000000	1090000000	941000000	1280000000	1020000000	881000000
A0A1L8H575;Q5FWL5;A0A1L8G885;A0A1L8G271	A0A1L8H575	scaf4	SR-related CTD associated factor 4														-0.088967	0.227389	1	0.0223904	0.352295	1	0.0351562	0.34943	1	-0.0176799	0.262235	1	0.121407	0.47797	1	0.0685705	0.461129	0.871953	1090000000	1210000000	1010000000	1040000000	1040000000	1030000000	1340000000	858000000	748000000	1120000000	1090000000	996000000	1430000000	833000000	871000000
A0A1L8H5K7;A0A1L8HBW3	A0A1L8H5K7	kpna1	Importin subunit alpha														1.65446	0.670941	0.503704	0.117096	0.957948	0.796135	1.73469	0.693608	0.681184	-0.0681006	0.0920658	1	1.8679	0.72909	0.64485	0.0651067	0.742151	0.773153	713000000	689000000	739000000	641000000	687000000	625000000	762000000	520000000	588000000	724000000	699000000	799000000	14800000	762000000	664000000
A0A1L8H5R4;Q6NRX8	Q6NRX8	ttf2	MGC81081 protein														0.169043	0.543444	0.84683	-0.0510801	0.183631	1	0.0739174	0.402006	1	0.239871	1.01468	0.473881	0.027977	0.340935	1	0.19393	1.14979	0.416163	408000000	384000000	476000000	407000000	529000000	381000000	446000000	389000000	575000000	307000000	372000000	391000000	358000000	351000000	560000000
Q7ZSX5;A0A1L8H5S3;Q6PAG0;A0A1L8FCN1;Q801M8;Q7ZXD3;A0A1L8FKY0;A0A1L8FFK1;B7ZRX7;A0A1L8FPE5;A0A1L8FHP5;Q92126;Q4FZM1;A3KMU1	Q7ZSX5	atp1a1	Sodium/potassium-transporting ATPase subunit alpha														-0.226057	0.0432493	1	-0.22373	0.0947778	1	0.202883	0.937343	0.7329	0.322166	0.919325	0.470707	0.105333	0.423898	1	0.224617	0.544948	0.721892	2970000000	1940000000	3850000000	2830000000	3320000000	2890000000	2170000000	2090000000	2460000000	2220000000	1880000000	2090000000	2950000000	2210000000	2730000000
A0A1L8H5W1;Q7ZY78	Q7ZY78	wdr4	tRNA (guanine-N(7)-)-methyltransferase non-catalytic subunit wdr4 (WD repeat-containing protein 4)														0.166571	0.895622	0.577301	0.0576159	0.500112	1	0.0564804	0.470554	1	-0.0393162	0.212196	1	0.109633	1.0357	0.908989	0.0138365	0.36886	0.936952	234000000	262000000	253000000	245000000	274000000	208000000	255000000	228000000	301000000	290000000	229000000	257000000	228000000	220000000	247000000
A0A1L8H5X9;A0A1L8F381;A0A1L8F7P9	A0A1L8H5X9		Non-specific serine/threonine protein kinase (EC 2.7.11.1)														-0.353367	0.0374835	1	0.0923169	0.343817	1	-0.1785	0.0678727	1	0.34683	0.48889	0.85258	-0.0480671	0.197617	1	0.477264	0.573303	0.63916	65800000	55100000	54000000	48400000	49900000	61900000	50900000	36500000	55900000	40700000	35400000	61100000	53200000	66400000	61400000
Q7ZX28;A0A1L8H5Z9	Q7ZX28	prpf8	Prp-8-prov protein														-0.068236	0.12492	1	0.100616	0.958542	0.843789	0.139533	1.0049	0.862183	0.267266	1.67165	0.218294	0.0978877	0.85923	0.987248	0.22562	1.64547	0.266104	1850000000	1740000000	1620000000	1750000000	1960000000	1660000000	1530000000	1700000000	1430000000	1530000000	1680000000	1570000000	1720000000	1650000000	1510000000
A0A1L8H632;A0A1L8HDS2;Q90ZL4	Q90ZL4	pafah1b1	Lissencephaly-1 homolog														-0.0223535	0.275348	1	0.24181	0.733956	0.749404	0.114663	0.494225	1	0.30392	0.828384	0.553031	-0.00595347	0.293676	1	0.183304	0.557313	0.72549	126000000	159000000	110000000	160000000	134000000	132000000	149000000	141000000	101000000	133000000	140000000	134000000	173000000	123000000	105000000
Q7T0M1;A0A1L8H6B1;Q6NTL3;A0A1L8GQH4	Q6NTL3	stk38l	Non-specific serine/threonine protein kinase (EC 2.7.11.1)														-0.797164	0.0399175	1	-1.11818	0.0488027	1	0.00435193	0.309682	1	0.118753	0.767309	0.766651	-0.632956	0.0570026	1	-0.518555	0.073875	1	37200000	17900000	50900000	44200000	54800000	52700000	17700000	25600000	53200000	16100000	10300000	58800000	41600000	54700000	55500000
A0A1L8H6E2;Q6GQE7	Q6GQE7	atg3	Ubiquitin-like-conjugating enzyme ATG3 (EC 2.3.2.-) (Autophagy-related protein 3) (APG3-like)														0.00636673	0.320197	1	-0.0720431	0.142259	1	-0.0935268	0.0860393	1	-0.046257	0.185258	1	-0.1601	0.0553623	1	-0.11283	0.107578	1	1880000000	1970000000	1600000000	1990000000	1960000000	1750000000	1810000000	2130000000	2180000000	1760000000	1810000000	2030000000	1840000000	2070000000	2170000000
A0A1L8H6G5;A0A1L8HFA1	A0A1L8H6G5	usp9x	USP domain-containing protein														0.268072	0.470873	0.902533	0.257096	1.29596	0.404817	0.576669	0.715555	0.731731	0.366073	2.5512	0.0519115	0.597912	0.721461	0.737533	0.387316	1.53237	0.171192	45700000	63300000	50400000	54600000	48900000	52200000	40300000	47100000	38700000	48400000	54800000	42000000	54700000	15400000	50000000
A0A1L8H6V1;Q6NTV8;A0A1L8H6W2	Q6NTV8	med20	Mediator of RNA polymerase II transcription subunit 20 (Mediator complex subunit 20) (TRF-proximal protein homolog)														0	-4.34e-08	1	-1.38819	0.0215769	1	0	-4.34e-08	1	-2.50452	0.00327927	1	1.41973	0.887646	0.445351	-1.09318	0.0263578	1	52100000	103000000	28500000	8892079	26400000	34600000	17500000	32800000	25700000	26800000	29700000	104000000	55100000	24400000	5944383
A0A1L8H700;A0A1L8GNL6	A0A1L8H700	atp2b4	Calcium-transporting ATPase (EC 7.2.2.10)														-0.187757	0.0576172	1	-0.272134	0.0869234	1	0.17418	0.779139	0.898185	0.10235	0.436395	0.92982	0.0384032	0.339556	1	-0.0334269	0.275227	0.970592	180000000	112000000	237000000	208000000	188000000	162000000	133000000	142000000	158000000	155000000	135000000	140000000	165000000	142000000	189000000
A0A1L8H748	A0A1L8H748	sars	AA_TRNA_LIGASE_II domain-containing protein														-0.17699	0.00272898	1	0.0026563	0.310754	1	-0.0197862	0.223701	1	-0.0431398	0.177608	1	-0.0964699	0.0151303	1	-0.119823	0.0358463	1	2180000000	2200000000	2130000000	2190000000	2510000000	2190000000	2070000000	2090000000	2000000000	2300000000	2240000000	2560000000	2240000000	2440000000	2300000000
Q6INQ1;A0A1L8H755	Q6INQ1	bysl	MGC81422 protein														-0.181937	0.0240487	1	-0.132227	0.129597	1	0.117854	0.585163	1	0.365527	1.13814	0.302002	0.0674871	0.72726	1	0.31516	1.41663	0.238159	199000000	224000000	194000000	192000000	268000000	187000000	155000000	190000000	175000000	168000000	165000000	123000000	199000000	199000000	190000000
A0A1L8H7C4	A0A1L8H7C4	ipo9	Importin N-terminal domain-containing protein														0.19931	1.65728	0.285619	0.0489972	0.434826	1	0.128894	1.00514	0.873132	0.00644048	0.316473	0.985614	0.18001	0.989678	0.75492	0.0575574	0.43152	0.889769	5640000000	4610000000	5770000000	5170000000	4770000000	5480000000	5640000000	5280000000	5240000000	5020000000	5640000000	5210000000	4950000000	4320000000	4820000000
A0A1L8H7D9;Q66KF6	Q66KF6	gpn2	GPN-loop GTPase 2 (ATP-binding domain 1 family member B)					-0.458216	0.588066	0.279521				0.192687	0.0837924	0.861321	-0.344708	0.152612	1	1.43132	2.11114	0.0180693	0.236584	0.514916	1	1.88953	2.96483	0.00391818	-0.414319	0.171432	1	1.23863	1.02421	0.217773	14900000	76600000	67800000	65900000	54100000	84200000	62000000	60200000	24000000	59900000	59700000	32400000	73900000	74800000	33200000
Q6NRC2;A0A1L8H7L4	Q6NRC2	psmb2	Proteasome subunit beta (EC 3.4.25.1)														-0.255437	0.0361517	1	-0.157096	0.1005	1	0.0612202	0.394174	1	0.267917	0.820099	0.593854	-0.17508	0.0343996	1	0.0316168	0.450706	0.901548	295000000	299000000	284000000	425000000	259000000	373000000	314000000	281000000	240000000	208000000	280000000	292000000	294000000	371000000	331000000
A0A1L8H7M9;Q5XHA8;A0A1L8H7J5;Q5XHA8-2	Q5XHA8	ctps1	CTP synthase 1-A (EC 6.3.4.2) (CTP synthetase 1-A) (UTP--ammonia ligase 1-A)														-0.0768967	0.110997	1	-0.0376364	0.212134	1	-0.127376	0.0883775	1	-0.122549	0.122994	1	-0.130086	0.0548274	1	-0.125259	0.10233	1	503000000	422000000	454000000	511000000	480000000	395000000	431000000	503000000	496000000	480000000	475000000	506000000	464000000	513000000	530000000
Q5U561;A0A1L8H7P6;A0A1L8HFD1	Q5U561	sf3a3	LOC495359 protein														0.301333	0.427045	0.947251	-0.662812	0.0564071	1	-0.245829	0.226558	1	-1.02449	0.04872	1	-0.525305	0.12445	1	-1.30396	0.000357794	1	31100000	35400000	39400000	24900000	108000000	28700000	88500000	30000000	91000000	28900000	80100000	71000000	19200000	76900000	87300000
A0A1L8H7W0;Q640K1	Q640K1	ncdn	Neurochondrin														-0.159473	0.0761591	1	-0.228514	0.0584233	1	-0.0289396	0.257923	1	-0.20507	0.10757	1	0.054877	0.462297	1	-0.121253	0.132306	1	176000000	146000000	145000000	177000000	114000000	154000000	146000000	141000000	115000000	145000000	129000000	158000000	162000000	154000000	132000000
A0A1L8H7Y9	A0A1L8H7Y9	cltc	Clathrin heavy chain														-0.170083	0.123654	1	-0.0848433	0.156007	1	-0.37402	0.04442	1	-0.415007	0.023458	1	-0.164396	0.113875	1	-0.205383	0.0564544	1	107000000	77400000	104000000	82800000	64600000	104000000	73900000	111000000	103000000	85200000	121000000	107000000	90400000	126000000	106000000
Q6GNN5;Q9W6Y9;A0A1L8H7Z6	Q6GNN5	rps6kb1	Ribosomal protein S6 kinase (EC 2.7.11.1)														-0.034188	0.289284	1	-0.530575	0.0364625	1	0.967812	0.962393	0.37485	0.32314	0.667883	0.686221	0.072998	0.340788	1	-0.571673	0.027404	1	49500000	44000000	28700000	62200000	116000000	55900000	66100000	13300000	56800000	30800000	38900000	56900000	43300000	17800000	69700000
Q7ZYG7;A0A1L8HFX8;A0A1L8H815;A0A1L8HFX3	Q7ZYG7	ap2b1	AP complex subunit beta														-0.192504	0.0260725	1	0.0149066	0.3526	1	-0.20534	0.0238427	1	0.0726903	0.583684	0.888044	-0.160074	0.0319629	1	0.117957	0.865554	0.631966	586000000	601000000	606000000	608000000	589000000	543000000	618000000	578000000	558000000	530000000	559000000	581000000	642000000	617000000	751000000
A0A1L8HG63;A0A1L8H841;Q8AVH1	Q8AVH1	rbbp7	Histone-binding protein RBBP7 (Retinoblastoma-binding protein 7) (RBBP-7)														0.522371	1.88431	0.059535	0.40987	1.58107	0.161777	0.217474	0.776975	0.859775	0.23208	1.01737	0.484185	0.144471	0.530602	1	0.159077	0.612742	0.697687	225000000	227000000	150000000	246000000	180000000	202000000	248000000	269000000	252000000	244000000	270000000	196000000	147000000	188000000	206000000
A0A1L8HG37;A0A1L8H859;Q6GM16	Q6GM16	nxn	Nucleoredoxin (EC 1.8.1.8)														0.22208	0.487953	0.896821	-0.801107	0.0362074	1	-0.199107	0.195611	1	-0.479396	0.0735702	1	-0.311811	0.128341	1	-0.5921	0.0235554	1	21000000	16300000	24300000	16800000	17800000	35400000	26500000	39400000	24200000	14900000	11900000	30300000	39200000	15100000	26900000
Q707M9;Q6DDV7;A0A1L8H8E3	Q6DDV7	nup88	Nup88B protein														0.169753	0.454053	0.937345	0.0508245	0.33193	1	0.00754992	0.305372	1	0.469094	0.585998	0.732771	0.0884838	0.374032	1	0.550028	0.73245	0.473926	123000000	107000000	165000000	103000000	216000000	82300000	148000000	111000000	158000000	98100000	69600000	113000000	97700000	89600000	207000000
A0A1L8H8I8;A0A1L8HGH3;Q7ZXC9	Q7ZXC9	prps2	Ribose-phosphate pyrophosphokinase 2 (EC 2.7.6.1) (Phosphoribosyl pyrophosphate synthase II) (PRS-II)														-0.178116	0.0266559	1	-0.141608	0.0449192	1	-0.148387	0.0422156	1	-0.104864	0.0545428	1	-0.148329	0.0611298	1	-0.104807	0.0845894	1	509000000	606000000	517000000	512000000	544000000	572000000	513000000	561000000	520000000	517000000	493000000	580000000	558000000	670000000	579000000
A0A1L8H8K3	A0A1L8H8K3	zzef1	zinc finger, ZZ-type with EF-hand domain 1 S homeolog														0.53417	1.60228	0.0940783	1.11528	0.736119	0.575337	0.142354	0.543328	1	0.246302	0.381355	0.939915	-0.576878	0.0926062	1	-0.47293	0.192485	1	135000000	84700000	34600000	142000000	92200000	135000000	153000000	192000000	135000000	163000000	310000000	213000000	120000000	119000000	92300000
A0A1L8H8R8	A0A1L8H8R8	ranbp2															-0.150726	0.180604	1	-0.124977	0.0491865	1	-0.14901	0.19696	1	0.230263	0.591259	0.778671	-0.148814	0.156444	1	0.230459	1.27279	0.328403	452000000	462000000	555000000	393000000	755000000	391000000	503000000	363000000	632000000	363000000	369000000	414000000	467000000	445000000	762000000
A0A1L8HGY3;A0A1L8H8S7;A0A1L8GR40;Q6GQD1;Q6DCT6;A0A1L8GWC9	Q6GQD1	cyfip2	Cytoplasmic FMR1-interacting protein 2														-0.279233	0.00347768	1	-0.0204728	0.152948	1	-0.08391	0.0900408	1	0.05292	0.696328	0.89715	-0.0962137	0.0793167	1	0.0406164	0.563181	0.876683	507000000	565000000	572000000	543000000	589000000	525000000	489000000	473000000	484000000	509000000	533000000	532000000	641000000	570000000	548000000
A0A1L8H8V8	A0A1L8H8V8	eif5b	Tr-type G domain-containing protein														-0.112094	0.076301	1	-0.00434049	0.29147	1	0.0110868	0.318679	1	0.0615635	0.390246	0.93819	-0.164183	0.0255629	1	-0.113707	0.124377	1	268000000	310000000	263000000	281000000	419000000	267000000	257000000	321000000	295000000	281000000	325000000	300000000	309000000	327000000	304000000
Q6PF23;A0A1L8H8V9;O73787	O73787	tubgcp3	Gamma-tubulin complex component 3 homolog (Gamma-ring complex protein 109) (Xgrip109) (x109p)														-0.21212	0.0995758	1	-0.0844364	0.192579	1	-0.17649	0.115796	1	0.120483	0.511424	0.885751	-0.0666663	0.214908	1	0.230307	0.739215	0.574303	641000000	722000000	771000000	660000000	711000000	605000000	719000000	642000000	571000000	603000000	570000000	540000000	959000000	579000000	738000000
A0A1L8H960	A0A1L8H960	uchl3	Ubiquitin carboxyl-terminal hydrolase (EC 3.4.19.12)														-0.311551	0.150484	1	0.625055	0.937117	0.400692	-0.896126	0.0526228	1	-0.491931	0.135088	1	-0.203574	0.131997	1	0.200621	0.464379	0.810845	24200000	35500000	37900000	9209462	22100000	37800000	41500000	15200000	41200000	40900000	36600000	52500000	29100000	35500000	48100000
B5DE43;A2RV71;A0A1L8H982;A0A1L8HHF2	B5DE43	lmo7	LIM domain 7 protein L homeolog														0.151694	0.3674	1	0.891336	1.16984	0.205389	0.850873	1.20741	0.213947	0.90203	1.18122	0.157048	0.85611	1.21962	0.222547	0.907267	1.19187	0.166886	649000000	707000000	679000000	634000000	731000000	665000000	290000000	238000000	1040000000	699000000	616000000	701000000	289000000	682000000	267000000
A0A1L8H9D9;A0A1L8G4H3;Q6NU54;A0A1L8GAL4;Q7ZYC9;A0A1L8F6L0;Q63ZK9;A0A1L8H4A3	A0A1L8H9D9	tsc22d1	TSC22 domain family protein 1-like														-0.154681	0.142119	1	0.150522	0.74891	0.822114	-0.090627	0.164224	1	0.0700111	0.584706	0.894279	-0.0501684	0.225686	1	0.11047	0.640875	0.731776	10600000000	9950000000	8460000000	9660000000	8930000000	9510000000	11100000000	8770000000	7360000000	10400000000	10900000000	8510000000	12500000000	9400000000	8420000000
A0A1L8H9J8;Q66KU0;A0A310U6E4	Q66KU0	esd	S-formylglutathione hydrolase (EC 3.1.2.12)														1.17639	0.747342	0.41024	0.95234	0.684745	0.638745	1.47377	1.2885	0.119712	0.954453	0.791565	0.443789	0.852692	0.617296	0.860722	0.33338	0.400463	0.873926	98800000	16000000	92200000	79000000	73000000	92100000	125000000	19000000	120000000	125000000	123000000	34300000	75900000	19300000	16900000
Q6NTJ0;A0A1L8H9L8;A0A1L8H9L3;Q6DKL8;Q68ET0;Q569Q7;Q498H8;A2BD71	A2BD71	myl4	LOC100037107 protein														0.511836	1.26183	0.177031	-0.135123	0.171219	1	-0.186708	0.0697801	1	-0.465073	0.0216651	1	-0.165848	0.0504516	1	-0.444213	0.0170896	1	22100000	24100000	25800000	20200000	27100000	24000000	48200000	41300000	28200000	39700000	24600000	26700000	30400000	24400000	26100000
A0A1L8H9M8;Q6GN41;A0A1L8HHW5;A1L2H7	Q6GN41	pan2	MGC83046 protein														-0.0897706	0.166734	1	-0.11226	0.165614	1	0.00610669	0.30718	1	0.16941	0.499135	0.876495	-0.0892569	0.185052	1	0.0740465	0.426621	0.882485	142000000	140000000	187000000	136000000	245000000	136000000	167000000	142000000	157000000	122000000	125000000	165000000	147000000	148000000	206000000
A0A1L8H9N1;P23437;Q9PSU0	P23437	cdk2	Cyclin-dependent kinase 2 (EC 2.7.11.22) (CDC2 homolog Eg1 protein kinase) (Cell division protein kinase 2)														-0.483702	0.00201538	1	-0.280273	0.0529915	1	0.00190735	0.304714	1	0.14087	0.559636	0.843855	0.0970008	0.564792	1	0.235963	0.819936	0.517931	474000000	588000000	608000000	495000000	450000000	625000000	389000000	370000000	352000000	339000000	387000000	441000000	466000000	583000000	510000000
A0A1L8H9N8;Q6NU64;A0A1L8HHX1	Q6NU64	rab5b	MGC81204 protein														-0.111244	0.137138	1	0.0317764	0.357728	1	0.0285072	0.359665	1	0.114094	0.924234	0.721377	0.0892398	0.511649	1	0.174826	1.41678	0.367451	39000000000	37700000000	41000000000	38700000000	39200000000	35000000000	35900000000	32100000000	34400000000	35700000000	44100000000	28400000000	45400000000	35400000000	31100000000
A0A1L8H9R2	A0A1L8H9R2	timeless	protein timeless homolog														0.134047	0.582589	0.844073	-0.0263322	0.258702	1	0.11941	0.865654	0.95327	0.179041	0.861277	0.639239	0.0659803	0.624742	1	0.125611	0.693038	0.68418	207000000	195000000	198000000	219000000	209000000	195000000	251000000	220000000	166000000	197000000	199000000	148000000	190000000	211000000	174000000
A0A1L8H9V0;Q5PQ01	Q5PQ01	pip4k2c	Phosphatidylinositol 5-phosphate 4-kinase type-2 gamma (EC 2.7.1.149) (Phosphatidylinositol 5-phosphate 4-kinase type II gamma) (PI(5)P 4-kinase type II gamma) (PIP4KII-gamma)														0.16546	0.69719	0.699067	0.180243	1.54551	0.445088	0.00190989	0.305836	1	-0.0313962	0.190129	1	0.113632	0.68861	1	0.0803261	0.830816	0.721686	1010000000	929000000	931000000	819000000	905000000	938000000	1180000000	949000000	869000000	1080000000	1030000000	971000000	938000000	979000000	754000000
A0A1L8H9X3;Q6PF21	Q6PF21	mars1	Methionine--tRNA ligase, cytoplasmic (EC 6.1.1.10) (Methionyl-tRNA synthetase) (MetRS)														0.0684039	0.647489	0.906202	0.707898	0.874935	0.431096	0.0555903	0.569081	1	0.546237	0.810884	0.469388	-0.0811462	0.0558987	1	0.409501	0.668726	0.567114	62200000	61400000	67300000	74100000	72800000	63400000	69500000	77200000	65400000	70800000	116000000	58400000	71200000	66200000	64600000
A0A1L8HAA3	A0A1L8HAA3		calcium-binding protein 39-like														-0.264756	0.0134865	1	-0.18912	0.115601	1	-0.0708396	0.143715	1	-0.144669	0.136096	1	-0.147663	0.0518968	1	-0.221493	0.0839519	1	204000000	206000000	227000000	241000000	205000000	226000000	190000000	188000000	209000000	201000000	199000000	255000000	239000000	260000000	209000000
Q6DE28;A0A1L8HAI7;Q6GPQ2;Q1PAH4;A0A1L8HIX9	Q1PAH4	hsp110	Heat shock protein 110														-2.06088	0.0193859	1	-0.143651	0.105588	1	-0.238093	0.00564741	0.995775	-0.261973	0.0361407	1	-0.266983	0.00478528	0.992692	-0.290863	0.029633	1	143000000	152000000	145000000	148000000	152000000	149000000	27300000	18800000	147000000	177000000	155000000	155000000	168000000	194000000	169000000
A0A1L8HAX0;Q6DEE7	Q6DEE7	fam76b	Protein FAM76B														-0.0298297	0.246927	1	0.10462	0.571296	0.936753	0.0285231	0.374167	1	0.0665359	0.456884	0.928639	-0.10468	0.116758	1	-0.0666669	0.183834	1	1790000000	1640000000	1660000000	1730000000	1970000000	1880000000	2070000000	1710000000	1610000000	1990000000	1920000000	1820000000	2130000000	1800000000	1570000000
Q66J06;A0A1L8HB11	Q66J06	dcun1d5	DCN1-like protein (Defective in cullin neddylation protein 1-like protein)														0.907311	0.983315	0.235309	0.390419	0.811614	0.59593	0.714804	0.854922	0.513258	0.529062	1.56319	0.107761	0.787278	0.918494	0.462724	0.601536	1.70316	0.0745838	37900000	28700000	30500000	27700000	35800000	28700000	36400000	44900000	26100000	19300000	39200000	28200000	35500000	19600000	9281800
Q6NTT4;A0A1L8HB35	Q6NTT4	kctd14	MGC82296 protein														-0.0775801	0.216547	1	-0.347706	0.0989888	1	-0.474947	0.0337149	1	-0.72318	0.0222285	1	-0.292713	0.0878816	1	-0.540946	0.0464797	1	76800000	64100000	47600000	54800000	44100000	66300000	67100000	89900000	60700000	60100000	59600000	97700000	56900000	89200000	84800000
A0A1L8HBE3;B3DLM1	B3DLM1		LOC100174804 protein (Fragment)														0.13459	0.53051	0.887949	0.0591202	0.48415	1	-0.0395966	0.209553	1	0.0263138	0.401486	0.939184	-0.0240936	0.257844	1	0.0418167	0.39969	0.900442	50800000	55300000	68100000	55500000	60200000	55600000	64700000	50600000	81300000	62000000	51600000	62100000	55000000	53100000	68900000
Q7ZXW6;A0A1L8HBN5	Q7ZXW6	cbs	Cystathionine beta-synthase (EC 4.2.1.22)														0.0396805	0.503065	1	0.0523198	0.427883	1	-0.216233	0.0327271	1	-0.104273	0.1501	1	-0.128753	0.0582978	1	-0.0167936	0.268259	0.974306	744000000	755000000	630000000	733000000	573000000	703000000	757000000	771000000	862000000	704000000	811000000	716000000	768000000	822000000	734000000
A0A1L8HBN8;A0A1L8HJT8	A0A1L8HBN8																-0.137207	0.134216	1	-0.0773939	0.0983643	1	-0.0776838	0.203811	1	-0.143064	0.0739333	1	-0.0380529	0.244955	1	-0.103433	0.060847	1	5900000000	5970000000	6710000000	6370000000	5160000000	6630000000	5840000000	6010000000	5490000000	5850000000	6250000000	6830000000	4870000000	7660000000	6860000000
A0A1L8HBP7;A0A1L8HJP0	A0A1L8HBP7	vps16	Vacuolar protein sorting-associated protein 16 homolog														-0.296783	0.016594	1	-0.179213	0.0630631	1	-0.135064	0.0936083	1	-0.0815214	0.183204	1	-0.0338465	0.165255	1	0.0196966	0.348095	0.938083	181000000	177000000	168000000	164000000	190000000	140000000	137000000	170000000	134000000	156000000	151000000	152000000	193000000	178000000	169000000
A0JMR3;Q6IP41;A0A1L8HBQ3;Q92123	Q92123	atp1a1	Sodium/potassium-transporting ATPase subunit alpha-1 (Na(+)/K(+) ATPase alpha-1 subunit) (EC 7.2.2.13) (Sodium pump subunit alpha-1)														-0.0278498	0.236872	1	-0.232828	0.0156067	1	0.012483	0.334402	1	0.0698592	0.675362	0.879231	0.245237	0.588554	0.991119	0.302613	0.687369	0.575717	61000000	57200000	115000000	61400000	64700000	62200000	60200000	58700000	64200000	55100000	48300000	49400000	64000000	52900000	71000000
A0A1L8HBR9	A0A1L8HBR9	rrm1	Ribonucleoside-diphosphate reductase (EC 1.17.4.1)														-0.239583	0.00744518	1	-0.104828	0.0720574	1	-0.18719	0.0792693	1	-0.0126375	0.279123	1	-0.105209	0.0463987	1	0.0693429	0.593069	0.813776	4280000000	4740000000	4680000000	4590000000	3460000000	5030000000	3850000000	4340000000	4290000000	3980000000	4210000000	3940000000	4950000000	5190000000	4590000000
A0A1L8HCD2;Q05AX3	Q05AX3	psmg1	Proteasome assembly chaperone 1														0.0534903	0.396782	1	-0.13648	0.0777707	1	-0.0793101	0.239282	1	-0.291877	0.115869	1	-0.311177	0.0863831	1	-0.523744	0.0288652	1	55900000	33500000	30800000	30700000	72300000	42200000	60800000	44800000	45200000	55900000	43500000	53100000	52600000	39600000	52800000
A0A1L8HCL3;P15107	P15107	sod1	Superoxide dismutase [Cu-Zn] B (XSODB) (EC 1.15.1.1)														0.129304	0.431066	0.964719	0.30146	0.587233	0.855482	0.347834	1.25459	0.370848	0.557864	0.893598	0.401117	0.247	0.83247	0.756397	0.457031	0.752821	0.473697	1150000000	1320000000	1000000000	1270000000	1230000000	1210000000	1320000000	1340000000	679000000	1130000000	994000000	987000000	1150000000	1030000000	775000000
A0A1L8HCP1	A0A1L8HCP1	scaf4	SR-related CTD associated factor 4														-1.38438	0.0518028	1	-0.14027	0.25935	1	0.0625763	0.610297	1	0.51586	0.547522	0.773826	-0.10994	0.039744	1	0.343344	0.456504	0.801337	63700000	60800000	69400000	67800000	80400000	70600000	96800000	19100000	10300000	69100000	74300000	19200000	72900000	69400000	66800000
A0A1L8HCP8;A0A1L8HCI6;Q5PPZ0;Q3KQ05	A0A1L8HCP8	cbr1	carbonyl reductase [NADPH] 1-like														-0.0713603	0.139071	1	-0.28676	0.00143201	1	-0.243397	0.0462058	1	-0.35065	0.0131734	1	-0.19558	0.0356437	1	-0.302834	0.00313908	1	963000000	1140000000	1010000000	1110000000	831000000	1090000000	1030000000	1210000000	1140000000	1040000000	985000000	1120000000	1190000000	1310000000	1070000000
A0A1L8HCS3	A0A1L8HCS3	gart	Trifunctional purine biosynthetic protein adenosine-3 [Includes: Phosphoribosylamine--glycine ligase (EC 6.3.4.13) (Glycinamide ribonucleotide synthetase) (GARS) (Phosphoribosylglycinamide synthetase);Phosphoribosylformylglycinamidine cyclo-ligase (EC 6.3.3.1) (AIR synthase) (AIRS) (Phosphoribosyl-aminoimidazole synthetase);Phosphoribosylglycinamide formyltransferase (EC 2.1.2.2) (5'-phosphoribos…														-0.213597	0.0104691	1	-0.12917	0.0229755	1	-0.20395	0.0265132	1	-0.0933005	0.0825827	1	-0.114214	0.0487866	1	-0.0035642	0.280398	0.961306	3300000000	3370000000	3180000000	3300000000	2800000000	3180000000	2990000000	3120000000	3090000000	2890000000	3160000000	2980000000	3870000000	3560000000	3250000000
A0A1L8HCY3;A8WH47	A8WH47	cxadr	LOC100127253 protein														-0.621847	0.0167944	1	-0.869633	0.00591787	1	-0.444297	0.0248531	0.999416	-0.510003	0.0175486	1	-0.321147	0.115345	1	-0.386853	0.0935334	1	1170000000	895000000	1980000000	1120000000	1190000000	1200000000	879000000	1010000000	1250000000	987000000	756000000	1020000000	1790000000	1180000000	1910000000
A0A1L8HD92	A0A1L8HD92	wdr81	WD repeat domain 81 L homeolog														0.15876	0.93436	0.572575	0.00998433	0.32354	1	0.012544	0.3416	1	-0.0464427	0.183853	1	-0.0990664	0.149816	1	-0.158053	0.0971811	1	86200000	69900000	63600000	77100000	78100000	80200000	86200000	91900000	82700000	74300000	93800000	78000000	73000000	71800000	89800000
A0A1L8HDJ0	A0A1L8HDJ0	eif2s3	Tr-type G domain-containing protein														-0.233543	0.029107	1	-0.12469	0.0468218	1	-0.247947	0.0344	1	-0.083484	0.158952	1	-0.11386	0.0436804	1	0.0506032	0.510529	0.870918	248000000	247000000	273000000	242000000	196000000	266000000	235000000	207000000	269000000	225000000	223000000	231000000	260000000	297000000	274000000
A0A1L8HDS3;A0A1L8H633;A0A1L8HQ42;A0A1L8I049	A0A1L8HDS3	cluh	Clustered mitochondria protein homolog														0.0907364	0.473578	0.94918	0.0324841	0.373374	1	-0.00551033	0.289978	1	-0.0189266	0.265989	1	0.0184625	0.340885	1	0.00504621	0.311057	0.941899	107000000	107000000	129000000	123000000	98200000	117000000	99200000	121000000	143000000	106000000	116000000	127000000	131000000	96200000	113000000
A0A1L8HE10;Q91806;Q91832;A0A1L8FH28;Q66JB2;Q5U5E1;O13021;A0A1L8H940;Q05147;O93563	Q91806	nras	GTPase NRas (Transforming protein N-Ras)														0.0020167	0.306517	1	-0.0652739	0.171241	1	-0.0889734	0.133394	1	-0.065773	0.175169	1	-0.0553106	0.196275	1	-0.0321102	0.23979	0.989452	203000000	278000000	246000000	237000000	205000000	267000000	220000000	279000000	255000000	230000000	211000000	268000000	256000000	228000000	267000000
A0A1L8HE28;A0A1L8H7K6	A0A1L8HE28	adprhl2	ADP-ribosylhydrolase like 2 L homeolog														-0.0559533	0.142054	1	-0.0275834	0.139623	1	-0.164087	0.0500178	1	-0.139764	0.0471235	1	-0.173021	0.0168513	1	-0.148698	0.00303381	1	246000000	257000000	239000000	279000000	246000000	224000000	270000000	287000000	250000000	274000000	278000000	255000000	254000000	291000000	293000000
A0A1L8HEB9	A0A1L8HEB9		ARID domain-containing protein (Fragment)														0.0216967	0.41689	1	-0.256677	0.00582787	1	0.0677344	0.818638	1	-0.0948626	0.0565428	1	0.155958	1.61917	0.592698	-0.00663948	0.270331	0.96249	120000000	118000000	112000000	111000000	113000000	105000000	113000000	103000000	102000000	92300000	100000000	102000000	103000000	111000000	99700000
A0A1L8HEI6	A0A1L8HEI6	tuba3c	Tubulin alpha chain														-0.168053	0.0129609	1	-0.0757434	0.0821495	1	0.061313	0.671209	1	-0.0260537	0.217002	1	0.00503604	0.330501	1	-0.0823307	0.0882978	1	3610000000	3710000000	3330000000	3930000000	3740000000	3410000000	3100000000	3380000000	2970000000	3460000000	3560000000	3670000000	3690000000	3500000000	3410000000
Q641C7;A0A1L8HEP1;Q6GQ32	Q641C7	rnpep	MGC82089 protein														-0.159697	0.0396733	1	-0.0515372	0.195595	1	-0.177153	0.0191396	1	-0.0786368	0.0973142	1	-0.241687	0.0213517	1	-0.143171	0.066206	1	350000000	368000000	444000000	440000000	375000000	395000000	445000000	421000000	362000000	348000000	423000000	470000000	461000000	474000000	433000000
A0A1L8HEX9;A0A1L8H669;A0A1L8HDV6	A0A1L8HEX9	mov10															0.189853	1.5231	0.325075	0.175797	2.09008	0.370261	0.0279764	0.368042	1	0.0553233	0.455283	0.936633	0.27186	1.18471	0.504999	0.299207	1.36985	0.250594	203000000	259000000	196000000	218000000	176000000	161000000	209000000	209000000	198000000	199000000	195000000	206000000	195000000	166000000	181000000
Q6PA24;A0A1L8HF09;P25229	Q6PA24	capza1	F-actin-capping protein subunit alpha														0.160507	1.14264	0.492401	-0.142553	0.0711863	1	0.0522976	0.389678	1	-0.0830962	0.197359	1	0.155488	0.666296	0.984642	0.0200939	0.335813	0.928748	214000000	307000000	225000000	276000000	175000000	247000000	231000000	262000000	247000000	226000000	229000000	204000000	240000000	220000000	203000000
A0A1L8HF74	A0A1L8HF74	atg3	Autophagy-related protein 3														0.0906537	0.432818	0.97996	0.0688082	0.318663	1	-0.742634	0.0958397	1	0.091465	0.326601	0.969542	-1.19922	0.0350241	0.993564	-0.365117	0.209111	1	41900000	98300000	19800000	83600000	120000000	21000000	115000000	128000000	80800000	123000000	98200000	16600000	81900000	102000000	118000000
A0A1L8HFD9	A0A1L8HFD9	stx12	t-SNARE coiled-coil homology domain-containing protein														-0.661337	0.00659422	1	-0.844573	0.00817516	1	-0.275887	0.0345382	1	-0.209573	0.091877	1	-0.266074	0.0961859	1	-0.19976	0.14319	1	968000000	836000000	1480000000	945000000	1150000000	1080000000	698000000	764000000	989000000	687000000	536000000	852000000	1480000000	1080000000	1310000000
Q5EAW7;A0A1L8HFH4;A0A1L8H7U5	Q5EAW7	oscp1	MGC85074 protein														-0.474384	0.00187929	1	-0.128593	0.0771661	1	-0.217324	0.034598	1	0.172093	0.802861	0.685547	-0.13169	0.108869	1	0.257727	0.961287	0.421037	377000000	460000000	532000000	369000000	477000000	438000000	338000000	336000000	398000000	322000000	359000000	357000000	466000000	486000000	535000000
Q7ZYT5;A0A1L8HFI8;Q91695;O42227;Q7SYZ5;A0A1L8G2V6;Q66J55;A0A1L8G8Y0	O42227	hdac1	Probable histone deacetylase 1-B (HD1-B) (EC 3.5.1.98) (RPD3 homolog)														-0.0276871	0.255772	1	-0.0659072	0.229814	1	-2.01068	0.0293673	0.997953	-1.80933	0.0377402	1	0.24139	1.53397	0.40938	0.442736	1.46893	0.162943	295000000	298000000	301000000	44700000	21500000	254000000	222000000	310000000	219000000	238000000	245000000	157000000	235000000	286000000	237000000
A0A1L8HFR8	A0A1L8HFR8	zbtb8os	Archease domain-containing protein														-0.464464	0.00214732	1	-0.178879	0.0995147	1	-0.327163	0.0166403	1	0.04142	0.382817	0.93878	-0.203447	0.0425836	1	0.165136	0.70795	0.635385	484000000	590000000	539000000	456000000	464000000	562000000	432000000	458000000	452000000	387000000	389000000	500000000	627000000	687000000	545000000
A0A1L8HFS5	A0A1L8HFS5	yars	Tyrosine--tRNA ligase (EC 6.1.1.1) (Tyrosyl-tRNA synthetase)														-0.252394	0.188346	1	-0.409154	0.0127118	1	0.21137	0.50615	1	-0.79396	0.000574025	1	0.147756	0.378334	1	-0.857574	0.0451477	1	64500000	29700000	17500000	35300000	34900000	31000000	21500000	45700000	14900000	46900000	37500000	48400000	18300000	28500000	47200000
A0A1L8HFT1;Q6DJI5	Q6DJI5	pithd1	PITH domain-containing protein 1														0.0218201	0.320093	1	0.344444	1.32994	0.296322	-0.000816981	0.300196	1	0.0880165	0.508588	0.899043	0.0812829	0.399926	1	0.170116	1.00617	0.494508	406000000	412000000	392000000	451000000	361000000	340000000	513000000	393000000	287000000	467000000	515000000	393000000	567000000	340000000	288000000
Q6DCH1;A0A1L8HFU6	Q6DCH1		Ribosomal protein S6 kinase (EC 2.7.11.1)														-0.375257	0.0516117	1	-0.11574	0.16075	1	-0.220297	0.158679	1	0.0627193	0.354918	0.944629	-0.418474	0.0539227	1	-0.135457	0.178269	1	74800000	68000000	124000000	96000000	157000000	63200000	87000000	67900000	117000000	81300000	73800000	110000000	106000000	104000000	137000000
A0A1L8HFW0	A0A1L8HFW0		hippocalcin-like protein 1														-0.447186	0.016701	1	-0.245534	0.0160812	1	-0.38137	0.0207884	0.999666	-0.143657	0.083097	1	-0.35191	0.0160097	0.996533	-0.114197	0.0699528	1	112000000	130000000	130000000	102000000	133000000	130000000	104000000	140000000	106000000	102000000	113000000	124000000	134000000	181000000	161000000
A0A1L8HFY0	A0A1L8HFY0	lypla2	Abhydrolase_2 domain-containing protein														0.133864	0.793895	0.68876	0.144033	1.33839	0.616965	-0.219482	0.0204406	1	-0.351203	0.00206897	1	-0.126892	0.103843	1	-0.258613	0.025095	1	551000000	417000000	512000000	439000000	501000000	441000000	631000000	519000000	617000000	613000000	642000000	690000000	484000000	542000000	583000000
A4QN35;A0A1L8HG57;A0A1L8H8A2;Q6PAD8	A4QN35	rmc1	LOC100137621 protein														-0.342004	0.0397925	1	0.371096	0.564676	0.864048	-0.14996	0.109706	1	0.676236	0.840828	0.434042	-0.00118383	0.298834	1	0.825013	0.979906	0.267154	110000000	109000000	120000000	108000000	102000000	95400000	76000000	100000000	92700000	75400000	77200000	96000000	133000000	121000000	89700000
A0A1L8HG76	A0A1L8HG76	cct6a	chaperonin containing TCP1 subunit 6A L homeolog														-0.0278257	0.241963	1	-0.146273	0.0186342	1	-0.178274	0.079788	1	-0.305442	0.00637168	1	-0.239543	0.0436364	1	-0.366711	0.00146701	1	6210000000	5420000000	6050000000	6540000000	6470000000	5470000000	6950000000	6580000000	6920000000	7010000000	6390000000	7190000000	7640000000	5720000000	7670000000
A0A1L8HGA8;Q6GME2	Q6GME2	c11orf54	Ester hydrolase C11orf54 homolog (EC 3.1.-.-)														-0.0159632	0.288353	1	0.237974	0.877492	0.635965	0.0831134	0.397806	1	0.264133	1.10968	0.421634	0.11735	0.444464	1	0.29837	1.27824	0.282166	11200000000	10200000000	9610000000	10600000000	10800000000	9020000000	13500000000	8830000000	7040000000	11400000000	10300000000	8330000000	14300000000	8240000000	7360000000
A0A1L8HGE8;A0A1L8H8K4	A0A1L8HGE8	rabep1															0	-4.34e-08	1	-0.465939	0.107104	1	-0.532824	0.0445954	1	-1.16777	0.000102668	1	-0.343135	0.108264	1	-0.978085	0.00318641	1	12900000	15800000	9497970	10700000	11600000	10500000	13200000	32300000	17300000	29300000	8681132	22200000	10900000	24500000	14900000
A0A1L8HGL2;A9JS74	A0A1L8HGL2	ranbp2	RAN binding protein 2														-0.0599397	0.261107	1	-0.265296	0.00857156	1	-0.0326799	0.277728	1	0.0229206	0.325787	0.97019	0.042277	0.345185	1	0.0978775	0.88519	0.674158	279000000	303000000	330000000	264000000	433000000	209000000	282000000	189000000	425000000	212000000	239000000	259000000	274000000	209000000	446000000
A0A1L8HGQ6;A0A1L8H8S9;Q6GP94;A0A1L8F2Y2;A0A1L8F7K8	A0A1L8HGQ6	map4k4	mitogen-activated protein kinase kinase kinase kinase 4														0.182636	0.791496	0.615968	0.182197	0.812318	0.750204	0.230029	0.861861	0.753118	0.209777	0.806441	0.634148	0.173636	0.790918	0.893252	0.153383	0.726536	0.632897	192000000	177000000	213000000	195000000	236000000	176000000	195000000	174000000	217000000	220000000	182000000	192000000	185000000	143000000	191000000
A0A1L8HH02	A0A1L8HH02	naxd	ATP-dependent (S)-NAD(P)H-hydrate dehydratase (EC 4.2.1.93) (ATP-dependent NAD(P)HX dehydratase)														0.100827	0.563292	0.89974	0.127314	0.730301	0.865808	-0.51224	0.0343533	1	-0.496456	0.0319296	1	-0.398374	0.0170776	0.995823	-0.38259	0.0102499	1	151000000	114000000	128000000	133000000	154000000	84000000	178000000	167000000	208000000	210000000	161000000	187000000	186000000	145000000	186000000
A0A1L8HH32	A0A1L8HH32	tex30	DLH domain-containing protein					-0.146418	0.299164	0.616303				-0.324431	0.841586	0.242729	0.937638	0.922451	0.272235	1.06298	2.65973	0.0120478	0.905954	0.895393	0.436416	1.2094	3.53668	0.00420488	1.08397	1.03604	0.313163	1.38741	4.3639	0.0122889	53300000	55100000	60400000	48000000	56900000	44800000	49500000	56400000	46900000	48800000	35500000	52100000	21500000	13400000	64700000
Q5U4N1;A0A1L8HH59	Q5U4N1	tm9sf2	Transmembrane 9 superfamily member														-1.4578	0.0133034	1	-0.287989	0.0343329	1	-0.0096372	0.292452	1	0.16866	0.773044	0.703515	0.102053	0.385283	1	0.28035	0.734198	0.550752	92800000	52300000	89600000	61600000	84500000	66300000	20200000	47800000	17600000	49900000	43400000	61600000	96300000	44800000	81500000
A0A1L8HHL1;Q63ZU5	A0A1L8HHL1	tsc22d1															-0.0852337	0.236239	1	0.285053	0.751395	0.703524	0.0344041	0.342433	1	0.34038	0.814576	0.543779	-0.0349827	0.262221	1	0.270994	0.699645	0.578415	452000000	387000000	340000000	432000000	460000000	346000000	515000000	410000000	254000000	426000000	402000000	358000000	560000000	368000000	310000000
A0A1L8HI26;Q6AZT3	Q6AZT3	mars	Mars-prov protein														-1.04075	0.0679399	1	0.14054	0.781271	0.822571	-0.852928	0.0634372	1	-0.614315	0.0997014	1	-0.18582	0.0455501	1	0.0527935	0.474925	0.878862	102000000	93500000	82800000	90500000	23200000	93800000	84000000	100000000	15800000	93900000	113000000	89300000	93500000	113000000	109000000
Q6GPT1;Q3KQD4;A2BD55;A0A1L8HII4	A2BD55		LOC443610 protein (Fragment)														0.16958	1.91642	0.304652	-0.0516109	0.217541	1	-0.0295868	0.21886	1	-0.0351238	0.216771	1	-0.0635262	0.175013	1	-0.0690632	0.175705	1	439000000	481000000	354000000	488000000	426000000	386000000	498000000	512000000	476000000	492000000	463000000	340000000	440000000	460000000	421000000
Q5XGT4;A0A1L8HIK5;P04265	Q5XGT4	krt61	LOC495267 protein														-1.80604	0.0768821	1	2.20606	0.777093	0.46265	-1.37788	0.0786805	1	0.670458	0.403873	0.931204	-1.57024	0.0873155	1	0.478107	0.367439	0.900222	348000000	372000000	14800000	25300000	322000000	352000000	294000000	11400000	351000000	632000000	334000000	330000000	355000000	351000000	404000000
A0A1L8HIP9	A0A1L8HIP9	krt8	IF rod domain-containing protein														0.591983	0.63922	0.5957	-0.0444565	0.279711	1	0.264383	0.456423	1	0.14384	0.396179	0.938141	0.372403	0.467357	1	0.25186	0.419542	0.856862	97600000	332000000	347000000	161000000	201000000	278000000	154000000	281000000	410000000	160000000	115000000	329000000	81600000	188000000	337000000
A0A1L8HJ89;A0A1L8HAR6	A0A1L8HAR6	tmem123	transmembrane protein 123 S homeolog														-0.833693	0.00510641	1	-1.02316	0.000386234	0.9996	-0.349094	0.040737	1	0.0522334	0.391811	0.936314	-0.27366	0.0739692	1	0.127667	0.518216	0.782891	156000000	194000000	262000000	145000000	208000000	224000000	101000000	149000000	164000000	84100000	81300000	106000000	229000000	222000000	274000000
A0A1L8HJD9;Q9W6K1	Q9W6K1	mre11	Double-strand break repair protein MRE11 (EC 3.1.-.-)														0.936207	1.15729	0.154183	0.537228	0.776366	0.584353	0.389154	0.619963	0.928948	0.739482	1.00427	0.269536	0.019104	0.313703	1	0.369431	0.617523	0.613846	33600000	31200000	34400000	41800000	46300000	40200000	70400000	63500000	54200000	43100000	32600000	36400000	38000000	16900000	54000000
A0A1L8HJT4	A0A1L8HJT4		Peptidase S59 domain-containing protein														0.0285397	0.339227	1	0.0922502	0.551217	0.9433	-0.111067	0.176291	1	0.0964298	0.552464	0.884417	-0.209824	0.131383	1	-0.00232696	0.297819	0.955031	360000000	392000000	579000000	445000000	539000000	418000000	538000000	425000000	586000000	414000000	454000000	528000000	506000000	387000000	645000000
A0A1L8HK01;A0A1L8I0U8	A0A1L8HK01	piwil3	piwi-like protein 1														-0.104996	0.0370938	1	-0.0480798	0.175691	1	0.00473023	0.320419	1	-0.0455532	0.146572	1	0.0766004	0.744921	1	0.026317	0.448267	0.904893	626000000	649000000	582000000	627000000	592000000	547000000	540000000	534000000	561000000	597000000	649000000	522000000	599000000	620000000	542000000
A0A1L8HKG9	A0A1L8HKG9		Exocyst complex component														0.136716	0.76865	0.695388	0.236167	1.11621	0.497022	0.254974	1.20331	0.492263	0.472664	1.7912	0.0792099	0.398823	1.22342	0.356862	0.616514	1.65916	0.0794393	61700000	93300000	92600000	87000000	68800000	66100000	67600000	78000000	58700000	55400000	71700000	60900000	62000000	64700000	58000000
A0A1L8HKM5;Q9PTG8;A0A1L8HT14;A0JMR5	Q9PTG8	tacc3	Transforming acidic coiled-coil-containing protein 3 (Cytoplasmic polyadenylation element-binding protein-associated factor Maskin) (CPEB-associated factor Maskin)					1.86477	1.06785	0.038069				1.36375	0.602374	0.210459	1.72026	1.42195	0.0581966	1.91168	1.50965	0.0451191	-0.69955	0.11432	1	0	-4.34e-08	1	-0.198528	0.24374	1	0.547932	0.564961	0.642952	20300000	106000000	23700000	22300000	49600000	16400000	146000000	129000000	146000000	147000000	37900000	157000000	29000000	23300000	115000000
A0A1L8HKU6;Q6PAX7	Q6PAX7	wdr1	WD repeat-containing protein 1-B (Actin-interacting protein 1-B) (xAIP1-B)														-0.0821273	0.149618	1	0.00610034	0.334488	1	-0.20948	0.011615	1	-0.0831598	0.0516234	1	-0.16534	0.0393776	1	-0.0390199	0.178512	1	205000000	167000000	181000000	192000000	169000000	175000000	228000000	191000000	169000000	181000000	206000000	182000000	221000000	203000000	195000000
Q6NU35;A0A1L8HKX4;Q6GNM7;A0A1L8EMI9	Q6NU35	dhx15	MGC81281 protein														-0.753154	0.110077	1	0.726006	0.872382	0.432568	-0.63945	0.104381	1	0.181409	0.370326	0.939215	0.0954196	0.722318	1	0.916278	1.04202	0.228816	92200000	101000000	115000000	23800000	132000000	73400000	16400000	97500000	114000000	84800000	99600000	84800000	97300000	98000000	91400000
A0A1L8HL12;A0A1L8HTI8;Q6DCQ8	Q6DCQ8	pi4k2b	Phosphatidylinositol 4-kinase type 2-beta (EC 2.7.1.67) (Phosphatidylinositol 4-kinase type II-beta)														1.03004	0.780264	0.385057	0.345594	1.13944	0.38801	1.21908	0.879621	0.431802	0.204344	1.13782	0.46589	1.01619	0.771294	0.616951	0.00145022	0.306511	0.952438	58800000	48900000	52800000	66100000	66100000	53000000	51700000	56100000	53800000	87700000	58900000	60100000	52800000	7245943	47900000
A0A1L8HLA8;A0A1L8HU02	A0A1L8HLA8	exoc1	Sec3-PIP2_bind domain-containing protein														-0.305191	0.0678429	1	-0.3742	0.0153953	1	-0.190454	0.0680623	1	-0.164911	0.119139	1	-0.0157566	0.261514	1	0.00978724	0.318221	0.949465	189000000	145000000	150000000	115000000	156000000	159000000	125000000	99500000	180000000	130000000	121000000	118000000	162000000	167000000	156000000
A0A1L8HLJ5	A0A1L8HLJ5	galnt7	Polypeptide N-acetylgalactosaminyltransferase (EC 2.4.1.-) (Protein-UDP acetylgalactosaminyltransferase)														-0.401309	0.0272322	1	-0.634	0.00378633	1	-0.0256074	0.265692	1	-0.365924	0.0512111	1	-0.281743	0.0215255	0.999832	-0.62206	0.00506961	1	43400000	34300000	33500000	56100000	33200000	45500000	39100000	38600000	25800000	39000000	31700000	39200000	48000000	42400000	44000000
A0A1L8HLN3	A0A1L8HLN3	lrba	lipopolysaccharide-responsive and beige-like anchor protein														-0.115939	0.0561916	1	-0.113961	0.136119	1	-0.0189266	0.240318	1	-0.103474	0.129524	1	-0.743547	0.108933	1	-0.828094	0.0972667	1	119000000	19000000	116000000	114000000	107000000	96800000	105000000	99300000	92200000	107000000	118000000	90900000	112000000	97900000	112000000
A0A1L8HM82;P62840	P62840	ube2d2	Ubiquitin-conjugating enzyme E2 D2 (EC 2.3.2.23) ((E3-independent) E2 ubiquitin-conjugating enzyme D2) (EC 2.3.2.24) (E2 ubiquitin-conjugating enzyme D2) (Ubiquitin carrier protein 4) (xUBC4) (Ubiquitin carrier protein D2) (Ubiquitin-protein ligase D2)														0.0881894	0.466256	0.960847	-0.222911	0.0208971	1	-0.0122693	0.268741	1	-0.0790431	0.12445	1	-0.023983	0.234429	1	-0.0907567	0.0928906	1	6350000000	6740000000	7320000000	7260000000	7200000000	6140000000	8210000000	8420000000	5720000000	6410000000	5610000000	6610000000	6330000000	7790000000	6680000000
A0A1L8HMB2;Q9DEF7;Q801N4;O57438	Q801N4	ppp3ca	Serine/threonine-protein phosphatase (EC 3.1.3.16)														-0.345942	0.00112117	1	-0.108679	0.0953758	1	-0.155123	0.0456966	1	0.0273794	0.384867	0.944206	-0.120462	0.0793233	1	0.0620403	0.494109	0.86208	2430000000	2730000000	3020000000	2510000000	2500000000	2960000000	2320000000	2350000000	2290000000	2200000000	2410000000	2650000000	2850000000	3210000000	2810000000
A0A1L8HMU9;Q6AZM9	A0A1L8HMU9	eef2	Tr-type G domain-containing protein														-0.172113	0.00962232	1	-0.0184472	0.254234	1	-0.115983	0.019101	1	-0.0387535	0.207388	1	-0.0898635	0.0306269	1	-0.0126336	0.26727	0.971452	2500000000	2280000000	2330000000	2210000000	2450000000	2320000000	2080000000	2290000000	2350000000	2210000000	2390000000	2490000000	2440000000	2600000000	2530000000
A0A1L8HMY1	A0A1L8HMY1	dnaja1	dnaJ homolog subfamily A member 1-like														0.625727	0.809053	0.395692	0.212954	0.81605	0.710145	0.274867	0.482019	1	0.0219301	0.33304	0.967069	-0.643789	0.115631	1	-0.896725	0.0484822	1	24100000	23300000	82900000	64100000	91800000	53400000	84100000	78500000	98600000	99400000	66800000	70400000	28200000	63800000	98800000
A0A1L8HN51	A0A1L8HN51	thop1	Peptidase_M3 domain-containing protein														-0.0772928	0.109769	1	-0.111454	0.0532163	1	-0.11938	0.0864545	1	-0.0849171	0.119315	1	-0.00815646	0.270181	1	0.0263062	0.432776	0.903287	2760000000	2960000000	2670000000	2870000000	2300000000	2600000000	2470000000	2840000000	2690000000	2580000000	2670000000	2360000000	3060000000	2790000000	2590000000
A0A1L8HNG4	A0A1L8HNG4	ap3d1	Adaptin_N domain-containing protein														0.165667	0.537847	0.857471	0.149447	0.807749	0.796043	0.0439638	0.395115	1	0.0468877	0.590801	0.929651	0.0267671	0.349741	1	0.0296911	0.398363	0.905432	442000000	344000000	382000000	398000000	415000000	364000000	582000000	352000000	379000000	493000000	412000000	366000000	472000000	346000000	336000000
A0A1L8HNH9	A0A1L8HNH9																-0.0722497	0.167574	1	-0.0235736	0.250003	1	0.0436967	0.412752	1	0.0723197	0.472581	0.93156	-0.21461	0.0450488	1	-0.185987	0.0709747	1	255000000	250000000	211000000	305000000	302000000	251000000	256000000	239000000	297000000	261000000	286000000	253000000	305000000	290000000	239000000
A2VDE0;A0A1L8HNL2;Q6INC3;A0A1L8HJW4;A0A1L8HB45;A0A1L8F7C2;A0A1L8F2P1	A2VDE0		LOC100037230 protein (Fragment)														-0.206167	0.0253988	1	0.0539436	0.555928	0.986408	-0.0890694	0.0992978	1	0.0871747	0.643322	0.85389	-0.037852	0.0917097	1	0.138392	1.44209	0.452729	6430000000	6040000000	6190000000	6290000000	5290000000	6500000000	6290000000	4980000000	5410000000	5960000000	6300000000	5370000000	6420000000	6160000000	6580000000
A0A1L8HP17;Q6GM65	Q6GM65	plaa	Phospholipase A-2-activating protein (PLA2P) (PLAP)														-0.113767	0.0684606	1	0.0142409	0.414175	1	0.0499535	0.51322	1	0.0759837	0.803631	0.841202	0.150644	1.20317	0.744426	0.176674	2.04202	0.286811	2690000000	2800000000	2650000000	2710000000	2390000000	2510000000	2220000000	2440000000	2130000000	2360000000	2430000000	2490000000	2280000000	2700000000	2370000000
A0A1L8HP68;Q7SZ98;A0A1L8HY95;Q6DKC4	Q7SZ98	anxa1	Annexin														0.0309232	0.439742	1	-0.00584984	0.282737	1	-0.187304	0.0957836	1	-0.33491	0.0369809	1	-0.293254	0.0055389	0.991845	-0.44086	0.00127961	1	3410000000	2950000000	2980000000	3210000000	4280000000	2730000000	4220000000	3860000000	3620000000	4290000000	3740000000	4620000000	3730000000	3630000000	4080000000
A0A1L8HP78	A0A1L8HP78	psat1	Phosphoserine aminotransferase (EC 2.6.1.52)														-0.0791562	0.0982409	1	-0.0180766	0.27	1	-0.048516	0.190174	1	0.0773404	0.445013	0.93199	-0.173197	0.00711113	1	-0.0473404	0.21868	0.997099	296000000	295000000	265000000	326000000	349000000	264000000	273000000	333000000	311000000	282000000	328000000	266000000	323000000	325000000	317000000
A0A1L8HPB0;Q7SZA0;A0A1L8HYJ5;Q9I8B1	A0A1L8HPB0	fbp1	FBPase domain-containing protein														0.0611604	0.501871	0.966476	-0.064127	0.212085	1	-0.205903	0.0249363	1	-0.0307433	0.243812	1	-0.142813	0.0776065	1	0.0323461	0.36327	0.920109	128000000	109000000	137000000	121000000	110000000	127000000	130000000	142000000	159000000	112000000	140000000	100000000	144000000	146000000	123000000
A0JMU3;A0A1L8HPJ6;A0A1L8HPJ0	A0JMU3	rnf31	Rnf31 protein					0.329131	1.15631	0.114322				0.157384	0.589545	0.511426	0.826185	1.38527	0.102822	1.32507	2.78912	0.00978361	0.808805	1.3978	0.130036	0.995943	2.28454	0.0147053	0.980553	1.64439	0.0568089	1.16769	2.59106	0.0123525	59500000	48700000	52800000	54600000	43100000	45500000	48700000	40500000	56200000	58200000	66700000	54600000	38100000	29800000	17500000
A0A1L8HPM4;Q6NUA1	Q6NUA1	prmt5	Protein arginine N-methyltransferase 5 (prmt5) (EC 2.1.1.320) (Histone synthetic lethal 7 protein) (Hsl7) (Histone-arginine N-methyltransferase PRMT5)														0.291374	0.35085	1	2.29299	0.813973	0.417938	1.40067	0.699137	0.681003	3.0607	1.16803	0.111891	-0.067009	0.291063	1	1.59302	0.583295	0.597271	408000000	14800000	372000000	345000000	403000000	340000000	455000000	401000000	25900000	392000000	506000000	48400000	432000000	340000000	17600000
A0A1L8HPN0;Q91788;Q6PCG4	A0A1L8HPN0	psmb5	Proteasome subunit beta (EC 3.4.25.1)														0.2093	1.89271	0.230342	0.11577	0.663502	0.903025	0.000523885	0.302579	1	-0.0279935	0.24894	1	-0.104906	0.0663841	1	-0.133423	0.101687	1	1000000000	983000000	852000000	1040000000	888000000	1130000000	1110000000	1240000000	1180000000	1090000000	1180000000	1090000000	1010000000	1070000000	967000000
A0A1L8HQ41;Q6INB2;Q7T0Q4;Q6DD01;A0A1L8HDR9;A0A1L8H608	Q6DD01	pitpnb	Pitpnb-prov protein														0.151383	0.778432	0.670909	-0.0254269	0.258121	1	0.120614	0.586928	1	0.0690104	0.421656	0.935558	-0.894069	0.114869	1	-0.945672	0.108971	1	232000000	191000000	21400000	205000000	228000000	168000000	181000000	219000000	211000000	209000000	173000000	178000000	157000000	198000000	196000000
A0A1L8HQ62	A0A1L8HQ62	gcn1l1															0.232053	1.28804	0.322553	-0.115997	0.0848704	1	0.23642	0.741424	0.867223	0.12674	0.509699	0.88451	-0.00219663	0.296598	1	-0.111877	0.136838	1	116000000	109000000	86800000	148000000	133000000	91700000	117000000	130000000	117000000	104000000	105000000	100000000	117000000	102000000	92300000
A0A1L8HQC0	A0A1L8HQC0	cltcl1	Clathrin heavy chain														-0.100627	0.122225	1	-0.110186	0.0848287	1	-0.0554199	0.179692	1	-0.046353	0.208406	1	-0.0149295	0.23866	1	-0.00586255	0.282635	0.964369	116000000	108000000	112000000	119000000	115000000	94100000	90100000	111000000	117000000	101000000	102000000	110000000	110000000	123000000	106000000
A0A1L8HQD8;P26696	P26696	mapk1	Mitogen-activated protein kinase 1 (MAP kinase 1) (MAPK 1) (EC 2.7.11.24) (M phase MAP kinase) (Myelin basic protein kinase) (MBP kinase) (Myelin xP42 protein kinase)														-0.159496	0.0192635	1	-0.0113672	0.225496	1	-0.116674	0.0450464	1	-0.0422878	0.103002	1	-0.104244	0.0637929	1	-0.0298576	0.164392	1	850000000	786000000	880000000	860000000	792000000	841000000	814000000	781000000	825000000	866000000	813000000	869000000	885000000	983000000	840000000
A0A1L8I0T9;A0A1L8HQI1;P52301	P52301	ran	GTP-binding nuclear protein Ran (GTPase Ran) (Ras-like protein TC4) (Ras-related nuclear protein)														0.0301367	0.366458	1	0.147877	0.592729	0.90382	-0.0817833	0.161285	1	0.0119101	0.329421	0.976648	-0.0931238	0.145755	1	0.000569661	0.302367	0.954393	2820000000	2690000000	2490000000	2880000000	2670000000	2510000000	2630000000	3160000000	2940000000	3360000000	3230000000	2370000000	3380000000	2820000000	2410000000
A0A1L8HQR6	A0A1L8HQR6	atxn2	LsmAD domain-containing protein														0.149321	0.442239	0.950915	0.488722	1.47549	0.158095	0.458203	0.831412	0.606388	0.614042	1.84707	0.05248	0.428823	0.806172	0.676115	0.584663	1.93638	0.0605872	995000000	882000000	860000000	1050000000	928000000	819000000	909000000	697000000	666000000	921000000	937000000	716000000	1110000000	589000000	475000000
Q6GQ59;A0A1L8HQV3	Q6GQ59	rfc5	MGC80325 protein														-1.47919	0.0524095	1	-0.108296	0.0587447	1	-0.0298831	0.262425	1	0.0620772	0.517723	0.926132	-0.0789127	0.201982	1	0.0130475	0.362473	0.93625	282000000	294000000	288000000	294000000	271000000	332000000	26800000	211000000	230000000	268000000	275000000	251000000	399000000	303000000	233000000
A0A1L8HQV4;A0A1L8I167;Q5U554	Q5U554	tesc	Calcineurin B homologous protein 3 (Tescalcin) (TSC)														0.499133	0.787324	0.442271	0.969249	1.27495	0.138045	0.398314	0.790811	0.687101	0.63408	0.892487	0.38048	-0.263161	0.181002	1	-0.0273946	0.288063	0.961464	15900000	50400000	21400000	44700000	33700000	45100000	51600000	28700000	56500000	48000000	49100000	57800000	42000000	35400000	19900000
A0A1L8HR02	A0A1L8HR02	aldh7a1	Aldedh domain-containing protein					-1.05993	0.500611	0.266671				-1.00482	0.482677	0.327053	-0.0127303	0.282823	1	0.90708	0.66673	0.666226	0.0964165	0.425695	1	1.967	1.90839	0.0141205	0.0413164	0.370476	1	1.9119	1.95544	0.0237681	122000000	94800000	105000000	128000000	81900000	130000000	90500000	97700000	123000000	15300000	96100000	102000000	85900000	131000000	99100000
Q7SY62;A0A1L8HR04;A0A1L8I1J9	Q7SY62	snx2	Snx2-prov protein														0.270114	1.24426	0.299035	0.0727762	0.555573	0.968558	0.196784	0.718395	0.923676	-0.0613397	0.199419	1	0.120637	0.505849	1	-0.137487	0.134064	1	284000000	216000000	179000000	228000000	288000000	197000000	229000000	249000000	263000000	275000000	224000000	276000000	184000000	192000000	241000000
A0A1L8HR06;Q6GQ44	Q6GQ44	tnfaip8	Tumor necrosis factor alpha-induced protein 8 (TNF alpha-induced protein 8)														0.446056	0.775797	0.468562	0.0840162	0.42791	1	0.374243	0.838969	0.64763	0.390963	0.996936	0.379615	0.226093	0.618676	0.977299	0.242812	0.740156	0.56623	45100000	41600000	34300000	46600000	51800000	36300000	36400000	39100000	71400000	39400000	39100000	30100000	49500000	29500000	27500000
Q801Q6;A0A1L8I1V0;A0A1L8HR41	Q801Q6	wdr36	MGC53182 protein														0.00371997	0.330112	1	-0.176331	0.00802584	1	0.0759068	1.69843	0.958379	-0.0543912	0.0673985	1	0.157597	0.693553	0.975544	0.0272992	0.355323	0.926497	130000000	188000000	135000000	138000000	145000000	139000000	127000000	140000000	134000000	132000000	134000000	122000000	131000000	134000000	134000000
B7ZQA0;A0A1L8HRB7;Q9PUN1	Q9PUN1	ocln	Occludin														0.532707	0.592118	0.670837	-1.4492	0.0198838	1	0.918782	0.827181	0.507757	0.408187	1.11218	0.295125	0.478329	0.471019	1	-0.0322666	0.287614	0.961749	65400000	19500000	120000000	60700000	99200000	63400000	56200000	49200000	61900000	19200000	44500000	9415006	13900000	58800000	69000000
A0A1L8HRB9;A0A1L8I1U3	A0A1L8HRB9	rasa1	RAS p21 protein activator (GTPase activating protein) 1 S homeolog														-0.23464	0.0210202	1	-0.141306	0.0598837	1	-0.016077	0.253682	1	0.0484301	0.503823	0.928082	-0.0126101	0.280593	1	0.051897	0.398881	0.901105	120000000	83300000	119000000	99100000	110000000	108000000	93200000	84300000	94900000	84300000	99700000	94200000	109000000	94500000	118000000
Q5U4V0;A0A1L8HRC3;A0A1L8I1Z6;O93335	Q5U4V0	tnpo1	LOC495494 protein														-0.183673	0.0272708	1	-0.18291	0.0478913	1	-0.13267	0.04066	1	-0.08041	0.101146	1	-0.0442429	0.158141	1	0.00801722	0.331921	0.948206	690000000	610000000	653000000	601000000	579000000	656000000	585000000	645000000	544000000	571000000	641000000	504000000	653000000	728000000	633000000
A0A1L8HRG4	A0A1L8HRG4	scamp1	Secretory carrier-associated membrane protein (Secretory carrier membrane protein)														-0.497033	0.0223671	1	-1.67202	0.0435469	1	-0.10281	0.175343	1	-0.30781	0.0224642	1	-0.0499363	0.238117	1	-0.254937	0.0484017	1	135000000	115000000	167000000	111000000	146000000	144000000	91600000	89900000	124000000	115000000	11800000	100000000	180000000	134000000	119000000
A0A1L8HRK6;A0A1L8I2M5	A0A1L8HRK6	mtrex	Ski2 like RNA helicase 2 S homeolog														2.11733	1.36686	0.0611122	0.797154	0.510562	0.894646	2.11973	1.32799	0.0871385	1.99325	1.14043	0.132877	0.892366	0.529992	0.984182	0.765882	0.481539	0.737889	19200000	230000000	247000000	242000000	335000000	174000000	237000000	220000000	269000000	204000000	222000000	25800000	36400000	23900000	197000000
A0A1L8HRV8	A0A1L8HRV8	nars	AA_TRNA_LIGASE_II domain-containing protein														-1.26913	0.0706565	1	0.623046	0.56281	0.841954	-0.302783	0.0186344	1	0.646533	0.578135	0.723288	-0.17685	0.0816346	1	0.772466	0.639714	0.550652	77600000	95000000	96400000	84700000	79700000	81000000	88700000	9633909	85800000	68800000	77400000	97900000	87700000	119000000	98200000
A0A1L8HS78;A0A1L8I3A9	A0A1L8HS78	vwa5a															0.0253563	0.380125	1	-0.0821063	0.09549	1	-0.0764071	0.188004	1	-0.0924377	0.157959	1	-0.0596962	0.1569	1	-0.0757268	0.0784301	1	5030000000	4390000000	4920000000	4230000000	5920000000	4190000000	4690000000	4990000000	5550000000	5060000000	4250000000	4990000000	4750000000	4620000000	5610000000
A0A1L8HSH3;A0A1L8HKF2	A0A1L8HKF2	slc4a11	HCO3_cotransp domain-containing protein														-0.347283	0.00676811	1	-0.381667	0.0345747	1	-0.0604032	0.207667	1	-0.0321299	0.259429	1	0.045407	0.353104	1	0.0736802	0.378236	0.902792	225000000	142000000	288000000	152000000	208000000	232000000	139000000	169000000	173000000	137000000	138000000	189000000	203000000	196000000	210000000
A0A1L8HSN0;Q6PCJ1;A0A1L8HKF0	Q6PCJ1	dctn1	Dynactin subunit 1														-0.085371	0.0330453	1	0.0164439	0.347061	1	0.0164719	0.337046	1	0.0381095	0.388433	0.939067	0.156359	1.2343	0.709043	0.177997	1.36975	0.369545	674000000	624000000	750000000	524000000	755000000	595000000	610000000	548000000	570000000	563000000	556000000	720000000	623000000	607000000	602000000
A0A1L8HSP3;Q7ZYP8;Q5XGK8;A1L3L2	Q5XGK8		T-complex protein 1 subunit eta (TCP-1-eta) (CCT-eta)														-0.145715	0.014162	1	-0.0345434	0.134928	1	-0.160393	0.0294706	1	-0.192963	0.0145087	1	-0.1014	0.0382664	1	-0.13397	0.0112408	1	10700000000	10400000000	10200000000	10900000000	9880000000	9380000000	10200000000	10100000000	10100000000	11200000000	10900000000	11500000000	11200000000	10400000000	12000000000
A0A1L8HSQ3;Q7ZY31;A0A1L8HSS2	Q7ZY31	spr	Sepiapterin reductase (SPR) (EC 1.1.1.153)														0.068524	0.475712	0.966403	0.0140565	0.341947	1	0.0820344	0.465707	1	-0.199216	0.0624046	1	0.229621	0.989835	0.678989	-0.05163	0.173812	1	188000000	163000000	163000000	169000000	129000000	169000000	146000000	147000000	166000000	196000000	180000000	162000000	121000000	163000000	157000000
A0A1L8HSX6;Q5XH07	Q5XH07	thnsl2	Threonine synthase-like 2 (TSH2) (EC 4.2.3.-)														-1.21677	0.00317021	1	-0.380559	0.135728	1	-0.448604	0.00241248	0.998946	-0.162661	0.0729363	1	-0.146234	0.0390647	1	0.139709	0.760792	0.634012	59200000	62800000	54600000	45900000	44600000	52900000	41700000	23000000	22800000	72400000	19800000	48000000	65200000	70300000	60100000
A0A1L8HSY9;Q6IRB8	Q6IRB8	kdm3a	Lysine-specific demethylase 3A-A (EC 1.14.11.-) (JmjC domain-containing histone demethylation protein 2A) (Jumonji domain-containing protein 1A-A)														0.349847	0.714169	0.559346	0.0953795	0.584214	0.939553	0.286376	0.532484	1	0.44352	0.818169	0.48445	0.167493	0.450362	1	0.324636	0.799962	0.474216	63100000	80700000	115000000	73400000	148000000	69100000	102000000	78700000	106000000	69100000	70300000	74900000	71300000	51200000	113000000
Q5XHH5;A0A1L8HT10;Q9YHU0;A0A1L8FJ10;A0A1L8GY01;A0A1L8GUX2;A0A1L8FE98;Q9W758	Q9YHU0	ctbp1	C-terminal-binding protein 1 (CtBP1) (EC 1.1.1.-) (C-terminal-binding protein A)														-0.0288664	0.273124	1	0.0942834	0.828435	0.880232	-0.183139	0.156951	1	-0.00970904	0.2858	1	-0.13546	0.180175	1	0.0379702	0.383665	0.905839	89300000	122000000	89500000	94600000	121000000	76600000	133000000	108000000	84700000	106000000	105000000	97500000	157000000	88100000	93000000
A0A1L8HTA9	A0A1L8HTA9	htt															0.0224533	0.415627	1	0.096433	0.470824	0.977602	0.190626	1.7039	0.429184	0.165692	1.02082	0.60154	0.0891736	1.0129	0.98136	0.0642395	0.5513	0.839799	252000000	255000000	233000000	280000000	265000000	248000000	230000000	223000000	255000000	246000000	322000000	203000000	221000000	232000000	243000000
A0A1L8HTC7;Q9W7F2	Q9W7F2	wdr1	WD repeat-containing protein 1-A (Actin-interacting protein 1-A) (xAIP1-A)														-0.0896104	0.123383	1	0.10991	0.601602	0.919559	-0.194423	0.0623932	1	-0.0348523	0.240379	1	-0.0144634	0.260722	1	0.145107	0.748797	0.634401	1920000000	1980000000	1860000000	1880000000	1470000000	1750000000	1950000000	1760000000	1750000000	1990000000	1900000000	1740000000	2230000000	1900000000	1720000000
Q6NUF0;A1A5J9;A0A1L8HTE1;Q9YHB5	Q9YHB5	ncapg	Condensin complex subunit 3 (Chromosome assembly protein xCAP-G) (Chromosome-associated protein G) (Condensin subunit CAP-G) (Non-SMC condensin I complex subunit G)														-0.292781	0.00860264	1	-0.222854	0.0344496	1	-0.308514	0.00244358	0.999306	-0.11488	0.105795	1	-0.200658	0.0069982	0.999257	-0.00702349	0.283541	0.963138	208000000	214000000	226000000	201000000	212000000	189000000	186000000	198000000	226000000	182000000	183000000	193000000	266000000	236000000	243000000
A0A1L8HTI4;A0A1L8HTM1	A0A1L8HTI4	rab28	ras-related protein Rab-28														0.205533	0.748708	0.61808	-0.141167	0.101806	1	-0.315454	0.0256223	1	-0.510474	6.68e-06	1	-0.234256	0.0587475	1	-0.429276	0.00142429	1	1230000000	1260000000	1060000000	1120000000	1120000000	1110000000	1360000000	1710000000	1770000000	1660000000	1170000000	1550000000	1140000000	1420000000	1650000000
Q7ZYL6;A0A1L8HTL0;A0A1L8HL04;Q8UV25;A0A1L8GX33	Q7ZYL6	ugdh	UDP-glucose 6-dehydrogenase (EC 1.1.1.22)														-0.123357	0.0185468	1	0.0543207	0.438167	1	-0.118786	0.0832389	1	-0.0759068	0.15544	1	-0.150273	0.0251583	1	-0.107393	0.0868501	1	928000000	777000000	838000000	988000000	865000000	755000000	920000000	859000000	809000000	874000000	1130000000	859000000	933000000	945000000	937000000
Q6DFA0;A0A1L8HTL5	Q6DFA0	pgm2l1	Pgm2l1-prov protein														-0.641795	0.0799872	1	0.142047	0.584428	0.911825	-0.328384	0.143841	1	-0.329107	0.147332	1	0.0466398	0.463619	1	0.0459162	0.394963	0.900392	72300000	75400000	59600000	80900000	25800000	71300000	59000000	69300000	19000000	79700000	82800000	60100000	66200000	64600000	69000000
A0A1L8HTM5;Q6PA43	Q6PA43	gnpda2	Glucosamine-6-phosphate isomerase 2 (EC 3.5.99.6) (Glucosamine-6-phosphate deaminase 2) (GNPDA 2) (GlcN6P deaminase 2)														-0.19103	0.105846	1	0.0663141	1.02249	0.910592	-0.287066	0.0144118	1	-0.098046	0.0562438	1	-0.994387	0.0539626	0.999633	-0.805367	0.0747973	1	101000000	86300000	21800000	89300000	90800000	102000000	87000000	132000000	88000000	104000000	107000000	105000000	108000000	131000000	106000000
A0A1L8HTP8	A0A1L8HTP8		protein NOXP20-like														0.142726	0.797043	0.670861	-0.0503769	0.145878	1	0.028176	0.336478	1	-0.0292136	0.263097	1	-0.0428441	0.210255	1	-0.100234	0.0346838	1	236000000	232000000	260000000	219000000	354000000	212000000	279000000	274000000	274000000	276000000	229000000	250000000	248000000	215000000	291000000
A0A1L8HTQ5	A0A1L8HTQ5	uchl1	Ubiquitin carboxyl-terminal hydrolase (EC 3.4.19.12)														1.01924	0.940438	0.257185	0.0873839	0.382069	1	0.169823	0.370968	1	-0.327362	0.155426	1	0.427174	0.51411	1	-0.0700105	0.255042	0.989432	36000000	74900000	68000000	65600000	24600000	66500000	105000000	75300000	79800000	52600000	59200000	81600000	64300000	16000000	73500000
A0A1L8HTQ6	A0A1L8HTQ6	scfd2	sec1 family domain containing 2 L homeolog														-0.255397	0.0530307	1	-0.122087	0.116398	1	-0.274057	0.0803364	1	-0.0112966	0.286093	1	-0.0813936	0.206164	1	0.181367	0.617978	0.67688	93000000	122000000	152000000	81900000	136000000	103000000	108000000	91200000	122000000	85400000	98300000	109000000	129000000	107000000	147000000
A0A1L8HU32;A2RVA7	A2RVA7	cep44	Centrosomal protein of 44 kDa (Cep44)														-0.38959	0.0269002	1	-0.23151	0.186251	1	-0.0620162	0.214079	1	0.525885	0.856594	0.447239	0.0719007	0.432693	1	0.659802	1.0251	0.260127	38400000	46400000	38100000	32200000	39700000	40100000	27200000	28800000	33200000	28000000	13100000	29100000	31600000	48400000	38200000
A0A1L8HU60;Q6DDP3	Q6DDP3	enpp6	Glycerophosphocholine cholinephosphodiesterase ENPP6 (GPC-Cpde) (EC 3.1.4.-) (EC 3.1.4.38) (Choline-specific glycerophosphodiester phosphodiesterase) (Ectonucleotide pyrophosphatase/phosphodiesterase family member 6) (E-NPP 6) (NPP-6)														-1.01126	0.00331153	1	-0.413389	0.0998001	1	-1.00736	0.029534	0.995761	-0.537571	0.110435	1	-0.0166759	0.287169	1	0.453117	0.660246	0.568074	37200000	32800000	73500000	12000000	23200000	41200000	24300000	17000000	27500000	20900000	20600000	34200000	40700000	41800000	54400000
A0A1L8HUJ1;Q9I8M2	Q9I8M2	naa16	Putative N-terminal acetyltransferase														-0.0142568	0.272039	1	0.177031	0.895528	0.709095	-0.182011	0.0926861	1	-0.15335	0.101831	1	-0.00976308	0.282534	1	0.0188974	0.344084	0.936645	86100000	101000000	104000000	92600000	72900000	93000000	102000000	90000000	97400000	115000000	103000000	106000000	86800000	119000000	88900000
A0A1L8HUJ2;A0A1L8HIW3	A0A1L8HUJ2	lrba	lipopolysaccharide-responsive and beige-like anchor protein														-0.10021	0.0196436	1	0.00280635	0.311967	1	0.178757	2.0414	0.415241	0.18944	1.57873	0.361113	0.193087	1.23073	0.612156	0.20377	1.16197	0.388662	796000000	805000000	961000000	823000000	838000000	866000000	704000000	702000000	677000000	701000000	794000000	728000000	784000000	711000000	739000000
Q7ZWZ3;A0A1L8HUP8	Q7ZWZ3	abce1	Abce1-prov protein														-0.092364	0.124561	1	-0.144176	0.140455	1	-0.142021	0.107889	1	-0.0978298	0.182026	1	-0.0186113	0.265246	1	0.0255795	0.340315	0.936961	236000000	293000000	216000000	272000000	200000000	212000000	222000000	261000000	221000000	216000000	258000000	188000000	277000000	254000000	220000000
Q7SZ19;A0A1L8HUR5;Q7ZY99;Q6DDD9	Q6DDD9	anxa5	Annexin														0.0451438	0.58125	0.966245	-0.100761	0.0640197	1	-0.000729243	0.299375	1	-0.1434	0.086749	1	0.0243435	0.421917	1	-0.118327	0.0330914	1	3340000000	3630000000	3210000000	4000000000	2960000000	3120000000	3330000000	3630000000	3360000000	3370000000	3750000000	3190000000	3310000000	3560000000	3140000000
B7ZPP0;A0A1L8HUU6;Q9DG02;A0A1L8HM27;A0A1L8GRD5	Q9DG02	camk2d	Calcium/calmodulin-dependent protein kinase type II delta chain (CaM kinase II subunit delta) (CaM-kinase II delta chain) (CaMK-II subunit delta) (EC 2.7.11.17)														-0.134603	0.187355	1	0.579182	0.710785	0.642901	-1.86358	0.0234002	0.999366	-1.14042	0.0783351	1	-0.259534	0.116654	1	0.463621	0.611852	0.608281	91200000	80100000	112000000	16500000	17900000	98900000	124000000	89400000	96300000	105000000	112000000	88900000	166000000	101000000	83900000
Q6NU84;P79935;A0A1L8HUW7	P79935	mad2l1	Mad2l1 protein (XMAD2)														0.623141	0.493954	0.83736	-0.632457	0.0869826	1	0.277497	0.383708	1	-0.238031	0.218046	1	0.602355	0.546015	0.98424	0.086827	0.363941	0.904315	95700000	64700000	33100000	15200000	89200000	76700000	18100000	141000000	84200000	28400000	79500000	20300000	58500000	83800000	12000000
A0A1L8HUZ5	A0A1L8HUZ5	bdh2															-0.0661456	0.207952	1	-0.179887	0.112256	1	-0.0370897	0.266901	1	-0.176883	0.163638	1	0.03173	0.3401	1	-0.108063	0.191413	1	221000000	305000000	195000000	279000000	266000000	154000000	212000000	215000000	235000000	238000000	243000000	196000000	303000000	207000000	196000000
Q6AXB0;A0A1L8HV05;A0A1L8HV42;A0A1L8HV39	Q6AXB0	ppp3ca	Serine/threonine-protein phosphatase (EC 3.1.3.16)														-0.393313	0.0068614	1	-0.0731265	0.0789775	1	-0.213503	0.0134801	1	-0.0584227	0.103345	1	-0.0258058	0.240017	1	0.129274	0.78156	0.639498	283000000	363000000	349000000	279000000	279000000	313000000	293000000	229000000	249000000	310000000	274000000	278000000	365000000	330000000	315000000
A0A1L8HV27;O93614;A0A1L8HV82	O93614	rap1gds1	Rap1 GTPase-GDP dissociation stimulator 1-A (Rap1gds1-A protein) (RalB-binding protein A) (XsmgGDS-A) (smgGDS-A)														-0.02985	0.244496	1	0.0559133	0.41831	1	-0.0687294	0.179594	1	-0.036377	0.221874	1	0.157337	0.957657	0.821732	0.18969	1.42579	0.339124	353000000	384000000	374000000	360000000	274000000	320000000	313000000	382000000	287000000	288000000	416000000	320000000	375000000	332000000	293000000
A0A1L8HVH8;Q6NRZ3;A0A1L8HV92;Q66KF9;A1A618	Q6NRZ3	uso1	MGC80010 protein														-0.0355466	0.24789	1	-0.0123971	0.264853	1	-0.13384	0.168658	1	0.0591901	0.420533	0.94068	-0.0314871	0.259329	1	0.161543	0.883664	0.568098	390000000	383000000	494000000	306000000	437000000	447000000	402000000	426000000	428000000	360000000	336000000	425000000	393000000	357000000	564000000
A0A1L8HVI7	A0A1L8HVI7	uba6	UBA_e1_C domain-containing protein														-0.0776558	0.136173	1	-0.0280062	0.172106	1	-0.0378698	0.207191	1	-0.0399666	0.1734	1	0.0398471	0.434826	1	0.0377502	0.490748	0.887355	806000000	859000000	756000000	820000000	704000000	771000000	682000000	791000000	760000000	749000000	784000000	778000000	774000000	885000000	704000000
A0A1L8HW21;A0A1L8HMX8	A0A1L8HW21	apba3	amyloid beta (A4) precursor protein-binding, family A, member 3 L homeolog														-0.118957	0.225762	1	-0.564361	0.0634847	1	-0.239607	0.150413	1	-0.627969	0.0626647	1	0.411968	0.801235	0.687319	0.023606	0.318328	0.946929	29900000	20700000	26100000	14100000	22400000	13100000	27600000	15000000	13000000	16700000	14500000	19600000	13300000	17800000	28800000
A0A1L8HW36;Q6GR22	Q6GR22	dpp9	MGC81313 protein														-0.04765	0.236903	1	0.0318769	0.527069	1	0.110626	0.477478	1	0.151423	0.890347	0.669484	-0.355574	0.0402609	1	-0.314777	0.00149604	1	158000000	162000000	177000000	227000000	261000000	201000000	225000000	198000000	193000000	207000000	222000000	202000000	280000000	198000000	171000000
A0A1L8HW57;A0A1L8HMS1;Q6PA46;A0A1L8HMT8	Q6PA46	polr2b	MGC68569 protein														0.000630061	0.304264	1	-0.125629	0.00887648	1	0.084027	0.640857	1	0.0143909	0.348856	0.970333	0.0148735	0.427975	1	-0.0547625	0.0680582	1	861000000	899000000	862000000	946000000	1010000000	808000000	809000000	878000000	912000000	836000000	818000000	842000000	878000000	822000000	897000000
A0A1L8HX81;P50533;A2RVA9	P50533	smc2	Structural maintenance of chromosomes protein 2 (SMC protein 2) (SMC-2) (Chromosome assembly protein XCAP-E) (Chromosome-associated protein E)														0.15281	1.92074	0.344291	0.0654265	0.558556	0.974584	0.0403938	0.49477	1	-0.0174866	0.256457	1	0.00803057	0.344074	1	-0.0498498	0.179042	1	591000000	524000000	516000000	559000000	607000000	504000000	617000000	568000000	616000000	623000000	572000000	571000000	553000000	531000000	536000000
Q6IRQ3;A0A1L8HX88;A0A1L8HNS0	Q6IRQ3		MGC82221 protein														-0.225443	0.0754132	1	-0.670711	0.103367	1	-0.212747	0.089454	1	-0.0985432	0.0844369	1	-0.2255	0.104262	1	-0.111296	0.139464	1	95300000	91900000	67000000	92700000	77000000	84400000	84100000	81900000	85200000	131000000	21800000	64400000	127000000	80600000	91200000
A0A1L8HX89;Q6GQ80;A0A1L8HNS1;Q6GQD0	Q6GQ80	ncbp1	Nuclear cap-binding protein subunit 1-A														-0.308784	0.0390955	1	0.0737069	0.451129	1	0.0210196	0.331186	1	0.239946	0.806891	0.615563	-0.0505772	0.239084	1	0.16835	0.614515	0.690456	183000000	147000000	224000000	211000000	153000000	216000000	167000000	149000000	141000000	143000000	191000000	180000000	154000000	233000000	186000000
A0A1L8HXD2;Q91821	Q91821	melk	Maternal embryonic leucine zipper kinase (MELK) (EC 2.7.11.1) (Protein kinase Eg3) (pEg3 kinase)														-0.490583	0.127191	1	-0.317233	0.0313505	1	0.0923131	0.394948	1	-0.177657	0.131109	1	0.0204665	0.326144	1	-0.249503	0.025357	1	78900000	80300000	90700000	77200000	120000000	72100000	82100000	24800000	97500000	70700000	73900000	95500000	62900000	75000000	117000000
A0A1L8HXP4	A0A1L8HXP4	cope	Coatomer subunit epsilon														0.10731	0.589917	0.866084	0.0622336	0.45835	1	-0.0867265	0.172152	1	-0.146193	0.119076	1	-0.0827764	0.177724	1	-0.142243	0.123258	1	176000000	158000000	126000000	171000000	125000000	162000000	163000000	160000000	199000000	195000000	168000000	163000000	179000000	167000000	138000000
Q7ZWT5;Q68F05;A0A1L8HXQ5	Q68F05	cherp	MGC83231 protein														0.01677	0.315314	1	0.187546	0.771564	0.777766	0.11473	0.428642	1	0.298927	1.40244	0.250701	0.21688	0.551624	1	0.401077	1.4874	0.173632	420000000	514000000	420000000	410000000	430000000	415000000	506000000	382000000	309000000	424000000	417000000	329000000	607000000	292000000	325000000
A0A1L8HXR8;Q6DJG6	Q6DJG6	babam1	BRISC and BRCA1-A complex member 1 (Mediator of RAP80 interactions and targeting subunit of 40 kDa) (New component of the BRCA1-A complex)														-0.22278	0.0914531	1	-1.27421	0.0814092	1	-0.270067	0.0260309	1	-0.308591	0.0191788	1	0.0144768	0.340971	1	-0.0240472	0.24272	0.982701	318000000	308000000	256000000	217000000	228000000	280000000	197000000	326000000	238000000	279000000	24000000	278000000	316000000	265000000	290000000
A0A1L8HXV2;A0A1L8HXY5;Q52KZ0	A0A1L8HXV2	mtap	S-methyl-5'-thioadenosine phosphorylase (EC 2.4.2.28) (5'-methylthioadenosine phosphorylase) (MTA phosphorylase) (MTAP) (MTAPase)														-0.00535965	0.292185	1	-0.143657	0.0521182	1	-0.23782	0.0869916	1	-0.340244	0.0335119	1	-0.14346	0.113721	1	-0.245884	0.0226266	1	288000000	359000000	303000000	346000000	231000000	322000000	303000000	411000000	334000000	369000000	343000000	306000000	300000000	422000000	333000000
A0A1L8HXW7	A0A1L8HXW7	focad	DUF3730 domain-containing protein														0.0847899	0.442843	0.973189	0.142286	0.616753	0.9003	0.241703	1.07495	0.579366	0.366513	1.23551	0.259512	0.332993	1.28209	0.386976	0.457803	1.402	0.174805	59900000	87200000	71300000	70300000	56100000	78100000	72400000	44700000	68600000	63300000	64300000	47400000	58600000	57600000	55100000
A0A1L8HY44;Q5XHH9;A0A1L8HP04	Q5XHH9	ttc39b	Tetratricopeptide repeat protein 39B (TPR repeat protein 39B)														-0.0571537	0.201985	1	-0.0291297	0.158611	1	0.0447369	0.512546	1	0.175337	1.39326	0.450495	0.027764	0.469822	1	0.158364	1.69056	0.354019	472000000	519000000	506000000	549000000	467000000	502000000	555000000	488000000	384000000	422000000	463000000	430000000	513000000	496000000	460000000
A0A1L8HYB9;Q6DCC5;A0A1L8HP93	Q6DCC5	abhd17b	Alpha/beta hydrolase domain-containing protein 17B (Abhydrolase domain-containing protein 17B) (EC 3.1.2.22)														-0.0139732	0.282832	1	-0.827616	0.0480137	1	-0.212864	0.147012	1	-0.603061	0.0588225	1	-0.40063	0.136507	1	-0.790827	0.0704036	1	31500000	10700000	41100000	17700000	29300000	39700000	23700000	41500000	31600000	15600000	44400000	18500000	28600000	33200000	33700000
Q6DCS9;A0A1L8HYD0;A0A1L8HXN3;A0A1L8HNU9	Q6DCS9	ptgr1	MGC80838 protein														0.0216999	0.350178	1	0.06814	0.540259	0.977187	-0.0709839	0.160926	1	-0.1066	0.135777	1	0.100479	0.921318	0.97681	0.0648632	0.524426	0.84793	1940000000	2140000000	2010000000	1940000000	1530000000	1970000000	1640000000	2290000000	1880000000	1980000000	2150000000	1980000000	1770000000	2040000000	1880000000
A0A1L8HYE4;A0A1L8HP63;Q4V7I9;A0A1L8HP59	Q4V7I9	carnmt1	MGC115667 protein														-0.269024	0.0814043	1	-0.0866127	0.134121	1	0.299796	0.995562	0.565278	0.230334	1.11205	0.447911	0.0647666	0.434389	1	-0.00469589	0.286423	0.960026	155000000	159000000	127000000	170000000	148000000	202000000	117000000	147000000	90600000	130000000	164000000	123000000	114000000	155000000	155000000
A0A1L8HYG8;Q640D3	Q640D3	psat1	Phosphoserine aminotransferase (EC 2.6.1.52)														0.0363433	0.536945	1	0.022913	0.386338	1	-0.0883668	0.135163	1	-0.128524	0.101114	1	-0.0524635	0.172788	1	-0.0926209	0.122634	1	1440000000	1160000000	1240000000	1450000000	1200000000	1100000000	1330000000	1380000000	1350000000	1460000000	1390000000	1290000000	1230000000	1320000000	1410000000
A0A1L8HYI5;Q6DD59	Q6DD59	cbwd2	MGC80076 protein														-0.0236435	0.238723	1	-0.138803	0.0670438	1	-0.201026	0.102921	1	-0.223347	0.0909732	1	-0.258989	0.0216389	1	-0.281309	0.0179182	1	145000000	135000000	115000000	123000000	183000000	112000000	158000000	137000000	170000000	129000000	148000000	159000000	157000000	144000000	169000000
Q6DDV4;A0A1L8HYM5;A0A1L8HPF6	Q6DDV4	rabggta	Rabggta-prov protein														-0.0402101	0.214301	1	0.0556602	0.4657	1	-0.192153	0.011839	1	-0.0384261	0.171245	1	-0.148869	0.0607553	1	0.00485738	0.314538	0.943514	243000000	224000000	195000000	220000000	207000000	214000000	266000000	203000000	247000000	239000000	250000000	198000000	243000000	226000000	265000000
A0A1L8HYN0	A0A1L8HYN0	ipo4	Importin N-terminal domain-containing protein														-0.136766	0.0963384	1	-0.112463	0.106601	1	-0.12708	0.140104	1	-0.125267	0.145086	1	-0.0489724	0.155654	1	-0.0471598	0.173824	1	1340000000	1290000000	1290000000	1380000000	970000000	1420000000	1280000000	1380000000	1050000000	1110000000	1290000000	1350000000	1220000000	1500000000	1350000000
A9JS79;A0A1L8HYU0	A9JS79		Proteasome subunit beta (EC 3.4.25.1) (Fragment)														-0.00624021	0.286059	1	0.00641632	0.315669	1	-0.0558039	0.195833	1	-0.150681	0.0870368	1	-0.100967	0.151395	1	-0.195843	0.0745279	1	290000000	380000000	314000000	358000000	350000000	303000000	367000000	343000000	335000000	413000000	349000000	366000000	389000000	374000000	293000000
A0A1L8HYW3;Q6NRG6	Q6NRG6	sas6	Spindle assembly abnormal protein 6 homolog														-0.0420405	0.283028	1	-0.0445449	0.241526	1	-0.173364	0.221054	1	0.525782	0.815185	0.468851	-0.261293	0.158397	1	0.437853	1.58922	0.137991	35800000	32600000	34900000	30800000	64600000	24500000	22900000	32400000	86600000	29100000	19800000	26000000	30300000	29100000	79400000
A0A1L8HZJ7	A0A1L8HZJ7	rab2b	ras-related protein Rab-2B-like														0.0540002	0.440521	1	-0.126071	0.0385109	1	0.248056	1.14069	0.518817	-0.0987072	0.0191389	1	0.424723	1.4101	0.257095	0.0779597	0.548556	0.817412	406000000	366000000	307000000	315000000	322000000	311000000	285000000	260000000	284000000	322000000	326000000	284000000	239000000	246000000	321000000
A0A1L8HZQ1;A0A1L8HZP3;Q9DE47;Q0EAE8	Q9DE47		DNA polymerase epsilon catalytic subunit (EC 2.7.7.7) (Fragment)														-0.123007	0.0895381	1	-0.00941022	0.272896	1	-0.117423	0.110269	1	-0.00995636	0.27845	1	-0.0135536	0.268573	1	0.0939134	0.591925	0.77198	566000000	680000000	604000000	608000000	503000000	612000000	553000000	622000000	539000000	578000000	576000000	564000000	666000000	669000000	537000000
A0A1L8I066;A7E222	A7E222		LOC100125671 protein (Fragment)														-0.0423406	0.158747	1	0.0383695	0.484277	1	-0.00422923	0.285576	1	-0.0375366	0.182427	1	-0.0352866	0.176113	1	-0.068594	0.099621	1	967000000	1060000000	913000000	1060000000	1040000000	900000000	1010000000	1020000000	892000000	1010000000	1150000000	1000000000	1040000000	940000000	1030000000
A0A1L8I076;Q6PF31;Q8AVL2;Q6NTJ2;Q4KLE0;A3KNC5	Q6PF31	rab35l	MGC69101 protein														-0.166936	0.0278793	1	0.712322	0.697549	0.640989	-0.11377	0.0565821	1	0.817609	0.76685	0.471229	-0.079476	0.122861	1	0.851902	0.787628	0.375857	78600000	88200000	95000000	82400000	82100000	90700000	83300000	76500000	86300000	73900000	80500000	82800000	97500000	83700000	95300000
A0A1L8I0E8	A0A1L8I0E8	ap1b1	AP complex subunit beta														-0.12339	0.124796	1	-0.0327867	0.24196	1	-0.10973	0.125235	1	-0.0616271	0.186579	1	-0.24194	0.0346651	1	-0.193837	0.0530559	1	201000000	213000000	187000000	209000000	244000000	206000000	250000000	193000000	213000000	240000000	192000000	243000000	261000000	199000000	255000000
A0A1L8I0M4;Q9YHZ6;Q6AZM5;A0A1L8HQF8	Q9YHZ6	cdc45	Cell division control protein 45 homolog														-0.0711288	0.120264	1	-0.21939	0.010404	1	-0.0135988	0.248821	1	0.00623703	0.322856	0.987758	0.00505066	0.333471	1	0.0248864	0.422974	0.905971	453000000	423000000	433000000	397000000	465000000	432000000	379000000	459000000	408000000	387000000	356000000	363000000	414000000	459000000	433000000
A0A1L8I0W2;Q6DFK6	Q6DFK6	mapk1	Mitogen-activated protein kinase (EC 2.7.11.24)														-0.112698	0.056375	1	-0.180126	0.0659029	1	-0.0777543	0.182843	1	0.00542704	0.310823	0.98839	-0.158111	0.032161	1	-0.0749296	0.114944	1	335000000	358000000	332000000	448000000	341000000	308000000	347000000	363000000	348000000	323000000	362000000	274000000	425000000	369000000	353000000
Q6NUG3;A0A1L8I0W6;A0A1L8HQL7	Q6NUG3	eif2b1	MGC78997 protein														-0.25518	0.0768715	1	-0.10044	0.110382	1	-0.0538266	0.233638	1	0.179746	1.18336	0.491176	-0.0103766	0.286247	1	0.223196	2.15689	0.194412	273000000	284000000	278000000	276000000	243000000	293000000	223000000	244000000	237000000	191000000	239000000	240000000	285000000	363000000	212000000
A0A1L8I190	A0A1L8I190	kntc1	Rod_C domain-containing protein														0.0140444	0.364939	1	-0.0324402	0.209469	1	0.0756639	0.710467	1	-0.0103601	0.256815	1	0.0925471	0.734863	1	0.00652313	0.326434	0.949066	263000000	295000000	261000000	262000000	264000000	282000000	259000000	267000000	249000000	245000000	295000000	258000000	272000000	232000000	265000000
A0A1L8I198;Q4V7W4	Q4V7W4	atxn2	MGC115230 protein														-0.0668869	0.260257	1	0.257164	0.775438	0.701973	0.180933	0.481847	1	0.259027	0.840287	0.580125	-0.00485039	0.297064	1	0.0732435	0.411917	0.888548	204000000	208000000	163000000	218000000	213000000	219000000	287000000	161000000	132000000	243000000	219000000	190000000	315000000	172000000	129000000
A0A1L8I1C2;Q5PQA5;A0A310U6Q4	Q5PQA5	isoc1	Isochorismatase domain-containing protein 1														-0.328061	0.000850871	1	-0.352596	0.00713197	1	-0.136216	0.0876887	1	-0.100773	0.146488	1	-0.159783	0.00836854	1	-0.124339	0.0750184	1	239000000	250000000	245000000	259000000	211000000	282000000	223000000	220000000	210000000	215000000	203000000	208000000	256000000	287000000	277000000
A0A1L8I1K8;A0A1L8I1I5	A0A1L8I1I5																-0.24132	0.0183661	1	-0.275068	0.0135097	1	-0.239294	0.0188884	1	-0.181364	0.0185179	1	-0.140863	0.0696137	1	-0.0829334	0.105316	1	395000000	472000000	398000000	376000000	373000000	430000000	364000000	426000000	387000000	366000000	414000000	328000000	445000000	518000000	431000000
A0A1L8I1J3	A0A1L8I1J3	tnfaip8															-0.0598723	0.206406	1	-0.19219	0.0986579	1	0.16335	0.713365	0.956886	0.130983	0.639061	0.817535	0.240771	0.966849	0.682418	0.208403	0.901424	0.496135	137000000	116000000	136000000	116000000	138000000	115000000	117000000	108000000	91000000	91500000	121000000	84700000	129000000	111000000	91500000
A0A1L8I1J8	A0A1L8I1J8	ap3s1	Clat_adaptor_s domain-containing protein														-0.20131	0.0226627	1	-0.0848001	0.156065	1	0.075894	0.444241	1	0.243454	0.798638	0.614262	-0.00839297	0.284812	1	0.159167	0.658914	0.668828	304000000	408000000	440000000	318000000	507000000	403000000	372000000	327000000	300000000	273000000	330000000	364000000	384000000	394000000	367000000
A0A1L8I1P9;Q6DFB8	Q6DFB8	ttc37	Tetratricopeptide repeat protein 37 (TPR repeat protein 37) (Thespin homolog)														-0.254824	0.107863	1	0.0307299	0.367206	1	-0.0941842	0.192116	1	0.0427958	0.436811	0.941339	-0.25613	0.0873114	1	-0.11915	0.105409	1	132000000	139000000	117000000	142000000	148000000	142000000	108000000	163000000	123000000	168000000	134000000	131000000	209000000	149000000	118000000
A0A1L8I1Q5;Q5U5D5;Q6PCG5;A0A1L8HR58;A0A1L8HR48	Q5U5D5	lnpep	LOC495293 protein														-0.4305	0.0131561	1	-0.60639	0.00611552	1	-0.298704	0.087535	1	-0.0932134	0.214334	1	-0.00472387	0.297326	1	0.200766	0.479911	0.792136	321000000	260000000	635000000	223000000	315000000	411000000	251000000	285000000	306000000	214000000	206000000	224000000	333000000	352000000	458000000
A0A1L8I1V2	A0A1L8I1V2	zfyve16	Zinc finger FYVE domain-containing protein														-0.229383	0.0441072	1	-0.0439466	0.221836	1	-0.0901375	0.150167	1	0.087649	0.479155	0.919626	-0.102547	0.117503	1	0.0752398	0.468342	0.863937	477000000	545000000	469000000	500000000	441000000	567000000	407000000	449000000	513000000	443000000	440000000	488000000	458000000	567000000	582000000
A0A1L8I1V7	A0A1L8I1V7	ocln	Occludin														-0.651028	0.00572021	1	-0.922794	0.073048	1	-0.183484	0.0680562	1	0.122293	0.940039	0.703552	-0.571917	0.0165306	0.992413	-0.266139	0.0611534	1	43700000	40600000	28800000	47800000	49200000	48800000	31100000	34100000	40800000	41100000	7884404	40200000	54300000	46500000	66600000
A0A1L8I229;P20911	P20911	cdk7	Cyclin-dependent kinase 7 (EC 2.7.11.22) (EC 2.7.11.23) (40 kDa protein kinase) (CDC2/CDK2,4-activating kinase) (Cell division protein kinase 7) (P40 MO15)														-0.269433	0.128906	1	-0.0968469	0.0719716	1	0.0864995	0.378308	1	0.131523	0.575657	0.840659	-0.0835037	0.231003	1	-0.0384801	0.176062	1	270000000	306000000	320000000	292000000	296000000	435000000	246000000	320000000	228000000	310000000	260000000	291000000	399000000	403000000	195000000
A0A1L8I262	A0A1L8I262	scamp1	Secretory carrier-associated membrane protein (Secretory carrier membrane protein)														-0.386917	0.022876	1	-0.72784	0.00712394	1	-0.105141	0.144207	1	-0.126207	0.157514	1	-0.1039	0.198124	1	-0.124967	0.193146	1	202000000	157000000	277000000	201000000	195000000	225000000	151000000	170000000	191000000	148000000	130000000	131000000	257000000	180000000	236000000
A0A1L8I2D9	A0A1L8I2D9		ras-related protein Rab-3C														-0.221055	0.0395514	1	0.0998764	0.582692	0.939016	-0.0508887	0.214068	1	0.144167	0.736335	0.753101	-0.0249793	0.25429	1	0.170076	0.855015	0.567475	99700000	96200000	125000000	108000000	88600000	119000000	102000000	87700000	88900000	85800000	115000000	105000000	126000000	97200000	103000000
Q642N9;A0A1L8I2N6;A0A1L8H0C4	Q642N9	tars	MGC86352 protein														-0.237112	0.00696014	1	-0.0891209	0.143129	1	-0.00148646	0.295058	1	0.224956	1.10645	0.456998	-0.0401859	0.171206	1	0.186256	0.946254	0.495056	1270000000	1320000000	1190000000	1270000000	1250000000	1360000000	1100000000	1120000000	1080000000	1130000000	1030000000	962000000	1250000000	1430000000	1220000000
A0A1L8I343	A0A1L8I343	vwa5a															-0.0687141	0.090361	1	-0.0682856	0.0914811	1	-0.0823568	0.062198	1	-0.0869459	0.0648092	1	-0.0687497	0.118074	1	-0.0733388	0.115658	1	23000000000	20100000000	20400000000	21100000000	20500000000	21100000000	20700000000	22000000000	20700000000	21500000000	21200000000	20800000000	20700000000	24000000000	21800000000
A0A1L8I385	A0A1L8I385																-0.04319	0.215994	1	-0.147383	0.0842044	1	-0.0788765	0.198482	1	-0.0331535	0.25785	1	-0.0293897	0.232165	1	0.0163333	0.335623	0.933446	320000000	296000000	363000000	311000000	399000000	250000000	289000000	307000000	376000000	293000000	276000000	302000000	351000000	292000000	357000000
A0A1L8I395	A0A1L8I395		Endo/exonuclease/phosphatase domain-containing protein														-0.614777	0.0540277	1	-0.858789	0.0480722	1	-0.374894	0.0739161	1	-0.000771205	0.300481	0.991619	-0.468108	0.0924249	1	-0.0939846	0.251199	0.993256	31000000	25200000	63900000	30000000	41200000	48900000	20400000	38700000	46500000	36400000	13900000	20100000	46700000	39700000	71100000
A0A2Z6G143;A0A1L8HV81;A0A1L8HV78;A0A1L8HV66	A0A1L8HV81		Helicase C-terminal domain-containing protein (Fragment)														0.0515798	0.376553	1	0.00683594	0.313045	1	0.329084	0.813357	0.699757	0.17968	0.664072	0.754444	0.0954374	0.414032	1	-0.0539665	0.233786	0.992684	115000000	108000000	182000000	135000000	205000000	133000000	152000000	107000000	126000000	132000000	174000000	111000000	132000000	94700000	147000000
A0A310TKY4;Q52L00;P47193;O57345;A0A1L8H3D6	P47193	vamp2	Vesicle-associated membrane protein 2 (VAMP-2) (SYBII) (Synaptobrevin-2)														-0.427909	0.0447988	1	-0.74977	0.0123868	1	-0.1675	0.125772	1	-0.00660642	0.293324	1	-0.0065066	0.293099	1	0.154387	0.49322	0.793547	263000000	302000000	454000000	234000000	293000000	374000000	176000000	274000000	310000000	160000000	148000000	232000000	307000000	304000000	391000000
A0A310TM71	A0A310TM71	athl1	Glyco_hydro_65m domain-containing protein														-0.265883	0.0522916	1	-0.142514	0.0469316	1	0.04997	0.365443	1	0.22528	0.737906	0.672184	0.126757	0.538888	1	0.302067	1.30369	0.270776	748000000	668000000	894000000	802000000	544000000	872000000	529000000	588000000	634000000	535000000	612000000	541000000	626000000	887000000	619000000
A0A310TNC6	A0A310TNC6	ppp3cc	Serine/threonine-protein phosphatase (EC 3.1.3.16)														-0.297107	0.0230135	1	-0.0566966	0.126245	1	-0.000537237	0.299466	1	0.216437	1.48417	0.332213	-0.0519536	0.211212	1	0.165021	0.77787	0.603499	356000000	452000000	479000000	467000000	419000000	438000000	346000000	409000000	326000000	371000000	371000000	352000000	448000000	494000000	387000000
A0A310TWM2	A0A310TWM2		GBP_C domain-containing protein (Fragment)														-0.0654271	0.215557	1	-0.23904	0.064781	1	-0.238017	0.0790031	1	-0.0700734	0.187512	1	-0.128373	0.145827	1	0.0395699	0.389246	0.903744	358000000	343000000	371000000	315000000	363000000	316000000	343000000	363000000	417000000	279000000	342000000	268000000	298000000	482000000	414000000
A0A310U2H2	A0A310U2H2																0.0533002	0.444763	1	-0.0796636	0.0918037	1	0.0879199	0.588796	1	-0.154067	0.0516154	1	-0.0606556	0.153468	1	-0.302643	0.00529751	1	300000000	291000000	279000000	326000000	347000000	293000000	303000000	286000000	355000000	338000000	333000000	343000000	345000000	272000000	294000000
A0A310U4X8	A0A310U4X8		Glyceraldehyde-3-phosphate dehydrogenase (EC 1.2.1.12) (Fragment)														-0.0310173	0.282306	1	-0.274543	0.0800406	1	0.0791028	0.396876	1	-0.110584	0.198069	1	-0.0290197	0.24365	1	-0.218706	0.059413	1	134000000	149000000	105000000	97500000	137000000	197000000	123000000	69200000	244000000	151000000	88500000	139000000	132000000	136000000	124000000
A0A310U520	A0A310U520																-0.234416	0.101638	1	-0.22905	0.0472957	1	-0.49814	0.034456	1	-0.472527	0.0125668	1	-0.45585	0.0287777	0.995425	-0.430236	0.00220957	1	38900000	40800000	39100000	33000000	47200000	36500000	44100000	41900000	53200000	42600000	41100000	53800000	51900000	41900000	73700000
A0A310U7M2	A0A310U7M2																-0.0814393	0.164654	1	0.156881	0.553924	0.910638	-0.15978	0.157207	1	-0.123053	0.204843	1	0.28584	1.09119	0.536527	0.322568	0.807303	0.471982	112000000	113000000	156000000	110000000	62400000	113000000	108000000	107000000	79500000	99700000	116000000	121000000	94800000	106000000	108000000
A0A310UBP8	A0A310UBP8	ddx6	DEAD-box helicase 6 S homeolog					1.65259	0.877244	0.0654889				1.03613	0.426537	0.393626	0.697525	0.637889	0.587724	1.86311	2.17705	0.016062	0.271486	0.40067	1	0.210516	0.376689	0.941237	0.88795	0.625591	0.849743	0.826979	0.599652	0.594583	123000000	11300000	68800000	13300000	20400000	97900000	19700000	108000000	30400000	98000000	97000000	86900000	45000000	17300000	19400000
A0A310UCX3;Q5PPT7	Q5PPT7		Galactose-1-phosphate uridylyltransferase (EC 2.7.7.12) (Fragment)														-0.144904	0.0900197	1	0.0286935	0.419233	1	-0.215696	0.0124949	1	-0.0762494	0.0765967	1	-0.117257	0.0844193	1	0.0221895	0.37727	0.922179	656000000	615000000	540000000	584000000	562000000	542000000	701000000	546000000	538000000	639000000	625000000	554000000	724000000	613000000	627000000
A0A310UCZ7;A2VD57;A9ULT8;Q4QQX2;Q5M7F2	A0A310UCZ7																-0.0958811	0.0692008	1	-0.165057	0.0241772	1	-0.0396341	0.226788	1	-0.00958379	0.281923	1	-0.072113	0.092298	1	-0.0420628	0.161257	1	4510000000	4540000000	4790000000	4580000000	5660000000	4050000000	4410000000	4410000000	4800000000	4090000000	4210000000	4410000000	5160000000	4420000000	5000000000
A0A310UE08	A0A310UE08	flnb															-0.13781	0.0685883	1	-0.183706	0.0862673	1	-0.0535863	0.180757	1	0.0639903	0.42689	0.937196	-0.0656198	0.157022	1	0.0519568	0.402477	0.898765	956000000	1040000000	911000000	1040000000	999000000	897000000	868000000	977000000	924000000	860000000	792000000	819000000	1120000000	1060000000	883000000
Q7ZZM6;Q6INX9;A0A310UE35	Q7ZZM6	gale	UDP-glucose 4-epimerase (EC 5.1.3.2)														-0.284566	0.0259201	1	-0.0902996	0.19087	1	-0.0297769	0.248935	1	0.117732	0.485978	0.896101	-0.090236	0.196689	1	0.0572726	0.368668	0.906982	51600000	45700000	29800000	48300000	34000000	48600000	40000000	39400000	29800000	32600000	45600000	34800000	43200000	46000000	42700000
Q7ZXQ6;A0A310UH28	Q7ZXQ6	lypla2	MGC52664 protein														0.26592	1.24885	0.302595	0.150256	0.641247	0.884078	-0.0393435	0.206772	1	-0.123184	0.0823099	1	-0.162483	0.159612	1	-0.246323	0.111674	1	258000000	140000000	247000000	251000000	209000000	219000000	290000000	245000000	306000000	308000000	303000000	218000000	230000000	210000000	259000000
A0A345D1N6;A0A1L8GGX7;Q5EE04	Q5EE04	tpr	Nucleoprotein TPR (NPC-associated intranuclear protein) (Translocated promoter region and nuclear basket protein) (Fragment)														0.27226	0.876301	0.468672	-0.26619	0.101048	1	-0.236533	0.0129707	1	-0.432127	0.0362928	1	0.0595366	0.462061	1	-0.136057	0.168639	1	107000000	84500000	86200000	71900000	76200000	76900000	130000000	113000000	82700000	102000000	70900000	82000000	82700000	84000000	99400000
A0AUT2;Q6U7I9;A0A1L8G415;A0A1L8GA59	A0AUT2	usp5	Ubiquitin carboxyl-terminal hydrolase (EC 3.4.19.12)														0.0889161	1.36308	0.671159	0.101533	1.09951	0.802947	0.0645765	0.625351	1	-0.0331999	0.18636	1	0.0109666	0.369792	1	-0.0868098	0.0392534	1	2350000000	2110000000	2240000000	2360000000	2510000000	2100000000	2330000000	2430000000	2320000000	2480000000	2440000000	2730000000	2130000000	2210000000	2310000000
A0AUT4	A0AUT4	cct5b	LOC100036778 protein														-0.0284971	0.126523	1	-0.0644887	0.147378	1	-0.0361163	0.20398	1	-0.170157	0.0509541	1	-0.15949	0.00901213	1	-0.293531	0.00369884	1	5530000000	5070000000	5090000000	5650000000	6440000000	5070000000	5630000000	5680000000	5870000000	5760000000	5780000000	6900000000	5880000000	5580000000	6060000000
A0AUT9;Q801P3;Q6GQG0;A0A1L8HA52	Q6GQG0	copz1	Coatomer subunit zeta														-0.467377	0.0015902	1	-0.197147	0.0610672	1	-0.0424678	0.213081	1	0.144059	0.650984	0.788523	-0.0943031	0.128378	1	0.0922235	0.519453	0.817596	4320000000	5480000000	5380000000	5000000000	4640000000	6130000000	4190000000	3630000000	3860000000	3790000000	3960000000	4650000000	5190000000	5920000000	5050000000
Q4QQY5;A0JMS9	A0JMS9	krtcap3	LOC733277 protein														-0.875887	0.0118611	1	2.63766	1.28252	0.089901	-0.21123	0.0269323	1	2.6726	1.31573	0.0613828	-0.61934	0.0522899	1	2.26449	1.10263	0.159462	278000000	112000000	263000000	259000000	257000000	288000000	113000000	179000000	237000000	274000000	343000000	190000000	276000000	313000000	345000000
A0JMW1;Q6DJP0	Q6DJP0	gclc	LOC100137615 protein														0.768024	0.670256	0.534508	-0.13676	0.062564	1	0.846837	0.70952	0.700384	-0.124067	0.125884	1	0.69402	0.627591	0.856887	-0.276884	0.0231289	1	50600000	44600000	42100000	53100000	57700000	42500000	48000000	47400000	48700000	50500000	50400000	49800000	51100000	8437291	52000000
Q6DD77;A0JPG0;Q6DD36;A0A1L8FQL5	Q6DD36	oxsr1	Osr1-prov protein														0.0432669	0.403763	1	-0.157683	0.0466779	1	-0.201933	0.0939909	1	-0.239616	0.0552652	1	-0.103863	0.131648	1	-0.141546	0.0446914	1	220000000	228000000	244000000	217000000	258000000	178000000	247000000	245000000	275000000	225000000	212000000	248000000	274000000	203000000	272000000
A0JPH9	A0JPH9	xab2	LOC100036801 protein														0.111226	0.484434	0.941814	-0.0904903	0.122711	1	0.118636	0.452669	1	0.214537	0.687938	0.711132	-0.0648867	0.211844	1	0.0310135	0.397951	0.904437	221000000	242000000	285000000	254000000	385000000	229000000	303000000	230000000	316000000	235000000	197000000	257000000	208000000	262000000	321000000
A0MZ58;A0MZ59;A0A310U3N1	A0MZ58	carm1p1	Coactivator-associated arginine methyltransferase 1-a														-0.227767	0.000383558	1	-0.0836894	0.0686873	1	-0.141453	7.86e-05	1	0.0635974	0.885033	0.853748	-0.0833906	0.0373995	1	0.12166	1.13122	0.569339	1130000000	1170000000	1260000000	1120000000	1150000000	1150000000	1070000000	1040000000	1110000000	963000000	1080000000	1040000000	1250000000	1270000000	1250000000
Q08AW0;A1A646;B1H1N8	B1H1N8	vat1	LOC100036826 protein														-0.0731901	0.155839	1	-0.0413793	0.1925	1	-0.244954	0.0259718	1	-0.0922826	0.126478	1	-0.0284074	0.230186	1	0.124264	0.734539	0.665905	475000000	568000000	539000000	405000000	468000000	489000000	454000000	568000000	513000000	444000000	469000000	495000000	473000000	579000000	563000000
A1L2N5	A1L2N5		LOC100036902 protein														-0.0487556	0.236852	1	0.0508105	0.400451	1	-0.362538	0.0326895	1	-0.287388	0.0657638	1	-0.269496	0.0620229	1	-0.194346	0.11345	1	6350000000	4100000000	5170000000	5760000000	3830000000	5030000000	5610000000	4860000000	7820000000	6200000000	6780000000	5330000000	6210000000	6960000000	5450000000
A1L2P4;A0A1L8HU08	A1L2P4	casp3	LOC100036910 protein														-0.462453	0.0137473	1	-0.0620797	0.209706	1	0.00434685	0.308294	1	0.343067	1.00172	0.413287	0.180467	0.640675	0.981926	0.519187	1.29962	0.183865	602000000	848000000	813000000	748000000	563000000	683000000	420000000	506000000	512000000	479000000	482000000	536000000	595000000	815000000	587000000
A1L2Q8;A0A1L8G0A9	A1L2Q8	pycr3	Pyrroline-5-carboxylate reductase 3 (P5C reductase 3) (P5CR 3) (EC 1.5.1.2) (Pyrroline-5-carboxylate reductase-like protein)														-0.0915941	0.0663233	1	-0.000682831	0.299023	1	-0.0871538	0.0813173	1	-0.129153	0.0601939	1	-0.013724	0.253618	1	-0.0557232	0.162207	1	133000000	154000000	126000000	142000000	118000000	132000000	138000000	135000000	118000000	158000000	145000000	127000000	139000000	135000000	141000000
A1L2V6	A1L2V6	tyms	Ts protein														0.332673	2.24702	0.0786105	0.10394	1.57661	0.716839	-0.312783	0.0309852	1	-0.582393	0.00442167	1	-0.16715	0.122462	1	-0.43676	0.0240028	1	292000000	190000000	186000000	244000000	180000000	174000000	316000000	316000000	293000000	324000000	326000000	301000000	228000000	266000000	240000000
A1L3K2	A1L3K2		Pyruvate kinase (EC 2.7.1.40)														-0.0926901	0.0845908	1	0.727181	0.699243	0.639071	0.10929	0.407803	1	0.862961	0.73645	0.506844	-0.171036	0.0751392	1	0.582635	0.605443	0.602288	104000000	75400000	90500000	76500000	176000000	93900000	91400000	89900000	101000000	88000000	107000000	101000000	104000000	91000000	106000000
A1L3K7	A1L3K7		LOC100037034 protein														-1.65162	0.0576607	1	-1.46733	0.0894521	1	2.08927	1.09845	0.212578	2.52089	1.15191	0.121918	-1.91893	0.0394477	0.993899	-1.48731	0.0775302	1	16400000	13400000	20000000	397000000	287000000	161000000	18000000	12500000	34100000	7399520	32300000	19200000	25100000	31300000	303000000
A2BD91;Q9PWK7;O13080;A0A1L8HF33;A0A1L8H6J5	Q9PWK7	clcn5	Chloride channel protein														-0.566363	0.0062443	1	-0.779257	0.0194926	1	-0.447237	0.0106067	0.998632	-0.238091	0.13841	1	-0.408906	0.101554	1	-0.19976	0.199889	1	83200000	55200000	161000000	71200000	98300000	97700000	69600000	75700000	101000000	58000000	54100000	70700000	114000000	121000000	125000000
A2RRW9	A2RRW9	cops4	Cops4 protein														-0.139812	0.096503	1	-0.100836	0.0767235	1	-0.0790933	0.15805	1	-0.148334	0.0670116	1	-0.0231832	0.226686	1	-0.0924238	0.0308151	1	549000000	594000000	556000000	472000000	623000000	548000000	445000000	591000000	542000000	547000000	519000000	628000000	513000000	597000000	622000000
A2RV60	A2RV60	ecpas	LOC100037132 protein														-0.114183	0.0945785	1	-0.0675774	0.0968634	1	-0.202564	0.022823	1	-0.138804	0.0432412	1	0.00528081	0.326669	1	0.0690403	0.831744	0.739607	780000000	759000000	692000000	658000000	575000000	702000000	675000000	785000000	603000000	617000000	722000000	692000000	748000000	776000000	698000000
A2RV69	A2RV69	nup107	Nuclear pore complex protein														-0.114693	0.054982	1	-0.0529029	0.111102	1	-0.0864404	0.159212	1	0.127087	0.671513	0.798843	-0.140896	0.0927894	1	0.0726306	0.521651	0.839076	735000000	686000000	918000000	738000000	978000000	719000000	789000000	746000000	832000000	703000000	662000000	765000000	833000000	797000000	936000000
A2VD71;P03001-2;A0A1L8HJ28;P03001	P03001-2	gtf3a	Transcription factor IIIA (TFIIIA) (S-TFIIIA/O-TFIIIA)														0.0103461	0.307851	1	0.487645	0.768981	0.60621	-0.360913	0.154421	1	0.448607	0.58127	0.744731	-0.679475	0.14524	1	0.130045	0.341151	0.919627	69100000	71000000	8102834	59800000	62700000	20600000	88600000	47900000	39300000	62100000	35900000	37400000	88700000	41300000	44500000
A2VDA2	A2VDA2	sri	LOC100037199 protein														2.0514	1.21338	0.106022	0.251946	1.42175	0.370597	1.74293	1.06684	0.237994	-0.123383	0.0565555	1	0.766421	0.5262	0.989913	-1.0999	0.0588409	1	108000000	20900000	123000000	124000000	139000000	123000000	169000000	169000000	141000000	186000000	157000000	158000000	38800000	10900000	134000000
A3KNC6	A3KNC6	ggps1	LOC100049104 protein														0.16072	0.377668	1	0.516205	0.737854	0.635148	-1.3929	0.0618258	1	-1.22465	0.0591691	1	0.213753	0.405913	1	0.382012	0.628714	0.602102	81200000	87600000	81700000	23200000	11700000	75800000	84000000	86000000	72000000	99600000	72900000	106000000	131000000	26200000	109000000
A3KNF6	A3KNF6	sat2	LOC100049123 protein														0.293354	1.88659	0.146563	-0.497293	0.0528233	1	-0.202196	0.0516805	1	-0.336683	0.0179533	1	-0.120446	0.0251531	1	-0.254933	0.00452189	1	85200000	79800000	79100000	92300000	70700000	69600000	115000000	113000000	98400000	42800000	82300000	92300000	94500000	86000000	84900000
A4IFW8	A4IFW8		Aminopeptidase (EC 3.4.11.-) (Fragment)														-0.252899	0.00440719	1	-0.164232	0.0256102	1	-0.23949	0.0788562	1	-0.133336	0.14568	1	-0.260836	0.0123197	0.995196	-0.154682	0.0401635	1	227000000	224000000	192000000	219000000	168000000	277000000	208000000	224000000	212000000	203000000	231000000	204000000	244000000	278000000	248000000
Q6GNB9;Q32NV7;A4QNS3;A0A1L8H7F6	A4QNS3		LOC443672 protein (Fragment)														-0.507394	0.00539136	1	-0.0619996	0.212358	1	-0.0614764	0.18973	1	0.221867	0.932069	0.55307	0.0852928	0.648236	1	0.368636	1.84366	0.120663	288000000	307000000	325000000	262000000	247000000	328000000	223000000	174000000	217000000	191000000	288000000	214000000	319000000	294000000	258000000
A4VCE9;A0A1L8ELA3;Q0PF19	A4VCE9	nsf	LOC100049722 protein														-0.216367	0.00621287	1	-0.138223	0.0671712	1	-0.17929	0.0278955	1	-0.157867	0.0671918	1	-0.115847	0.0262054	1	-0.0944239	0.103927	1	834000000	799000000	812000000	844000000	708000000	793000000	757000000	792000000	732000000	751000000	796000000	827000000	841000000	952000000	859000000
A5D8M8;A0A1L8GL14	A5D8M8	nqo1	LOC100049751 protein														0.21279	0.932877	0.496878	0.125697	1.20237	0.707659	-0.204327	0.0594346	1	-0.37318	0.00277594	1	-0.207183	0.0755236	1	-0.376036	0.0098628	1	2780000000	2110000000	2350000000	2550000000	2470000000	2200000000	2970000000	3260000000	3400000000	3310000000	3520000000	3350000000	2320000000	2810000000	3240000000
A5D8P5;A0A1L8GW43;A0A1L8GW16	A5D8P5		LOC100049766 protein (Fragment)														-0.238853	0.0300192	1	0.0908527	0.739527	0.905228	-0.132443	0.0198509	1	0.0272929	0.441237	0.938314	-0.012263	0.246893	1	0.147473	1.15722	0.493072	599000000	529000000	534000000	484000000	540000000	504000000	399000000	512000000	516000000	483000000	565000000	550000000	585000000	554000000	535000000
A5PKP3	A5PKP3	gart	LOC100101294 protein														-0.600364	0.0950398	1	-0.642223	0.158677	1	-0.117393	0.10433	1	0.319007	0.566403	0.780267	-0.0523504	0.225025	1	0.38405	0.612258	0.615937	125000000	87900000	88700000	86400000	98700000	99700000	28800000	105000000	103000000	11100000	98900000	105000000	119000000	102000000	90100000
A5PKP8;A0A1L8H345;A0A1L8GMZ9	A5PKP8	dnm2	LOC100101298 protein														-0.095967	0.162008	1	-0.324874	0.0227779	1	0.0963535	0.500951	1	-0.0364297	0.235202	1	0.0845935	0.564665	1	-0.0481898	0.168403	1	313000000	301000000	304000000	288000000	371000000	275000000	231000000	271000000	314000000	215000000	263000000	285000000	255000000	275000000	342000000
A7VK04;A0A1L8HAU2	A7VK04	cul5	Cullin5														-0.15325	0.0383522	1	0.096714	0.482323	0.975757	-0.0654297	0.170417	1	-0.115309	0.0769327	1	-0.0136064	0.270957	1	-0.0634861	0.15713	1	135000000	169000000	173000000	133000000	169000000	158000000	142000000	139000000	150000000	134000000	198000000	209000000	151000000	180000000	150000000
A9ULW7;A0A1L8HN15;A0A1L8HW70	A9ULW7	fnta	LOC100137632 protein														0.648636	1.28979	0.14696	0.262343	1.04084	0.504402	-0.0425269	0.258787	1	-0.533587	0.00652892	1	-0.0665302	0.240489	1	-0.55759	0.0103926	1	175000000	128000000	152000000	166000000	142000000	152000000	259000000	252000000	231000000	286000000	270000000	242000000	104000000	182000000	206000000
A9UM19;A0A1L8HHD0;Q0P3R0;Q66IT6	A9UM19	gatd3b	LOC100137677 protein														0.0915019	1.01587	0.720973	0.0124766	0.342564	1	-0.179045	0.0264313	1	-0.294989	0.00562043	1	-0.130253	0.0468164	1	-0.246197	0.00832621	1	5060000000	4360000000	4350000000	4930000000	4200000000	4190000000	5330000000	5120000000	5580000000	5970000000	5730000000	4810000000	4950000000	4770000000	5330000000
A9YWT2;A0A1L8GJK4;A0A1L8GCZ1	A9YWT2	ppp2r5a	Serine/threonine protein phosphatase 2A regulatory subunit														-0.179427	0.0183682	1	0.00847053	0.333374	1	0.256067	2.0187	0.233018	0.311967	1.73004	0.158947	0.262367	1.76348	0.295452	0.318267	1.62318	0.184883	1120000000	1100000000	1310000000	1260000000	1080000000	1170000000	931000000	886000000	778000000	961000000	986000000	891000000	992000000	971000000	968000000
B1WBD3;A0A1L8GLE9	B1WBD3	aars	LOC100158432 protein														-0.243483	0.0132391	1	-0.0535024	0.132279	1	-0.15597	0.0424236	1	0.0319697	0.403234	0.940193	-0.0222778	0.188891	1	0.165662	1.29726	0.417288	11400000000	11600000000	11200000000	10300000000	9470000000	11500000000	8830000000	10600000000	10000000000	9750000000	9920000000	9730000000	11500000000	12400000000	10900000000
B1WBE0	B1WBE0	eprs	LOC100158438 protein														-0.21364	0.00109699	1	-0.210934	0.0381148	1	-0.118037	0.0491141	1	-0.0502834	0.158729	1	-0.0912768	0.0109315	1	-0.0235233	0.184874	0.992918	683000000	680000000	638000000	674000000	707000000	588000000	584000000	615000000	639000000	515000000	572000000	680000000	714000000	713000000	704000000
B3VIA2;A0A1L8GYA3	B3VIA2		Calcium-transporting ATPase (EC 7.2.2.10)														-0.269623	0.037911	1	-0.276163	0.0413199	1	0.102087	0.547522	1	0.215804	0.809227	0.625678	0.0944398	0.408093	1	0.208157	0.550695	0.722152	1810000000	1340000000	2690000000	1660000000	2110000000	1900000000	1380000000	1340000000	1650000000	1440000000	1220000000	1360000000	1840000000	1470000000	1980000000
B7ZPF5;Q8AXM9-2;Q8AXM9;A0A1L8FKJ0;A0A1L8FKM0	Q8AXM9-2	ctnnd1	Catenin delta-1 (Xp120(ctn)) (p120 catenin) (p120(ctn))														0.126401	0.521334	0.90009	-0.0606607	0.163519	1	0.0644137	0.351509	1	0.145257	0.438118	0.924588	-0.19758	0.135728	1	-0.116737	0.160512	1	89900000	112000000	148000000	117000000	231000000	95000000	127000000	148000000	156000000	136000000	115000000	108000000	117000000	111000000	174000000
Q7ZWY3;B7ZPK2;P51644	P51644	arf4	ADP-ribosylation factor 4														-0.0417837	0.21906	1	0.0144068	0.33037	1	0.27439	0.843461	0.718967	0.0655111	0.422503	0.937675	0.223446	0.963646	0.698423	0.0145671	0.346156	0.931435	8280000000	6510000000	7880000000	8050000000	6080000000	9660000000	6790000000	5450000000	6610000000	6170000000	9110000000	7560000000	5680000000	7400000000	6350000000
B7ZQ46;Q91372;A9ULY4	Q91372	ddx4	Probable ATP-dependent RNA helicase DDX4 (EC 3.6.4.13) (DEAD box protein 4) (Vasa homolog) (Vasa-like protein) (xVLG1)														0.266233	0.416909	0.96402	0.745812	0.689864	0.647789	0.613995	0.637303	0.869469	0.591079	0.596709	0.704496	0.103086	0.33886	1	0.0801697	0.328746	0.934885	104000000	30400000	79400000	82000000	96100000	92500000	86800000	42700000	95400000	106000000	96500000	98500000	100000000	20800000	97500000
Q804V4;B7ZQB8	Q804V4	ipo5	Karyopherin-beta 3 variant														0.853971	1.01618	0.227757	0.242804	0.540545	0.903069	1.05212	1.19894	0.192263	0.454269	0.868885	0.450686	0.56512	0.67596	0.803362	-0.0327352	0.279238	0.971194	50600000	43300000	24100000	57000000	48000000	53200000	46700000	49100000	42000000	34700000	53900000	50100000	16900000	53700000	18000000
B7ZQR5;Q8JFY9	Q8JFY9	endou	Poly(U)-specific endoribonuclease-A (EC 3.1.-.-) (Protein endoU-A) (Uridylate-specific endoribonuclease-A) (XendoU-A)														0.20242	1.60378	0.290458	-0.00341352	0.281072	1	-0.18733	0.0224639	1	-0.389954	0.00224635	1	-0.143903	0.00820585	1	-0.346527	0.000247152	1	215000000	232000000	216000000	210000000	196000000	239000000	307000000	264000000	273000000	285000000	294000000	262000000	240000000	254000000	237000000
B7ZQW8;Q9W603;A0A1L8HZH1;Q5FWP3;Q2TAH7	Q9W603	supt16h	FACT complex subunit SPT16 (DNA unwinding factor 140 kDa subunit) (DUF140) (Facilitates chromatin transcription complex subunit spt16)														0.10538	0.578154	0.880802	0.101254	0.915294	0.844755	0.143197	0.702507	1	0.144834	1.28166	0.55268	0.160269	0.810948	0.901443	0.161907	2.51405	0.279796	1380000000	1320000000	1290000000	1340000000	1410000000	1200000000	1340000000	1340000000	1150000000	1360000000	1310000000	1150000000	1400000000	1180000000	1010000000
Q70PC6;B7ZQX4	B7ZQX4	imp alpha 4	Importin subunit alpha														-0.233847	0.0030337	1	-0.14367	0.0625719	1	0.0332368	0.447903	1	-0.0682532	0.15441	1	-0.00257619	0.292069	1	-0.104066	0.111821	1	141000000	156000000	168000000	156000000	148000000	172000000	131000000	133000000	130000000	158000000	141000000	152000000	167000000	147000000	151000000
O13011;B7ZR93;B7ZR87;P10825;O93564	P10825	gna0	Guanine nucleotide-binding protein G(o) subunit alpha														0.0654399	0.889281	0.863005	-0.141877	0.00496479	1	-0.0974464	0.0560327	1	-0.225547	0.00554494	1	-0.0859432	0.0365404	1	-0.214044	0.00137394	1	1960000000	1930000000	1840000000	2040000000	1870000000	1780000000	2190000000	2050000000	2120000000	1960000000	2080000000	1990000000	1980000000	2140000000	1960000000
G3GBS3;Q6ING3	G3GBS3	PRDX2	Peroxiredoxin 2														0.298103	1.63219	0.179003	0.0902074	0.81034	0.894236	-0.157407	0.0494577	1	-0.419919	0.00204394	1	-0.0437876	0.196485	1	-0.3063	0.00863793	1	6920000000	6710000000	5890000000	6440000000	5700000000	5880000000	7730000000	8650000000	8330000000	8550000000	8830000000	8270000000	5900000000	6950000000	7300000000
H1A8Z1;Q7ZWQ0;Q6GM88;Q9DE56	H1A8Z1	RRM1	Ribonucleoside-diphosphate reductase (EC 1.17.4.1)														-0.221827	0.0584409	1	-0.336453	0.00134812	1	-0.131763	0.174123	1	-0.272366	0.0750232	1	-0.0303535	0.241988	1	-0.170957	0.00979013	1	163000000	157000000	162000000	167000000	109000000	184000000	152000000	139000000	131000000	140000000	149000000	140000000	135000000	195000000	168000000
[truncated: 416 more rows]
[truncated: 19 more columns]
