# Supplementary material for: Profiling ubiquitin signalling with UBIMAX reveals DNA damage- and SCFβ-Trcp1-dependent ubiquitylation of the actin-organizing protein Dbn1
Source: Nat Commun. 2023 Dec 14;14:8293. doi: 10.1038/s41467-023-43873-0 (PMC10721886; doi:10.1038/s41467-023-43873-0)
Supplement: Supplementary file 7 — Supplementary Data 4 [file 41467_2023_43873_MOESM7_ESM.xlsx]

## Sheet: Supp Data 4a_Proteins
Protein and gene information					DSB / DNA			DSB / DSB + ATMi			DSB / DSB + MG262			DSB /Mock			DNA / Mock			DSB + ATMi / Mock			DSB + MG262 / Mock			Abundance values (LFQ, N=4/8 filtered, imputed)
Protein IDs	Majority protein ID	Gene names	Protein names		Ratio (log2)	p-value (-log10)	q-value (permutation-based FDR @ s0=0.1)	Ratio (log2)	p-value (-log10)	q-value (permutation-based FDR @ s0=0.1)	Ratio (log2)	p-value (-log10)	q-value (permutation-based FDR @ s0=0.1)	Ratio (log2)	p-value (-log10)	q-value (permutation-based FDR @ s0=0.1)	Ratio (log2)	p-value (-log10)	q-value (permutation-based FDR @ s0=0.1)	Ratio (log2)	p-value (-log10)	q-value (permutation-based FDR @ s0=0.1)	Ratio (log2)	p-value (-log10)	q-value (permutation-based FDR @ s0=0.1)	Mock_01	Mock_02	Mock_03	Mock_04	Mock_05	Mock_06	Mock_07	Mock_08	DNA_01	DNA_02	DNA_03	DNA_04	DNA_05	DNA_06	DNA_07	DNA_08	DSB_01	DSB_02	DSB_03	DSB_04	DSB_05	DSB_06	DSB_07	DSB_08
Q566I2;Q4V7X4;A0A1L8FRQ0	Q4V7X4	cul1	cullin 1		8.15598	11.5452	0	4.39338	4.15574	0.0004	-0.0806437	0.0497324	1	8.1408	11.7026	0	0	-4.34294e-08	1	3.74742	3.99056	0	8.22144	9.76538	0	10384180	8130197	4393259	4840588	6131650	15542290	8286209	7951041	5100778	9154097	15705000	6073408	4782170	7295650	7670026	8694996	3973796000	3583693000	3496393000	3086297000	1153803000	2418004000	1392703000	760297800
Q66KQ2;A3KNF0;A0A1L8HYN4;A0A1L8HPJ8	A3KNF0	nedd8	NEDD8 (Neddylin) (Ubiquitin-like protein Nedd8)		6.63941	9.08614	0	5.47758	4.37428	0.0001	0.206503	0.202389	1	6.54421	9.2381	0	0	-4.34294e-08	1	1.06663	0.837055	0.0770545	6.3377	8.73627	0	7026242	22270110	3107436	12449450	6066114	6128417	10815520	29284400	5251308	5106918	24224450	8798619	5129173	6726298	6684376	31891450	1691704000	1572105000	1174501000	963327100	584480400	939567000	739503000	335649500
A0A1L8GR29;A0A1L8GWN2;Q71U00	Q71U00	skp1	S-phase kinase-associated protein 1 (Cyclin-A/CDK2-associated protein p19) (S-phase kinase-associated protein 1A) (p19A) (p19skp1)		6.10981	5.89198	0	2.49879	5.95823	0	-0.0146065	0.0182776	1	7.65322	11.6266	0	1.54341	1.36439	0.0146559	5.15443	7.87231	0	7.66782	10.3563	0	10271050	7381464	3339631	11303520	10253110	4450556	2002179	15023000	8058509	6141045	7252892	3350496	142280200	13971750	138890200	61647970	1387797000	1609404000	1291204000	1334202000	1143699000	1495198000	1307796000	1230902000
A0A1L8FJC3;Q8UUN3;Q8UUN8;Q8UUN4;Q8UUN5;Q8UUN7;Q8UUN6;Q8UUN2	A0A1L8FJC3	btrcp1	beta-transducin repeat containing E3 ubiquitin protein ligase		5.87494	6.92384	0	2.60456	3.33661	0.00363333	-0.0719173	0.0485727	1	8.27133	12.3463	0	2.39639	3.41909	0.000186667	5.66678	7.67052	0	8.34325	10.3734	0	8236655	7399334	14705720	15088630	19261930	12334650	8304634	7414993	161390400	182939400	132180100	9789988	49038090	26675080	81286910	28749030	6443023000	6840576000	5341996000	3899308000	1864499000	2617204000	1826202000	2008497000
Q6AZR6;A0A1L8GNA8;Q9W626	Q6AZR6	ku70	ATP-dependent DNA helicase 2 subunit 1		4.91802	9.69382	0	2.19709	1.80836	0.0509231	0.110924	0.0803366	1	4.64977	9.69196	0	0	-4.34294e-08	1	2.45268	2.41999	0.000812632	4.53884	6.88229	0	5909615	5331956	18082960	7749960	8301966	11574230	9069315	8704439	6090503	11223560	3518713	8876269	5091244	8153102	9289768	9192651	364110300	262989600	302150200	229290300	97732790	155650000	154640200	338429500
A0A345D1N6;A0A1L8GGX7;Q5EE04	Q5EE04	tpr	Nucleoprotein TPR (NPC-associated intranuclear protein) (Translocated promoter region and nuclear basket protein) (Fragment)		4.50987	7.61962	0	4.77964	6.34263	0	0.832361	1.15025	0.448271	4.18254	6.20201	0	-0.327323	0.155293	0.89975	-0.597099	0.101239	1	3.35018	4.29034	0	3781689	40907980	35065040	49627950	11927020	71292170	19215010	12475030	14310990	39855080	16723010	9002727	30832950	41753990	14787970	5465304	595509600	505848200	364329900	435699800	381990300	237639500	561562300	266049500
Q91854;A0A1L8FEN9	Q91854	btrcp1	Beta-TrCP (Beta-transducin repeat-containing protein)		3.16563	4.05326	0.00165	2.85445	2.97381	0.0072	1.36628	0.74264	0.606757	3.55926	4.50589	0	0	-4.34294e-08	1	0.704815	0.85552	0.12486	2.19298	1.79335	0.00218268	7936999	3170660	3521943	20921280	2573308	15993710	10307400	7817156	11492610	13616280	16178240	13785430	2393083	7619895	9129163	9388804	96905870	133390400	174910300	137039800	105699900	119479600	8242461	71090840
Q6DDS9;A0A1L8EVE5;Q9W627	Q6DDS9	ku80	X-ray repair cross-complementing protein 5 (EC 3.6.4.-)		2.96374	3.57168	0.00272	1.889	1.46786	0.103313	-0.286336	0.120508	1	3.27798	4.25235	8.98876e-06	0	-4.34294e-08	1	1.38898	1.73457	0.0150063	3.56432	3.87692	0	6310659	6842296	5034398	3036062	6369147	2447063	9028079	4933488	4021766	6635465	11676650	4997481	8706568	4367408	4552228	9708105	173270400	134050300	77893020	129039700	16357200	63669070	14213020	10390530
A0A1L8HSA2;P23787;A0A1L8I3S6	P23787	p97	Transitional endoplasmic reticulum ATPase (TER ATPase) (EC 3.6.4.6) (15S Mg(2+)-ATPase p97 subunit) (p97) (Valosin-containing protein) (VCP)		1.7951	1.53959	0.187853	1.60419	1.89504	0.0522519	0.696999	0.701398	0.732669	2.1885	2.06765	0.00116452	0.393396	0.447461	0.303141	0.584306	0.56648	0.216348	1.4915	1.20932	0.0191864	7976173	60278910	107829700	1819700	114330000	94079630	84737110	14725770	88001780	131720100	80857000	4827015	65315850	92416010	91158240	4506056	166910700	273250700	145200400	148719600	96770300	198169600	179470400	69626860
A0JMV0;Q7ZXG5;A0A1L8HQJ7;A0A1L8HQK4;Q7SY79;Q6GQF3;Q6GMC1;A0A1L8G5V1;A0A1L8HX68;P62972;A0A1L8HCZ9;Q7ZXG5-10	P62972	ubb	Polyubiquitin [Cleaved into: Ubiquitin] (Fragment)		1.53904	2.43537	0.0394	1.39975	2.47952	0.0213913	0.219955	0.193223	1	1.33131	3.19416	0.00435912	-0.20773	0.175588	0.832261	-0.068439	0.249853	0.748376	1.11136	1.71032	0.0230263	2197004000	6018017000	5289596000	1962206000	3224503000	5024981000	3706810000	1510395000	5426589000	5035888000	4464994000	1445698000	3136306000	4201302000	2940408000	575659100	7566197000	13538040000	11947000000	9291290000	6455813000	9533912000	7769091000	3680411000
Q0IH65;Q4V7H4	Q0IH65				1.52297	1.2122	0.290083	1.87816	1.75119	0.0604	1.3933	0.935979	0.503706	1.51508	1.87407	0.00629014	-0.00789189	0.295417	0.620706	0	-4.34294e-08	1	0.121782	0.376074	0.486249	12063160	9274551	11946480	9467168	14165330	11172960	5940431	13479190	11911590	14498980	3001885	5423951	56390960	6180090	8787297	17824150	109200200	107760300	8137391	74598890	15122500	64993860	14481390	7023530
A0A1L8G6S1;A0A1L8G7C5;A0A1L8G0S8;A0A310TM08;P62799;P06900;A0A310TML1;A0A1L8G6Z0;A0A1L8G795;Q6B827	P62799	h4	Histone H4		1.41064	1.35951	0.249248	1.07589	1.05726	0.215572	0.167742	0.190615	1	3.1202	3.69019	8.42105e-06	1.70956	1.42446	0.0105532	2.04431	1.80553	0.00401062	2.95246	3.28438	6.53061e-05	30143000	104359700	75153140	4995334	16309400	5538127	37661070	3817127	235771000	143830100	125230400	16507690	104780100	62323810	64815210	6766372	313239400	191240200	168339600	174020200	196000200	105319700	143320500	96502260
Q4V7M0;Q642N8;A0A1L8GVT1;A0A1L8GQA7	Q642N8	strap	serine-threonine kinase receptor-associated protein		1.35064	0.689674	0.663159	2.73162	4.56174	0.00032	1.05868	0.870823	0.5562	1.44781	1.65537	0.008784	0.0971673	0.333503	0.525425	-1.28381	0.00671829	1	0.389132	0.52202	0.274651	19098960	60192030	59458130	12899990	9620176	36822900	3962664	7698635	84727140	106630100	105699900	2152199	2698938	107790100	4921717	5550162	67801790	108570000	96895750	100350300	36364080	12718560	49107190	17976010
B7ZS76;O93522;Q801T0;Q6PA34;Q6AX95	O93522	myh9	Nonmuscle myosin II heavy chain A		1.16361	2.10844	0.0935556	0.919179	1.31534	0.167504	1.0118	1.63884	0.171338	0.868687	1.24803	0.0492308	-0.29492	0.136816	0.901014	-0.0504923	0.26868	0.727854	-0.143112	0.212271	0.80579	12479500	34428040	20788030	2807133	10207130	4770633	7637878	5603824	11955300	4838976	15160870	10465430	6376604	5444376	6050367	5281645	18005950	22430980	35828880	33504920	9321127	10467260	7096558	19238620
A0A310U4X8	A0A310U4X8	gapdh.S	Glyceraldehyde-3-phosphate dehydrogenase (EC 1.2.1.12) (Fragment)		1.08456	0.835109	0.538747	0.135143	0.0608035	0.91863	0.291778	0.147204	1	1.56666	1.59323	0.00767671	0	-4.34294e-08	1	1.43152	2.09476	0.0100033	1.27488	2.05364	0.0116029	5626555	11821030	2938434	5425528	8950698	5768903	5912382	18194280	12457020	6126529	7475222	6667439	18946780	12524280	8307028	11380760	32762930	15935040	203410500	11686370	9944111	11386830	82171200	3023588
Q707M9;Q6DDV7;A0A1L8H8E3	Q6DDV7	nup88B	Nup88B protein		0.994114	1.1479	0.391363	0.898303	0.798639	0.360736	0.12704	0.0712085	1	1.19183	1.59975	0.0162658	0	-4.34294e-08	1	0	-4.34294e-08	1	1.06479	1.4667	0.0313795	5497502	3972715	10496410	5981704	5432074	25368200	7440132	5732615	7199212	14690640	6819348	9091753	12550370	9986322	5539965	5298675	10808050	46669940	3678364	39256000	8302877	35578940	29925840	9283359
A0A1L8FPT5;A0A1L8FHU5;Q6GNA5;Q7ZX93;P22232	P22232	fbl	rRNA 2'-O-methyltransferase fibrillarin (EC 2.1.1.-) (Histone-glutamine methyltransferase) (U6 snRNA 2'-O-methyltransferase fibrillarin)		0.912774	1.03835	0.407122	0.875629	1.95756	0.08344	0.916929	1.04272	0.494618	1.64407	4.56121	0.000750413	0.731292	1.19115	0.0838519	0	-4.34294e-08	1	0.727137	1.18238	0.0845657	7119760	6424507	6455422	10582050	5260648	4299496	6050895	6124739	55434890	7813354	22849990	4967831	9465916	9391622	8883924	3891419	35521040	28184930	27673070	15333990	16367220	18584030	25629180	7201192
Q6IRP5;A0A1L8ERQ7;A0A1L8ERQ6;CON__P05784;A2BDA6	Q6IRP5	krt19	type I keratin, acidic		0.894274	0.69513	0.714232	1.95048	2.88455	0.0122571	1.06932	2.17592	0.0637217	2.3501	3.15646	0.000116364	1.45583	1.30024	0.0186723	0.399617	0.544062	0.280435	1.28078	1.61524	0.0169091	40068100	116500400	153570000	10298160	33484950	53515040	121600200	10166010	320960400	227470000	230960300	7352887	190060100	181200300	182050100	67447930	459299600	319499800	302099800	117489800	277899800	207650100	188790400	131609600
A0A1L8HTT0;Q6NRP1	A0A1L8HTT0	paics.2.L	AIR carboxylase (EC 4.1.1.21) (EC 6.3.2.6) (Phosphoribosylaminoimidazole carboxylase)		0.891814	0.562649	0.861257	0.673665	0.739325	0.436686	0.162095	0.416589	1	4.6305	10.5105	0	3.73868	3.66767	1.46341e-05	3.95683	5.78891	0	4.4684	9.67105	0	3848702	13289400	7372267	8346857	4190175	8297939	6477436	15282040	216830100	237349700	212239700	75608780	134990200	205499400	183289700	2601440	263540500	211250700	194029400	185740100	147560400	172609900	173590300	173019500
Q6GLU7;A0A1L8ENF4;A0A1L8EUZ8;A0A1L8FNP4;A0A1L8FHB1	Q6GLU7	pitpnc1	phosphatidylinositol transfer protein, cytoplasmic 1		0.781222	0.875966	0.555548	-1.16368	1.47911	0.1266	-0.0287781	0.0169973	1	0.523015	0.743515	0.150662	0	-4.34294e-08	1	1.68669	3.09182	0.00252844	0.551793	0.792019	0.161484	33758220	3155509	11923470	13132750	10421180	13113540	11434440	5355496	7540066	22383580	10922000	6235826	4796162	8839568	6281709	10892580	44739940	5278741	45710130	10286440	14326210	8797514	26226110	6913137
A0A1L8FTN9	A0A1L8FTN9	eny2	Transcription and mRNA export factor ENY2 (Enhancer of yellow 2 transcription factor homolog)		0.660967	0.275784	1	1.24718	0.521668	0.522575	0.215438	0.104641	1	6.84372	8.65757	0	6.18276	5.06572	0	5.59654	4.04174	0	6.62828	7.02732	0	1958497	6821792	6499009	8585304	7242093	5816100	15144430	4516021	1709705000	1320806000	1583501000	87309130	742239700	865831100	845348000	9818309	1409504000	1473000000	1141702000	700320400	111179800	994247900	348779700	1016399000
A0A1L8EKG6;P30998;Q6NU15;Q7ZWS3	P30998	jup	Junction plakoglobin (Desmoplakin III) (Desmoplakin-3)		0.65648	0.369029	1	2.19086	2.3459	0.0179048	1.29721	0.867568	0.56013	1.46865	1.66904	0.00832703	0.812173	0.951367	0.0861236	0	-4.34294e-08	1	0.171447	0.398936	0.444954	14837460	8125017	4727542	6724982	12396050	13906830	10387670	36447920	109100300	10773120	76283100	5696253	6831594	13157100	33271890	14797080	43002000	38858040	374889400	15480440	8942702	14593730	29580010	23003480
A0A1L8HIJ6;Q7SY65;Q91404	Q7SY65	krt18-b	Keratin, type I cytoskeletal 18-B (Cytokeratin-18-B) (CK-18-B) (Keratin-18-B) (K18-B)		0.60427	1.04735	0.4888	2.59804	3.35878	0.00352727	2.02068	3.23637	0.0078	2.62634	3.87213	1.15385e-05	2.02207	3.08654	0.000931092	0.0282993	0.315098	0.628512	0.605661	0.774762	0.150169	8559237	38813070	68680160	5393938	14811040	27536100	69135850	35099080	153070300	115690100	120259800	46782990	95716240	138210300	108049700	63345150	335958900	213920700	130459800	74593170	219529700	166000200	119759900	84305900
A0A1L8HIP9;CON__P05787;CON__H-INV:HIT000292931;A2BDA9;CON__Q9H552	A0A1L8HIP9	krt8.1	type II keratin, basic		0.601002	0.720614	0.737555	1.92558	2.7842	0.0121882	2.21432	2.44419	0.0225714	2.26251	2.40934	0.000593333	1.6615	1.77054	0.00752055	0.33693	0.482912	0.335739	0.0481896	0.320918	0.579917	35909930	115589800	172570400	13406490	57480120	112520200	129549700	4643337	251450800	240900200	244220500	64356850	177890000	194750300	164250300	69171780	719520500	348320300	237310500	128549600	308039400	274979700	196750300	82386800
A0A1L8EMY5;Q6PI79	Q6PI79	h3	Histone H3.3		0.578632	0.219363	1	1.10881	0.407452	0.593619	1.07735	0.428672	0.912228	2.47806	1.89339	0.000911475	1.89943	1.34506	0.00942133	1.36925	0.855886	0.0531678	1.40071	0.930154	0.0378354	59402900	129300200	131500200	4575131	12739240	10095410	8122236	13002470	400359100	181249200	233321000	13117430	145970300	124089900	142739600	4101163	417279900	301179800	264450100	543310000	26016080	225560500	50201940	10954540
A2BDA0;A0A310U5V4	A2BDA0	hist1h4d	Histone H4		0.571827	0.291839	1	0.0449915	0.0182771	0.98655	0.0822284	0.0349202	1	1.48613	1.34059	0.0123846	0.914306	0.820083	0.0869313	1.44114	1.23329	0.0254939	1.40391	1.23335	0.021088	23631050	101549700	78430980	6225719	6022483	40176000	30583920	6469699	176559600	74626220	82386260	4294843	73143180	55383020	46291040	10213970	168650400	161240700	120839800	103100100	21789940	94395220	44846120	6808673
A0A1L8HHP2;A2RRT4;A0A1L8H9H8	A2RRT4	nckap5l	NCK-associated protein 5-like		0.555739	0.576712	0.896529	1.16677	1.39384	0.13525	0.348205	0.259298	1	1.54644	2.03956	0.00498261	0	-4.34294e-08	1	0.379671	0.583634	0.277109	1.19824	1.4209	0.0242301	12480280	1767065	16398320	1598289	5278392	5466092	9280892	11309100	5412082	10096230	8942419	19506650	36050300	12405200	14620400	6828894	27624010	31874970	27452020	5019524	10168870	20422970	38139940	9651425
A0A1L8HQB4;A0A1L8I0N8	A0A1L8I0N8	klhl22	Kelch-like protein 22		0.544145	0.566656	0.890439	0.0588315	0.0437005	0.954847	0.943784	1.08863	0.453763	1.50134	2.90254	0.00289697	0	-4.34294e-08	1	1.44251	2.89328	0.00588718	0	-4.34294e-08	1	3185833	6592078	4555388	8746949	4713955	8432485	7522323	3062977	15544720	9116102	12015320	2644183	9987867	16859860	9718493	21002820	29169950	33618910	23045000	22233020	10762390	9742756	13812010	4346228
Q66IZ9	Q66IZ9	pnisr	arginine/serine-rich protein PNISR		0.543745	0.315352	1	0.325866	0.294916	0.662463	0.07212	0.0523567	1	4.85118	6.71534	0	4.30744	4.09123	5.47945e-06	4.52532	5.79253	0	4.77906	5.95348	0	13998780	22132950	7550790	1607059	16497660	7496381	32926110	9371516	297190000	232789500	177719800	9072697	441399600	844779300	491229000	165879400	213939900	151270000	218739600	221790300	235819900	572940100	576317800	565358500
A0A1L8G9S0;H6UFP4	H6UFP4	pm20d2	Peptidase M20 domain containing (Fragment)		0.507078	0.356465	1	0.990826	1.72278	0.10591	0.605418	0.746612	0.737352	2.12268	3.94747	0.000113761	1.6156	1.70486	0.00863893	1.13186	1.7435	0.0268	1.51726	2.19721	0.00533037	7199983	10668930	13553910	15440140	5249136	2443523	20825830	3860305	71901090	66938820	70849800	6596507	5056310	39093060	43856860	6610327	62766860	44796110	32630090	47977980	34526000	32586940	26627050	16266050
A0A1L8H341	A0A1L8H341		NTR domain-containing protein		0.425716	0.107629	1	0.793972	0.265902	0.655829	0.487671	0.13273	1	3.10846	2.1416	0.000118919	2.68274	1.58678	0.00237795	2.31449	1.77847	0.00260714	2.62079	1.68006	0.0015129	5644862	152960000	8764591	10966240	13607970	20869570	7516885	6709130	628200600	643881700	543430700	12912620	214159500	11357080	242030000	2054880	594490900	438730400	413358900	553838300	6782601	284680900	36867080	8560550
A0A1L8GXW8;A0A1L8GXU9	A0A1L8GXU9	dbn1	ADF-H domain-containing protein		0.422601	0.524994	0.946424	0.369968	0.336997	0.63749	-0.073138	0.0989192	1	9.57797	16.1491	0	9.15537	11.7309	0	9.208	10.6323	0	9.65111	13.6868	0	7153992	5950029	7090031	13259140	9297963	17789310	12083900	10683910	9948620000	7962527000	7812186000	1287397000	6778404000	10320960000	6989681000	2451502000	10777990000	6031414000	7611788000	8535505000	8103625000	7052896000	6407482000	6432095000
Q5XHJ8;P14885	Q5XHJ8	gsn	Actin-depolymerizing factor (Brevin) (Gelsolin)		0.415929	0.443827	1	0.693736	0.806495	0.392571	0.0502238	0.0604441	1	3.84092	8.19771	0	3.42499	5.60151	5.40541e-06	3.14718	4.99444	5.6338e-06	3.7907	7.64633	0	8127209	9333310	7272124	7186707	20564350	17152930	25865860	7391425	273059300	259530700	183849600	28252980	121260200	163079500	118249700	55003140	244249300	274349700	168589500	130780300	185990000	165040000	111129800	94300420
A0A1L8F016;Q7ZXE8	Q7ZXE8	ehd4	Ehd4 protein		0.379005	0.173053	1	0.855577	0.471895	0.557735	0.57943	0.264046	1	3.25833	4.3951	4.5977e-06	2.87932	3.03334	0.000108	2.40275	2.54539	0.000752688	2.6789	2.55328	0.000407207	22691340	8729332	6099512	3257815	7104622	8562237	5873358	8475616	144359300	137509900	159779900	5147521	83369750	84121970	113280100	7895429	154150100	138959600	103990000	118120100	80610760	91291020	6266968	69032820
A0A1L8G704	A0A1L8G704	cul9.L			0.377662	0.349212	1	0.0709512	0.0718823	0.923912	1.76731	4.12624	0.00348571	1.07894	2.08829	0.0156725	0.701274	0.929742	0.106129	1.00798	1.61712	0.0383273	0	-4.34294e-08	1	20828720	9273374	11438840	7661797	19962400	3392924	4907273	19937190	24132930	19709940	2551498	11730730	39882970	29667070	28515060	11407440	28097910	30332050	22546040	33745910	19014010	21323030	11481030	14739060
Q6GM31;A0A1L8G7C4;Q7ZYM0	Q6GM31	klc4.L	Kinesin light chain		0.369518	0.443591	1	0.538909	0.839994	0.404701	0.167232	0.182336	1	8.45275	13.4115	0	8.08323	10.7554	0	7.91384	11.1383	0	8.28551	11.1605	0	9888289	9080449	4923044	22540520	17989700	9206127	13661990	6896386	5163702000	5542807000	4656307000	801118400	3085505000	3964990000	2887293000	1206500000	5307880000	5174103000	4122892000	4081296000	3227301000	3761603000	2751899000	2287193000
Q6DKE3;Q6PH89	Q6PH89	hist1h2aa	Histone H2A		0.351727	0.216182	1	0.430499	0.242162	0.698699	-0.0597792	0.0258192	1	1.50712	1.58944	0.00840268	1.15539	1.57255	0.0242581	1.07662	1.24638	0.0440493	1.5669	1.64382	0.00850072	27115050	68675890	73279170	17006540	35612970	13638950	27495070	6269206	164359600	74064000	79657080	16914540	88026800	33962040	58337880	41161170	248739500	145719600	202889800	55556020	58272830	97048320	49719890	7206744
A0A1L8GE11;Q8UWC3;B7ZQN6;Q6PA68;A0A1L8GTH8;A0A1L8GZR7	B7ZQN6	Cttn	Cttn protein		0.350889	0.224271	1	0.792023	0.463802	0.565907	0.310161	0.347886	1	5.61458	12.9576	0	5.26369	6.14588	0	4.82256	4.70926	0	5.30442	8.64332	0	14353780	6398434	4759891	7561209	8296721	11646850	7960413	7149775	736530000	763191200	587038300	112950100	439900100	627521700	398999000	21012010	549910000	484539600	456291600	385888600	401301300	370449200	333229100	259750400
Q7T1M9;A0A1L8GSD2;Q6DTH4;A0A1L8HMD4	Q6DTH4	mob1a	Kinase regulatory subunit MOB1B (LOC443567 protein)		0.300964	0.260812	1	0.652761	0.377054	0.577575	0.0853946	0.0398577	1	5.28027	8.63741	0	4.9793	6.99638	0	4.62751	4.56589	0	5.19487	5.21882	0	3873479	15729000	7542688	14494970	4885684	10684570	10186610	2666637	405290000	447430800	400539600	53336120	296340200	382180700	264850000	79681940	531299100	587071000	369400200	245049800	227159500	279960900	214459600	127590100
B7ZPP0;Q9DG02;A0A1L8HUU6;A0A1L8HM27;A0A1L8GS43;Q91587;Q6AX64;Q91549;A0A1L8H1R7;A0A1L8GRX8;A0A1L8GRX1;Q6GLR3;A0A1L8H1N2;A0A1L8GRD5	Q9DG02	camk2d	Calcium/calmodulin-dependent protein kinase type II delta chain (CaM kinase II subunit delta) (CaM-kinase II delta chain) (CaMK-II subunit delta) (EC 2.7.11.17)		0.288899	0.178081	1	1.06246	0.90223	0.286273	0.708954	0.501263	0.863829	1.88397	2.53864	0.001264	1.59507	2.04055	0.00669014	0.82151	1.01923	0.0867312	1.17502	1.38067	0.0263768	4609208	12137260	2814055	5150489	21946700	12768290	17219870	11976590	48948120	43073870	46486860	2968171	25763030	34487990	38798040	32424020	45450110	48003930	45296000	55320090	38890940	65285980	27891060	4168312
Q6GNI8	Q6GNI8	znrd2	zinc ribbon domain containing 2		0.283116	0.15583	1	1.34607	0.867359	0.288806	-0.119909	0.0788725	1	3.85109	5.59012	0	3.56797	4.2581	1.51899e-05	2.50502	2.38891	0.000753191	3.971	6.08676	0	3647068	13770670	5139939	2663174	18586220	5508648	3825174	6159926	234720700	184449500	233209400	25533000	61247140	66223970	68073940	9117898	270880400	148870300	155460100	168540500	53978820	39186930	29674910	47032980
A1L2N5	A1L2N5	actb			0.282857	0.158168	1	2.01228	1.19431	0.150743	0.513391	0.458398	0.95429	3.63801	3.50965	8.69565e-06	3.35515	2.7823	6.38298e-05	1.62573	1.01877	0.0292676	3.12462	2.99641	6.46465e-05	86819130	273629900	238550500	9270419	109279600	7940116	107070100	13854450	1375300000	1202800000	1130896000	193520400	713728900	1204302000	532139900	49096930	1424402000	1442895000	1020097000	641240600	336350400	1061399000	432570600	187940500
A0A1L8F1G2;Q91747;A0A1L8G7H1	A0A1L8F1G2	sptan1.S			0.268442	0.327637	1	0.505829	0.563346	0.532041	0.0881567	0.0992236	1	9.51194	12.6337	0	9.2435	11.1713	0	9.00611	10.2553	0	9.42379	11.5531	0	30539960	6063804	8583465	4643681	5107431	3512782	8227089	10874340	7616016000	7851988000	7517102000	1859902000	5399209000	6152478000	4819209000	1612900000	8109026000	8033372000	6940105000	5715601000	4683497000	5823778000	3969197000	3419103000
Q7T0U9	Q7T0U9	arcn1	Coatomer subunit delta		0.259375	0.2804	1	0.633055	0.657779	0.464993	0.0890186	0.101482	1	7.24051	13.0236	0	6.98113	10.1782	0	6.60745	8.73745	0	7.15149	11.2558	0	12158050	6949499	7958277	10224280	9497983	4085378	3762032	6610868	1588502000	1650996000	1487004000	223920400	878569300	1150401000	1127797000	432570600	1309601000	1369697000	1464204000	1216105000	1155805000	1068100000	828749000	555179800
A0A1L8HLD1;A1L2J9	A1L2J9	vps37a	ESCRT-I complex subunit VPS37		0.243115	0.217912	1	1.91979	4.16145	0.002	0.933743	0.951239	0.545078	2.17248	7.08424	8.08081e-06	1.92937	3.16712	0.00114098	0	-4.34294e-08	1	1.23874	1.62235	0.0183808	6385428	13699910	5630551	9527991	10744690	4795268	5434495	9374193	51758070	55760140	54533870	10592150	39469100	50825140	29300040	5569038	46837140	39569060	28157970	28307080	43263000	30621870	42003020	25559040
A0A1L8I1P0	A0A1L8I1P0	apc	adenomatous polyposis coli		0.236624	0.117267	1	0.273757	0.180429	0.764585	0.923695	0.831061	0.57232	2.08338	3.63893	0.000215652	1.84676	2.01905	0.00412632	1.80962	2.77279	0.00236226	1.15969	1.72327	0.0203784	11769580	19952480	10044650	14182420	4714180	9890041	7038450	7622665	70494100	95691060	81282940	7674814	50862860	69743220	55916860	2808866	57441080	71868200	51948920	54862980	41555900	54027870	53064000	6212260
A0A1L8G7T6	A0A1L8G7T6	birc6	UBC core domain-containing protein		0.221625	0.211769	1	0.540079	0.571228	0.53383	0.298493	0.304994	1	1.10093	2.19753	0.0138893	0.879303	1.37049	0.0536743	0.560849	0.838323	0.161687	0.802435	1.25532	0.0672216	230000100	529978800	533939000	109369800	303731400	314270200	214709500	114960200	907359600	901361200	880690500	179179500	440690600	541598900	477670300	149420200	1001899000	717921300	817090600	595658400	394850200	490640300	467548500	236960300
A0A1L8G5Y2	A0A1L8G5Y2	sptbn1	Spectrin beta chain		0.214653	0.12241	1	0.418983	0.261228	0.684486	-0.272974	0.222889	1	2.71074	4.18749	8.16327e-06	2.49609	3.28621	0.000178641	2.29176	2.95257	0.000616092	2.98371	5.65574	0	8577385	9550881	3506045	3550179	15047530	2682244	7792145	6535680	74551760	78015140	63593280	7147658	41723860	70486830	41452900	6672553	53265940	66874870	63711010	55726090	53367230	52851860	36096080	5491712
A0A1L8GCT0	A0A1L8GCT0	sptbn2	Spectrin beta chain		0.210682	0.15897	1	0.907047	0.63686	0.46104	0.209914	0.234947	1	5.25513	9.39186	0	5.04444	6.84249	0	4.34808	4.66298	0	5.04521	8.43118	0	8020691	11379610	15103160	9442555	10645370	3967414	4114300	18848820	602501400	652231700	632670600	59906940	327709000	457780400	316820400	84723000	616228700	582050700	410529100	398140100	255610300	318860500	212139900	190310600
Q8AVG6	Q8AVG6	dnaja1	Dnaja1-prov protein		0.207661	0.0845027	1	1.83155	2.08314	0.0338667	0.904291	0.561789	0.847811	1.70972	2.21838	0.00278473	1.50206	1.35716	0.015811	0	-4.34294e-08	1	0.805428	0.886649	0.0942667	11993750	7432051	6527762	2222873	7712907	17451720	10949610	7235490	89232150	95827790	89656210	5828031	29541080	6835135	33217040	1906916	93173680	54858840	45782100	28607120	9523898	31561010	21338790	4209531
Q6GPT0;Q5FWM7	Q6GPT0	fabp4	Adipocyte-type fatty acid-binding protein (Fatty acid-binding protein 4) (Fatty acid-binding protein, adipocyte)		0.19431	0.138699	1	-0.382298	0.831129	0.4616	-0.30308	0.380491	1	1.88255	1.85665	0.00289624	1.68824	1.35677	0.0120229	2.26485	2.22955	0.00152157	2.18563	2.01968	0.0015872	45969090	173069900	123899900	3447592	76838180	107840200	97684090	5754461	260040400	295100100	220239900	11825030	153070300	194430500	184509500	167789900	237629800	230680500	127160000	173180400	144240500	140010600	115469800	192139600
Q52L24	Q52L24				0.187741	0.161995	1	0.677489	0.525452	0.53619	0.385123	0.380252	1	2.86474	6.32205	0	2.677	4.23523	4.34783e-05	2.18725	2.5786	0.0011798	2.47962	3.91522	0.000101961	4159823	30990050	9369497	7091400	10870400	8138445	8163338	10767730	111079700	117160400	111389600	10725450	53726860	75466870	85655990	34514040	106150000	106700300	92729190	76615830	43021960	42093970	54796070	66102910
A0A1L8GTI5;A9ULW1;A0A1L8GZR6	A0A1L8GTI5	golgb1	golgin subfamily B member 1		0.178254	0.269476	1	0.332159	0.491564	0.594139	0.50901	0.454666	0.950757	2.78867	5.7008	8.88889e-06	2.61042	4.87603	2.22222e-05	2.45651	4.32561	0.000105	2.27966	2.91987	0.000573451	2805092	10659080	5153738	7389041	14144430	13746660	26472400	12267860	92942760	111980400	89224720	32930030	50563020	55132880	50892860	32055080	90767400	92528230	75513980	72454930	57043920	45290020	43353930	72605760
A0A1L8GUD0	A0A1L8GUD0	csrp2	cysteine and glycine rich protein 2		0.172576	0.250696	1	0.352821	0.607103	0.558703	0.10053	0.162321	1	5.41402	12.0433	0	5.24144	9.7033	0	5.0612	9.47413	0	5.31349	10.4437	0	11434610	7962876	4508558	9203742	18958630	6625480	9631668	9572156	545691400	574479100	478280100	109869800	357191100	347640300	337630400	265719800	505361600	476149500	413599500	442570100	338570500	344440600	343579700	270760100
A0A1L8FVC3;Q8AVN3;A0A1L8FQK9	Q8AVN3	ube3c	HECT-type E3 ubiquitin transferase (EC 2.3.2.26)		0.167368	0.0962513	1	1.00168	0.857499	0.3176	1.99984	3.20341	0.00763636	2.93578	5.68551	4.70588e-06	2.76841	3.46497	9.07216e-05	1.9341	2.40558	0.00239252	0.935936	1.60082	0.0390717	10542610	7631166	8092150	2387238	14751480	8502102	5983697	6769835	113749900	125899700	117070200	19201020	54365930	61205140	73714770	4645038	119690200	82605810	75059900	70787910	32451900	73845180	35431040	20801010
Q68FI9	Q68FI9	csrp2	cysteine and glycine-rich protein		0.167089	0.0523899	1	0.639751	0.218672	0.696036	-0.844011	0.506426	0.847945	3.90722	4.11369	0	3.74013	3.33027	2.38095e-05	3.26747	2.6383	0.000123457	4.75123	8.83844	0	11495490	9771819	5238737	8657339	8247813	5107890	8449827	4282738	381339400	295310800	317940300	71389030	234090400	267810900	4262915	11558780	322139300	329881100	252969900	253440200	33345080	245449300	60830820	5879309
A0A1L8GPP7;Q6GR29;Q9DE26	Q9DE26	ruvbl1	RuvB-like 1 (EC 3.6.4.12) (Pontin)		0.159029	0.110982	1	0.982924	1.14496	0.203638	0.264424	0.321347	1	2.08582	3.88497	0.000135714	1.92679	2.33233	0.00251163	1.10289	1.34657	0.0382556	1.82139	2.91714	0.00143415	5629189	3331789	6875939	14229490	11995810	2934315	26038310	12613630	83265220	62405100	60867110	6934631	41848160	39514010	41310060	6183400	53233060	47304060	39372900	25798070	45600940	26693040	40068900	17936480
Q9PVZ2;A0A310TNA8	Q9PVZ2	nup214	Nucleoporin CAN		0.149131	0.200015	1	0.372007	0.71055	0.520373	0.453433	0.600792	0.852525	3.7481	8.86593	0	3.59897	7.20461	0	3.3761	7.23375	0	3.29467	5.92287	0	4351414	8948509	5722218	16462160	15057600	9219562	10152540	5100076	186560800	143130000	170840000	41837980	98200740	112990000	108999800	53082030	162010200	152739800	105590200	106209700	140790000	91964920	104579900	74551760
Q7ZTR0	Q7ZTR0	copb2	Coatomer subunit beta'		0.139381	0.118226	1	0.542264	0.580096	0.53517	0.0524387	0.0451869	1	10.8552	12.8346	0	10.7158	11.7757	0	10.3129	11.3943	0	10.8027	12.232	0	16136870	6672986	4878829	21265060	6301630	3297861	4792556	5350577	26204930000	20997980000	24394040000	4449296000	11204960000	11563990000	12448980000	3954886000	29875040000	19417930000	18425960000	13603990000	9442092000	11863990000	7426107000	6822097000
Q7ZWP7;A0A1L8F045	Q7ZWP7	klc1	Kinesin light chain		0.135371	0.185887	1	0.254424	0.57416	0.58654	0.527617	0.396629	0.966985	4.36533	8.8759	0	4.22996	7.27173	0	4.11091	7.745	0	3.83771	4.49215	0	11052670	10130230	3641522	3114086	9110921	17095770	3896108	10178420	173999700	185800500	165889900	35808050	140020200	194560100	136540100	168780200	173750300	185179600	160719500	117900100	143400100	157400000	147780400	125590300
Q05AU8;A0A1L8H7T4;A0A1L8HFL6	Q05AU8	txlna	Txlnb protein		0.134674	0.0752599	1	0.584536	0.341674	0.607722	-0.115659	0.101103	1	3.3148	5.70743	0	3.18012	4.21364	2.40964e-05	2.73026	3.02273	0.000178313	3.43046	7.30825	0	2826296	16970270	6989137	9756497	9013660	7589361	7824384	5118003	133000000	141360200	145049600	16218700	86963060	113339900	99465300	9411970	114649900	144649900	116389800	118360200	73324900	68716860	47821940	15644180
Q6P7I2;A0A1L8GPP9	Q6P7I2	copg1	Coatomer subunit gamma		0.131979	0.141302	1	0.456687	0.829028	0.43413	0.0949128	0.139197	1	8.81965	12.7281	0	8.68767	10.845	0	8.36296	11.2724	0	8.72474	11.8574	0	25116540	7786038	10698950	13473400	17538550	12910910	7587405	3179933	7739914000	7196917000	7116494000	2036495000	4490913000	5887708000	4917917000	1225897000	7005204000	6244504000	4977481000	5436987000	3896092000	4417890000	3894094000	3371701000
A0A1L8G248;REV__A0A1L8FAZ4;REV__Q8JGT8;REV__B7ZQ97;REV__Q6GPT5	A0A1L8G248	birc6	UBC core domain-containing protein		0.119529	0.054783	1	0.298216	0.172887	0.76348	0.420153	0.21142	1	2.70422	4.62605	8.33333e-06	2.58469	2.64854	0.000299099	2.40601	2.86417	0.000474419	2.28407	2.21442	0.00114711	10243590	17799280	2843589	7482044	16263600	8994292	15045380	7491418	173169700	146190100	122620000	6064045	62492950	130410100	102360200	6830754	152239800	126320200	87098260	81258220	25585110	58074020	45719920	22509020
A0A1L8FQN1	A0A1L8FQN1	kif5b	Kinesin-like protein		0.119317	0.138923	1	0.340449	0.466668	0.579734	0.0717766	0.0873756	1	9.9715	13.7323	0	9.85219	12.7031	0	9.63105	12.4134	0	9.89973	13.1168	0	4775896	3218626	8839848	7798679	12505370	8949267	17943120	8431270	13566990000	12035010000	11685000000	3385400000	7319008000	8478081000	7022805000	3395203000	12636960000	12002030000	10449970000	8110592000	6188797000	9086380000	5296090000	4837516000
A0A1L8H7D9;Q66KF6	Q66KF6	gpn2	GPN-loop GTPase 2 (ATP-binding domain 1 family member B)		0.112221	0.0624548	1	0.0159245	0.00888254	0.992376	0.4074	0.253981	1	0.723839	1.00822	0.0812899	0.611618	0.914114	0.126659	0.707914	1.15169	0.0980201	0.316439	0.55075	0.293202	10326710	21908120	9438224	10114920	8869700	20651640	5742779	7835989	24172270	65621300	21801790	8867906	39870000	7312897	5651060	10468430	47063950	59251990	22609860	3468517	14140020	31521860	9242114	10939830
A0A1L8FLJ1	A0A1L8FLJ1	arcn1	Coatomer subunit delta		0.103601	0.0970883	1	0.493538	0.572225	0.543507	0.121545	0.126793	1	10.7054	14.0929	0	10.6018	12.655	0	10.2119	12.0757	0	10.5839	13.0861	0	18425820	9155343	6045753	4887622	13686850	16984680	7363169	13389200	33366900000	25215980000	27660920000	5063299000	16297020000	17140980000	16602040000	7111227000	32785060000	21877950000	23001020000	19637990000	13451050000	16246940000	11136000000	8754989000
Q7ZXQ2;A0A310U9Q7	Q7ZXQ2	fus	Fus protein		0.0999882	0.0454221	1	1.50376	1.17891	0.167742	0.777144	0.37284	0.976701	1.33216	1.23115	0.0186561	1.23217	1.13985	0.0332472	-0.1716	0.231402	0.827049	0.555016	0.545598	0.221126	51482220	71188940	183659600	10305600	49006140	25542590	86940190	6281717	334409200	183250200	154540400	18235050	167950400	98655800	92530810	16614060	250690300	195270600	213649300	78985820	103309700	96891660	116190000	7970986
A0A1L8H4V7	A0A1L8H4V7	abr.S	Active breakpoint cluster region-related protein		0.0887592	0.107392	1	0.637393	0.650933	0.465437	-0.0122156	0.0135214	1	6.63862	12.1278	0	6.54986	10.6924	0	6.00123	7.98884	0	6.65083	10.7932	0	8037080	8077602	29201930	10558810	15630700	8709297	8109564	16450500	1819796000	1857907000	1528596000	409361700	1174501000	1252696000	1120899000	618681000	1591104000	1766799000	1462500000	1174998000	894459300	1194501000	958359000	713901600
A0A1L8GIC5;Q6GNR5	Q6GNR5	copb1	Coatomer subunit beta (Beta-coat protein)		0.0855289	0.100863	1	0.517473	0.727461	0.456776	0.100964	0.106667	1	7.59207	11.4616	0	7.50654	11.2973	0	7.07459	10.2571	0	7.4911	10.7769	0	8821752	10216960	10984060	9217685	4184407	11435890	2208017	8074025	2438405000	1839096000	1802498000	680061200	1119798000	1591302000	1297700000	732147600	2713391000	1988896000	1949301000	846520100	1530102000	1330204000	877619600	940127400
A0A1L8GHK6;Q5XHJ2;P15308	P15308	h1foo	Protein B4 (Histone H1-like protein) (Linker histone B4)		0.0832093	0.0302585	1	2.40941	3.86006	0.00164	1.20611	0.672113	0.704204	1.68456	2.35285	0.00262462	1.60135	1.11002	0.020916	-0.724855	0.0654285	1	0.478452	0.489301	0.263277	87560080	50571120	210750500	15595050	182090500	47347980	166599600	21542630	1075202000	410819600	372769600	10055730	726451300	498310400	450308900	11988030	430211100	217759500	283519100	153150000	266529400	224789500	230030600	91555250
A0A1L8GK38	A0A1L8GK38	sptbn2.L	Spectrin beta chain		0.0631371	0.0779774	1	0.340235	0.514588	0.587041	0.0900843	0.10224	1	9.62787	13.2214	0	9.56473	12.7828	0	9.28763	12.334	0	9.53778	12.3392	0	8824890	14274260	11798590	3027884	3030263	8055505	7112253	6455123	8071398000	8106497000	7544881000	2620511000	5079605000	5991707000	5061720000	2737707000	8649375000	8301701000	6876901000	5649086000	4122609000	5585118000	3988007000	3023096000
Q6GR01;A0A1L8EYB9	Q6GR01	decr2	2,4-dienoyl-CoA reductase [(3E)-enoyl-CoA-producing], peroxisomal [EC:1.3.1.124]		0.058399	0.0608069	1	0.0248339	0.0338529	0.973718	-0.0647261	0.0775668	1	5.49823	11.4157	0	5.43983	9.41259	0	5.4734	10.8714	0	5.56296	10.1539	0	5961816	6016546	5169700	6994896	5177217	8439054	7997841	18566740	672630600	619578000	500991000	152680400	312850800	341360200	221360200	140719900	544048300	498812000	329910800	350359400	310300200	266799400	267569900	210980000
Q8AVW7	Q8AVW7	capzb	F-actin-capping protein subunit beta		0.0525198	0.0407126	1	2.50249	4.48579	0.000457143	0.871132	0.757703	0.645075	4.41681	9.77701	0	4.36429	7.5581	0	1.91431	4.12648	0.000711111	3.54568	4.87765	0	4309512	9903635	7025843	4493729	6511523	6115815	8926874	5492336	279429900	248610300	166809800	34878850	131340000	237480000	136350000	49558840	250270100	250280300	144810400	104140000	130630000	157380200	92614150	63377150
Q8JHV9	Q8JHV9	birc7-a	Baculoviral IAP repeat-containing protein 7-A (EC 2.3.2.27) (E3 ubiquitin-protein ligase EIAP-A) (Embryonic/Egg IAP) (xEIAP/XLX) (Inhibitor of apoptosis-like protein) (IAP-like protein) (RING-type E3 ubiquitin transferase EIAP-A) (XIAP homolog XLX) (XLX)		0.0481846	0.0463916	1	0.0772061	0.0691009	0.920903	-0.329336	0.474623	0.977087	0.709788	1.04977	0.0814305	0.661604	0.841053	0.123368	0.632582	0.786076	0.150479	1.03912	1.33686	0.0377146	306939800	901942800	482150900	47894960	575911000	506501300	414449000	125220100	861389600	845617400	567588700	141720200	628340200	842102000	594190700	205950100	674320600	704220000	507671200	372380000	473358900	585778600	376550900	528731700
A0A1L8H4R2	A0A1L8H4R2	rpa1.S	Replication protein A subunit		0.0465789	0.019389	1	0.0568283	0.0219849	0.981657	0.0414391	0.0168268	1	2.2076	2.97967	0.000310345	2.16103	2.7105	0.000943333	2.15078	2.33921	0.00161165	2.16617	2.60455	0.000917647	8239171	8376606	8371845	9731852	11523110	4627942	8010116	9963482	112050200	113970100	84824090	3842550	46821910	54917040	32999020	10845350	120969700	86287030	91761130	74124140	8698779	57266150	7360804	19049960
A0A1L8FG60	A0A1L8FG60	pank4	Pantothenate kinase (EC 2.7.1.33)		0.0465426	0.0343888	1	0.840024	1.54945	0.137949	0.570378	1.03498	0.552566	1.34117	2.57769	0.0057617	1.29463	1.86181	0.0141175	0	-4.34294e-08	1	0	-4.34294e-08	1	9552460	3695170	7224421	7244823	11696030	4811646	2179974	2188233	28830060	31651940	2627432	15715710	14587000	13897970	13705010	6213385	29043070	22440020	15974970	9645570	11316950	11462990	7600336	8504103
Q7T0W4;A0A1L8HBN1	Q7T0W4	vps28	Vacuolar protein sorting-associated protein 28 homolog		0.0337496	0.0221104	1	0.397474	0.312457	0.648275	1.09275	0.975335	0.493817	1.57679	3.19242	0.00187287	1.54304	2.49447	0.00532374	1.17932	1.74396	0.0244855	0.484036	0.671728	0.203122	14879930	7280763	10460550	3375912	6304530	7720528	10148820	10345380	49655120	44282120	38473990	10207610	17641870	39578100	34479150	4890511	62470890	28233000	26460010	26601050	21160260	28292980	25879270	6373763
Q32NW7;Q4V820;Q5XHC3	Q32NW7	ehd1	EH domain-containing protein 1		0.0280268	0.0233448	1	0.444625	0.471303	0.590833	0.0855258	0.0817514	1	9.731	14.5853	0	9.70297	12.4626	0	9.28638	11.7676	0	9.64548	12.9633	0	8069341	11550470	12324930	5271097	8749332	7942437	6266695	13969200	13772000000	12860960000	14132040000	2379004000	7857596000	8631007000	7830302000	2712394000	13770000000	10308960000	10120980000	8994707000	5602986000	7135411000	5156416000	3761001000
Q7ZZY7	Q7ZZY7	Rae1/Gle2	Rae1 protein homolog (mRNA export factor) (mRNA-associated protein mrnp 41)		0.0266483	0.00836712	0.992073	0.829699	0.338672	0.597815	0.299323	0.118269	1	2.8585	2.87099	2.24299e-05	2.83185	2.1712	0.000474336	2.0288	1.51634	0.00648067	2.55918	2.2946	0.000663158	44327860	56616110	66721120	9921104	17839140	11398910	5867351	12580890	566099600	524461200	495400400	6454406	265440000	241609300	209800000	12891450	446049900	380879800	403440300	326009800	49974870	152579900	81307770	13779050
A0A1L8GTL1;Q6DKD7	Q6DKD7	copg2	Coatomer subunit gamma-2 (Gamma-2-coat protein) (Gamma-2-COP)		0.0263069	0.0276666	1	0.699623	0.723378	0.439189	0.211842	0.269917	1	7.11839	12.0649	0	7.09208	11.2968	0	6.41877	8.49153	0	6.90655	11.1232	0	5334882	16426810	9212763	5996431	10820400	4860808	14044280	6386112	1874397000	1887201000	1698295000	502190600	1119099000	1295903000	1133195000	553071400	1928497000	1627601000	1360198000	1350802000	856619800	1373500000	762181800	613487700
A0A1L8GIZ0	A0A1L8GIZ0				0.0229688	0.020852	1	0.544871	0.422495	0.587791	0.129243	0.142472	1	6.77472	11.4333	0	6.75175	9.63824	0	6.22985	7.18065	0	6.64548	9.88554	0	5450569	4068502	14848550	5324940	6106249	16281950	10187080	15074350	1645296000	1575901000	1473397000	225920500	924020700	1178799000	989510100	523480400	1470103000	1317403000	1073600000	956161900	761310700	885716100	792661700	520499100
A0A1L8FB00	A0A1L8FB00	knstrn	kinetochore localized astrin (SPAG5) binding protein		0.0221088	0.0106626	0.996931	0.320812	0.242495	0.704465	0.133794	0.0781857	1	6.44008	8.97483	0	6.41797	7.52958	0	6.11926	9.37113	0	6.30628	8.38262	0	6127898	9051431	9726116	4430127	10399610	9581120	9885308	20465460	1631498000	1554098000	1779001000	184360000	1161797000	1233499000	1252696000	92217060	1897405000	1577596000	1479601000	864152300	325899100	1257097000	509031500	194979800
A0A1L8GB64	A0A1L8GB64	copb2.L	Coatomer subunit beta'		0.0202076	0.0418148	1	0.40593	1.16879	0.327791	-0.0249724	0.0485665	1	8.25611	12.5432	0	8.2359	12.2765	0	7.85018	11.7014	0	8.28108	12.2032	0	7008448	3255383	4258961	2467341	1953630	12708590	4180138	7583604	1701099000	1820099000	1734797000	777592500	1264000000	1506600000	1282997000	1261803000	2018602000	1683797000	1344498000	1369697000	1426003000	1180400000	1208901000	1130802000
A0A1L8G322;Q6INW2	Q6INW2	pnisr	arginine/serine-rich protein PNISR		0.020191	0.0136644	1	0.698648	0.358267	0.584647	0.0895545	0.0527474	1	5.66398	8.00581	0	5.64379	8.16987	0	4.96533	4.61637	0	5.57442	7.03419	0	6558731	7971576	16139210	7031446	3074524	4092070	1995486	8515793	519119100	594527800	511050400	135550000	286680700	325479300	294440300	84325180	495259600	617789200	485080600	323119000	205780300	448259600	181920200	68839790
A2BDB0;A0A1L8EXC8;Q32NP0;A0A1L8EM44;O93400;P53506;P53505;A0A1L8ETE5;A0A310TLD7	O93400	actg1	Actin, cytoplasmic 1 (Beta-actin) (Cytoplasmic beta-actin) [Cleaved into: Actin, cytoplasmic 1, N-terminally processed]		0.00795531	0.0063049	0.990134	1.40835	1.8563	0.0596414	0.236109	0.272484	1	2.54328	4.59717	8e-06	2.53533	3.59508	0.000133333	1.13493	1.35665	0.0358085	2.30717	3.56195	0.000302804	780552700	2431602000	1779902000	344230800	1628401000	1759796000	1828306000	330620300	10145980000	9248420000	10031990000	1927803000	8836085000	10512960000	8857676000	1720701000	10428990000	8201903000	7071794000	5411301000	5503420000	8417013000	5124799000	3455604000
A0A1L8H7J6;A1L2H9	A1L2H9	rpa2-b	Replication protein A 32 kDa subunit-B (RP-A p32) (Replication factor A protein 2) (RF-A protein 2) (Replication protein A 34 kDa subunit) (RP-A p34)		0	-4.34294e-08	1	-0.592238	0.499112	0.559373	0	-4.34294e-08	1	0	-4.34294e-08	1	0	-4.34294e-08	1	1.13642	1.47429	0.0321771	0	-4.34294e-08	1	6421085	7616480	12125600	7463096	7791331	3264118	3421917	6260045	8874368	11832410	39833860	16524330	10651410	29883700	11075620	6034996	5367220	13037650	5843925	14110890	8223957	14486030	5943173	12063480
A0A1L8FYP2;Q6GNV6;A0A1L8FSU5	Q6GNV6	rbbp8	DNA endonuclease RBBP8 (EC 3.1.-.-) (CtBP-interacting protein) (CtIP)		0	-4.34294e-08	1	0	-4.34294e-08	1	-1.30264	2.35787	0.0400632	0	-4.34294e-08	1	0	-4.34294e-08	1	0	-4.34294e-08	1	0.953953	1.52507	0.038915	17425670	8358209	5776955	3625574	11963200	6455780	7367873	26614350	5095082	6699203	24384440	6552343	8702909	23857990	9924882	11883740	6871995	14935820	8932104	4149776	7016542	5534087	5785753	7818128
A9ULV8;A0A1L8GTU4;P46472;Q7ZTR7	P46472	psmc2	26S proteasome regulatory subunit 7 (26S proteasome AAA-ATPase subunit RPT1) (Proteasome 26S subunit ATPase 2) (Protein MSS1) (xMSS1)		0	-4.34294e-08	1	0	-4.34294e-08	1	-4.43751	5.46642	0.0001	0	-4.34294e-08	1	0	-4.34294e-08	1	0	-4.34294e-08	1	4.08532	5.83416	0	13597310	5557358	11555270	6538757	7583474	4754092	8207132	13567210	12339040	7885509	7753742	3169683	9164123	6443246	11784670	7597051	15257570	4680811	9302230	13667610	8211083	2743283	4571763	3477084
O42587;Q7ZWL9;O42586	O42587	psmc3-a	26S proteasome regulatory subunit 6A-A (26S proteasome AAA-ATPase subunit RPT5-A) (Proteasome 26S subunit ATPase 3-A) (Tat-binding protein 6) (TBP-6)		0	-4.34294e-08	1	0	-4.34294e-08	1	-4.77496	8.27387	0	0	-4.34294e-08	1	0	-4.34294e-08	1	0	-4.34294e-08	1	4.05905	8.86385	0	10446550	16472900	13779430	11524560	8303042	6396142	7678813	14332900	3109047	8724002	14908150	4296905	9376722	6651600	12175870	5648543	3452874	4108061	5456034	17989560	7523357	10894350	6131286	4309466
Q6GQB7;Q6AZU7;A0A1L8EL78;P46470	P46470	psmc5	26S proteasome regulatory subunit 8 (26S proteasome AAA-ATPase subunit RPT6) (Proteasome 26S subunit ATPase 5) (SUG1 homolog) (xSUG1)		0	-4.34294e-08	1	0	-4.34294e-08	1	-2.68231	1.83526	0.0574857	0	-4.34294e-08	1	0	-4.34294e-08	1	0	-4.34294e-08	1	3.35153	2.89478	5.83333e-05	8898876	8401072	6113163	8631328	7748034	4429571	2863395	13732110	9889465	3333772	7716824	5112768	5747625	7252796	8244630	4338134	4758450	17489990	6591180	5415267	8195780	19221920	45293370	10269650
Q4QR39;Q6GN74;Q7ZX98;A0A1L8F9T2;A0A1L8F071	Q4QR39	psmc6	26S proteasome regulatory subunit T4		0	-4.34294e-08	1	0	-4.34294e-08	1	-2.65037	2.94026	0.00796667	0	-4.34294e-08	1	0	-4.34294e-08	1	0	-4.34294e-08	1	3.11935	4.17417	0	5575801	6049943	11195300	6890636	4738963	9215357	9726000	4606564	15535020	6278769	5701829	13428040	4375036	8138133	8921281	13955300	11454780	5945429	16391540	2663730	14051070	10380280	10686010	14800410
Q4V874;Q498L1;A0A1L8G3T0;Q6AX85	Q6AX85	psmd1	26S proteasome non-ATPase regulatory subunit 1 (26S proteasome regulatory subunit RPN2) (26S proteasome regulatory subunit S1) (Fragment)		0	-4.34294e-08	1	0	-4.34294e-08	1	-2.89792	3.05561	0.00822222	0	-4.34294e-08	1	0	-4.34294e-08	1	0	-4.34294e-08	1	3.08225	3.57229	3.01075e-05	2051845	7070925	11823680	9337827	9154448	9140383	6610335	8801249	9237729	6231014	10322270	4995301	3479323	15667540	12567550	4464806	9895324	8648130	18984820	4613695	7120608	7202344	3888050	14499880
Q6PAD3;A0A1L8FHT5;A0A1L8FHT9;A0A310TNW1	Q6PAD3	psmc4	26S proteasome AAA-ATPase subunit RPT3 (26S proteasome regulatory subunit 6B) (Proteasome 26S subunit ATPase 4)		0	-4.34294e-08	1	0	-4.34294e-08	1	-4.28235	5.61088	0	0	-4.34294e-08	1	0	-4.34294e-08	1	0	-4.34294e-08	1	4.14676	5.66599	0	5898968	9313970	10252030	18158930	7348766	4857352	13421530	5105311	5784636	1683330	7267290	8749586	10863090	9728945	3202662	7161392	6152902	5920587	14578400	8469075	4223144	7788973	13202560	6038803
Q7SYS3;A0A1L8F9H4;A0A1L8F0C8	Q7SYS3	psmc1	Pros26.4-prov protein		0	-4.34294e-08	1	0	-4.34294e-08	1	-4.06435	4.09555	0.00216	0	-4.34294e-08	1	0	-4.34294e-08	1	0	-4.34294e-08	1	3.68738	4.08359	0	8815444	4596089	7369636	6066466	12936800	20477480	10682690	7214686	7142330	8481703	3578567	10007050	6346746	10976180	5838750	3206313	7604085	5785577	6943070	5252794	10741990	5276745	2752056	18269990
Q6NTK4;Q4KLW5;A0A1L8G3M7	Q4KLW5	psmd2	26S proteasome non-ATPase regulatory subunit 2		0	-4.34294e-08	1	0	-4.34294e-08	1	-4.64804	6.31542	0	0	-4.34294e-08	1	0	-4.34294e-08	1	0	-4.34294e-08	1	4.45923	6.46718	0	18361640	12781780	12512450	7994553	5272652	8397485	6179747	13900610	7450910	10661950	3975027	7412131	9673883	5555250	14631480	12968340	11329690	3768633	12099440	5538215	6666240	11065120	14495800	10244970
Q7ZYE1	Q7ZYE1	psmd6	26S proteasome non-ATPase regulatory subunit 6 (26S proteasome regulatory subunit RPN7)		0	-4.34294e-08	1	0	-4.34294e-08	1	-2.12511	2.29464	0.02775	0	-4.34294e-08	1	0	-4.34294e-08	1	0	-4.34294e-08	1	2.23246	3.53682	0.000370909	9657322	5690164	7040013	7637686	4086458	9319291	11716240	3363336	5384903	7099542	3494107	11855900	2924026	7563258	6182150	21037530	2182345	10970930	4471026	3071927	23922670	11483750	4442896	20034710
Q5XGT1;A0A1L8GI18	Q5XGT1	psmd6	26S proteasome non-ATPase regulatory subunit 6 (26S proteasome regulatory subunit RPN7)		0	-4.34294e-08	1	0	-4.34294e-08	1	-1.92133	2.26856	0.0295333	0	-4.34294e-08	1	0	-4.34294e-08	1	0	-4.34294e-08	1	2.41611	3.17786	0.000337037	10814340	3078965	10418550	7780502	4438012	15603010	5998763	4393730	8516953	2922360	7507698	5378820	14513050	6154374	5430609	4539522	11893640	9874702	5269112	5097030	10007600	14083540	19545090	8812438
A0A1L8ERX0;Q6GNC1;A0A1L8EKT4	Q6GNC1	psmd3	26S proteasome regulatory subunit N3		0	-4.34294e-08	1	0	-4.34294e-08	1	-2.90948	2.52779	0.0155077	0	-4.34294e-08	1	0	-4.34294e-08	1	0	-4.34294e-08	1	2.96255	3.07326	8e-05	6104973	13032690	11158860	4460057	4972568	6795750	15215810	16313580	7267126	8734688	6185624	3255404	4784294	8517797	13797610	2580155	4238201	2437983	12358330	20760270	7130499	9488319	18905770	13147830
A0A1L8GD08;Q66IX2	Q66IX2	psmd13	26S proteasome non-ATPase regulatory subunit 13 (26S proteasome regulatory subunit RPN9) (26S proteasome regulatory subunit S11) (26S proteasome regulatory subunit p40.5)		0	-4.34294e-08	1	0	-4.34294e-08	1	-2.01348	2.09851	0.03906	0	-4.34294e-08	1	0	-4.34294e-08	1	0	-4.34294e-08	1	2.59466	3.25754	0.000178641	11983130	8648416	9515352	11347130	10322860	4554660	10167910	5064579	12677950	2650049	8984285	9780763	7391297	7616178	15998520	3999978	23304200	10515180	9081770	7124751	21006540	10475400	9105225	21402650
Q9I8J7	Q9I8J7	tktl2	transketolase [EC:2.2.1.1]		0	-4.34294e-08	1	0	-4.34294e-08	1	0	-4.34294e-08	1	0	-4.34294e-08	1	0	-4.34294e-08	1	0	-4.34294e-08	1	0	-4.34294e-08	1	8826558	12384540	6185698	4657361	5271411	9296292	7256422	11225190	5628959	6079160	4166813	7929668	19007620	3314663	13391640	28708350	10812280	7910935	7519807	5489883	9328770	21641000	8583488	8241971
Q66L21;Q66IY6;A0A1L8GER1	Q66IY6	psmd7	26S proteasome regulatory subunit N8		0	-4.34294e-08	1	0	-4.34294e-08	1	-1.82715	2.35445	0.0267529	0	-4.34294e-08	1	0	-4.34294e-08	1	0	-4.34294e-08	1	1.60434	2.90746	0.0025375	13357390	6500650	10227130	9186904	10768570	24471380	12058140	9918416	6320328	5748127	9277617	36014620	9676928	15452210	6000730	10550640	6466919	5461808	3308276	8328229	14391210	12624340	37020500	11419000
Q6P704	Q6P704	ufd1l	ubiquitin fusion degradation protein 1		0	-4.34294e-08	1	-1.89485	2.62385	0.0145895	0	-4.34294e-08	1	0	-4.34294e-08	1	0	-4.34294e-08	1	1.77027	2.74186	0.00253333	0	-4.34294e-08	1	11810440	13112470	9248592	23570520	4463295	10159190	7059763	3860530	6681814	6455106	7179717	13852820	6750173	5587600	11432380	3488766	16100830	6877339	10866790	8187928	3913056	9254733	3303516	17738840
A0A1L8ESB3;A0A1L8EL57	A0A1L8ESB3	psmd11	PCI domain-containing protein		0	-4.34294e-08	1	0	-4.34294e-08	1	-3.93558	3.97232	0.00213333	0	-4.34294e-08	1	0	-4.34294e-08	1	0	-4.34294e-08	1	4.24814	4.57688	0	11980640	4377582	4744091	5053910	15179460	6146251	4789047	6822937	9323468	3083035	6963662	3841336	7120532	8201134	9742151	12006030	3870454	12355410	10546730	13089550	7211367	8848688	4960585	10380370
A0A1L8H2Q6;A0A1L8GRJ7	A0A1L8H2Q6	wiz.L			0	-4.34294e-08	1	0	-4.34294e-08	1	-0.38764	0.481751	0.942489	0	-4.34294e-08	1	0	-4.34294e-08	1	0	-4.34294e-08	1	1.02661	2.19293	0.0219974	3736287	4326804	7597734	8306808	7579344	7609958	9877666	10741100	11107890	11870780	9011539	7009393	9240416	4265390	6432292	13681790	14825120	19160440	14167410	5739106	8576432	17406440	9657501	6483724
Q7ZXM8;Q7SXA6;A0A310U0J1	Q7SXA6	ftmt	Ferritin heavy chain, oocyte isoform (EC 1.16.3.1) (A-ferritin) (GV-HCH) (XeAF)		-0.00198007	0.00148127	0.99641	-0.336534	0.306393	0.663108	-0.148882	0.116621	1	0.706997	1.26849	0.0718127	0.708977	1.61648	0.0727401	1.04353	2.23768	0.0262045	0.855878	1.73696	0.0443926	9675252	8167149	6164602	6762660	17726320	5860017	9195325	6384905	10679980	23663010	20398090	9582248	21737000	19159020	5554846	8962682	26637020	34440920	20283020	15891930	5376466	16324240	6985664	5587335
Q01588	Q01588	rpa1	Replication protein A 70 kDa DNA-binding subunit (RP-A p70) (Replication factor A protein 1) (RF-A protein 1) (Single-stranded DNA-binding protein)		-0.00991821	0.00856694	0.989877	-0.0477147	0.0437182	0.953977	-0.125659	0.13153	1	9.02198	12.2888	0	9.0319	11.6611	0	9.0697	11.7982	0	9.14764	12.1254	0	16060740	6939629	31255110	6351254	8699745	8587199	13916300	6294170	11652980000	9547131000	8454374000	2032304000	4890116000	6023397000	5446110000	2661107000	10858000000	8709918000	7872320000	5861814000	3789290000	5111713000	3085207000	2961397000
A0A1L8GJR2;Q561M0	Q561M0	scyl1	N-terminal kinase-like protein (SCY1-like protein 1)		-0.0105319	0.0115625	0.993796	0.0873709	0.0901925	0.899817	-0.00558901	0.00506513	0.993335	10.4902	12.9576	0	10.5007	12.9052	0	10.4028	12.3039	0	10.4957	12.1739	0	10982120	10055920	2441163	5496644	8494889	17294090	4321019	13005050	19447010000	17179050000	16292970000	6359293000	9991326000	11635000000	9838435000	6000189000	18360940000	18069030000	14828040000	12188990000	6982274000	11281960000	7818592000	6067179000
Q32NK0;A0A1L8H0H1;A0A1L8GSZ0	Q32NK0	myef2	myelin expression factor 2		-0.0179503	0.0138983	1	0.252177	0.197412	0.7615	0.0133159	0.011964	0.992034	3.90333	8.42708	0	3.92128	6.46402	0	3.65115	5.40366	0	3.89001	7.15311	0	13638160	5323518	11023590	5341107	5645758	16996860	6309950	11757340	313930500	261060700	249060400	30155960	122150200	121080500	129219600	71806940	262670600	198900400	148100400	108910000	107989800	90388740	122540100	75864910
A0A1L8HD47;Q8AVG0	Q8AVG0	abr	Active breakpoint cluster region-related protein		-0.0189764	0.0222936	1	0.252336	0.376227	0.63376	-0.0219488	0.023095	1	7.32233	13.0038	0	7.34131	12.285	0	7.06999	11.9334	0	7.34428	11.675	0	5241563	16197780	14572060	14407340	12888660	8229504	16648360	10953230	3057595000	2348107000	2623797000	928006900	1926601000	2436697000	2147396000	935537300	3277891000	2189798000	2388105000	2025301000	1486498000	1998305000	1401904000	1026502000
Q7ZYT4;A0A1L8ELZ2	Q7ZYT4	nsfl1c	NSFL1 cofactor p47 (p97 cofactor p47)		-0.0190258	0.0149004	1	-0.21307	0.283649	0.700087	0.0705059	0.0609937	1	1.42953	2.8098	0.00388148	1.44855	2.27002	0.00752703	1.6426	3.36566	0.00247778	1.35902	2.21397	0.00808986	13900650	26603510	12658330	10073300	5467660	11688820	6448146	3480621	42243050	39041880	34659080	12179860	39103090	41644120	31617060	5810559	44369020	37914060	32972940	29362050	23884970	10313110	26949010	17336030
A0A1L8HJA8	A0A1L8HJA8	cenpj.L			-0.0219505	0.0112449	1	0.889469	0.572316	0.499499	0.443621	0.253586	1	2.65217	4.21408	7.92079e-06	2.67412	3.86781	6.73684e-05	1.7627	2.00641	0.00525565	2.20855	2.74468	0.000706087	7664421	4862685	8283449	2915036	6026521	14559500	6492551	6062562	93708100	74089760	89153030	5903314	49311140	66928200	49397990	14367870	67460950	67896780	64616970	22939010	50500030	50649000	76069800	5736716
A0A1L8HW57;A0A1L8HMS1;Q6PA46	Q6PA46	polr2b	DNA-directed RNA polymerase (EC 2.7.7.6)		-0.0264332	0.029145	1	0.24959	0.258239	0.699943	-0.0148389	0.0177951	1	7.20687	11.3277	0	7.23331	10.0628	0	6.95728	9.01413	0	7.22171	10.3272	0	13492580	8335962	2154454	16216900	11087180	17070860	8729759	8834240	2367095000	2448992000	1873399000	471649800	1581996000	1790196000	1376102000	754968100	2069105000	1736206000	1464803000	1257097000	1109698000	1544604000	1030302000	1114199000
A0A1L8GHR2	A0A1L8GHR2	copg1	Coatomer subunit gamma		-0.0280161	0.0262455	1	0.522832	0.747695	0.454066	0.119554	0.132907	1	10.3428	13.3917	0	10.3708	12.425	0	9.81996	12.1584	0	10.2232	12.6634	0	6668135	5713767	4285536	3720508	20666060	7891505	14167810	7595153	18187040000	16769960000	18925970000	4266393000	9563098000	10458010000	10048000000	4070502000	17739070000	14232010000	12277010000	11517980000	7694614000	9332778000	6341779000	5304499000
Q5U510;Q6AZP5	Q5U510	rpa3	replication factor A3		-0.0319853	0.0233607	1	0.23331	0.199679	0.7588	-0.0200815	0.0166453	1	7.75143	11.3488	0	7.78342	10.5481	0	7.51812	10.3836	0	7.77152	11.4926	0	12923820	6495221	8329033	11635910	5656658	15622430	12268720	4222730	3256196000	3548100000	2876404000	4099612000	1449401000	1936294000	1151303000	469650000	3199301000	3763011000	3207695000	1878195000	1302098000	2346493000	1062201000	735530700
Q6NUD5;A0A1L8GE79	Q6NUD5	tsg101	ESCRT-I complex subunit TSG101		-0.0335555	0.0151218	1	0.255466	0.138758	0.816918	-0.136144	0.0830939	1	2.64611	3.99236	1.16505e-05	2.67967	2.7173	0.000218519	2.39065	2.58675	0.000730435	2.78226	3.6205	6.59794e-05	4029057	41585190	9261930	6686205	12664290	6934181	23197540	15447370	229400100	210820500	140370000	5478876	120289900	117740000	101210200	17391350	190099600	155990300	109340300	91667640	30213060	68031030	46344990	27189000
A0A1L8G6Z5;Q8AVV8;Q32N35;Q7SYA1;Q6GQG5	A0A1L8G6Z5	ehd3	EH domain-containing protein 3		-0.033865	0.0242725	1	0.536767	0.426172	0.5898	-0.0193963	0.014547	1	6.14655	10.8556	0	6.18042	9.08921	0	5.60979	7.39366	0	6.16595	9.45469	0	10046150	8682579	8384528	5436687	10598890	7139772	15080490	17072500	1372302000	1325602000	1490304000	283410800	832341800	756659800	764128100	160370100	1347399000	1030203000	1018903000	910763200	410318600	667938400	453001300	307310100
Q91643;Q7SYA4;Q5XHJ4	Q7SYA4	Xcen	Cetn2-prov protein		-0.0442088	0.0279269	1	0.391683	0.284844	0.664345	0.975209	1.35764	0.27028	1.13419	2.04501	0.0137899	1.1784	1.72018	0.0206548	0.742509	0.997246	0.101515	0	-4.34294e-08	1	8905585	5222396	3574042	4062326	6409033	17765500	6730061	4796017	41712880	29926910	31651060	20571880	7863937	10931630	3712735	6585571	27304960	27388950	28072990	8317160	6041790	12548360	6368061	15859920
Q498K6	Q498K6	copb1	Coatomer subunit beta (Beta-coat protein)		-0.0476069	0.047666	1	0.578626	0.760377	0.437037	-0.0154614	0.0146508	1	10.6878	14.1512	0	10.7354	13.6793	0	10.1092	12.6013	0	10.7032	13.5393	0	14232220	7002437	3429045	13019670	8776290	6780413	10075990	6176897	23353020000	20824040000	22771010000	6952190000	14211030000	13875990000	13882050000	5578889000	26409020000	17844970000	18192950000	15598940000	8668699000	13096020000	7914877000	7513625000
A0A1L8F4N1	A0A1L8F4N1	copa	Coatomer subunit alpha		-0.0522614	0.0425668	1	0.752805	0.758917	0.4086	-0.0516176	0.0414296	1	7.26214	10.3143	0	7.3144	9.5867	0	6.50934	8.06745	0	7.31376	9.52366	0	5146848	11350920	7662779	14981270	2747697	2198672	7990939	8049884	1961404000	2065896000	2016993000	972639700	991701200	685199900	699030100	284339700	1566102000	1820893000	1633399000	1213704000	604681500	729498300	577381600	558061600
A0A1L8FAF3;A2RVA1;Q6DEA9	A2RVA1	rpap1.L			-0.0595126	0.0631123	1	0.418399	0.483868	0.591706	0.0490882	0.0570205	1	5.08132	9.58199	0	5.14083	8.72156	0	4.66292	7.39241	0	5.03223	8.99452	0	9192274	13629920	7574596	4777740	17104400	7526252	15519070	3726608	526329100	551689000	450958900	130329600	291550200	386729800	298979200	140870100	553680800	423738800	340519100	302129000	280580800	233519700	206640700	178280100
A0A1L8F5Q5	A0A1L8F5Q5	fkbp15	Peptidylprolyl isomerase (EC 5.2.1.8)		-0.0726929	0.0943074	1	0.109813	0.144887	0.839188	-0.0236168	0.0263399	1	11.7335	14.3807	0	11.8062	14.1009	0	11.6236	13.911	0	11.7571	13.7503	0	5272422	4684309	8281697	20438640	11293470	3785996	6805955	4056090	41210120000	37943140000	31319880000	13891960000	24008060000	28204940000	22826950000	12688990000	34635940000	33747020000	30468900000	24157960000	16359970000	27935890000	17114990000	13249980000
Q6PA24;A0A1L8HF09;P25229;A0A1L8GU89;Q6GQ94	P25229	capza1	F-actin-capping protein subunit alpha-1 (Actin-binding protein chain A) (ABP-A) (Fragment)		-0.0818419	0.0516719	1	3.3147	7.65576	0	2.40399	3.7756	0.00305	3.7065	7.53201	0	3.78834	4.66262	5.26316e-06	0	-4.34294e-08	1	1.30252	1.72735	0.0144454	4487299	3802525	3916762	18764380	8557382	12114740	4484696	15481080	199090600	232280100	8900029	92855180	158899600	238269700	134330300	61677000	101089700	119900200	124349900	67338070	107409800	94137110	110710000	67023830
A0A1L8GCU7;Q5XGZ6	Q5XGZ6	ehd1.S			-0.0823581	0.101367	1	0.269485	0.390763	0.622709	0.034225	0.0345847	1	8.46517	12.0373	0	8.54753	11.8139	0	8.19568	11.4603	0	8.43094	11.2225	0	6141337	3339962	26114150	6272538	9139573	6152479	13027110	6828821	5093283000	4619688000	4404186000	1565601000	3045601000	3327105000	2335009000	1681906000	4850581000	4089506000	3698904000	2883593000	2262406000	2844897000	2019301000	1487096000
A0A1L8FVA1	A0A1L8FVA1	dnajb6-a	DnaJ heat shock protein family member B6 long isoform		-0.0826671	0.0357989	1	1.56559	1.44247	0.116976	1.16522	1.31171	0.268579	1.44691	2.54846	0.00427353	1.52958	1.5156	0.0122962	-0.118682	0.23819	0.790317	0	-4.34294e-08	1	10632830	10412570	11842080	5785049	6974654	5009394	6095110	16782010	54284980	52066080	3252737	48977960	60921130	49556090	48962040	1965454	36616000	29490980	9631960	38324940	53821120	9962494	43771820	8841332
Q6DJD1	Q6DJD1	copa	Coatomer subunit alpha		-0.0878053	0.0799964	1	0.379965	0.438256	0.577619	0.0359712	0.0274464	1	11.4198	13.067	0	11.5076	12.8728	0	11.0399	12.6287	0	11.3839	12.1606	0	5737535	11495870	3119200	15299850	19104740	15627040	9562847	5550683	57476010000	42256950000	49327050000	13769050000	24360910000	23499950000	24559990000	11110000000	63142800000	36115030000	37961000000	24920100000	17535000000	21461920000	15380030000	12682050000
Q63ZR4;A0A1L8ETE4	Q63ZR4	nploc4	nuclear protein localization protein 4		-0.0879512	0.0345439	1	0.00396824	0.00138462	0.996231	-0.404258	0.188784	1	2.79529	2.77902	5.18519e-05	2.88324	2.93005	0.000130693	2.79132	2.51362	0.000342857	3.19954	3.46902	3.07692e-05	13322000	2753519	3295059	6846884	8469624	32895390	19101640	3443692	214520500	122680500	102329700	6097270	95950760	107729700	61623200	12732790	204020600	157019600	86098780	112309900	8373362	99128700	39086040	8136950
A0A1L8EWU4;Q8AVM7;A0A1L8EPX6;A0A1L8FW09	Q8AVM7	bzw1	Basic leucine zipper and W2 domain-containing protein 1		-0.0889964	0.0394024	1	0.857518	0.969062	0.287047	0.364464	0.248434	1	0.844438	1.28976	0.0499392	0.933434	0.942139	0.0724409	0	-4.34294e-08	1	0.479975	0.715434	0.197868	3474428	13679530	7045739	10615190	8312323	5148672	5921393	16335830	88227780	46614010	48796020	2134763	25987960	5327939	11365530	3863210	56086860	25983080	25083050	8301143	6991004	6430770	7458746	15626520
A0A1L8FVE2;A0A1L8EP18;A0A1L8EVW1;A0A1L8HI40;A0A1L8H9U2	A0A1L8FVE2	kif5b	Kinesin-like protein		-0.0917873	0.141628	1	0.259903	0.375972	0.634129	0.0344152	0.0432871	1	7.28555	12.419	0	7.37733	12.6509	0	7.02564	11.3581	0	7.25113	12.0192	0	7292072	4449074	9237949	5638917	3845385	11774140	14719330	7701882	1535200000	1769899000	1487497000	944771100	1200601000	1473296000	1215001000	617271600	1761698000	1709504000	1355201000	1314402000	881637600	1239104000	804368100	645960400
A0A1L8GH02;B1H1W1	A0A1L8GH02	tnrc6b	trinucleotide repeat-containing gene 6 protein		-0.106091	0.332872	1	0.391548	1.38268	0.286249	0.0117197	0.0160421	1	8.37494	16.4255	0	8.48103	16.1147	0	7.98339	14.9705	0	8.36322	13.6016	0	5479064	10875590	7014121	8594752	7396126	9895324	9222817	4531050	3711900000	3512791000	3104405000	2261497000	2215400000	2816604000	2278094000	2243107000	3257595000	3039800000	2641702000	2259097000	2721396000	2387395000	1977595000	2134602000
A0A1L8HD59	A0A1L8HD59	spag5	sperm-associated antigen 5		-0.110168	0.128317	1	0.397073	0.458132	0.582919	-0.0073781	0.00726224	0.993391	8.80213	13.5155	0	8.9123	12.5096	0	8.40505	11.0789	0	8.8095	12.1789	0	7098397	5098276	19609090	12372490	5096005	7604929	10996220	10662360	7439924000	7100780000	7096988000	1884403000	4151597000	4464404000	4233110000	2089803000	6478402000	6001522000	5143493000	4014408000	3433209000	3556892000	2835094000	2262594000
A0A1L8GMS0;A0A1L8GG10;Q5EAZ5;Q5EAY7;A0A1L8F169;A0A1L8F665	A0A1L8GG10	dab2ip.L			-0.118221	0.115698	1	0.354836	0.434627	0.582041	-0.0772059	0.102761	1	4.45291	7.86675	0	4.57113	6.77505	0	4.09808	6.27854	0	4.53012	7.59707	0	12888770	4225897	7153926	7058242	4472185	1376374	5410472	12987780	234140500	228590500	209630100	38475060	174209600	178050200	163380500	55437160	216890300	158390500	132259800	153840400	110499800	108680000	102880200	72906830
A0A1L8H4P4	A0A1L8H4P4	polr2a	DNA-directed RNA polymerase subunit (EC 2.7.7.6)		-0.118425	0.107279	1	-0.442256	0.629408	0.531253	-0.0495381	0.058007	1	1.25481	3.54722	0.00496978	1.37324	2.77072	0.00703889	1.69707	4.21804	0.00139406	1.30435	3.87585	0.0043	7912860	12368450	11555940	7421672	9341840	4981023	10790560	5664030	51724000	41333000	28167910	6428993	19930990	28321010	21046990	10525760	40830120	28774960	18950060	14942010	20527000	21626980	18960060	8965929
A0A1L8GNY1	A0A1L8GNY1	tnrc6b	trinucleotide repeat containing 6B		-0.13539	0.481414	1	0.447556	1.31932	0.272841	0.0307112	0.0512382	1	6.4905	11.7953	0	6.62589	11.7212	0	6.04295	10.4974	0	6.45979	10.7951	0	10557640	6832479	7496926	15225050	7202811	4959385	4086258	2479037	806870000	820899800	745720600	478920400	484792100	679029800	557358100	621371300	709097700	718249800	600330000	522711300	555080000	564231000	558630700	455239600
A0A1L8HR21;A0A1L8HN72	A0A1L8HR21	apc	adenomatosis polyposis coli protein		-0.13631	0.389348	1	0.274946	0.783753	0.532985	0.133497	0.232559	1	5.32949	10.0674	0	5.4658	9.82779	0	5.05454	9.16276	0	5.19599	8.88171	0	9871778	6895502	11214110	13959840	26951010	7223934	3840787	4597085	509610600	508438900	479940300	253069900	331989100	481389800	376159800	281779300	421261500	402289900	366889200	381979700	321160800	363951500	331689900	271879200
Q7T0B5;A0A1L8H9W7;Q3KQ94;Q7ZXV7;Q6PCK1;A0A1L8EKM8;A5D8N8;A0A1L8ERW9;A0A1L8ERX2	Q3KQ94	lsf	CP2 domain-containing protein		-0.137946	0.200753	1	0.33459	0.47132	0.582899	-0.121286	0.162965	1	6.13248	12.9962	0	6.27043	11.9811	0	5.79789	10.4147	0	6.25377	11.6532	0	9290505	9754317	11572520	5418647	6517767	5758707	11992320	10004240	1077499000	1125298000	853230200	506069600	577149600	691900700	525261300	293830600	889512300	823571800	677511600	707409400	361550200	517398000	555279700	411729200
A0A1L8HU19;Q6NUG8	Q6NUG8	rwdd4	RWD domain containing 4		-0.144631	0.193641	1	0.997772	0.610538	0.457048	0.0460112	0.0436726	1	6.57374	12.2057	0	6.71837	12.5399	0	5.57597	5.4171	0	6.52773	10.8442	0	5662652	8912970	8946865	10123720	5055661	14503160	10397510	9951765	1404598000	1503595000	1378096000	911179900	780087400	725771600	742100400	470539300	1306699000	1234604000	1116402000	1025401000	587209200	910573000	383840100	620278000
A0A1L8G748;A0A1L8G0M2;Q7ZXV3;Q7ZTP2	Q7ZTP2	actr2-b	Actin-related protein 2-A (Actin-like protein 2-A)		-0.146661	0.133533	1	2.36371	2.7169	0.0126667	0.701371	0.550853	0.849413	2.97535	5.29549	4.65116e-06	3.12201	6.15332	1.55844e-05	0.611642	0.791027	0.154341	2.27398	2.98506	0.00055	7755362	8248141	31032440	8272100	11882470	9033583	10832440	4040788	128549600	157459900	144429400	33836100	80029060	63181970	68488110	74329940	175389900	160010300	101140100	68037140	60840160	90869940	43096880	24537080
Q6IRR3	Q6IRR3	polr2c	DNA-directed RNA polymerase II subunit RPB3		-0.149884	0.189704	1	0.274786	0.33576	0.654997	-0.189783	0.312174	1	4.21257	8.43464	0	4.36245	7.47668	0	3.93778	6.52991	0	4.40235	8.04694	0	13140980	12025470	26454490	5811957	13222910	7609586	4097884	5305937	243180200	252680800	178679600	58213920	259820500	348419300	229500200	128300400	202329400	141989500	157040400	96915220	224490700	203269700	212339900	175150500
A0A1L8GNG2;Q6AZU4	Q6AZU4	st13	suppressor of tumorigenicity protein 13		-0.155224	0.113719	1	-0.00355673	0.00210918	1	-0.10727	0.0973077	1	7.11572	10.3853	0	7.27094	8.94288	0	7.11927	8.29782	0	7.22299	10.075	0	8845074	8222837	5341227	1864102	5704385	7283690	12023740	13208510	2970298000	2069406000	1671401000	280650500	1565005000	1239499000	934959900	295809100	1915801000	1434499000	1144301000	1449702000	734241400	891809700	424079500	516670700
B1WBE1;A0A1L8H747	B1WBE1	strip1	striatin interacting protein 1		-0.157429	0.109774	1	-0.190908	0.149601	0.816474	0.0621998	0.0394889	1	0.771507	1.00219	0.0750011	0.928936	1.32029	0.0506838	0.962415	1.51086	0.044898	0.709307	0.985244	0.102121	8647730	4747253	4202864	22822330	27950040	5249067	4827404	14645140	33817100	21860840	26229030	19117980	21270940	24755060	7720937	4678139	35185080	28553010	22971940	17048960	6080084	21866970	3155880	17838980
A0AUT9;Q801P3;A0A1L8HA52	A0AUT9	Copz1	Coatomer subunit zeta		-0.173701	0.447261	1	0.371623	0.836419	0.455364	0.119929	0.237032	1	8.9462	14.834	0	9.1199	14.6986	0	8.57458	13.365	0	8.82627	14.022	0	9532930	7981774	9816245	8982148	22136990	9115318	11904370	4843930	7981984000	5601016000	7012191000	3685490000	5415881000	5578107000	5586698000	3675592000	6618108000	6202706000	5834212000	3597307000	4416816000	4486616000	3741709000	4282307000
Q91748	Q91748	sptan1.L	Xenopus partial alpha-fodrin (Xen alpha 2) (Fragment)		-0.175565	0.233622	1	0.23419	0.2972	0.68677	-0.0911076	0.103303	1	4.63983	10.1159	0	4.8154	9.61157	0	4.40564	8.62794	0	4.73094	9.17551	0	8037973	16180770	10776640	9781526	7097693	20633790	7085074	7444845	550741600	430649900	363719100	120080000	247949200	348310600	212849800	219710600	335288900	408630100	328070500	294360900	148439500	278910900	161299800	178860700
A0A1L8FG57;A0A1L8FG49;Q7SZ25;A0A1L8FG36;P08734;Q8AVT0;A0A1L8FLY7	P08734	eno1	Alpha-enolase (EC 4.2.1.11) (2-phospho-D-glycerate hydro-lyase) (2-phosphoglycerate dehydratase)		-0.185705	0.187647	1	0.0805449	0.0738736	0.921162	-0.452677	0.580918	0.844036	1.28673	1.61391	0.0131669	1.47243	1.78161	0.0104732	1.20619	1.43428	0.029273	1.73941	2.17205	0.00312308	67089790	140940500	103930300	9322655	76534140	85390960	84432160	9976069	200010500	182949600	282510800	91630810	149060200	178710600	177880100	39498910	245199500	181470500	185459600	107840200	102409900	159879600	71837800	60481030
Q91674;B5DE48;A2RV65;A0A1L8GW91	A2RV65	ovch1			-0.187376	0.157138	1	0.139384	0.145964	0.826175	0.164652	0.128949	1	4.92948	7.70932	0	5.11685	7.40664	0	4.79009	8.10645	0	4.76482	6.8132	0	9020503	11801370	6380795	16297730	18261510	9212117	10360880	2024544	659308800	612859400	524028700	84948780	326000800	300820900	319260800	145800400	677732000	372850000	350250000	383771100	209380200	255870700	111280100	143459600
A0A1L8EZT0;Q6NRI6	Q6NRI6	rpap1	RNA polymerase II-associated protein 1		-0.189595	0.165924	1	-0.218818	0.29252	0.696008	-0.110627	0.0956456	1	2.80108	4.72467	8.51064e-06	2.99068	4.00584	2.27273e-05	3.0199	4.75106	1.08108e-05	2.91171	4.0014	3.04348e-05	4758903	5172291	21291420	13706750	5367049	6940097	13500760	1376407	91446250	108980100	92403180	29459920	61618070	89710860	9890629	53406050	87092850	77977820	55202100	39997020	39702890	41349020	34422080	32669930
A0A1L8HE73;Q6IP18	Q6IP18	rpa2-a	Replication protein A 32 kDa subunit-A (RP-A p32) (Replication factor A protein 2) (RF-A protein 2) (Replication protein A 34 kDa subunit) (RP-A p34)		-0.190393	0.234286	1	0.0806046	0.0653986	0.916182	-0.175419	0.193619	1	8.26349	11.9971	0	8.45388	12.0501	0	8.18288	10.4127	0	8.43891	11.6351	0	7275394	7018342	13545990	12446290	23791180	7553126	4364447	5634066	5639699000	5007102000	4580099000	1760406000	2693099000	3654713000	2393710000	1620699000	4947485000	4361204000	3417300000	3342408000	1608702000	2897396000	1708296000	1541407000
A0A1L8EP28;I6N3H5	I6N3H5	Rif1	Rif1 protein		-0.190993	0.252547	1	0.822733	0.765264	0.393003	1.51554	2.03579	0.0555455	2.31314	4.61968	1.52381e-05	2.50413	4.18892	9.16667e-05	1.4904	1.6559	0.0132157	0.7976	0.964948	0.0871718	13080700	7316630	9014434	6510292	6530420	46724950	4571074	5109498	58516090	61715980	83646980	15168030	39328990	98093180	42874000	56664860	72962950	42362960	51576100	42569900	41241140	30250990	41094180	42802130
A0A1L8GWT0;Q7SXR9	A0A1L8GWT0	ctnna1	catenin alpha		-0.191814	0.47624	1	0.314799	0.762936	0.519262	0.522832	0.600517	0.8496	2.89915	6.41767	0	3.09097	6.88182	5.33333e-06	2.58435	5.72908	1.6e-05	2.37632	3.68566	0.000219231	6154334	3949202	13914880	10450900	15547760	5596857	2802761	10286360	82277840	73933780	92275850	48223070	53736940	61607800	49068050	56027050	79343020	56181040	64684240	48652120	75989180	33238000	52907160	45367020
B7ZQP4;A0A1L8EPA4;A0A1L8EWB0;P51968	P51968	hnrnpa1_3	Heterogeneous nuclear ribonucleoprotein A3 homolog 1 (hnRNP A3(A))		-0.191824	0.125017	1	3.02552	2.14798	0.0204	1.46705	0.805369	0.543535	5.76151	8.84572	0	5.95333	7.46386	0	2.73599	2.20398	0.000710112	4.29446	3.52553	0	7564548	17565840	4294593	24507250	7220812	5944265	10830630	14563490	1592196000	1440598000	1057697000	104870200	876622400	743738700	663771000	186859800	1022497000	860971800	1043902000	659871200	331830200	617087200	276859800	206570800
A1A5I6;Q7ZX35	Q7ZX35	ctnnb1	Ctnnb1-prov protein		-0.192586	0.450623	1	0.197922	0.475462	0.612974	0.000272274	0.000347599	0.999262	5.43372	13.0799	0	5.6263	12.6544	0	5.23579	12.2982	0	5.43344	11.0208	0	8645363	8379851	9793120	5357394	8705026	12388020	15095290	8064317	756350700	553270300	610789500	437649300	373841100	399430700	344020600	307730000	627300200	462308500	437810200	360568800	422671200	312540700	306270100	328149900
Q0IH85;Q801R1;Q9DE27;A0A1L8FH77;A0A1L8FH58;A0A1L8FH67	Q9DE27	ruvbl2	RuvB-like 2 (EC 3.6.4.12) (Reptin)		-0.202081	0.154712	1	0.5895	0.478031	0.575965	0.521715	0.402076	0.9808	2.18201	3.47869	0.000138053	2.38409	3.11901	0.000276364	1.59251	1.79159	0.00928852	1.6603	1.85269	0.00535294	6872531	56403860	30810950	9060578	11472070	8716243	4941929	7513020	145519800	146800300	121750300	12028970	61139870	63648790	60306890	30172070	116549700	97644840	75565810	63392990	36015910	31118100	38449990	30749950
A0A1L8F5P2;P30883;Q7ZY50;A0A1L8F8L4;A0A1L8FS93;A0A1L8F8L5;A0A1L8FXS6;A0A1L8F3S3;P13602;Q91575;A2VDD0;A8E5X7;Q7T0Q9;Q8AVU1;Q4KLE9;Q66KS4;Q5U5A4;A0A1L8GF08;A0A1L8ELN5;CON__ENSEMBL:ENSBTAP00000025008	P13602	tubb4	Tubulin beta-2 chain (Beta-2-tubulin)		-0.214662	0.381634	1	0.278302	0.496474	0.580252	-0.0326877	0.0561061	1	1.70677	2.8229	0.00161575	1.92144	2.88104	0.00152258	1.42847	2.04598	0.0103232	1.73946	2.69787	0.00200952	13119660	112419700	8464172	49332010	23177000	95258870	55692140	46952890	200949800	117990100	206789900	50424100	159339600	173450600	191679400	115079900	158919300	109820300	101790000	110719900	146360400	136280100	101710200	114870300
A0A1L8HXP4	A0A1L8HXP4	cope	Coatomer subunit epsilon		-0.218429	0.243921	1	0.361291	0.413597	0.587902	-0.013694	0.0114042	0.988173	10.2416	13.098	0	10.46	12.5936	0	9.88027	11.9074	0	10.2553	12.0023	0	15198920	8019048	4133574	4606576	3910263	13257320	3321788	8179716	17417990000	14880990000	15619950000	4713001000	9650378000	9109667000	8819511000	3423486000	16019060000	11020030000	11479970000	8538575000	6093691000	6734385000	5108916000	4157991000
Q6DCP4;A0A1L8HBE3;Q7LZ37;B3DLM1	Q6DCP4	Nup98	Nup98 protein (Fragment)		-0.230125	0.217006	1	0.306024	0.31333	0.659706	-0.0120025	0.0124133	0.996641	5.7099	9.94747	0	5.94003	9.00437	0	5.40388	8.59103	0	5.7219	10.3198	0	11616480	16818770	7586392	8650474	3047241	7152498	6667906	10511150	932500800	798717800	907832300	107350200	514191600	576821600	492760200	372650900	756250800	580021200	493221600	682418200	307020500	476651500	285210100	179070300
Q66IR4;Q6DF99;A0A1L8FY33;A0A1L8FY24	Q66IR4	dtnbp1	dysbindin		-0.234528	0.132363	1	0.0334132	0.0162133	0.982897	-0.286923	0.201488	1	1.80223	2.42875	0.0017625	2.03676	2.34264	0.0019712	1.76882	1.9092	0.00578621	2.08915	2.91617	0.000793103	10685590	16332270	6265104	10201430	2340997	31562260	8126930	5065295	63700900	87004120	83718890	7676509	45694900	77525110	34825950	6203675	48890110	61004790	48266880	37973000	18850860	47246050	30844940	4944772
A0A1L8GDX0	A0A1L8GDX0				-0.247775	0.894403	0.896218	0.409518	0.437772	0.576689	0.510001	0.614779	0.84832	2.89581	9.77645	0	3.14359	9.60584	0	2.4863	4.33343	0.000102564	2.38581	4.32934	8.71287e-05	8092364	7497134	7120617	8942750	11493340	4092151	10861890	9833417	82632780	93354070	85031250	45791910	82073920	83197100	58284150	60390180	70666820	72362070	77877880	51732960	55147020	57201150	50219000	55985880
A0A1L8FXX2;A1L3H4	A1L3H4	bloc1s5	Biogenesis of lysosome-related organelles complex 1 subunit 5 (BLOC-1 subunit 5) (Protein Muted homolog)		-0.249521	0.0954606	1	-0.0844386	0.0312397	0.967084	0.346451	0.161306	1	3.26106	4.08553	8.60215e-06	3.51058	3.42727	2.35294e-05	3.3455	3.403	2.10526e-05	2.91461	3.54699	5.89474e-05	2261258	7294029	5633247	4964134	6586842	3196676	9279886	7943424	158290700	188279500	155220000	7568590	103130100	157469700	93229260	3844216	145519800	131510300	105119900	85955140	7002058	79705220	50299800	10523010
Q63ZH6;A0A1L8GV36	Q63ZH6	dbn1	drebrin 1		-0.253918	0.415796	1	-0.090703	0.109333	0.872953	-0.242106	0.267159	1	10.7609	13.9829	0	11.0148	13.9903	0	10.8516	13.4596	0	11.003	12.6371	0	6764377	9051551	19615630	8692043	8761208	3029550	8074004	14808650	27436920000	24606010000	25981050000	10619020000	18176940000	20770970000	16960020000	9333691000	23522950000	22244980000	20971070000	13811020000	9353505000	17548030000	11537000000	9488869000
Q68FI4;Q641B9	Q641B9	arpc5	Actin-related protein 2/3 complex subunit 5-C		-0.259191	0.155891	1	1.92904	2.71297	0.0134	1.00942	0.847127	0.544273	1.45585	1.80732	0.00765793	1.71504	2.07621	0.00512409	0	-4.34294e-08	1	0.446431	0.613465	0.226783	9671927	13538790	2528105	16454610	12478330	23514590	3666207	4083477	14523360	69154040	10147560	7714182	78956790	17275530	61464050	48997010	6413331	7884007	13496970	44935140	61275170	58291010	27383980	25581010
Q7ZXJ2;A0A1L8HLT0;A0A1L8HUH9	Q7ZXJ2	znf330	Nucleolar autoantigen 36 (Zinc finger protein 330)		-0.275009	0.558686	1	0.139976	0.233567	0.754876	1.08537	0.531223	0.867862	4.80741	9.52463	0	5.08242	10.5777	0	4.66744	9.96226	0	3.72205	2.92001	1.77778e-05	8366955	6165841	14079500	6627364	6730337	18824140	14660580	20476230	492910700	511589100	399910000	298389200	238550500	402839600	361089200	304490100	486680700	434810100	418580600	223830200	344590900	260729600	150100200	258779700
Q5U4V6;Q91831;Q6NRV3	Q6NRV3	tuba1a	Tubulin alpha chain		-0.284826	0.164416	1	0.227931	0.110998	0.844119	1.65076	1.27482	0.243414	2.58894	4.20797	1.17647e-05	2.87377	3.87149	2.63736e-05	2.36101	2.64002	0.000738462	0.938183	0.993996	0.0654241	9915321	10660940	8492699	17522070	9802200	5662465	8107816	3274383	195209600	119819700	128739600	8103198	87040940	55832060	79778180	20414230	95661850	114599800	72602210	90468970	25886900	72290830	27060010	10915140
Q6DKD3;A0A1L8F9A2;Q7ZZC8	Q7ZZC8	nek9	Serine/threonine-protein kinase Nek9 (xNek9) (EC 2.7.11.1) (Nercc1 kinase) (Never in mitosis A-related kinase 9) (NimA-related protein kinase 9)		-0.291097	0.534263	1	1.02723	0.644877	0.447574	0.272357	0.217252	1	3.43561	6.73858	0	3.7267	7.56223	0	2.40837	2.18861	0.001228	3.16325	4.4538	0	4836111	21750340	7142661	9301283	6184243	28866560	6834340	10246230	190969900	199570200	153740400	94452760	94753820	146989700	104540100	102300000	160250200	170550000	124230100	116070000	85000000	104780100	104380000	44788060
P70039	P70039	apc	Adenomatous polyposis coli homolog (Protein APC)		-0.301421	1.24554	0.651867	0.08214	0.140436	0.843523	0.480184	0.592904	0.860616	1.97054	6.542	2.26415e-05	2.27196	7.69037	2.29885e-05	1.8884	5.40233	0.000381176	1.49035	2.69831	0.00401527	5331413	11120350	5946097	6867163	9876021	7287552	16248980	11744730	40589970	42298090	47020910	32173960	47999930	54184960	39264980	37116060	36669040	37243120	29605050	22157020	42257070	29451940	36040100	46058020
Q6DEC8	Q6DEC8	st13	suppressor of tumorigenicity protein 13		-0.301709	0.187766	1	-0.194039	0.11996	0.837522	0.111417	0.0680284	1	6.95418	8.97308	0	7.25589	8.33663	0	7.14822	8.55413	0	6.84277	8.53364	0	2662090	10914150	14501260	9073465	8391769	2676937	4877133	8749748	3018802000	2198695000	1818598000	253020800	1664798000	1154899000	932113800	199390300	2062605000	1850797000	1155699000	1351102000	512771400	816699600	251370300	326419100
A0A1L8HL76	A0A1L8HL76				-0.303616	0.359804	1	0.544665	0.553226	0.541596	0.833184	0.570716	0.860657	2.86657	6.50226	0	3.17019	9.65457	0	2.32191	5.03101	0.000101266	2.03339	2.42915	0.00136721	8610413	7404756	7518217	6928491	8867601	7280330	11160230	8682935	109710000	94437030	96577940	57829000	44165010	113519900	65052920	47460040	110229900	90534180	80793210	78298980	82786970	15586020	55153950	37022010
Q66JA0	Q66JA0	strn	striatin 1/3/4		-0.311595	0.568167	0.967053	-0.00142622	0.00181748	1	-0.0321426	0.0330032	1	5.23521	11.1236	0	5.54681	11.0652	0	5.23664	10.8016	0	5.26736	9.51188	0	12594620	6209796	12188800	13319720	11319230	4603076	8320536	6728566	614709600	707321500	498670200	453418900	304730900	432780500	312670900	208369500	549380300	486889900	393361100	359750300	260880000	320509200	215169800	220369500
Q7ZTK6;A0A1L8FKY3;Q91993;A1L3K5;Q91624;Q6AZH8;Q6GMF1;A0A1L8FA78;Q6DCD3;P02827;A0A310U4V1	Q91624	hspa8	Heat shock cognate 70.I		-0.315164	0.42487	1	1.04039	1.19322	0.186188	0.380924	0.404285	0.992081	1.86491	3.51	0.000598319	2.18007	3.9916	0.000213084	0.824513	1.04601	0.0844897	1.48398	2.23885	0.00556496	1431003000	2184506000	1684402000	460811100	1460900000	633399600	804752100	299780300	5927384000	7167576000	7282003000	2427408000	2872399000	4706799000	4804704000	1975102000	4262993000	4714609000	7106302000	3521588000	1789799000	3033802000	3156197000	1947006000
Q6GR46	Q6GR46	cope	Coatomer subunit epsilon		-0.334967	0.355821	1	0.480778	0.451379	0.592529	-0.358331	0.294761	1	6.84085	10.7933	0	7.17581	10.8775	0	6.36007	9.01662	0	7.19918	9.40402	0	8179748	7570091	9592489	23617750	11864020	25435290	11271980	11344220	2654698000	2233392000	2757493000	716459200	1956300000	2606200000	2628495000	658719800	2904695000	2117700000	1826002000	1738903000	665221400	1849298000	1162304000	577858200
A0A1L8GE50;A0A1L8GE24;Q7ZWR2	Q7ZWR2	cars	Cysteine--tRNA ligase, cytoplasmic (EC 6.1.1.16) (Cysteinyl-tRNA synthetase) (CysRS)		-0.339277	0.334445	1	0.13676	0.11789	0.84703	1.28519	1.91608	0.0809167	1.1575	2.16166	0.0122194	1.49678	2.99013	0.0045791	1.02074	1.99775	0.0302216	0	-4.34294e-08	1	11817750	5969064	5968456	13029830	12270530	4569008	3655341	9376684	33910980	27772060	19902980	26145380	26548000	27916030	23307960	5010109	29936050	23451070	20858040	12858430	15937040	25978070	20860940	3974396
A0A1L8HCS3;A5PKP3	A5PKP3	gart	Glycinamide ribonucleotide synthetase (EC 6.3.4.13) (Phosphoribosylglycinamide synthetase)		-0.345055	0.20491	1	-1.02039	1.10469	0.206662	-0.101113	0.0512441	1	1.93282	2.73515	0.000907317	2.27787	3.66914	0.000207547	2.95321	8.22083	0	2.03393	3.06511	0.000789744	5695876	6118233	6956568	11336930	17896140	9000858	13485270	9028150	106230300	107070100	65167060	6300964	45909810	50695020	38657080	39245940	104309800	70391100	49007890	30996030	62026900	55559100	12827090	4936203
A0A1L8ENM2;Q6IRB1	Q6IRB1	arpc2-b	Actin-related protein 2/3 complex subunit 2-B		-0.349258	0.174234	1	1.2668	1.26668	0.156819	0.251651	0.130243	1	1.49369	1.86818	0.00657778	1.84295	2.06651	0.00395758	0	-4.34294e-08	1	1.24204	1.49859	0.0204376	6384896	3596176	8889269	8855066	23841020	7928295	4161390	12752400	69327780	87957930	54639090	3136929	41754820	51987120	32590080	6726218	66814160	66586200	52757050	7679117	31751900	27438920	6223324	7337505
A0A1L8I2R3	A0A1L8I2R3	elac1.L			-0.351477	0.208496	1	1.13739	1.21357	0.170817	1.4919	1.57227	0.142432	1.47644	1.95894	0.00628811	1.82792	2.67995	0.00230476	0	-4.34294e-08	1	0	-4.34294e-08	1	7051284	12989720	2689378	13688410	5456330	6498442	8549387	7908080	87410880	70376020	51773120	9789470	32289910	20087100	8776302	11494810	61127180	52802060	44064110	36824940	9368618	4153239	16643160	8566415
A0A1L8EVL6;A0A1L8ENZ1;A0A1L8EVL8;A2RV72;A0A1L8HHR4;A0A1L8HHZ8;A0A1L8HHQ5;A0A1L8H9K3;A0A1L8H9I9;A0A1L8EVS0;Q7ZYU9;A0A1L8ENS7;P08537;A0A1L8ENQ2;Q6DD58;A0A1L8ENS8;A0A1L8EVS7;Q32NH2	P08537	tuba1a	Tubulin alpha chain [Cleaved into: Detyrosinated tubulin alpha chain]		-0.353852	0.202314	1	-0.94178	0.86361	0.31663	-0.0694561	0.0373569	1	0.60399	0.885819	0.113943	0.957841	1.2175	0.0515094	1.54577	2.83995	0.00454386	0.673446	0.979096	0.110499	17739470	7459564	11275360	6057362	6837964	4636160	5835926	7472544	8580413	45013040	46016880	5184409	36834880	5174535	31612040	4560336	43408990	9965036	16272140	13344980	11861780	2142657	25807010	5775932
Q7T246;P18728;B1H1W6;Q4KLQ1;P18733;P18753;P18751;Q6LDC2;B4F6Q8;P18723;P18742	P18733	NZFP	Gastrula zinc finger protein XlCGF66.1 (Fragment)		-0.43156	0.219412	1	0.718687	0.327073	0.610059	-0.691121	0.568728	0.861471	3.38143	4.13433	4.54545e-06	3.81299	4.36897	1.53846e-05	2.66274	2.34938	0.000631818	4.07255	6.93675	0	9598845	3966019	5568338	15797460	22826020	6167276	2774725	11058860	213939900	238889800	187970300	26291280	300140000	197679800	122680500	11980800	185380000	174530100	154920100	79053200	57893180	193119600	57192000	7941240
Q707N0;Q4KLQ6;A0A1L8HGG3	Q4KLQ6	nup88A	Nup88A protein		-0.442126	0.331858	1	-1.14879	1.36062	0.143298	-0.20419	0.138584	1	0.121734	0.401402	0.441149	0.563859	0.900612	0.139564	1.27052	2.63412	0.0108286	0.325924	0.618913	0.273821	16624760	9539057	5693806	9566463	4790643	10493820	10278550	12169910	48610010	35669040	8123439	15864370	15388800	8278446	3634534	11969830	29777090	11976990	32269080	7014510	10849190	3684438	7599170	4350879
Q08AV3	Q08AV3	knstrn	kinetochore localized astrin (SPAG5) binding protein		-0.487551	0.3593	1	-0.0160191	0.00898548	0.997202	-0.215995	0.146158	1	5.26216	6.94932	0	5.74971	7.59878	0	5.27817	7.10077	0	5.47815	7.70032	0	7399109	6203396	6942667	8098657	5677487	28872790	5250003	2392264	864259700	687069400	692490900	292869200	426650600	307329200	374240200	63164940	584209300	589129800	488288700	457380600	113890300	341698900	133950100	62386050
Q7T0T8;Q0IHG5;A0A1L8HYU8	Q7T0T8	tjp2			-0.4945	0.347673	1	0.486069	0.537578	0.556436	0.634683	0.722573	0.742227	0.717517	1.14769	0.0753494	1.21202	1.44691	0.0242713	0.231448	0.528444	0.374623	0	-4.34294e-08	1	13538580	7923380	7798163	4489804	13947850	3581937	16573210	3793472	51403050	3372415	39315110	7172677	9123529	48731100	41282000	10906830	9207113	34150880	36760930	11640580	6767195	8441085	7383484	11111430
A0A1L8EV45	A0A1L8EV45	actr3-b	Actin-related protein 3-B		-0.495801	0.233882	1	1.79907	1.93206	0.045872	2.00144	2.34391	0.02832	1.92582	2.28771	0.00149206	2.42162	2.61592	0.000546087	0	-4.34294e-08	1	0	-4.34294e-08	1	6807998	3907318	10200980	9355720	25086540	4821179	6288788	7228004	60811850	67981040	58522980	3548443	82989150	143439700	106060400	8742972	65588080	47016060	39972070	8403882	24271990	126349900	49901850	3824102
Q6DJD8;A0A1L8H175;A0A1L8H198	Q6DJD8	coro2b	Coronin-2B		-0.504184	0.230238	1	-0.475028	0.203358	0.730076	-0.206661	0.0828863	1	1.13237	1.18017	0.029369	1.63655	1.88166	0.00703724	1.60739	1.68088	0.0101548	1.33903	1.4681	0.0173241	12301440	8722364	15368590	5297680	3887444	5926907	9179207	8895300	89015350	97311700	72980130	4317159	9392019	42284900	9018225	14685140	83362140	95196180	66758090	7290809	4874625	14366590	5718868	5666389
Q7ZXA2;A0A1L8HFS9;P17508;P17507;Q7SYT0;A0A1L8ET58;A0A1L8G3I3;Q640D9;A0A310TT35;A4FVE0;A0A1L8G034;P17506	P17507	eef1a-o1	Elongation factor 1-alpha, oocyte form (EF-1-alpha-O) (EF-1AO) (42S p48)		-0.511326	0.241365	1	0.394135	0.190076	0.752948	0.319139	0.138894	1	0.92007	0.859679	0.0696605	1.4314	1.10149	0.026354	0.525935	0.541575	0.241983	0.600931	0.565499	0.203049	18747050	176079200	53157110	3719210	6558557	28626940	8282014	22970360	626899800	65918070	42533900	8040715	257720300	30982920	36270930	15944940	117550100	80667800	134360100	27526930	18382000	33123020	25183940	7123479
A4IFX5;A0A1L8HW32	A4IFX5	hnrnpm.L			-0.51236	0.360368	1	-0.605209	0.468324	0.573823	-0.452228	0.38256	0.988871	0.376849	0.611471	0.221004	0.889209	1.4049	0.0514527	0.982058	1.70502	0.0382483	0.829076	1.99283	0.0433556	10289910	16251150	14405320	8233530	10241220	4629918	6466210	12948810	51980940	36277980	34714160	6299315	20806040	5611631	18174970	12462270	42546890	34104040	26728030	3941279	3286444	13137700	10345440	9321348
Q5M778;A0A1L8HG10	Q5M778	polr2j	DNA-directed RNA polymerase II subunit RPB11		-0.514212	0.219027	1	-0.802765	0.409029	0.588039	-1.16612	0.749383	0.609762	1.16835	1.23807	0.025224	1.68256	1.72494	0.00757007	1.97111	2.36539	0.00237333	2.33447	3.56247	0.000290566	4693769	7966140	10887410	10412500	4891766	5395400	7879756	13744860	80460100	66374210	80511920	3903683	63874200	4231924	45924140	6555055	91723040	63189910	42694910	40345100	5149883	6240940	7301748	3367300
Q5XGZ5;Q6DDP0;A0A1L8I2B1;A0A1L8HRL9;A0A1L8GY20	Q5XGZ5	snx18	Sorting nexin		-0.545534	0.572809	0.893413	0.560634	0.477464	0.577676	0.425876	0.396802	0.99467	1.50448	2.61673	0.00347761	2.05002	3.61952	0.000494737	0.943848	1.28257	0.0546187	1.07861	1.70976	0.024774	3837696	4687692	6324641	10827180	10945390	11091010	8748696	2171724	37216000	43779120	39489040	11674030	41893990	40717890	24035940	7979379	35130000	29577970	30648000	6432828	8979678	25443100	10894940	23397960
A0A1L8F666	A0A1L8F666	gsn	Actin-depolymerizing factor (Brevin) (Gelsolin)		-0.548167	0.502221	0.933097	-0.127865	0.0744602	0.9108	1.03887	0.856514	0.551467	1.37515	1.99156	0.00773061	1.92331	4.45556	0.0004	1.50301	2.36809	0.00685667	0.336277	0.571107	0.278375	4984310	19885150	6326540	8123943	15116460	10232000	10335480	16359930	48157950	56830060	61346980	14289860	38851060	56910060	33601930	32015990	48611040	68256800	30659910	40375890	22229930	47242120	3779680	16748490
Q6DCX6;A0A1L8FAX5;A0A1L8EZL6	Q6DCX6	strn3	Strn-prov protein		-0.566198	0.368531	1	-0.548756	0.377691	0.587324	-0.154418	0.0846145	1	1.32969	1.74385	0.0105333	1.89589	3.1858	0.00128455	1.87845	3.56893	0.0011102	1.48411	2.58296	0.00437293	3039749	6329100	9567032	8136207	9044529	8904572	7761639	7916093	52946060	54051090	36123870	10042580	37055900	42573110	32140970	5179312	43197050	51649790	39501940	37512040	23425070	3760252	4765117	8507027
A0A1L8FW85;A0A1L8FRB1	A0A1L8FW85	ankrd28	ANK_REP_REGION domain-containing protein		-0.583839	0.515454	0.922044	-0.173509	0.125026	0.83791	0.571191	0.623781	0.872444	1.04134	1.55325	0.0245735	1.62518	2.44725	0.00454815	1.21485	1.83384	0.0209477	0	-4.34294e-08	1	8950840	7477604	4940525	7005910	2002124	13532420	3303128	11491510	40919070	33484020	30587970	4864048	23108000	26413110	23532970	6672456	32433920	18816050	24334000	18210400	7928347	13979730	3418896	7485190
A0A1L8H795;Q7SZ34;A0A1L8HEF1;Q09006;A0A1L8G5Z4;Q66KX8;A0A1L8GCJ1;A0A1L8GCM3;Q09005;Q09004	Q09006	stmn1	Stathmin-1-A (Stathmin clone XO35)		-0.586521	0.55485	0.87769	-0.0262065	0.0195863	0.982448	0.432466	0.708239	0.854941	0.504917	0.860161	0.142642	1.09144	1.42508	0.0315773	0.531124	0.7925	0.176814	0.0724514	0.368743	0.530991	9702343	29506930	4043374	17020400	4976659	9518800	4744981	5997105	36595920	8226012	5661716	9611252	63657200	32063090	30809030	10959070	13519510	7017924	19496670	10292270	8339688	33845950	10444940	7779803
A0A1L8FZY1;A0A1L8FTS8	A0A1L8FZY1	fam91a1.S			-0.608793	0.623806	0.851775	0.0771728	0.0472446	0.947761	-0.241039	0.177757	1	1.16359	1.64824	0.0166247	1.77238	4.12154	0.00101488	1.08642	1.75272	0.0293652	1.40463	2.66665	0.0052597	10427100	2787477	13441890	2917546	6079104	5924353	5084827	5501450	29710910	38720920	24110040	12879370	15905030	14219030	13876980	19000310	37764030	29456020	16885000	17799940	11779230	14562050	2882873	4405113
A0A1L8I220;Q6NRZ4;A0A1L8HRD5	Q6NRZ4	col4a3bp	Ceramide transfer protein (CERT) (Collagen type IV alpha-3-binding protein)		-0.626851	0.729179	0.7412	1.60039	1.02755	0.205502	-0.0744359	0.0525516	1	3.8087	6.76815	0	4.43556	7.55273	0	2.20831	1.90867	0.00252364	3.88314	6.14343	0	9692536	6096488	8884675	5585400	4407303	14935450	8005669	23822910	300721100	397549900	334690100	53677940	165610700	180589700	189170200	145629700	251909600	207900900	193419900	189779700	58553860	122110300	78043720	51023890
A0A1L8EMU2;A0A1L8EUK7;Q7ZTK7;Q6GPW2	Q6GPW2	sumo2-a	Small ubiquitin-related modifier 2-B (SUMO-2-B)		-0.682356	0.217815	1	-0.452128	0.149679	0.785919	0.952171	0.449341	0.904286	0.896849	0.724269	0.0886652	1.5792	1.26284	0.0162634	1.34898	1.30032	0.0265045	0	-4.34294e-08	1	16856080	5597590	16684140	11155080	8974373	4295968	4842368	11504360	161330000	147800000	119570000	4533267	103959800	3855949	6481496	7137205	10905480	133430200	6848350	85250740	3208196	225120200	1706452	5204675
Q7SZ22;A0A310U5D8	Q7SZ22	sumo3	Small ubiquitin-related modifier 3 (SUMO-3)		-0.683647	0.695794	0.750738	-0.19081	0.136679	0.828176	-0.310465	0.2137	1	0.636	0.859137	0.109939	1.31965	2.13926	0.0110039	0.82681	1.20225	0.0746641	0.946465	1.23339	0.0495171	8360221	6347367	30227960	7062937	5010666	3926447	22280980	5282469	37722960	30144040	29703920	6871086	30458870	13633700	25261030	16235840	43907970	25273990	30164970	5499712	6456668	5399574	9650723	14405390
Q6GQ59;A0A1L8HQV3	Q6GQ59	rfc5	replication factor C subunit 3/5		-0.687397	0.31281	1	-1.29599	0.77611	0.339576	-0.209278	0.111471	1	0.974653	1.03459	0.0489529	1.66205	1.54701	0.00969536	2.27064	2.48219	0.00108454	1.18393	1.89354	0.0168806	8547036	3524528	9757296	3907721	18215290	9787930	16336020	15509740	110809800	156249900	111320200	9004465	16013810	62701250	7420553	4036692	99918550	8319535	74393830	44862900	10442280	6186401	17809540	3615689
A0A1L8ERB7	A0A1L8ERB7		Ubiquitin-like domain-containing protein		-0.695376	0.291673	1	-0.508296	0.187121	0.752559	0.196048	0.0573854	1	1.56922	1.08438	0.0168221	2.26459	1.79785	0.00271385	2.07751	1.51449	0.00606102	1.37317	0.886224	0.0427801	17683650	216390200	6611375	5643825	8152639	96424710	8803029	7389158	294879400	210829400	173180400	12518140	114750100	125200100	98506830	10880020	227790200	287500500	3652569	127690000	27125310	114419700	58401010	7928871
Q3KQ86	Q3KQ86	gpn1	GPN-loop GTPase (EC 3.6.5.-)		-0.715187	0.48013	0.936505	-0.336748	0.184108	0.756827	-0.62466	0.433885	0.940603	1.51669	1.98571	0.00556	2.23188	3.69228	0.000249541	1.85344	2.79659	0.00210385	2.14135	4.03321	0.000341284	4720129	5406060	8479416	11435660	6780045	12498510	10571290	10348030	77094820	101380100	53208010	8244848	55472130	52743100	43035110	12595980	96039220	79459650	15328920	43656990	6972156	12144970	40758820	5847171
Q5U4I5	Q5U4I5	dnpep	Aspartyl aminopeptidase (EC 3.4.11.21)		-0.820687	0.617748	0.804437	-1.49165	1.37396	0.129157	0	-4.34294e-08	1	0	-4.34294e-08	1	0.797145	0.81303	0.103247	1.46811	1.45208	0.0176806	0	-4.34294e-08	1	20834830	11272650	9574865	2038373	3017642	12381900	10327020	12025490	72967970	56578840	60948200	7614587	6168344	7735854	5033353	3841965	7592693	10323580	4408637	6412864	8712245	12562290	14079110	5466547
Q6GNQ0;A0A1L8GIU7	Q6GNQ0	cttn	cortactin		-0.824905	0.505713	0.88741	0.947502	0.916847	0.287694	0.0731928	0.0349451	1	0.741167	0.942219	0.0832514	1.56607	2.07951	0.00688951	0	-4.34294e-08	1	0.667974	0.97301	0.111715	8627312	6143522	15612190	8032428	14991870	7457888	11401380	11809810	64952890	58136860	64971780	47047960	39199990	8265628	43247110	3655254	57232840	51086870	39150010	4198598	7423016	37931960	8628487	5222424
A1DPK7;A0A1L8HQQ6	A1DPK7	arpc3-a	Actin-related protein 2/3 complex subunit 3-A		-0.828259	0.334827	1	1.81516	1.32243	0.127179	1.97234	1.37016	0.180444	2.46869	2.2293	0.000511864	3.29695	3.36079	2.24719e-05	0	-4.34294e-08	1	0	-4.34294e-08	1	5223825	2285440	9069159	10124700	6340389	3190436	6093338	8089422	254170400	198930600	137280400	7605864	80065050	70353050	62860940	5090867	156479600	167779200	156230500	10221180	4477581	79477820	10371550	6226427
Q8AVE2	Q8AVE2	hspa1l	Hsc70 protein		-0.842699	0.289909	1	0.687453	0.21797	0.708353	-0.906076	0.38487	0.977247	1.58101	1.02086	0.0190861	2.42371	1.65517	0.00276947	0.893561	0.648451	0.134679	2.48709	2.16952	0.000833898	80809980	83115860	89589140	7011803	153059800	7490140	7016532	12597700	268130400	412529100	417711000	11780570	256849800	566150600	397880600	9325539	304511000	290259900	363648400	238089600	12274490	364080000	5426023	14789890
Q7ZX57;A0A1L8EMY4	Q7ZX57	srsf2	Serine/arginine-rich splicing factor 2 (Splicing component, 35 kDa) (Splicing factor SC35) (Splicing factor, arginine/serine-rich 2)		-0.84566	0.354001	1	0.760378	0.441372	0.579488	1.19	0.853225	0.568851	0.844728	0.856442	0.0776	1.69039	1.49827	0.00989211	0	-4.34294e-08	1	0	-4.34294e-08	1	11670110	5215027	6562608	15030830	5459866	19514700	10983850	10543950	298550700	106200100	142559600	13658110	51531110	6302447	8184129	5314594	139960100	56717100	74041970	10186350	6956678	3501297	12196200	4507432
Q76LD2	Q76LD2	rfc4	RFC2 protein (Replication factor C p37 subunit)		-0.912703	0.535315	0.882172	-1.53148	1.17638	0.171118	-0.387571	0.303084	1	0	-4.34294e-08	1	1.11782	0.998812	0.0507111	1.7366	1.69337	0.0079438	0.592692	0.817698	0.148945	14293770	10449240	6410220	13406660	2600047	4422099	3885455	14266010	142020100	9380888	104600200	6205512	43743010	2557983	6721898	6188226	17032440	28474490	8855124	7399129	3633496	5148216	5367326	7996730
Q7ZYM9;Q6GNA3;Q7ZXU0;A0A1L8FLR1;Q92139	Q92139	ppp2r1b	Phosphorylase phosphatase (EC 3.1.3.17)		-0.961312	1.07703	0.403427	-0.916955	1.30082	0.1688	0	-4.34294e-08	1	0	-4.34294e-08	1	1.01675	1.57112	0.033365	0.972389	1.9095	0.0360028	0	-4.34294e-08	1	5763826	3528104	7659082	4998848	5028797	15385260	5079976	14141250	5461714	43960070	9892381	4907189	21450100	25464970	21280950	8972249	4644141	5336342	12273540	3369513	6534929	24094260	4469608	8158418
Q6DFK7;A0A1L8HMF0;Q7ZXC7;Q6GQB6	Q6DFK7	g3bp2	Ras GTPase-activating protein-binding protein 2		-0.969406	1.13031	0.388553	0.876801	1.15557	0.208615	-0.117841	0.100668	1	0.119288	0.410213	0.441827	1.08869	2.45665	0.0173794	0	-4.34294e-08	1	0	-4.34294e-08	1	10023940	7202144	14218450	7238351	8956960	9050809	14849410	9132000	55000090	28664060	27859950	18072990	24216060	20056980	13389360	6623860	40242870	16430010	17297970	11607760	6849745	3224333	7844384	6880922
Q498I1;Q7ZX89;Q6NTT1	Q498I1	grhpr.2	glyoxylate/hydroxypyruvate reductase [EC:1.1.1.79 1.1.1.81]		-0.996023	1.14373	0.382533	0	-4.34294e-08	1	0	-4.34294e-08	1	0	-4.34294e-08	1	1.14909	1.58072	0.0243098	0	-4.34294e-08	1	0	-4.34294e-08	1	15070170	11073790	20440070	7721212	5652166	12167610	2723750	4610445	6305164	47931130	8633382	9928478	41144900	38285130	30908050	10553620	17046270	3035636	7841191	11983880	7075124	8730705	18392860	9621499
A0A1L8GET9;P33148	P33148	cdh1	EP-cadherin (C-cadherin)		-1.03539	1.24497	0.319316	0.242197	0.180228	0.767418	0.169948	0.139324	1	0.404151	0.75392	0.189659	1.43954	3.12232	0.00506176	0	-4.34294e-08	1	0	-4.34294e-08	1	5979285	7209346	4997368	3380977	7354267	6787579	10214470	8852982	33729090	27930910	40058090	13846470	15799000	16742010	12146780	5736238	39387940	3771952	6180058	9554961	11620750	3806131	10403130	7658596
Q0IHC8;A0A1L8HU43;Q58E19	Q0IHC8	vps37a	ESCRT-I complex subunit VPS37		-1.04923	1.33174	0.30163	0	-4.34294e-08	1	0	-4.34294e-08	1	0	-4.34294e-08	1	0.619288	0.878073	0.127808	0	-4.34294e-08	1	0	-4.34294e-08	1	6587992	21103770	14904260	15963100	8284117	6716790	7152318	3614590	42739020	30290050	30784080	8567502	20552060	5217924	8629947	4668568	7529765	7260308	6628573	6873876	14578440	4782694	4298450	5874841
Q7ZXF2;A0A1L8GVG5	Q7ZXF2	hnrnpa0	Hnrpa0-prov protein		-1.0664	1.59798	0.205496	0	-4.34294e-08	1	0	-4.34294e-08	1	0	-4.34294e-08	1	1.16972	1.79537	0.0199689	0	-4.34294e-08	1	0	-4.34294e-08	1	9367602	13395500	10466290	4950221	3793271	5006713	2251354	19032870	30164970	27607950	26795930	11077920	9868777	22912000	4845121	12816850	8742013	9587114	9020109	9861356	3925824	7065029	15110950	3002893
A0A1L8FGJ0	A0A1L8FGJ0	trim28	tripartite motif-containing protein 28 [EC:2.3.2.27]		-1.07087	1.00118	0.41501	-0.520187	0.354958	0.60403	0.0240452	0.0109693	1	2.46042	2.7906	0.000136842	3.5313	6.96116	0	2.98061	5.20595	1.11111e-05	2.43638	3.30764	0.000289524	25043330	6109729	9351788	6865747	5288534	6930140	2134785	11580610	102820200	115280200	98717380	73411910	59816080	106209700	67831830	76782230	107649800	76560140	64781120	72519230	10134270	85871190	52006160	4277006
A0A1L8H831;A0A1L8H820	A0A1L8H831	taf15	TATA-box binding protein associated factor 15		-1.10894	0.952294	0.435648	1.43181	1.02586	0.205357	-0.279017	0.155496	1	1.56882	1.44116	0.00913642	2.67777	3.41594	0.000109091	0.137011	0.365363	0.513538	1.84784	2.0715	0.0028031	57222930	39905120	5862931	14679390	71551080	5250399	77229060	15271110	355910800	216900600	88569740	92695740	227580400	213830200	94084230	84317040	206960600	113490000	79535740	4865624	116909700	95565780	108390300	47456080
Q05AW2;Q6PAA6;A0A1L8EUM2	Q6PAA6	luc7l3	LUC7-like 3 pre-mRNA splicing factor		-1.13566	1.23847	0.31336	0	-4.34294e-08	1	-0.665411	0.64879	0.816755	0	-4.34294e-08	1	1.22785	2.42225	0.0119769	0	-4.34294e-08	1	0.7576	1.58406	0.0631176	6560439	10441150	4909719	6776094	13038960	5796970	5401738	7708728	43253970	19634000	18737040	9832143	45775080	6465517	12765520	10989380	4737791	9840791	10042500	14932610	3372767	3458772	4247085	34523070
Q6NRW7;A0A1L8HJG6;Q5EAV5;A0A1L8HB32;A0A1L8HB10;A0A1L8FLF6;P54106	Q6NRW7	clns1a	Chloride conductance regulatory protein ICln (Methylosome subunit pICln)		-1.13625	1.64472	0.193886	0	-4.34294e-08	1	0	-4.34294e-08	1	0	-4.34294e-08	1	1.0774	1.51028	0.0304457	0	-4.34294e-08	1	0	-4.34294e-08	1	9067804	4501667	22964250	7648579	6723231	26376120	5474387	4761320	75732030	8613339	22308950	19188230	22391990	23258890	17200050	5209680	8833691	6183899	7356212	12599380	4803289	6344682	13510950	11470220
Q4QQP4	Q4QQP4	rfc3	replication factor C subunit 3/5		-1.1945	0.755308	0.606443	-1.35842	1.08562	0.197875	0.0648379	0.0284379	1	1.38302	1.52182	0.0119818	2.57752	3.10546	0.000176923	2.74145	4.31758	4.15584e-05	1.31819	1.60952	0.0155521	6259739	23561860	16994560	10454890	3712441	8874075	5729319	12497950	141780200	153610400	101030100	13006820	90710780	83358730	66109730	6964206	81088230	48553100	53363840	55174150	7063619	51620840	7112808	4402725
A0A1L8G860	A0A1L8G860	strn.L	WD_REPEATS_REGION domain-containing protein		-1.21523	0.886651	0.478279	-1.51396	1.40273	0.127166	-1.13261	0.87164	0.568747	1.43069	1.56748	0.0101789	2.64592	4.10091	4.30108e-05	2.94466	6.03035	0	2.5633	4.52152	5.95745e-05	12594720	8191176	8791004	28479270	8787564	6784197	9021087	4023803	95035340	131710000	87668740	52440930	61513960	91040810	48262860	8463277	119609700	7398190	77368860	67810220	11269710	52015170	9056135	6325294
A0A1L8GL75;Q7SZ94;A0A1L8GF57;Q7ZWL4	Q7SZ94	dnaja2	Dnaja2-prov protein		-1.25658	1.04028	0.400389	0.526464	0.416819	0.584027	0.478236	0.410227	0.992678	0.364698	0.559426	0.238443	1.62128	2.2262	0.00537714	0	-4.34294e-08	1	0	-4.34294e-08	1	8073887	11980580	4386991	10894640	2525105	17724580	8693629	7502151	77382780	46319930	48973880	19049990	15554070	40982960	8858227	5735139	48590150	7665829	42126930	6580732	2630745	8389506	8135648	5499377
A0A1L8EQ23;Q8AVT9;A0A1L8EXB5	Q8AVT9	arpc1a	Actin-related protein 2/3 complex subunit 1A-A		-1.25994	1.00603	0.390451	0	-4.34294e-08	1	-0.527598	0.279578	1	0	-4.34294e-08	1	1.6792	1.96149	0.0060539	0	-4.34294e-08	1	0.946855	0.936662	0.0690857	4195147	3522418	11485100	9263510	10814040	7634718	10586990	10458400	67330140	85004720	74682180	5458531	22837940	34154940	24716990	3534949	9232808	33936460	10087810	5156253	4663997	7399872	28792890	9073765
P20397;B7ZR98;B7ZR96;Q06459;A0A1L8G3W7	P20397	ncl	Nucleolin (Protein C23)		-1.26029	1.29626	0.296154	0	-4.34294e-08	1	0	-4.34294e-08	1	0	-4.34294e-08	1	1.45677	1.52686	0.0139346	0	-4.34294e-08	1	0	-4.34294e-08	1	42548300	18667480	2496234	2630032	7296836	13950380	14440270	5586914	88628070	47869070	60215030	7535422	50447840	13208970	8296184	12968730	4797659	13401680	25532630	6348114	22844550	9628752	7327752	7578663
A0A1L8GXB8;Q6DD57;Q6IRC9	Q6DD57	hnrnph1	Hnrph2 protein (Hnrph2-prov protein)		-1.26155	1.02784	0.400556	-0.711476	0.396619	0.586339	0.226796	0.0922483	1	2.39888	2.55777	0.000338462	3.66043	8.03996	0	3.11036	4.6479	1.09589e-05	2.17209	2.50994	0.00100333	15956440	6776640	9422004	4219616	13177690	8101784	5136828	3547815	151650000	120520200	125439800	81595180	76631840	64617910	59124830	99793270	122590400	111960200	80992240	101770200	2832943	10609950	36393080	40455130
A0A1L8HN75;Q9DED4	Q9DED4	cirbp-b	Cold-inducible RNA-binding protein B (Cold-inducible RNA-binding protein 2) (xCIRP2) (Glycine-rich RNA-binding protein CIRP-B)		-1.27466	1.45441	0.22685	2.54709	2.65031	0.0124	-0.185866	0.133234	1	3.08485	4.62052	8.79121e-06	4.35951	6.70151	0	0.537756	0.683786	0.193643	3.27072	5.34086	0	12427380	3492989	5352679	5870431	2926660	13960180	14617890	13328800	350240300	104419700	171010600	161910400	277080600	208229600	164570500	35609010	9969569	119540200	86288170	89414730	85649980	104290300	83662020	42439080
Q6NU40	Q6NU40	chtf18	Chromosome transmission fidelity protein 18 homolog		-1.39773	1.57953	0.19504	-1.16812	1.15564	0.184568	-0.233172	0.157641	1	2.8495	3.90881	8.24742e-06	4.24723	8.59968	0	4.01762	7.5096	0	3.08267	6.35853	0	7619210	4244593	15286120	15659700	6063427	18441510	12595750	9761928	296229400	267560700	248949700	87708260	185690000	237730400	184349800	127860100	151360200	120580500	110389700	107319700	92100100	89101060	71273880	6129259
Q7ZXK5;A0A1L8HUD4;Q91764	Q7ZXK5	hmgb2.L			-1.41747	0.992717	0.3934	0	-4.34294e-08	1	-0.392169	0.21094	1	0	-4.34294e-08	1	1.53743	1.33728	0.0153309	0	-4.34294e-08	1	0.512127	0.572318	0.220553	3270598	16108820	4381236	7727411	17221940	17901870	10258170	12361910	361720400	23788000	19950050	17799210	211719600	13330980	11246020	3624505	8657259	17654350	8958405	7726318	16361880	12360700	5524905	11473800
A0A1L8HFZ1;Q66J39	Q66J39	taf15	transcription initiation factor TFIID subunit 15		-1.45054	1.54464	0.185127	0.5073	0.403928	0.575778	-0.239046	0.16304	1	0.297533	0.604691	0.257775	1.74807	2.82915	0.00253125	-0.209767	0.173876	0.892227	0.536579	0.863844	0.157848	14096230	7790291	13624730	9870708	6138374	5807901	7154825	12292960	77998850	52089150	44398890	6744437	36973050	52882960	35812020	8811588	7297000	21902010	29121090	4771225	16847210	3856413	20083960	8320789
Q6GR62	Q6GR62	snrpd1	Small nuclear ribonucleoprotein Sm D1 (snRNP core protein D1)		-1.66702	1.20295	0.293671	1.3059	1.00799	0.216317	-0.05142	0.0218821	1	0.44737	0.571361	0.207881	2.1144	2.92424	0.000847458	-0.858528	0.0153206	1	0.49879	0.707616	0.19362	16016000	18343060	22911030	11023560	4519647	8815514	19966940	13647260	194929800	111589700	52346860	18724280	106230300	67282100	68030130	9603389	140239800	60377170	8161018	53902940	11670390	5004218	5105224	8668414
Q66J73;A0A1L8F8M2	Q66J73	abcf1	ATP-binding cassette, subfamily F, member 1		-1.79815	2.50683	0.0291467	0	-4.34294e-08	1	-0.571857	0.5595	0.841145	0	-4.34294e-08	1	1.59231	2.38965	0.00513333	0	-4.34294e-08	1	0.366012	0.610539	0.258622	7351225	6011060	4822913	13536680	8248206	10598370	4035220	15147370	97495980	21013010	19996320	7531338	72478980	28549050	17946020	9194365	5375834	6189584	4664669	6170824	4323013	8385681	15533340	9127474
A0A1L8FG89;Q6DE25;A0A1L8FG75	Q6DE25	cdk11b	cell division cycle 2-like [EC:2.7.11.22]		-1.82311	2.8012	0.0174154	0	-4.34294e-08	1	-0.508854	0.499846	0.90067	0	-4.34294e-08	1	1.92392	4.09758	0.000572414	0	-4.34294e-08	1	0.609666	1.11243	0.115365	6260559	7589883	9263056	6771320	4574677	2890583	5445189	4244447	57478910	35815010	24973930	14919500	19984950	20060030	19931970	6387311	9573371	5847433	3784405	6767213	2808272	12149950	2424996	13429890
Q6NRU3;A0A1L8HGA4	Q6NRU3	rfc2	replication factor C subunit 2/4		-1.91279	2.16221	0.0512235	-1.96303	4.09591	0.00182222	0	-4.34294e-08	1	0	-4.34294e-08	1	2.32801	2.68614	0.000635897	2.37825	4.02025	0.000160976	0	-4.34294e-08	1	9700984	6549485	5843979	8227676	3603782	2390247	3069082	27328900	65343920	48354960	46363920	2745878	60869200	49652040	50081020	14646460	4459297	4589762	11218570	5902970	11446250	9974724	8563165	16654670
Q7SYU9;A0A1L8GQX2;P42121;A0A1L8GWQ3;P42119;P42120	P42119	ldhb	L-lactate dehydrogenase B chain (LDH-B) (EC 1.1.1.27)		-1.98777	4.05728	0.00231111	-1.83149	2.64074	0.01396	-0.674776	0.475736	0.913762	-0.82328	0.0273615	1	1.16449	1.63994	0.0226188	1.00821	1.18963	0.0529919	-0.148504	0.240797	0.78685	17358980	39969060	30007930	6472325	9774494	6628424	27354020	3465849	38410050	36323000	38663010	40784700	36473130	22127070	37809090	7858283	11568740	12539940	7523944	7304345	5952570	3759536	10716900	4505150
A0A1L8H4N6;A0A1L8H4P1;P21574;P21574-2;P45441;A0A1L8FIX5;A0A1L8FE76;Q8AVY9;A0A1L8FMC6;Q8AVK9;A1L3K8;P21573;Q00436	P21574	ybx2-a	Y-box-binding protein 2-A (Cytoplasmic RNA-binding protein p56) (Frog Y-box protein 2) (FRG Y2) (Frog Y-box protein 2-A) (FRGY2a) (Messenger ribonucleoprotein particle 4) (mRNP4)		-2.79154	5.93362	0.000228571	0	-4.34294e-08	1	0	-4.34294e-08	1	0	-4.34294e-08	1	2.9046	5.95907	1.5e-05	0	-4.34294e-08	1	0	-4.34294e-08	1	6550516	11853050	5511343	3346773	7991763	9924804	9112957	3098997	73506020	46432140	45876140	57666080	54958880	13947590	52102860	87934100	5929384	11714010	8289825	10164550	3639226	7331241	8012530	4799683
Q7ZWR7;Q7SYU4;Q6IP22;A0A1L8HPY3;A0A1L8GJW8;A0A1L8FAU9;A0A1L8EZH4;P10995;P04752;P04751;Q6NS10;Q52QH5	P04751	acta1	Actin, alpha cardiac muscle 1 (Actin alpha 1) (Alpha-cardiac actin) [Cleaved into: Actin, alpha cardiac muscle 1, intermediate form]		-3.26255	2.36088	0.0240286	0	-4.34294e-08	1	0	-4.34294e-08	1	0	-4.34294e-08	1	3.24602	2.71517	9.79592e-05	0	-4.34294e-08	1	0	-4.34294e-08	1	7037975	7505346	6373780	9417309	13720660	5524569	6076878	7299634	431681000	351949000	275790900	6823542	9565287	195590400	8733026	149810100	3921254	9940496	5412046	10520020	3618534	9345682	9611455	13484260
Q641G7;A0A1L8GQ10	Q641G7	arpc4	Actin-related protein 2/3 complex subunit 4		-3.32987	3.01396	0.00541818	0	-4.34294e-08	1	0	-4.34294e-08	1	0	-4.34294e-08	1	3.40475	3.45402	2.32558e-05	0	-4.34294e-08	1	0	-4.34294e-08	1	9383232	5271070	4419521	13283200	17521230	4801523	21810640	4773528	239410200	302489500	268919600	8701931	132919600	142109700	110529800	11377470	7124516	12136530	8613487	3656477	8190775	29757460	15728690	3689673
A0A1L8I0D0;A0A1L8HQ88	A0A1L8HQ88	bcr	breakpoint cluster region protein [EC:2.7.11.1]		-3.5693	2.72142	0.0095	-2.06579	1.37676	0.120473	0	-4.34294e-08	1	0	-4.34294e-08	1	4.14103	3.42409	1.48148e-05	2.63752	2.12005	0.000966667	0	-4.34294e-08	1	2901157	11132570	3712573	3023836	10570150	7112573	3887238	2690861	293800300	262090600	435388800	3404269	160540300	136900200	144609800	7379678	12567320	9243226	5561378	6516319	5568508	4346929	9615039	6930644
A0A1L8FX07;Q6GLZ5;A0A1L8FRW1	Q6GLZ5	sept7	Septin-7											-1.80158	0.000990808	1	-1.81987	0.000395442	1	-1.53613	0.00148849	1	-2.32504	9.09901e-05	1	20597980	59309900	38468900	6964427	59421040	56531820	48690920	9651030	6497617	6656359	11156970	7628301	7800607	17163320	5775703	7519897	14060960	9344632	16129170	6869769	15374870	2837873	6489745	5746622
A0A1L8FEF2;Q63ZT3;P28025	P28025	kif11-b	Kinesin-like protein KIF11-B (Kinesin-5) (Kinesin-related motor protein Eg5-1) (XLEg5K1) (XlEg5)											-4.96474	1.06361e-09	1	-4.80744	7.19612e-09	1	-4.88326	1.43183e-08	1	-4.94399	5.88581e-10	1	240890000	498829100	585831200	161019400	197570300	203820000	211269700	93175040	14058100	13137840	9278488	23182850	4862010	6203445	3542265	5600454	8106605	5671860	7319387	6930525	5323771	19206250	3791752	10988650
A0A1L8I0T9;A0A1L8HQI1;P52301	P52301	ran	GTP-binding nuclear protein Ran (GTPase Ran) (Ras-like protein TC4) (Ras-related nuclear protein)											-0.846335	0.0311098	1	-0.936502	0.0357949	1	-0.596611	0.0617095	1	-1.00351	0.0172526	1	17729040	72103180	52770940	10527820	27795940	4986815	6902571	10200690	4079883	14121220	15249220	9693240	5225235	28041020	2706273	11402190	4698463	9559661	18090880	12668610	5551234	9041421	12872680	9544583
Q91783	Q91783	kif11-a	Kinesin-like protein KIF11-A (Kinesin-5) (Kinesin-related motor protein Eg5-2) (XLEg5K2)											-0.7982	0.0124291	1	-0.186482	0.181429	0.818332	-1.14335	0.00496787	1	-0.730161	0.0233767	1	13299980	37258830	13340870	5739182	18508950	27499060	5789533	9721205	9039592	41192800	12581320	5958727	9821386	10627090	10082840	13154170	5332520	8337957	9006346	9607288	8748950	4986182	5915830	13093000
B7ZR20;Q9DE33	Q9DE33	sept2	Septin-2A (Septin-A) (XlSeptA)											-1.29102	0.007211	1	-0.925024	0.0299918	1	-1.14146	0.00826175	1	-1.22708	0.00713656	1	18069960	45504940	40494990	13817250	27537990	3638471	15341010	5691834	6745783	19546970	7290231	5999024	5259431	2645432	14947820	19868690	7927005	4261862	4793056	5111545	20062390	2915487	6510412	9934045
A9ULZ2;A0A1L8ET26;A0A1L8ET49	A9ULZ2	birc7-b	Baculoviral IAP repeat-containing protein 7-B (EC 2.3.2.27) (E3 ubiquitin-protein ligase EIAP-B) (Embryonic/Egg IAP-B) (EIAP/XLX-B) (RING-type E3 ubiquitin transferase EIAP-B)											0.124427	0.416259	0.436558	0.0281134	0.317988	0.58077	0.71795	1.14972	0.0963797	0.371606	0.676993	0.242861	47962060	136660400	90348720	60082860	53366100	101950300	76617960	14990030	144839600	129730200	88829720	11585040	69611860	117430300	74811140	21973030	129590200	100599600	44276850	78436990	77433230	74806980	33171930	50950010
A0A1L8HAB3;P08802	P08802	krt18-a	Keratin, type I cytoskeletal 18-A (Cytokeratin-18-A) (CK-18-A) (Keratin, type I cytoskeletal endo B) (Keratin-18-A) (K18-A)											0.31409	0.628601	0.24538	0	-4.34294e-08	1	0	-4.34294e-08	1	0	-4.34294e-08	1	7651067	10326650	15236470	21257310	9929069	14837180	10738370	5450360	3941613	7599643	14906590	28776560	11773220	2785929	9998238	8526687	43794920	16843980	16922970	12715020	20862950	4914629	14412020	5368433
Q7M567;B7ZQS6;A0A1L8F5W7;A4IFX7;Q6GNN4;Q7ZWW2;P51121	P51121	glul	Glutamine synthetase (GS) (EC 6.3.1.2) (Glutamate--ammonia ligase)											-1.92711	0.00317587	1	-1.39716	0.0109326	1	-1.27508	0.0156982	1	-1.68112	0.00467922	1	23051070	66218020	130430000	4358767	19160570	53383110	59228180	5815554	12150490	10331420	7005271	12393270	19860000	12880380	9264404	5111592	5384191	4838925	8337935	2472347	17848200	5921440	12716150	9682507
A0A1L8G192;A0A1L8G1A2;Q2TAF3	Q2TAF3	eml4	Echinoderm microtubule-associated protein-like 4 (EMAP-4)											-3.59732	5.54271e-09	1	-3.55306	3.74055e-09	1	-3.76746	1.43284e-09	1	-3.76185	3.05127e-10	1	81493940	183869800	119090300	131619700	98796770	108850200	78570780	101849900	6731093	17406000	8893454	8334122	17899930	3490796	7689530	13446750	7738483	2635622	11506430	7509246	14688540	11566900	8794619	16669960
Q6AZV1	Q6AZV1	hsp90ab1	Heat shock cognate protein HSP 90-beta											-1.27734	0.0394304	1	-0.681809	0.114497	1	-0.558373	0.138875	1	-1.24139	0.0390773	1	101480000	763938200	354301000	8764614	161790400	409460800	254440000	26341060	231990400	111750100	123940400	11006480	151689900	101520200	98644190	45374220	134189900	165560100	53007000	93301760	32033090	79731140	25955030	12314970
P52297;A0A1L8ERZ6;A0A1L8EKT2	P52297	kpnb1	Importin subunit beta (Importin-90) (Karyopherin subunit beta) (p97)											-0.656312	0.0884489	1	-0.0484483	0.276841	0.664433	-0.526917	0.120106	1	-0.6318	0.0933036	1	21311950	138630600	86680240	11462990	40177910	84908800	52983870	6428500	88467220	54885830	53251150	12571330	61256050	42895090	23236030	13138550	51975230	62463050	32935030	56636920	6134983	11568710	18685950	11156950
Q2TAV8;A0A1L8F9Z9;O13046;Q6DDP9	O13046	wdhd1	WD repeat and HMG-box DNA-binding protein 1 (Acidic nucleoplasmic DNA-binding protein 1) (And-1)											-0.122418	0.183093	0.801209	0.40871	1.0603	0.184053	-0.369208	0.0941854	1	-0.266321	0.13586	0.924871	7111096	5648326	8257862	17057460	10732030	9977942	9717401	4122239	6661579	10447890	15136600	8405716	10421960	11002990	10670810	21599870	4216566	8112384	8740303	7524372	13968190	9477900	4518930	9146173
Q7SZ95;P0DP35;P0DP34;P0DP33;A0A1L8G5X8	P0DP33	Cam	Calmodulin-1											-1.39665	0.0376602	1	-1.43416	0.0313316	1	-1.77016	0.0175833	1	-3.40087	0.000295347	1	145450200	439628600	333959900	6821576	160490200	134410400	97749720	8347608	73214180	72904810	60393060	12214900	51536080	16049760	33965100	8152628	61335960	44590070	128769900	36341150	19201650	19532870	54402160	4251923
Q91733;A0A1L8G0A6;Q6INY3;A0A1L8FU52;P29693;C8CBB3;C8CBB2	P29693	EEF1D	Elongation factor 1-delta (EF-1-delta) (P36)											-0.755642	0.0385723	1	0.237982	0.452939	0.360728	0.828529	1.05436	0.0837006	-0.725197	0.0432587	1	16748980	52452230	36394090	3980812	7299065	4315082	13188530	13412890	35616920	27713010	29235970	5684517	17619400	8712452	21222960	4965460	14778510	9502316	4944230	10340970	7938238	8714538	3997895	5408083
B7ZRW2;Q6TY21;B7ZRW4;Q804A5	Q6TY21	Pabpn1l-b	Embryonic polyadenylate-binding protein 2-B (Embryonic poly(A)-binding protein 2-B) (XePABP2-B) (ePABP-2B) (ePABP2-B) (Embryonic poly(A)-binding protein type II-B)											0	-4.34294e-08	1	0.695292	1.30354	0.08528	0	-4.34294e-08	1	0	-4.34294e-08	1	6753324	4133147	10677360	8718605	7911761	3668704	3156644	6171811	30195090	12653030	13553940	3582188	10627000	8408806	6186720	6770398	11773160	9730784	7389177	7493795	10865640	7758685	14696540	14049920
Q91375;B7ZR52;A0A1L8GCN0;Q5XH49	Q91375	eef1g-b	Elongation factor 1-gamma-B (EF-1-gamma-B) (eEF-1B gamma-B) (p47)											-0.151231	0.230278	0.798775	0.304688	0.480993	0.315034	0.266662	0.442901	0.383829	-0.316804	0.173	0.932496	28692910	72419780	52721910	2618295	4358623	18083460	13129970	11703140	46131890	29353940	38166120	9663861	26587060	18863970	9108355	8248250	38663010	28043060	20886960	9064424	11994800	8323452	10120630	7240983
A0A1L8F4Y5;P50143	P50143	cct3	T-complex protein 1 subunit gamma (TCP-1-gamma) (CCT-gamma)											-0.159563	0.142673	0.85179	-0.0994406	0.212922	0.740661	-0.341377	0.101926	0.996722	-0.331826	0.0847785	0.980457	9073573	17756430	11949560	4445863	10063020	8905714	9742898	6124116	13284180	6794744	7449886	4153849	9825165	12060550	4399153	18109640	10699700	5359299	6984002	12141080	9263081	6912845	5526483	10980010
A0A1L8ESK2;Q6GMY9	Q6GMY9	cse1l	Exportin-2 (Exp2) (Chromosome segregation 1-like protein) (Importin-alpha re-exporter)											0.440622	0.608268	0.200695	0.847489	0.847687	0.0916974	-0.486674	0.109644	1	0.287127	0.478343	0.335771	19795250	3791246	35170940	6269802	11319270	73227940	41574910	30409460	100380200	41578100	32827010	3225744	83569940	63164020	45362940	18008480	80413210	26100070	21461980	26963060	51712860	9593301	28011970	11828270
B1WBE0;A0A1L8G191	B1WBE0	eprs	Glutamyl-tRNA synthetase (EC 6.1.1.15) (EC 6.1.1.17) (Prolyl-tRNA synthetase)											-4.49165	2.02445e-09	1	-4.31993	4.06062e-09	1	-4.26315	1.73997e-08	1	-4.51669	8.80826e-12	1	106080200	203650600	220809900	233450300	175399600	211269700	181950500	95334840	4708767	5151729	11681750	11818150	12295620	22275030	10608340	2905602	8848547	3610960	11084030	6535136	3920606	6909884	6161465	28241550
Q8AY70	Q8AY70	gapdh	Glyceraldehyde-3-phosphate dehydrogenase (EC 1.2.1.12)											-3.23067	5.33936e-05	1	-2.7231	0.000220095	1	-2.5765	0.000550936	1	-2.7352	0.000362145	1	7216116	193009900	152550300	37604950	128270200	107389700	10368630	58934100	5212284	7168819	11208830	14304150	9783078	6884799	5562827	8292543	3135552	4378381	5055635	5288870	4864968	8144139	9626079	7968162
Q6GNR4;A0A1L8H7Y9;A0A1L8I0K6;A0A1L8HQC0	Q6GNR4	cltc	Clathrin heavy chain											-1.83521	0.00325366	1	-0.137105	0.216257	0.763991	-0.98375	0.0337968	1	-2.42929	1.36105e-05	1	25517070	88647760	70794840	24803090	37732890	75693190	40589120	10558980	61091150	58709890	44959090	14676480	44310930	50816010	38802040	10993560	55350010	51778870	2914955	6841653	11045050	11166130	4380824	5991138
Q5XGK8;A0A1L8HSP3;Q7ZYP8;Q6DCS0;Q7ZXA9;A0A1L8HKC4	Q5XGK8	cct7	T-complex protein 1 subunit eta (TCP-1-eta) (CCT-eta)											-1.36203	0.0108342	1	-1.08519	0.0193973	1	-1.29428	0.0087821	1	-1.14437	0.0182213	1	28157000	76168930	52829150	8256017	4465137	48867100	7378468	11011210	6772699	6640871	4431105	11719210	8591901	19463550	10497110	9851179	11783630	11725920	6336518	6478823	17711350	3319856	2929904	8903536
Q8AVB7;A0A1L8GYM0	Q8AVB7	cct2	CCT-beta (T-complex protein 1 subunit beta)											-0.837232	0.0250115	1	-0.737867	0.0350141	1	-1.05534	0.0221454	1	-0.905193	0.0134231	1	17589980	71106070	30106040	8046362	19862020	6466210	8346008	11312060	5323187	12118330	12129310	25223220	6721418	5586589	6902060	12003860	7661027	17964980	13321400	6170392	16835680	5473627	8158591	4160697
A0A1L8H0F8;K4JEU1;Q7ZXC8	K4JEU1	Myo5	Myosin V											-1.45631	0.00646847	1	-1.55562	0.00359173	1	-1.99226	0.000502021	1	-1.65596	0.00227833	1	31624080	83198210	83667880	11369350	51321160	7596428	48225040	8133809	8124974	26214430	9110499	5423700	6983448	9544797	13613310	7187676	5445204	18029270	10805360	5124706	16421910	5222769	24228230	10538930
Q6GPP8;A0A1L8EXB9;A0A1L8EXJ0;Q7SYU7;A0A1L8EXE1;A0A1L8EXD9;A0A1L8EXD2;A0A1L8EQ49;P06638;P06637;P06636	Q6GPP8	hba-l5	hemoglobin subunit zeta											-1.9797	0.000680385	1	-0.696424	0.0799169	1	-0.117039	0.24837	0.783684	-1.98446	0.00149516	1	13089800	140440100	84573930	16143950	25679480	58607840	34878850	9622427	93562020	19767950	16967960	7351215	81509780	20115030	8623366	8174213	7403004	7458765	4013231	14497370	8705164	16107670	3866219	12431370
A0AUT4;Q7ZTM0;A0A310U2H2	A0AUT4	cct5	CCT-epsilon (T-complex protein 1 subunit epsilon)											-1.30265	0.00262612	1	-1.2561	0.0034046	1	-1.81445	0.000295786	1	-1.60955	0.00126107	1	24281110	75654880	53902940	12092560	24367070	32444950	26966050	5341093	8201145	5968843	9129779	9219586	17685420	13557470	9829284	13255220	11296170	11404590	5170411	10858580	14360540	12266460	9728328	8022187
A0A1L8G176;Q498F1	Q498F1	ubr2	E3 ubiquitin-protein ligase (EC 2.3.2.27)											-0.282244	0.200289	0.889546	0.391677	0.555753	0.255489	-0.164866	0.225846	0.824808	-0.592319	0.0856088	1	21915710	77307210	48665950	9926365	59374940	16737050	45439050	3344827	62836100	55364940	47095940	8401427	36507000	44761000	33475920	14405890	52355930	39636070	45350050	30078110	31651940	37474080	2972840	2589272
Q7ZXN9;Q9W791;Q6NTQ5;A0A1L8G1Y2	Q7ZXN9	TCP1	CCT-alpha (T-complex protein 1 subunit alpha)											-1.93813	4.94396e-05	1	-2.25739	1.75818e-05	1	-2.23486	4.7404e-06	1	-2.16076	7.14169e-06	1	28890040	84283050	54504030	17324960	33017080	43683020	40791920	13503310	3665795	11033010	9791062	8396874	16043420	6423496	3221470	6058780	7606900	12122240	16090640	7596589	11968330	4528062	14141270	4547367
Q8AVC0	Q8AVC0	shmt1	Serine hydroxymethyltransferase (EC 2.1.2.1)											-5.5622	1.63558e-11	1	-6.08627	1.48273e-11	1	-5.90339	2.41627e-11	1	-5.59113	1.03217e-09	1	377240600	1219405000	765682400	380779200	370400300	433140500	401980400	188930500	5892389	5757208	4833803	10037470	6568450	8445963	3380123	11658020	7221910	15632000	6645737	9431862	9792602	11389340	11995210	6949673
Q9PWG8	Q9PWG8	coro1c	Coronin											-1.05161	0.0282932	1	-1.46793	0.00707892	1	-1.41402	0.0131572	1	-1.85964	0.00222495	1	39044050	92264990	96650870	8627243	9753698	5695748	63992960	12063950	9236068	9917209	9420223	10152980	7242869	5255031	17567020	6414467	10277540	17837330	13554340	9217880	4691970	9203790	26959780	14175080
Q6NRQ0;A0A1L8F6N9	Q6NRQ0	pin4	Peptidyl-prolyl cis-trans isomerase (EC 5.2.1.8)											0	-4.34294e-08	1	0.746132	0.921859	0.0991959	0	-4.34294e-08	1	0	-4.34294e-08	1	12920510	13034710	17882870	11493090	5651254	20926840	20679540	14096640	199459400	35631000	27500990	7788828	47175020	12470070	10147980	8225501	5345395	5148991	14726810	9400616	3072069	5668015	17500700	7952902
Q5U253;A0A1L8G8L2	Q5U253	pcmt1	Protein-L-isoaspartate O-methyltransferase (EC 2.1.1.77)											0.377666	0.635776	0.216522	0.36587	0.63392	0.247506	0.257577	0.500317	0.369186	0.24205	0.482897	0.356557	982512500	2970502000	2314093000	201720200	1105101000	1219701000	948530800	666121700	2315889000	2129607000	2028702000	808902500	1250104000	1480800000	992250700	593560300	2605893000	2414001000	1878898000	1388798000	925520900	1432303000	693730800	624051800
Q6DE09;A0A1L8HQ92;Q6NU76;B1H1P6;A0A1L8I094	Q6DE09	eif4enif1	Eif4enif1-prov protein											0.687722	1.03757	0.0851422	0.219049	0.457653	0.368291	0	-4.34294e-08	1	0.0156164	0.316491	0.603065	11212580	19217320	7898196	5066059	16763400	13603100	11928330	9212994	49382970	32295080	37169880	4286811	4777834	12983690	5345055	8639296	30429970	38709910	31986070	38965100	7143832	19519060	12683530	3770392
Q6GPU5;A0A1L8EXB4;A0A1L8EXD6;A0A1L8EQ57;A0A1L8EQ09	Q6GPU5	hbz	hemoglobin subunit zeta											0.0906315	0.338682	0.511917	-1.07838	0.10417	1	-0.307277	0.20455	0.908739	-1.61074	0.0476149	1	261339400	735158300	826919000	210839400	7941282	355910800	308129000	67073030	579189800	432969300	14690850	7009551	472189500	328350400	287490700	4299559	426570500	330430200	260300100	317799100	125410300	380560200	96989820	59923180
A0A1L8FMQ6;Q2TAS5;A0A1L8FMN1	Q2TAS5	trim28	tripartite motif-containing protein 28 [EC:2.3.2.27]											0	-4.34294e-08	1	0	-4.34294e-08	1	0	-4.34294e-08	1	0	-4.34294e-08	1	6907875	19343850	8192866	10746790	10681170	2162893	6009717	3942655	4908739	4209125	3958491	7549961	8271958	7491675	5898906	5093345	3340452	4345516	7342425	9477411	11150920	5211926	9396478	13381110
Q5FWK8;A0A1L8HBN8;A0A1L8HJR1;A0A1L8HJT8;Q66J24	Q5FWK8	alox12b	hydroperoxy icosatetraenoate dehydratase/isomerase [EC:4.2.1.152 5.4.4.7]											-1.25221	0.0135827	1	-1.08738	0.0162921	1	0.440655	0.522502	0.277445	-1.27653	0.0130491	1	27495070	64264090	47341090	4806763	39366910	8843881	27319910	4039004	6966572	11698470	7704102	10795340	7550829	11604320	5752529	10879330	8514071	4698233	4418849	9298246	5450692	5383622	15680600	19704260
A7VK04;A0A1L8HAU2	A7VK04	cul5	Cullin5											0.527396	0.566251	0.189657	0.162472	0.360484	0.463245	0.0971096	0.335984	0.566057	0.51043	0.538187	0.231352	243880800	600621300	379020300	7331977	258889200	346709000	231699500	20327940	365620100	367811000	330900200	24649930	200629700	312419700	223500200	27571030	364918900	402379200	261250600	233510200	135939600	193939400	169550400	80047900
Q58E16	Q58E16	gpx1	Glutathione peroxidase											0.142443	0.412115	0.423998	0	-4.34294e-08	1	0.76037	1.81907	0.0643211	0	-4.34294e-08	1	7744358	7337602	10255930	5491378	14014640	9258637	11427110	18989510	5940361	18186750	8274506	6433661	7019761	9279628	5454693	7512722	5685276	30739910	16334210	24977920	3947809	23868930	8283996	3566772
A1L2Q9;A0A1L8H8H6	A1L2Q9	gemin8	gem associated protein 8											0.188125	0.514483	0.34953	-0.00528336	0.29762	0.619932	-0.872125	0.0114796	1	-0.702786	0.0331528	1	19939980	66020030	39405960	19237350	32083990	26318960	28796090	8707973	61898040	45069840	50340980	7143964	31054970	35273950	26304940	7098153	53302850	34114010	28943990	32240040	44090040	16081960	20516070	24297100
Q5U4L0	Q5U4L0	cgl.2	intelectin											0.357951	0.477122	0.269479	-0.154454	0.245616	0.750782	-0.886559	0.0795163	1	-0.24873	0.21951	0.855572	51644120	162790400	135640200	9096009	3746343	11483960	33194040	10376540	105810000	55500960	53007000	7717395	4638324	22110050	23719980	11169710	47724930	93979930	36794090	67536800	7120674	41369080	18651600	18269240
A0A1L8H914;A0A1L8HH17;Q6GN51	Q6GN51	arhgef7	Rho guanine nucleotide exchange factor 7											-1.0077	0.0137613	1	-0.903298	0.0263746	1	-0.242014	0.159891	0.913792	-1.10666	0.00504879	1	13781980	46215090	38999990	5127112	17056420	7747901	22898980	9026121	8514026	13316700	16780080	4416939	7540355	7466076	21404830	2294150	20362610	4574641	5467552	8919736	13280140	3570207	5655058	10689670
Q6PHL7;A0A1L8EZ05	Q6PHL7	tceb2	Tceb2-prov protein											0.0184555	0.316615	0.587017	0.132121	0.419979	0.445643	-0.497046	0.11269	1	0.150945	0.423204	0.444507	145450200	325409100	342009400	92012710	233259300	146869500	167219600	51137880	307700400	319229600	285560300	78118970	164489600	169630500	163329600	90910910	314139400	236560000	213619700	200279600	116510100	172150000	107849900	70281930
Q6PHW7;A0A310TYC6;A0A310TLE9;A0A1L8G2H8	Q6PHW7	tceb1	Elongin-C											0.0702858	0.355964	0.511243	0.444939	0.842342	0.183687	-0.0507753	0.266155	0.725965	0.385945	0.748964	0.227914	406299700	1011599000	607407400	361209500	191420600	288169200	264279500	192319600	969482900	991370800	694799200	324409100	330201400	477660200	386440000	225750000	1025997000	698211700	571698400	532010500	155050200	302420300	205910100	177460100
A0A1L8HZW2;A9UM31	A9UM31	sart3.L												-1.04963	0.0092453	1	-1.49764	0.00380917	1	-1.17609	0.0011168	1	-0.434495	0.0729982	1	20764990	47042120	39708920	15251000	30694990	6415994	27633030	13855610	29929200	20297370	5465008	4089160	2526287	4916098	14083280	4646813	6581054	17774870	4572386	10410550	15359430	28099910	4657644	11821030
Q6NTJ0;A0A1L8H9L8;A0A1L8H9L3;Q6DKL8;Q569Q7;Q68ET0;Q498H8;A2BD71	Q498H8	myl6	myosin light chain 1											-2.9874	5.53506e-05	1	-3.38684	2.49798e-06	1	-1.83812	0.00124343	1	-2.55762	7.28347e-05	1	74407800	109219800	132830400	58403870	8083574	54387780	44498080	80765120	11121850	2647699	4860153	11466960	4129663	5075699	5501217	3672712	6840261	22659080	2311827	2093484	12188130	13345620	5311960	9823996
Q6NS11;A0A1L8HEA1	Q6NS11	wdtc1	WD and tetratricopeptide repeats protein 1											-0.448141	0.123693	1	-0.436102	0.132173	0.946241	-0.359505	0.179857	0.948135	-1.33373	0.00978618	1	20082000	68425940	54601980	11392420	16423340	31369080	38326000	2964668	47962060	58674040	14366590	13620340	7130113	7719099	21598040	6808997	19695090	46650880	18519130	4710797	8921175	37310050	10403520	15020800
Q5XGT7;A0A1L8GYQ5	Q5XGT7	pphln1	periphilin-1											-1.92894	1.98894e-05	1	-0.718362	0.0134678	1	-2.07265	1.23508e-05	1	-1.35362	0.000148912	1	14894020	49456940	33550000	16020320	31426980	20249050	33244900	15701700	20915950	17758050	19970960	7745300	19600950	22942980	17251040	5494653	4895233	20641130	4225500	8962824	4593938	7049066	4460376	5384042
A0A1L8HHD0;A9UM19;Q0P3R0;Q66IT6	A9UM19	gatd3b												0.221779	0.461347	0.343006	0.353234	0.50773	0.286141	0.144489	0.382819	0.496869	0.28054	0.478709	0.337378	32657930	153120300	85563970	10408440	55873040	84363200	41194000	14894470	100130000	146759600	101510200	8036666	63018880	104140000	70365780	16495980	66320880	79256220	72111180	53160830	49002120	61929800	54108080	13315450
A0A1L8FS45;A0A1L8FXW1;Q9PW63	A0A1L8FXW1													0.735705	0.671118	0.119587	-0.0522428	0.267796	0.671716	0.254744	0.492431	0.372267	-0.589442	0.124779	1	46336960	38620960	17768040	11748750	21929040	10348020	12695170	4198826	46962950	11614070	26637970	12897450	6923125	13504610	24341920	7930999	32498050	20803020	505550700	23790960	5397612	9115354	127340000	5244204
A0A1L8GGP5;Q6PF49;Q6GQA2;A0A1L8FMU4;A0A1L8FGN6;A0A1L8EUT9;A0MP08;Q04834;A0A1L8EN71	A0A1L8GGP5	myh9	myosin heavy chain 9/10/11/14											-0.74017	0.013292	1	-0.554706	0.0420295	1	-1.17868	0.0109705	1	-0.941839	0.0180379	1	20010020	118020400	54714120	19296420	57301890	87648690	51673080	55894030	27777050	44029870	15056980	22428960	39416070	61871860	36605060	45265830	33712950	25348010	26491030	17434950	40664040	37969030	42582000	22998070
A0A1L8GSX4;A0A1L8HS09;A0A1L8H0N5;A0A1L8I2T7	A0A1L8GSX4	myo5a	myosin V											-5.93204	9.79906e-10	1	-5.93196	1.17272e-08	1	-6.4572	4.22956e-10	1	-5.94309	2.46401e-09	1	604731900	1290497000	860219800	229010700	435509700	432399600	646358500	135629900	13647910	17631190	19679370	16615310	3158310	5427989	3392498	2873608	5446276	10384660	9262285	20066580	6140054	5479137	11525310	3224819
A0A1L8G661	A0A1L8G661	ubr2.L	E3 ubiquitin-protein ligase (EC 2.3.2.27)											-0.0706334	0.236924	0.72543	0.277194	0.659799	0.287312	-0.781866	0.0901337	1	-0.67745	0.0510701	1	657310500	1545803000	893932100	354369800	648188900	592989200	398501300	395359500	1199803000	1263098000	1129104000	483071000	633781600	879830500	552741800	355839300	939834000	1078598000	727377700	612430100	543611100	568608700	355129600	265789700
A0A1L8I0P6;A0A1L8HQH6	A0A1L8HQH6	ep400	E1A-binding protein p400 [EC:3.6.4.-]											0.224479	0.644263	0.299095	0.730624	2.33321	0.0557391	0.197212	0.621278	0.383928	0.0342379	0.339739	0.5773	11767000	4842374	15694200	6483964	8276290	8031058	10027150	8246767	21218950	16100020	16125050	19961950	11035970	8243039	14420200	12698980	14519000	13190990	12588040	13463040	8655336	3792093	12189960	8521041
A0A1L8G9Q0;A0A1L8G3I7	A0A1L8G9Q0	arhgef10	DH domain-containing protein											-1.1803	0.00115343	1	-0.691681	0.0295746	1	-1.66021	0.000239651	1	-0.26922	0.1403	0.928362	10268980	30670130	23121970	10353150	4174527	8096880	14265030	8271499	4175487	19560520	11314390	4240050	9795140	4859009	4552444	7647093	6005095	7610220	4061129	5031184	4459774	4563725	3060265	7431048
A0A1L8HF67	A0A1L8HF67	ddx20	ATP-dependent RNA helicase DDX20 [EC:3.6.4.13]											0.00500321	0.303619	0.606668	0.846206	1.06348	0.0728638	-0.919771	0.0396948	1	-0.500685	0.113753	1	19087950	63111930	61028100	30043820	9792072	16075240	40774940	6581724	86910080	82088140	64212880	15323780	34907910	84580980	44866940	10947780	59194120	54832960	45946120	46907970	8606874	29864930	12583580	4239775
A0A1L8H7T6	A0A1L8H7T6	khdrbs1	KH domain-containing protein											0.702557	0.763141	0.109727	0.973424	0.965786	0.0659395	-0.792121	0.0323592	1	0.137397	0.377588	0.476195	22621940	20277980	66957850	10836200	5691315	7542179	7277356	5450159	131440000	70805140	49038090	28202860	4149524	10197280	31833020	7220774	54928080	53497920	73690220	9660234	19113460	29914770	3503701	6652294
A0A1L8F009	A0A1L8F009	eml2	WD_REPEATS_REGION domain-containing protein											-3.05391	1.37448e-07	1	-3.22258	2.7733e-07	1	-3.01813	6.93186e-08	1	-2.95725	1.0792e-06	1	41290890	138350300	109319800	26608970	65261990	89127100	52852900	89844750	7765868	15727690	4012186	5410508	13880870	4115688	11689900	4496748	5216496	11157940	3443251	9905665	11823450	10365980	7641514	10912070
A0A1L8GB11;Q5RJX4;Q32N51;A0AUS7	A0A1L8GB11	atg16l1	autophagy-related protein 16-1											-3.75661	0.000576627	1	-3.8782	0.000334812	1	-3.82531	0.000468894	1	-3.63563	0.000742922	1	143130000	505778700	276510800	6328832	276610300	357069700	199989600	3611246	8668414	12778420	4983500	5178271	5431773	6065656	5446615	8059361	4835957	8838048	2870722	9763619	3239429	9051946	12596500	18335640
A0A1L8FIZ6	A0A1L8FIZ6	wdr11	WD repeat-containing protein 11											0	-4.34294e-08	1	0.547585	1.47096	0.115498	0	-4.34294e-08	1	0.154472	0.407757	0.447158	5473808	8543918	7768209	13093080	8770804	10648150	6871995	12168080	6231903	10676980	7514609	17309340	14635000	17201960	14682970	24188260	5627121	5298353	12083950	6908624	8365660	17639910	11097180	5329581
A0A1L8FSD4;A0A1L8FY18;Q640Z6;Q90X53	A0A1L8FSD4	nup153	nuclear pore complex protein Nup153											0.535367	0.834132	0.136656	0	-4.34294e-08	1	0.813595	1.71472	0.0577934	0.523548	1.02789	0.148755	15500600	8703139	11221420	10249600	8178375	4274298	10941390	4125123	7749428	8205407	2639346	3981791	15112660	13264210	10227630	20383480	38357880	25942060	16048000	24166070	4237243	5126170	10094510	5632026
A0A1L8GSW5	A0A1L8GSW5	usp8	ubiquitin specific peptidase 8											-6.47962	0.000799054	1	-6.14776	0.00106686	1	-5.97123	0.00129024	1	-6.64261	0.000652218	1	6309108	18342500	22314020000	1589901000	7310896	6532915000	19531060000	7073327000	7922626	10932850	3817773	9703370	12270110	14391040	10195330	7342464	10188130	13876670	18143020	3697540	7126946	2767621	4445775	8097757
A0A1L8F9X0	A0A1L8F9X0	eml2												-2.06433	0.000463899	1	-2.11926	0.000532899	1	-1.76046	0.00177796	1	-1.50025	0.00948018	1	41166020	79795260	62541050	5209604	42923960	60034990	50566900	8760328	13544020	7610340	12487740	4358099	5641326	3520221	6561793	13163760	6721960	6595059	4149397	8932942	11154360	14380620	9111511	5433374
A0A1L8GWQ5	A0A1L8GWQ5	gemin5	WD_REPEATS_REGION domain-containing protein											-0.335304	0.127322	0.966936	0.332599	0.652155	0.258266	-0.661481	0.0469949	1	-0.30354	0.152874	0.929578	17471990	36865040	33303010	8159853	29839910	35095930	28625960	18905370	57039160	34385100	41653970	8119927	23604050	57517980	37162900	18743430	41574910	28647990	27012970	25824890	4246530	23018970	30323030	6274803
A0A1L8GN33	A0A1L8GN33	prrc2c	BAT2_N domain-containing protein											-2.19308	6.34136e-06	1	-2.10482	4.60487e-05	1	-2.03626	2.75705e-06	1	-1.76227	1.97518e-05	1	21050910	32693960	50966990	21838940	30400900	34109000	30171030	49191980	22992320	4198893	10555190	14273220	9067876	1881105	6308549	6427438	4979483	7752778	2782568	9060998	7335681	4034473	9625481	22239660
A0A1L8FT29;A0A1L8FT06;A0A1L8FYY6	A0A1L8FT06	pcmtd1												-0.801092	0.0583754	1	-0.390232	0.150747	0.922046	-0.879879	0.0321233	1	-0.580223	0.0464132	1	168940500	461459700	361640100	271770000	187720500	202120300	223940600	172090100	468859600	422589100	361660200	7779906	207850400	289209600	175259800	219129800	469538800	336050000	243579800	250850100	85496920	174020200	109179700	8419997
[truncated: 31 more columns]

## Sheet: Supp Data 4b_pST sites
Protein and gene information			Phosphorylation site information								Phosphorylation site intensity values (Localization probability > 90%, delta score > 40, and N=4/8 filtered)
Protein	Gene names	Protein names	Amino acid	Position	Localization prob	Intensity	PEP	Score	Delta score	Mass error [ppm]	Mock_01	Mock_02	Mock_03	Mock_04	Mock_05	Mock_06	Mock_07	Mock_08	DNA_01	DNA_02	DNA_03	DNA_04	DNA_05	DNA_06	DNA_07	DNA_08	DSB_01	DSB_02	DSB_03	DSB_04	DSB_05	DSB_06	DSB_07	DSB_08	DSB + ATMi_01	DSB + ATMi_02	DSB + ATMi_03	DSB + ATMi_04	DSB + ATMi_05	DSB + ATMi_06	DSB + ATMi_07	DSB + ATMi_08	DSB + MG262_01	DSB + MG262_02	DSB + MG262_03	DSB + MG262_04	DSB + MG262_05	DSB + MG262_06	DSB + MG262_07
A0A1L8GS95	wdr76		T	144	0.988754	1368100000000	1.54736e-06	169.89	68.96	-0.075241	26591980000	42044960000	39973020000	13899010000	253700000	33920030000	38788950000	8563696000	49864050000	40896950000	42686050000	11371990000	46360060000	41765960000	40615030000		43323040000	36998960000	39211960000	34961020000	27037010000	28593010000	26654980000	21915010000	29385000000	39721000000	39202000000	29200040000	25865010000	30889990000	49725020	11947000000	36833020000	25962030000	37744010000	383289900	30428960000	25030980000	15020020000
A0A1L8HA90			S	547	1	185850000000	0.0199519	103.92	45.958	2.5378	8539501000	15873010000		5129802000		8438897000		2554201000	13607010000	11236000000	13105000000	4484600000		13243010000		2573699000	10694000000	7623410000	7978291000	6556398000		7092805000	3175198000
A0A1L8FIV6			T	11	1	19037000000	0.000987858	126.12	60.939	-2.5568	235030000	74932000	242750100	237809900		337109900	211560100	284370100	242320100	302049900	238250100	228560000	275000100		314720100	292530100	274380200	302089900	182419900	293650000	222090100	407919800	380049900	272399800	292310200	260020100	355850100	284260000	290630100	282070000	274260100	364689900	310539800	285619900	346529900	239880100	283450100		247320000
A0A1L8G4L9			S	790	0.988627	10271000000	2.59644e-82	174.03	151.62	-2.7196									276140000	215029900	378550000	579739800	384330100	590790300	152600100	33741980	132580000	159200000	543180000	313689900	153280100	329650000	142840000	193600000	71460980	115830000	421510000	143320100	247809900	185190100	90050950	80807950		189059900	364340000	483719700	238299900	117249900	174519900
A0A1L8FCH5			S	181	0.99982	9569000000	0.0136187	64.532	40.79	1.9205									331260000	387219900	350750000	182290000	444830200		699509900	509139800	153820100	363979900	429870000	370959900					503759900	305190100	364300000	592420400	762140500	472739800	398710000	426650000	267270000	152330000			564350300	270959900	264509900
Q63ZH6	dbn1	drebrin 1	S	142	0.999998	8427600000	0.00624957	191.17	102.35	-0.19622									165630000	128930000	203500100	11226010	186170100	242330000	346859900	20801010	197779900	104000000	173580000	135310100	43576030	197040000	123270000	31113990	526390300	359729800	105650100	640009900	74252050			25164000	401590000	184850100	200300000	43355990	186790100	164570000	63555040
A0A1L8FQN1	kif5b	Kinesin-like protein;Kinesin-like protein	S	929	0.99988	8040600000	1.47924e-134	257.94	241.38	0.048412									70789030	59410980	51759980		44591020	74093970	48876020	35399990	20816000	42403020	44733020	145849900	63226010	71858980	63644000		27989020	45414010	48412980	45935980	91789030	66758970		88042980	54916020	37739020	30378000	108619900	96189040	75628980	76026970
A0A1L8F5Q5	fkbp15	Peptidylprolyl isomerase (EC 5.2.1.8)	S	1185	1	7420900000	0	445.06	404.85	-1.0447									202690000	329769900	161210000	7889096	197130100	117000000	166300100		357109900	328119900	282939800	244540100	181760100	183150000	161580000	81018050		306610000	263840000	21188000	13054000		133430100	139770000	429950100		307269900	216410000	99160940
Q6DJD1	copa	Coatomer subunit alpha;Coatomer subunit alpha	S	402	0.996434	6733000000	0	524.79	480.87	0.48888									69590970		69899040	67993980		38100980		32595980	154619900	194279900	150090000	87748980	169730100			184130100					22762010		20864990	3335399	152150100	113999900	237720000	321940000	71800960	67416020	37934010
A0A1L8FP88			T	110	0.995998	6242500000	0.000171531	85.537	57.99	2.0607		231360000		94710980			131640000	74116020	190150100		259740100	90936030	138490000	190860100	186309900	112309900	312340000	271090000	224260000	225130000	103480000	132000100	79371030	79496010	361880200	326130100	200149900	194430000	71584010	105190000	46818010				213699900		150469900	161559900
A0A1L8FP88			T	124	0.99537	6242500000	0.000171531	85.537	57.99	2.0607		231360000		94710980			131640000	74116020	190150100		259740100	90936030	138490000	190860100	186309900	112309900	312340000	271090000	224260000	225130000	103480000	132000100	79371030	79496010	361880200	326130100	200149900	194430000	71584010	105190000	46818010				213699900		150469900	161559900
Q63ZH6	dbn1	drebrin 1;ADF-H domain-containing protein	S	274	0.999988	5619700000	8.09111e-17	192.12	172.82	-1.4324									225659900	175670000	113419900	108540000	128410000		119330000	99184940	149060000	174400000	108809900					72749980		201280100	159609900	106619900				115490100	365339900	291699800	190809900	116750000	71706010	98599990
A0A1L8FJC3	fbxw1	Beta-TrCP (Beta-transducin repeat-containing protein);beta-transducin repeat containing E3 ubiquitin protein ligase	S	86	1	5559300000	6.43331e-17	194.19	133.02	-0.2282																	249739900	217050100	160380100	253080000		28366010	12110000		49079020	58137010	33865020	48018980		9356895			444629800	249010000	227030100	7489803	20885990	53474020
A0A1L8F0J2			T	1672	0.998795	4933000000	0.0293552	87.932	55.741	1.6077																	184360000	221780000	246050000		315860200	239090100	30064990	285150200	43284980	57052970		168480100	285089900	219760000	91235040
Q7ZTR0	copb2	Coatomer subunit beta'	S	868	0.956996	4659500000	3.01171e-18	128.21	112.72	0.73989									99647060	142850000	166559900	199150000	203340100		155780100		106729900	94555970	159899900		118230000	136900000	74721980	141900000	46592020	145020000	131560000	105180000	110160000	109110000	72300010	63795040	34020010	115870000	127090100	227559900	125970000	74390000
Q6GM31	klc4.L	Kinesin light chain	S	458	1	4568900000	1.60979e-17	258.79	182.65	0.69269									173689900	224050100	173139900	10203000	185360100	182799900	139940100	54813020	161810000	148740100	137179900	122370000	150710000	50779000	144250000	113060000	147330000	138559900	160860000	91849980	150820000		6242698	49453990	183159900	121610000	150000000	132130000	188079900	110250000
A5XAW2			S	929	0.999645	4035000000	1.36721e-147	271.56	259.13	-0.66997									28454010	39715020	40168980		22969990	36614980	37727000	4337899	12259000	33141990	21906000	68222970	58023980	35744000	56295020	73526040	17191000	29005010	32782990	18344000	81156980	28196000		23410990	24299990	39570000	25664990	59891970	48142990	26857000	46920000
A0A1L8GXW8	dbn1	ADF-H domain-containing protein	S	392	0.985703	3892800000	2.26313e-05	192.39	129.76	-0.58103									46486990	42533000	27101010	1034600	133250100	229799900	173260100	42796020	44033010	26512990	26416010	16173010	162640000	219460000	144640000	148759900	28147990	24094990	18877000	20618010	131109900	187460100	1890100	194430000	37598980	23041990	30838010	29531010	219820100	146369900	67620970
Q63ZH6	dbn1	drebrin 1	S	336	0.999997	3571300000	0	400.45	368.04	1.3675									29273020	26522990	14709000		112140100	160369900	123650000	24804000	17236000	11834010	14349000	10807000	114059900	332440100	98003990	99448990	15652000	10591010	9346794	7760203	93636020	159990000		72359010	16463990	10945990	16881990	10619000	160180100	138310100	93118020
Q63ZH6	dbn1	drebrin 1	S	302	1	3560200000	3.90501e-45	243.41	214.93	0.92936									109640000	145990000	119610000	1836201	37456980	58782980	38941980	2905099	91233960	128549900	88083960	114270000	21729990	30018010	35835990	10849010	112100000	169660100	125330100	135430000	28374000	50936000		4905100	176829900	129430100	115320000	28300010	54754000	40512990	5713102
A0A1L8GK38	sptbn2.L	Spectrin beta chain	T	2015	1	3495100000	0	340.88	312.91	0.50236									104859900	87706990		76429980	96876030	138300000	138390000	122190000	67110020	72291020	62872000	51317970	137930100	103439900	107689900	91570980	94620990	62632980	47651980	52701980	81317980	95221980	92936000	87641040		50026030	80711010	79012970	101390000	60760980	116160000
A0A1L8GXW8	dbn1	ADF-H domain-containing protein	S	186	0.999999	3394500000	0.00688716	181.53	65.155	0.61473									78223040	77733970	82406950		224540000	162230100	213900000		60535990	67819990	61747000	26024990		287080100	78353980		67166020	64404010	49173970	45348010	27817990	345459900		322860	81823980	51866980	67932980	1411800	85423020	213749900	4554503
A0A1L8GXW8	dbn1	ADF-H domain-containing protein	S	345	1	2894700000	1.22762e-85	306.14	271.18	-0.20024									108410000	129680000	63983990	100080000	55007000	70514980	58696000	72437980	97013940	99551990	66380960	34673010	40764000	41683000	33768980	43474980	92007000	95938970	53653040	83838950	61712960	82807000	87985960	89025000	94594980	67969000	85838050	65942040	60286000	73588960	50705010
A0A1L8F5Q5	fkbp15	Peptidylprolyl isomerase (EC 5.2.1.8)	S	882	1	2597900000	8.0293e-145	300.72	270.47	0.18151													22635010	21917990	25289000	37833990	2044999				207529900	9067996	56334030	89741940					72304980	27617000		25924000				5062698	68684970	50616000	31047010
Q6DJD1	copa	Coatomer subunit alpha;Coatomer subunit alpha	S	173	1	2026200000	1.21891e-07	168.91	128.38	-0.63182									15883990	20044990	12940000	6286702	100110000	152229900	97691060	35202020	22385000	20245010		17497990	60477030	78795990		50790010	23892010	19538990	7506001	14812000		65231020	12354010	34695990		20487010		11775000	73330050	61298990	32200000
A0A1L8F5Q5	fkbp15	Peptidylprolyl isomerase (EC 5.2.1.8)	S	338	0.999997	2002400000	0	397.8	338.55	-0.49129									16843000	16307990	13291000	10739000	23183000	27948010	19687000	25679990					24448000	19639010	22767000	16276010	16909000	12559000	11764990	7964097	21684990	24810990	18425990	14623010	13760010	10541000	13399010	20019990	27473010	23838000	17593010
Q66IZ9	pnisr	arginine/serine-rich protein PNISR	S	489	1	1808800000	1.23345e-130	287.53	262.09	0.25708									28902000	25711010	19533000	7745402	41438980	38223990	31783990	48759010	36287000	34597000	20986000	31200980	37886000	52163990	25140990	58032030	37931000	23784010	25746010	26875010	40917020	27754000	2521199	78253970	29344000	29908990	27309000	38813990	17363000	38597020	18285000
A0A1L8FQM3			S	1046	1	1350200000	0.00800432	119.22	67.297	-2.4418									51781000	53095020	74131980		52528980	43075980	42817010		65161040	49237990	83177970	27391990	15320010	29458010	24328990		58081000	63157000	45253980	30224010		34169980			75822000	33073000	69373990		25493000	29549990	12304000
A0A1L8EQX5			S	115	1	1054400000	0.0115509	110.41	60.99	-2.6961				10996010		35908980	37712990	156990000													36896000	76158050	29684020	26261990					31734990	58809020		39591980			10667000	8683302	56010020		52792980
A0A1L8EQX5			S	116	1	1054400000	0.0115509	110.41	60.99	-2.6961				10996010		35908980	37712990	156990000													36896000	76158050	29684020	26261990					31734990	58809020		39591980			10667000	8683302	56010020		52792980
A0A1L8G322	pnisr	arginine/serine-rich protein PNISR;arginine/serine-rich protein PNISR	S	215	1	922660000	2.09855e-13	186.11	153.26	-0.73046									27589990	34135980	17597010	5732304	20536010	21101010	17159010	11663000	21218000	23646990	21575010		14385010	14276000	18717010	16598010	21917990	20151010	20047990	33863980	14074000	14041010	3370801	6971797	24842010		25585000	17935010	16722010	8112406	9058902
A0A1L8GXV0			S	360	0.990014	840140000	9.10764e-12	171.02	153.37	-0.57349									39723000	39654000	26718000	67472990	9359098	18841990		22103010	19833000	21590990	14460000	25033000					29796000	33925020	41940990	37002000	19157000	21235000	21342010	10694000	29836990	21612010	21452000	29196990		11620990
A0A1L8GKR6			T	764	1	792960000	0.00428739	123.86	47.632	2.4535									47573990	32348020	22195010	23903990		37577020											37487010	18039000	25295990	14991000	23451010	24030000	26734000	21962000		12784000	36454000		34934000	23512010	40706000
A0A1L8G322	pnisr	arginine/serine-rich protein PNISR	S	493	1	709870000	3.79238e-21	230.26	201.94	0.21422									28431000	33727000	24264000		14289010	36857000			24190010	25640000	22115990		9034598	13887000			25642000	22890990	20092010	19319010	10739000	34326010			22329990	20190990	22848990	5416899	12835010	11127990	12056990
Q63ZH6	dbn1	drebrin 1	S	250	1	594200000	0	486.35	441.43	0.52436																		11219000		17771000	35654990	19050990	7699001	25367990					12383000		14059010	10964000		8487805	19402990	19899000	6993001	21430990	28875990
A0A1L8F5Q5	fkbp15	Peptidylprolyl isomerase (EC 5.2.1.8)	S	13	0.993884	560720000	4.70813e-200	336.14	289.11	-1.6205									49996020	34157020	39049000	25626000				12594000	29374010	40190980	24496010					12420000	22986000	24849000	20088000	16629000				12619000	24606990	23434990	32299000
Q9PVZ2	nup214	Nucleoporin CAN	S	939	0.999997	514480000	2.96898e-05	148.26	106.29	-0.15543									20091000	21437000	20161990		16395010	16764000	18648000		24450000	21012010	23325010	18859010	15218000		9557298	12710000	26332990	14939000	17233990	17113990	5224703	14921000			18511010	11770000	18004000	5094503	10653010	6535603
A0A1L8G322	pnisr	arginine/serine-rich protein PNISR	S	457	0.999996	467920000	0.000169977	115.11	95.901	0.88603									14099010	10761000			19305990	21058010	21059010	2864300	9316704	7678396	9578701	6164602	25673980	23143990	18708990	17535000	6199501		3625200		23592000	12464000		2156700			7803000	6149104	7011896	15728000
A0A1L8I1P0	apc	adenomatous polyposis coli	S	1780	0.982415	415280000	2.59483e-24	200.89	179.8	0.26776									17839000	18557000	17583010		11565010	11564000	9264502		11635000	17079010	12255000	14524990	8323496	10474990	10065000	7055303	14837010	12844000	12380000	7860496	9047997	10355990			15495000	12221990	13773000	8532494	11568000	6221399
A0A1L8GXW8	dbn1	ADF-H domain-containing protein	S	491	0.999984	410930000	1.81383e-32	243.95	175.27	-0.54096																	3757801				39756990	24898000	23586020	22117010					8260996	10222000	26450990	9053801					9112005	27420000	23706000
Q0MVR4	sftpb		S	19	0.999992	406940000	0.0150856	69.947	43.942	1.829																									24173010	46678020	25831010						45357010	60551040	46003980	78700000	45307020	34335000
Q0MVR4	sftpb		T	11	0.999992	406940000	0.0150856	69.947	43.942	1.829																									24173010	46678020	25831010						45357010	60551040	46003980	78700000	45307020	34335000
A0A310TK71			S	41	0.948793	401420000	2.64917e-07	106.75	94.975	-0.46453									25335990	18682990		15830010				14451990	13709000	15015990	15431000		24163010	21000010	15631010	14878000									25608020		35509020	21083000			22091000
Q7ZTR0	copb2	Coatomer subunit beta';Coatomer subunit beta'	T	828	1	395600000	0.000291388	159.75	128.34	-0.5115																													50065000	40445980	21287990	27921010				10626000	41972990	19674010	21716000
Q7T246	NZFP	Gastrula zinc finger protein XlCGF66.1 (Fragment)	S	53	1	346010000	1.63784e-05	167.88	114.63	0.38697									16228010	13137000	10141000		26335000	15822000	27860980		9233602	10702000	8096505			9470297	6190198		9934400	12114000	11624010	9833404		9880696			16424010	14685990	12615000		12516000	12637000
A0A1L8GCT0	sptbn2	Spectrin beta chain	T	2112	1	344690000	7.83477e-06	92.732	79.25	-4.4221																53410990		54441020	62123000		61361990			75708010
A0A1L8HD59	spag5	sperm-associated antigen 5	S	225	0.996636	327780000	0.00415958	119.38	89.335	-0.69219									13468010	19657010	16441000		5992802		4662998	3019701	17725990	11491000	11170000	8490297	8530103		4234700	4411203	11502000	14866010	10223000	8426500	4452498	4280898		2492000	13960010	13555000	14096010	12773000	3483899	3556000
A0A1L8G313			S	285	1	276380000	0.00192079	136.81	40.693	3.8464	22567000	66160000	56038980	56961020				74654040
A0A1L8G313			T	281	1	276380000	0.00192079	136.81	40.693	3.8464	22567000	66160000	56038980	56961020				74654040
A0A1L8FR81	skap2-a		S	299	1	265400000	0.00737828	108.09	63.71	-1.093	3967498	10541000	11183000		6581898	13583000	11656000	1647699	9325194	7339503			10895990	14213000	11923000	2618001	6087202	7617699	4416700		14456010	7249604	6397596		4708300	6367901	3448202	4270700		7941796		7464299			3426498	5880001	7029104	7025304
A0A1L8FR81	skap2-a		T	294	1	265400000	0.00737828	108.09	63.71	-1.093	3967498	10541000	11183000		6581898	13583000	11656000	1647699	9325194	7339503			10895990	14213000	11923000	2618001	6087202	7617699	4416700		14456010	7249604	6397596		4708300	6367901	3448202	4270700		7941796		7464299			3426498	5880001	7029104	7025304
A0A1L8GJR2	scyl1	N-terminal kinase-like protein (SCY1-like protein 1)	S	679	0.949943	230350000	5.26805e-05	149.64	119.31	-1.8495										10121010	8974705	3294601			8788598						28732010			13349010						6468698	17153000	19910000	11227000					8468705
A0A1L8HED1			T	464	0.999813	225570000	5.38707e-06	155.06	47.904	0.68728				17945000				9233699				9644805		9692305			17165000	13443000	9841702		8747701		7598095	6386002	11841000						6012801					15790000	7820899
A0A1L8GXW8	dbn1	ADF-H domain-containing protein	S	296	0.998354	146610000	7.6221e-07	151.05	92.589	-0.079763												6851801				6291200			6774302					9813897			10854000	5051900			12202010	7381903
A0A1L8GWQ5	gemin5	WD_REPEATS_REGION domain-containing protein	S	790	0.993095	110770000	0.000845559	109.61	85.572	-0.28327		16347990				12685000		7430095	11169000	15563000	15533010	6605801	5542903		12629000	7262602
A0A1L8GWQ5	gemin5	WD_REPEATS_REGION domain-containing protein	S	799	0.959434	110770000	0.000845559	109.61	85.572	0.97345		16347990				12685000		7430095	11169000	15563000	15533010	6605801	5542903		12629000	7262602
Q6GM31	klc4.L	Kinesin light chain	S	532	0.921779	73932000	1.06887e-29	232.26	201.04	-1.0644													5031803	5067901	4788597	9801501														6390698	5162003	9073405						5692797	4331601
Q8JHV9	birc7-a	Baculoviral IAP repeat-containing protein 7-A (EC 2.3.2.27) (E3 ubiquitin-protein ligase EIAP-A) (Embryonic/Egg IAP) (xEIAP/XLX) (Inhibitor of apoptosis-like protein) (IAP-like protein) (RING-type E3 ubiquitin transferase EIAP-A) (XIAP homolog XLX) (XLX)	S	254	0.943258	32107000	5.39061e-08	173.06	130.43	1.4265								3081401																				1044200	4095799	4615501	270030	5909701
[truncated: 2 more columns]
