# Supplementary material for: Profiling ubiquitin signalling with UBIMAX reveals DNA damage- and SCFβ-Trcp1-dependent ubiquitylation of the actin-organizing protein Dbn1
Source: Nat Commun. 2023 Dec 14;14:8293. doi: 10.1038/s41467-023-43873-0 (PMC10721886; doi:10.1038/s41467-023-43873-0)
Supplement: Supplementary file 8 — Supplementary Data 5 [file 41467_2023_43873_MOESM8_ESM.xlsx]

## Sheet: Supp Data 5_bTrcp1 IP-MS
Protein and gene information				Cul1 / Mock			βTrcp1-INT / Mock			βTrcp1-N / Mock			Abundance values (LFQ, N=3/3 filtered, imputed)												General protein identification info
Protein IDs	Majority protein ID	Gene names	Protein names	Ratio (log2)	p-value (-log10)	q-value (permutation-based FDR @ s0=0.1)	Ratio (log2)	p-value (-log10)	q-value (permutation-based FDR @ s0=0.1)	Ratio (log2)	p-value (-log10)	q-value (permutation-based FDR @ s0=0.1)	Mock_01	Mock_02	Mock_03	Cul1_01	Cul1_02	Cul1_03	βTrcp1-INT_01	βTrcp1-INT_02	βTrcp1-INT_03	βTrcp1-N_01	βTrcp1-N_02	βTrcp1-N_03	Peptides	Razor + unique peptides	Unique peptides	Sequence coverage [%]	Unique + razor sequence coverage [%]	Unique sequence coverage [%]	Mol. weight [kDa]	Q-value	Score	Abundance	MS/MS count	id
A0A1L8FJC3;Q8UUN3;Q8UUN8;Q8UUN4;Q8UUN5;Q8UUN7;Q8UUN2	A0A1L8FJC3	btrcp1.L	Uncharacterized protein	1.59	1.95	0.00151	5.41	3.89	0	5.36	3.89	0	327000000	594000000	220000000	1240000000	887000000	1060000000	16900000000	16100000000	12100000000	16500000000	12000000000	14800000000	42	42	4	69.5	69.5	5.9	64.62	0	288.42	95200000000	240	748
A0A1L8GR29;A0A1L8GWN2;Q71U00	A0A1L8GR29	skp1	S-phase kinase-associated protein 1	1.85	3.53	6.89e-05	1.86	3.64	8.26e-05	1.53	3.5	0.00082	1300000000	1250000000	951000000	4790000000	3580000000	4230000000	4660000000	3660000000	4380000000	3660000000	3300000000	3120000000	19	19	19	77.9	77.9	77.9	18.66	0	307.18	38600000000	125	1650
Q566I2;Q4V7X4;A0A1L8FRQ0;A0A310U2H4	Q4V7X4	cul1	MGC114992 protein	8.81	6.28	0	1.59	2.92	0.000732	0.9	1.65	0.0393	348000000	261000000	387000000	159000000000	138000000000	145000000000	984000000	814000000	1190000000	574000000	463000000	858000000	94	94	94	77.7	77.7	77.7	89.73	0	323.31	491000000000	358	3052
A0A1L8EM66	A0A1L8EM66		UBX domain-containing protein	0	0	1	9.35	6.52	0	8.54	6.42	0	47500000	33400000	45800000	110000000	90400000	55800000	26300000000	28800000000	26700000000	15400000000	15500000000	15700000000	50	50	3	87.7	87.7	10.2	62.8	0	323.31	131000000000	171	64
A0A1L8G3I1;B1WBA6;A0JMT2;Q5FWU9;Q7ZYM6;Q6NUB4	A0A1L8G3I1	eif4g1	Uncharacterized protein	3.57	1.9	7.68e-05	9.17	3.36	0	8.62	3.27	0	107000000	33100000	384000000	1260000000	1410000000	1290000000	61500000000	72600000000	57600000000	46000000000	42800000000	41600000000	106	106	57	53.8	53.8	34	177.98	0	323.31	337000000000	546	1120
A0A1L8H815	A0A1L8H815	ap2b1.S	AP complex subunit beta	8.02	4.47	0	8.69	4.57	0	8.24	4.5	0	33300000	46100000	99100000	13200000000	13600000000	14800000000	19800000000	25600000000	21100000000	15900000000	17800000000	15000000000	67	67	7	65.4	65.4	14	105.56	0	323.31	165000000000	391	2020
Q5BJ37	Q5BJ37	ap2a2		7.5	5.15	0	8.42	5.35	0	7.88	5.24	0	95700000	50200000	86100000	12400000000	13800000000	14300000000	24200000000	27600000000	24800000000	17300000000	18800000000	16500000000	59	59	2	70.6	70.6	7.8	104.41	0	323.31	180000000000	391	3081
A0A1L8F0H0;Q6INN7	A0A1L8F0H0	smek1	Serine/threonine-protein phosphatase 4 regulatory subunit 3	4.14	3.94	0	7.5	6.19	0	6.91	6.07	0	56100000	39000000	52000000	580000000	1120000000	963000000	8870000000	8950000000	8460000000	5810000000	5780000000	5890000000	41	41	8	43.2	43.2	9.4	94.2	0	285.88	48100000000	194	385
A0A1L8GQU1;Q6NTK6	A0A1L8GQU1	pwp1	WD_REPEATS_REGION domain-containing protein	0.24	0.8	0.565	7.48	5.59	0	6.97	5.32	0	102000000	73500000	61700000	91200000	91800000	91400000	14000000000	15100000000	12400000000	11600000000	8890000000	8870000000	20	20	20	46.4	46.4	46.4	56.15	0	269.3	73100000000	113	1642
A0A1L8G9T6;Q2VPG2	A0A1L8G9T6	eif4g1.L	Uncharacterized protein	0.85	1.53	0.0593	7.46	5.43	0	6.93	4.97	0	99200000	106000000	62400000	209000000	125000000	147000000	15500000000	14000000000	16500000000	11900000000	12200000000	8210000000	93	46	46	50.5	31.3	31.3	177.75	0	323.31	80600000000	225	1259
A0A1L8GKT5	A0A1L8GKT5	dhx38.L	RNA helicase (EC 3.6.4.13)	0	0	1	7.4	5.98	0	6.89	5.94	0	52600000	38000000	36200000	30000000	68700000	68400000	6900000000	7650000000	6620000000	5120000000	4960000000	4760000000	58	58	17	52.4	52.4	17.1	140.51	0	323.31	36900000000	221	1506
A0A1L8F1Q6	A0A1L8F1Q6		HECT-type E3 ubiquitin transferase (EC 2.3.2.26)	3.88	5.29	0	7.32	5.48	0	6.74	6.48	0	603000000	613000000	474000000	7510000000	8920000000	8380000000	97700000000	107000000000	67500000000	59700000000	62100000000	58100000000	174	174	174	48.2	48.2	48.2	442.8	0	323.31	495000000000	920	410
A0A1L8FNQ2	A0A1L8FNQ2		AP-2 complex subunit alpha	6.75	3.75	0	7.27	3.88	0	6.88	3.79	0	24100000	42300000	99400000	4620000000	5420000000	5010000000	6730000000	7870000000	7050000000	5460000000	5840000000	5240000000	45	27	7	57.4	39.1	14.5	106.02	0	323.31	55700000000	188	821
Q5XGV7;A0A1L8HVI1;A0A1L8HMN6;A0A1L8HMN0	A0A1L8HVI1	ythdc1	YTH domain-containing protein	0	0	1	7.18	4.92	0	0	0	1	65100000	93900000	43600000	79800000	29300000	35400000	8940000000	9730000000	9280000000	224000000	68000000	94600000	6	6	6	9.8	9.8	9.8	81.88	0	7.06	37400000000	11	3144
K9ZTJ6;A0A1L8HMG6;Q6PAY1	K9ZTJ6	nup54	Nup54	0	0	1	7.05	4.85	0	7.62	5.06	0	39300000	42600000	78200000	87900000	82800000	165000000	7650000000	5990000000	6690000000	10400000000	9540000000	10100000000	36	36	17	66.4	66.4	38.5	58.56	0	323.31	51700000000	151	2888
Q6DCP4;A0A310TSG0	Q6DCP4	Nup98		5.85	5.1	0	7.03	5.4	0	7.4	5.5	0	42400000	32500000	57200000	2500000000	2410000000	2490000000	5840000000	5300000000	5630000000	7170000000	7050000000	7570000000	16	8	8	28.3	18.9	18.9	65.22	0	88.71	48700000000	38	3256
A0A1L8GWW6	A0A1L8GWW6		RNA helicase (EC 3.6.4.13)	6.14	3.23	0	6.94	3.44	0	6.52	3.32	0	55700000	224000000	42600000	5440000000	5960000000	5760000000	10300000000	9890000000	9640000000	8220000000	7000000000	7100000000	53	53	53	53.7	53.7	53.7	112.13	0	323.31	72100000000	289	1781
A0A1L8F3P1;Q6PA26	A0A1L8F3P1	Bag6-b	Large proline-rich protein bag6-B	-2.46	0	1	6.93	3.76	0	6.51	3.78	0	696000000	247000000	589000000	84700000	73800000	97700000	77000000000	73000000000	32700000000	26900000000	56100000000	50800000000	45	45	27	43.6	43.6	28	119.33	0	323.31	337000000000	288	441
A0A1L8HI21	A0A1L8HI21		NAC-A/B domain-containing protein	0	0	1	6.88	4.72	0	6.19	4.53	0	149000000	75400000	70500000	57600000	69600000	91100000	10600000000	11200000000	11000000000	6940000000	7020000000	6390000000	14	14	1	22	22	7.1	66.95	0	323.31	56500000000	105	2252
Q7ZYT4	Q7ZYT4	nsfl1c	NSFL1 cofactor p47 (p97 cofactor p47)	-1.08	0.01	1	6.8	5.33	0	6.08	5.13	0	164000000	178000000	106000000	57400000	96000000	59700000	14800000000	16800000000	17200000000	8950000000	10300000000	10400000000	26	26	13	70.8	70.8	41.1	40.65	0	323.31	81700000000	130	3629
A0A1L8FYG2;E5LG93	A0A1L8FYG2	cep192	ASH domain-containing protein	8.24	5.3	0	6.65	4.85	0	7.31	5.07	0	52900000	108000000	78000000	22700000000	23400000000	23200000000	8260000000	6730000000	8150000000	12600000000	11300000000	12400000000	108	108	86	50.7	50.7	40.6	289.06	0	323.31	137000000000	508	1017
Q767H6;Q6INV2;Q6GQJ4;Q68FI8;Q643Z8;Q4F9K6;B7ZRT9;A0A1L8GQP3;P09560;Q767H5	Q6INV2	ARAF	ARAF protein	0	0	1	6.63	4.24	0	6.19	4.12	0	88400000	57700000	31100000	52900000	26300000	85100000	5460000000	5650000000	4970000000	4260000000	3970000000	3660000000	24	24	5	45.6	45.6	13.6	67.09	0	201.04	28600000000	91	3405
A0A1L8HQF6;A0A1L8I186	A0A1L8HQF6		Septin-type G domain-containing protein	0	0	1	6.6	4.46	0	7.22	4.63	0	51600000	69300000	28300000	78700000	26400000	63600000	4980000000	4480000000	4140000000	6510000000	7330000000	7030000000	28	17	17	75.1	47.4	47.4	40.33	0	323.31	35200000000	85	2410
A0A1L8FY18;Q90X53	A0A1L8FY18		Uncharacterized protein	6.38	4.99	0	6.55	5.04	0	6.97	5.15	0	45200000	81400000	78400000	5620000000	5540000000	5300000000	6290000000	6020000000	6270000000	8320000000	8220000000	8240000000	63	48	2	47.5	39.2	1.7	164.73	0	323.31	62200000000	259	1006
Q5XHG0	Q5XHG0	tnpo2		6.3	4.2	0	6.51	4.27	0	6.84	4.35	0	53500000	26000000	70200000	3440000000	3780000000	3640000000	4250000000	4230000000	4110000000	5240000000	5220000000	5360000000	21	21	8	34.9	34.9	11.5	101.05	0	279.17	40800000000	103	3157
A0A1L8F978	A0A1L8F978	ylpm1.L	Uncharacterized protein	6.53	4.91	0	6.51	4.91	0	6.08	4.78	0	66300000	134000000	98000000	8900000000	8710000000	8810000000	8850000000	8690000000	8580000000	6720000000	6220000000	6500000000	109	109	109	53.5	53.5	53.5	300.46	0	323.31	75700000000	498	569
Q5U561;A0A1L8H7P6	A0A1L8H7P6	sf3a3	Matrin-type domain-containing protein	5.43	5.38	0	6.49	5.87	0	6.18	5.81	0	35800000	40200000	52100000	1600000000	1990000000	1900000000	3990000000	3880000000	3550000000	3150000000	3130000000	2870000000	24	24	5	59.5	59.5	10	58.75	0	161.57	26900000000	114	2009
A0A1L8FID6;A0A1L8FDU1;A0A1L8FMB7	A0A1L8FDU1		N-acetylaspartylglutamate synthase (EC 6.3.2.41)	0	0	1	6.47	6.93	0	6.02	6.43	0	44500000	51700000	54100000	51900000	86700000	90500000	4400000000	4610000000	4270000000	3280000000	3520000000	2950000000	14	14	14	45.3	45.3	45.3	43.83	0	165.15	23500000000	82	657
Q66KF3	Q66KF3	sec31b.L	MGC86445 protein	3.69	5.34	0	6.45	7.08	0	5.94	6.81	0	850000000	753000000	905000000	9410000000	11000000000	12000000000	73700000000	75100000000	70000000000	53200000000	51900000000	48100000000	64	64	32	49.4	49.4	33.6	129.97	0	323.31	418000000000	457	3209
A0A1L8EPL6;Q52KN9;A0A1L8EWF1	A0A1L8EPL6	cwc22	Pre-mRNA-splicing factor CWC22 homolog	3.67	3.45	0	6.44	4.43	0	5.87	4.27	0	82300000	179000000	79800000	1280000000	1490000000	1270000000	9220000000	9490000000	8750000000	6560000000	6070000000	5950000000	36	36	36	37.9	37.9	37.9	92.72	0	309.41	51300000000	170	119
A0A1L8HUR0	A0A1L8HUR0	sec24b.L	Uncharacterized protein	6.87	3.37	0	6.37	3.25	0	6.12	3.18	0	136000000	21900000	62700000	6410000000	6780000000	6930000000	4730000000	4620000000	4860000000	4130000000	3900000000	3970000000	30	29	22	32.2	30.9	24.3	120.95	0	232.86	49500000000	211	2496
A0A1L8I1A6	A0A1L8I1A6	trafd1.L	Uncharacterized protein	0	0	1	6.27	4.69	0	5.93	4.59	0	45300000	27500000	58400000	33800000	76100000	40700000	3090000000	3180000000	3430000000	2650000000	2610000000	2410000000	17	17	17	33.5	33.5	33.5	68.32	0	88	18000000000	67	2628
A0A1L8G5M3	A0A1L8G5M3		Uncharacterized protein	0	0	1	6.26	4.14	0	5.93	4.05	0	48800000	93800000	32700000	60000000	90900000	36000000	4080000000	4130000000	4020000000	3290000000	3210000000	3240000000	35	35	20	31.3	31.3	20.8	144.53	0	323.31	22400000000	118	1168
A0A1L8GA84;Q52L12;A0A1L8G477;A0A1L8G403;A0A1L8G3V3	A0A1L8GA84	lpp	Uncharacterized protein	2.86	3.05	9.38e-05	6.23	4.35	0	5.44	4.14	0	67800000	54300000	132000000	540000000	559000000	613000000	5520000000	6460000000	5760000000	3410000000	3550000000	3310000000	22	22	22	38.5	38.5	38.5	68.13	0	323.31	30600000000	118	1264
A0A1L8F498	A0A1L8F498		Uncharacterized protein	6.66	4.52	0	6.21	4.41	0	6.41	4.48	0	176000000	147000000	343000000	22500000000	20900000000	19400000000	15900000000	14500000000	15700000000	18100000000	17500000000	17300000000	96	96	90	57.3	57.3	54.9	205.87	0	323.31	170000000000	573	455
A0A1L8HTF2;A0A1L8HKX1	A0A1L8HTF2		Uncharacterized protein	2.75	2.38	7.63e-05	6.2	4.11	0	5.43	3.9	0	56100000	106000000	161000000	409000000	791000000	902000000	7080000000	7780000000	6860000000	4310000000	4240000000	4210000000	52	52	52	21.5	21.5	21.5	336	0	323.31	37500000000	202	2467
A0A1L8FIA0;Q68FK2	A0A1L8FIA0	sec23ip.L	Uncharacterized protein	-1.14	0.1	1	6.19	2.56	0	5.15	2.31	0	51000000	716000000	142000000	63800000	161000000	46800000	15200000000	9250000000	14200000000	6760000000	5660000000	6020000000	36	36	19	41.3	41.3	26.3	109.28	0	323.31	59000000000	173	724
Q6IR57	Q6IR57	sec31b		2.64	3.59	9.66e-05	6.18	5.05	0	5.61	4.51	0	711000000	483000000	387000000	3040000000	3280000000	3260000000	38200000000	35900000000	37000000000	30500000000	26300000000	19400000000	61	29	0	41.2	26.2	0	132.62	0	323.31	203000000000	214	3418
A0A1L8GQ54;Q5M7D6	A0A1L8GQ54	ppp4r2-a	Serine/threonine-protein phosphatase 4 regulatory subunit 2-A	1.7	3.01	0.000487	6.14	5.18	0	5.53	4.99	0	85300000	111000000	149000000	364000000	379000000	350000000	7560000000	8380000000	7790000000	5340000000	5350000000	4840000000	26	26	17	63.8	63.8	52.9	44.58	0	323.31	41800000000	117	1623
A0A1L8FY78;A0A1L8FSJ7	A0A1L8FY78	carmil1.L	Uncharacterized protein	0	0	1	6.09	3.36	0	5.55	3.21	0	47600000	40800000	180000000	32700000	72600000	107000000	5000000000	4860000000	4560000000	3470000000	3110000000	3340000000	58	58	34	47.1	47.1	30.1	153.51	0	323.31	25100000000	179	1009
A3KND7;Q67ER0;A0A1L8HQI0;Q4QQX6	A0A1L8HQI0	rnf113a	Uncharacterized protein	0	0	1	6.09	4.44	0	5.02	4.17	0	53000000	60800000	116000000	97100000	70700000	71800000	5060000000	5390000000	4330000000	2430000000	2310000000	2290000000	13	13	13	41.4	41.4	41.4	36.7	0	133.7	22300000000	44	2785
Q6NTX4;A0A1L8G562	A0A1L8G562	ubxn7	UBX domain-containing protein 7	0	0	1	6.07	6.83	0	5.5	6.79	0	57300000	57700000	66200000	48300000	35400000	78000000	4260000000	4190000000	3740000000	2920000000	2620000000	2660000000	26	26	10	51.4	51.4	24.6	55.11	0	277.28	20900000000	97	1158
A0A1L8G8J3;A0A1L8H7N7;Q6DCU8;A0A1L8HFE5;A0A1L8H7V2;P11434	A0A1L8G8J3		FERM domain-containing protein	0	0	1	6.05	3.95	0	5.3	3.73	0	30300000	39900000	90100000	115000000	29600000	34500000	2970000000	3530000000	3030000000	1810000000	2020000000	1810000000	32	32	30	40.7	40.7	38.9	108.31	0	151.24	15500000000	101	1233
A0A1L8HEU7	A0A1L8HEU7		Uncharacterized protein	0	0	1	6.03	4.81	0	6.82	5	0	55900000	73800000	111000000	48500000	72700000	77900000	5130000000	4900000000	5080000000	8260000000	9220000000	8660000000	47	47	47	57.5	57.5	57.5	84.4	0	323.31	42200000000	174	2171
D0EUZ9;A0A1L8HC43;A0A0B5GJK8;A0A0B5GIK9;A0A0B5GIJ6;A0A0B5GMW5;A0A0B5GMI9;A0A0B5GIF2;A0A1W6QFQ2;A0A1W6QFM8;A0A1W6QFM6;A0A0B5GJH4;A0A1W6QFQ4;A0A1W6QFK7	A0A1L8HC43	Bcl9	BCL9 domain-containing protein	7.28	5.69	0	6.01	5.53	0	6.61	5.73	0	106000000	108000000	72600000	16700000000	13600000000	13600000000	6130000000	5700000000	6310000000	9380000000	9160000000	8950000000	62	62	6	58.1	58.1	6.9	156.65	0	323.31	95200000000	280	2879
A0A1L8HWM7;O93235;O93235-2	A0A1L8HWM7	cirbp-a	Cold-inducible RNA-binding protein A	5.67	6.41	0	6	5.87	0	5.57	6.55	0	48200000	53400000	60600000	2810000000	2550000000	2850000000	2950000000	3960000000	3500000000	2530000000	2520000000	2640000000	10	8	8	54.2	47.6	47.6	17.9	0	131.25	27400000000	50	2540
Q33DM4;B1WBC8;A0A1L8HBS7;Q4JNX8	A0A1L8HBS7	recql4	Uncharacterized protein	1.76	3.44	0.000195	5.94	5.36	0	5.36	5.45	0	70700000	49300000	69800000	191000000	212000000	231000000	3880000000	4390000000	3310000000	2720000000	2530000000	2420000000	46	46	46	39.6	39.6	39.6	168.89	0	323.31	20400000000	172	2119
Q6GNX0;A0A1L8GPQ4	A0A1L8GPQ4		GATOR complex protein SEC13 (Protein SEC13 homolog)	4.6	5.03	0	5.93	5.61	0	5.66	5.44	0	39800000	56900000	41000000	1170000000	956000000	1190000000	3000000000	2760000000	2550000000	2550000000	2060000000	2280000000	21	6	6	71.6	25.6	25.6	35.33	0	139.47	19000000000	42	3349
A0A1L8FYD5;Q9I8S2;A0A1L8FSL1	A0A1L8FYD5	rnmt	mRNA cap guanine-N7 methyltransferase	0	0	1	5.92	6.4	0	5.49	6.18	0	66700000	78500000	60900000	91200000	73100000	124000000	3990000000	4340000000	4080000000	3290000000	2990000000	2930000000	24	24	24	60.9	60.9	60.9	46	0	242.76	22100000000	56	1014
Q7T0X0;A0A1L8HTA2	A0A1L8HTA2	add1.L	Aldolase_II domain-containing protein	0	0	1	5.9	4.91	0	6.47	5.08	0	48400000	27200000	45600000	70800000	165000000	89400000	2370000000	2250000000	2420000000	3580000000	3360000000	3510000000	30	30	14	46	46	25.4	86.33	0	122.32	17800000000	94	2464
Q6GLX7	Q6GLX7	cwc27	Peptidyl-prolyl cis-trans isomerase CWC27 homolog	3.14	3.8	0	5.89	5.39	0	5.05	5.51	0	89300000	84400000	63300000	854000000	754000000	510000000	5550000000	4180000000	4290000000	2760000000	2490000000	2520000000	20	20	20	57.4	57.4	57.4	54.87	0	323.31	24500000000	112	3323
A0A1L8GPH7;Q7ZXP0	A0A1L8GPH7	twf2-a	Twinfilin-2-A	0	0	1	5.88	5.92	0	5.13	5.69	0	60600000	81400000	59300000	48000000	55700000	88000000	3870000000	3910000000	3920000000	2320000000	2350000000	2320000000	18	18	7	69.1	69.1	25.2	39.88	0	104.61	19100000000	78	1610
A0A1L8G830;Q7ZXS3	A0A1L8G830	irf2bp2	Interferon regulatory factor 2-binding protein 2	6.42	4.76	0	5.87	4.69	0	5.11	4.45	0	29300000	44800000	59800000	4240000000	3360000000	3460000000	2560000000	2580000000	2380000000	1560000000	1450000000	1440000000	23	23	21	54.9	54.9	50.3	57.24	0	238.74	24400000000	112	1225
Q3KPY6	Q3KPY6	sf3b5	Splicing factor 3B subunit 5 (SF3b5)	5.49	4.21	0	5.86	4.38	0	5.61	4.3	0	63400000	34400000	27700000	1530000000	1890000000	1910000000	2280000000	2390000000	2150000000	1920000000	1800000000	2010000000	8	8	8	96.5	96.5	96.5	10.07	0	108.87	18700000000	48	3004
Q6GPA9;A0A1L8HPU2	Q6GPA9	sf3a1	MGC80562 protein	4.64	3.82	0	5.84	4.2	0	5.38	4.06	0	55100000	130000000	59100000	1880000000	1880000000	1880000000	4410000000	4330000000	4200000000	3200000000	3130000000	3050000000	29	29	29	38.9	38.9	38.9	90.35	0	258.64	28900000000	119	3355
Q8QHI4;A0A1L8FWK2;A0A1L8FRP6	Q8QHI4	eif1b	Gc20-pending-prov protein (SUI1 protein) (Translation initiation factor SUI1)	5.24	5.08	0	5.75	5.46	0	5.5	5.31	0	41900000	64600000	49400000	1650000000	2070000000	2110000000	2670000000	2640000000	2950000000	2440000000	2440000000	2080000000	8	8	8	82.3	82.3	82.3	12.83	0	217.35	22000000000	46	3675
A0A1L8GWY3	A0A1L8GWY3	sec24a.L	Uncharacterized protein	6.7	4.79	0	5.74	4.51	0	6.38	4.66	0	90500000	66800000	145000000	9840000000	9700000000	10400000000	5200000000	4810000000	5360000000	8080000000	7230000000	8660000000	42	42	21	43.1	43.1	25.8	121.99	0	323.31	75200000000	275	1783
A0A1L8FTP4	A0A1L8FTP4	ubr5.S	Uncharacterized protein	7.99	4.33	0	5.74	3.81	0	5.67	3.79	0	76800000	192000000	63600000	28600000000	24600000000	21900000000	5080000000	5330000000	5230000000	5220000000	4950000000	4830000000	111	111	35	47.1	47.1	17.3	309.42	0	323.31	115000000000	485	924
Q6NU16;A0A1L8HDJ5;A0A1L8H602	A0A1L8HDJ5	eif1ax	Eukaryotic translation initiation factor 4C	5.72	5.03	0	5.73	5.07	0	5.72	5.07	0	37300000	52800000	64800000	2480000000	2640000000	2890000000	2780000000	2510000000	2720000000	2800000000	2520000000	2680000000	6	6	6	47.2	47.2	47.2	16.46	0	131.3	25100000000	40	2144
A0A1L8ELH0	A0A1L8ELH0	adnp.S	Uncharacterized protein	7.84	4.19	0	5.72	3.67	0	6.09	3.78	0	140000000	41000000	56100000	17300000000	14900000000	15000000000	3620000000	3610000000	3610000000	4680000000	4600000000	4750000000	63	63	31	52.4	52.4	30.9	122.45	0	323.31	78900000000	277	38
A0A1L8GXN5;A0A1L8GVA3	A0A1L8GXN5		Uncharacterized protein	6.46	7.21	0	5.71	7.43	0	6.08	7.19	0	40500000	43200000	46100000	4070000000	3810000000	3570000000	2340000000	2210000000	2230000000	3120000000	2910000000	2770000000	45	45	3	38.5	38.5	3.7	159.25	0	323.31	28500000000	214	1795
Q91349;A2BDA4	Q91349	nup62	IL4I1 protein (Nuclear pore complex glycoprotein p62)	3.68	4.09	0	5.7	4.97	0	6.19	5.15	0	96800000	56600000	87400000	879000000	1170000000	971000000	4320000000	3670000000	4240000000	5940000000	5310000000	5940000000	14	14	14	40.6	40.6	40.6	55.93	0	323.31	34800000000	113	3686
A0A1L8GEV4;A0A1L8GET6;Q2NL57	A0A1L8GET6	usp10-a	Ubiquitin carboxyl-terminal hydrolase 10-A	-1.25	0.03	1	5.68	4.11	0	6.04	4.23	0	143000000	360000000	295000000	185000000	54200000	112000000	12200000000	12500000000	13500000000	16700000000	16000000000	16300000000	29	29	13	41.2	41.2	22.7	89.16	0	295.31	90100000000	163	1352
Q6NTX7;Q9PTM5;A0A1L8FMJ2;A0A1L8FGG2;A0A1L8GAG5;A0A1L8G4C6	A0A1L8FMJ2	kcnab2	Voltage-gated potassium channel subunit beta-2	0	0	1	5.68	4.57	0	5.14	4.44	0	59100000	57400000	108000000	83000000	57300000	69300000	3390000000	4160000000	3530000000	2410000000	2740000000	2430000000	22	22	22	69.7	69.7	69.7	39.3	0	98.1	19500000000	120	3464
A0A1L8HKM5;Q9PTG8	A0A1L8HKM5	tacc3	Transforming acidic coiled-coil-containing protein 3	3.05	3.19	0.000105	5.67	4.58	0	5.11	4.4	0	995000000	1790000000	1980000000	9370000000	13800000000	15400000000	75900000000	78800000000	77700000000	52200000000	54400000000	51200000000	84	84	60	66.6	66.6	57	102.51	0	323.31	445000000000	514	2301
A0A1L8EQG4;Q6GLK9	A0A1L8EQG4	get4-b	Golgi to ER traffic protein 4 homolog B	-2.26	0	1	5.64	8.84	0	5.26	7.48	0	368000000	367000000	365000000	79700000	68500000	81800000	17900000000	19000000000	18100000000	15100000000	13500000000	13500000000	26	26	5	61.2	61.2	24.9	36.71	0	323.31	105000000000	203	147
A0A1L8G6W5	A0A1L8G6W5	slc4a1ap.L	FHA domain-containing protein	3.83	3.29	0	5.64	3.96	0	5.22	3.83	0	33900000	52200000	97700000	843000000	796000000	738000000	2880000000	2780000000	2690000000	2130000000	2080000000	2030000000	27	27	22	36.2	36.2	31.9	104.81	0	174.64	17400000000	103	1185
A0A1L8GMU3;Q90WX9;Q6DDX0;A0A1L8GDL2	A0A1L8GMU3	cep350.L	CAP-Gly domain-containing protein	5.42	6.03	0	5.64	6.14	0	5.79	6.16	0	67300000	69900000	53000000	2790000000	2700000000	2620000000	3130000000	3150000000	3110000000	3580000000	3510000000	3390000000	74	74	60	35.5	35.5	30.8	294.61	0	323.31	29100000000	271	1561
A0A1L8EYF7;A0A1L8EQT2	A0A1L8EYF7	arhgap17.L	Uncharacterized protein	0	0	1	5.63	2.94	0	5.13	2.79	0	314000000	48500000	74300000	32400000	114000000	120000000	5310000000	5450000000	4770000000	3820000000	3550000000	3570000000	27	27	27	34.4	34.4	34.4	93.3	0	213.62	27100000000	101	329
Q6IR51	Q6IR51	hif1an	MGC84481 protein	0	0	1	5.63	4.39	0	5.24	4.24	0	44200000	100000000	61800000	39200000	66500000	72100000	3140000000	3340000000	3150000000	2530000000	2620000000	2250000000	18	18	7	57.7	57.7	35.2	40.88	0	111.38	17400000000	64	3417
Q7ZXC7	Q7ZXC7	g3bp1	G3bp-prov protein	1.02	2.12	0.011	5.62	5.92	0	6.31	6.07	0	79200000	93600000	66800000	152000000	210000000	129000000	3900000000	3830000000	3980000000	5940000000	6320000000	6510000000	35	12	12	60.6	24.9	24.9	52.66	0	119.9	32100000000	85	3578
A0A1L8FT85	A0A1L8FT85	vcpip1.S	Ubiquitinyl hydrolase 1 (EC 3.4.19.12)	0	0	1	5.62	5.69	0	4.72	5.6	0	54100000	70300000	52700000	69000000	46800000	124000000	2630000000	3270000000	2790000000	1430000000	1610000000	1610000000	34	34	12	36.8	36.8	17.2	131.67	0	323.31	13600000000	112	913
Q6IP91	Q6IP91	ppp4c	Serine/threonine-protein phosphatase 4 catalytic subunit	0.73	1.03	0.192	5.62	6.11	0	5.13	5.82	0	107000000	118000000	89100000	151000000	308000000	109000000	4850000000	5420000000	5050000000	4000000000	3540000000	3410000000	21	21	20	64.2	64.2	59.6	35.12	0	194.27	27300000000	70	3416
A0A1L8FSD4	A0A1L8FSD4	nup153.S	Uncharacterized protein	5.79	6.1	0	5.58	5.76	0	6.33	6.27	0	405000000	347000000	472000000	23200000000	21800000000	22300000000	21200000000	17300000000	19700000000	32600000000	33300000000	31800000000	82	82	66	56.4	56.4	47.7	163.51	0	323.31	233000000000	515	892
A0A1L8F3Q7	A0A1L8F3Q7	dhx16.S	RNA helicase (EC 3.6.4.13)	0	0	1	5.57	3.67	0	5.45	3.63	0	32400000	106000000	42500000	97100000	189000000	72900000	2490000000	2430000000	2570000000	2380000000	2180000000	2380000000	39	39	38	45.6	45.6	44.8	118.93	0	105.08	15400000000	119	443
A0A1L8GH02;B1H1W1	A0A1L8GH02	tnrc6b.S	Uncharacterized protein	5.64	4.14	0	5.55	4.17	0	5.85	4.29	0	99200000	117000000	233000000	8280000000	6340000000	6290000000	7010000000	6740000000	5830000000	8260000000	8010000000	7740000000	58	58	35	45.1	45.1	29.6	195.32	0	323.31	67800000000	330	1410
Q9IB66	Q9IB66	casp6	Caspase-6 (XCaspase-6 protein)	0	0	1	5.54	3.88	0	5.42	3.63	0	106000000	57800000	36900000	33000000	48100000	48600000	2890000000	3220000000	2430000000	2720000000	3530000000	1850000000	8	8	8	41.3	41.3	41.3	34.13	0	112.13	17600000000	38	3713
Q7ZXW6	Q7ZXW6	cbs	Cystathionine beta-synthase	-3.52	0	1	5.53	5.1	0	4.93	5.15	0	750000000	523000000	645000000	47300000	53200000	66400000	23200000000	32600000000	32800000000	16300000000	20500000000	21400000000	39	39	0	75.8	75.8	0	62.27	0	323.31	153000000000	217	3600
Q9PVZ2	Q9PVZ2	nup214		5.18	5.5	0	5.53	5.39	0	6.3	5.77	0	96400000	83500000	124000000	3590000000	3610000000	3670000000	4690000000	4100000000	5070000000	8060000000	7400000000	8200000000	39	39	2	31	31	4	208.93	0	323.31	50200000000	193	3721
A0A1L8FVN4;Q7ZWS1	A0A1L8FVN4	dus3l	tRNA-dihydrouridine(47) synthase [NAD(P)(+)]-like	3.49	4.37	0	5.52	6.09	0	5.06	6.13	0	49800000	50900000	63300000	482000000	633000000	748000000	2490000000	2690000000	2320000000	1760000000	1820000000	1870000000	27	27	27	56.9	56.9	56.9	72.56	0	187.73	15200000000	122	962
A0A1L8EMU2;A0A1L8EUK7;Q7ZTK7;Q6GPW2	A0A1L8EMU2	sumo2-a	Small ubiquitin-related modifier 2-A;Small ubiquitin-related modifier 2-B	6.19	4.53	0	5.52	4.4	0	5.93	4.53	0	23300000	48300000	43300000	3140000000	2500000000	2430000000	1820000000	1540000000	1680000000	2430000000	2090000000	2190000000	5	4	4	33.7	21.1	21.1	10.87	0	53.25	20700000000	34	77
A0A1L8FZ32;A1A5K3;A0JMT6;Q6INE9;A0A1L8I1N1	A0A1L8FZ32	chd7	DNA helicase (EC 3.6.4.12)	6.29	5.14	0	5.5	4.91	0	5.98	5.06	0	39200000	63600000	37300000	3720000000	3370000000	3520000000	2060000000	1960000000	2130000000	2960000000	2900000000	2750000000	68	58	21	26.5	24.3	11.3	333.33	0	210.14	26700000000	222	1032
A1A5I4;A0A1L8GW28;Q6AX65	A0A1L8GW28		Uncharacterized protein	4.89	3.99	0	5.49	4.18	0	6.13	4.4	0	49500000	106000000	48600000	1750000000	1810000000	2090000000	3100000000	2520000000	2950000000	4700000000	4170000000	4470000000	27	27	4	52.8	52.8	11.2	51.43	0	314.25	28400000000	125	2736
A0A1L8GNY1	A0A1L8GNY1	tnrc6b.L	Uncharacterized protein	5.54	4.5	0	5.48	4.55	0	5.62	4.59	0	60200000	37800000	77300000	2960000000	2360000000	2560000000	2560000000	2600000000	2370000000	2780000000	2870000000	2610000000	54	31	31	41.7	27.7	27.7	194.86	0	323.31	24700000000	204	1594
Q4KLQ6;Q707N0	Q4KLQ6	nup88		5.09	4.07	0	5.47	4.2	0	6.19	4.41	0	35600000	57000000	87000000	1820000000	1950000000	1980000000	2550000000	2450000000	2470000000	4090000000	3920000000	4310000000	27	27	3	40.5	40.5	4.1	82.47	0	317.51	26400000000	144	3028
A0A1L8FQC1	A0A1L8FQC1	map4.S	Microtubule-associated protein	2.33	3.09	7.79e-05	5.47	5.46	0	4.92	5.49	0	129000000	99300000	91300000	745000000	511000000	393000000	4090000000	5120000000	4850000000	3200000000	3000000000	3360000000	26	26	19	25.8	25.8	21.2	128.5	0	133.81	26100000000	110	845
A0A1L8FP62	A0A1L8FP62		Uncharacterized protein	0	0	1	5.46	5.17	0	4.96	5.01	0	90000000	122000000	74900000	20300000	55600000	38100000	4100000000	4430000000	3880000000	3040000000	2990000000	2710000000	52	46	18	30.9	28.4	13.2	189.13	0	216.22	21600000000	133	828
Q640F3	Q640F3	psme3	Psme3b protein	2.86	3.17	9.69e-05	5.45	4.38	0	6.12	4.62	0	47200000	99300000	58100000	443000000	588000000	402000000	2880000000	2490000000	3150000000	4310000000	4290000000	4900000000	14	14	3	48.8	48.8	9.4	29.45	0	156.03	24400000000	79	3167
A0A1L8I1N4;Q0IH16	A0A1L8I1N4		Anaphase-promoting complex subunit 5 (Cyclosome subunit 5)	5.09	4.19	0	5.43	4.33	0	5.11	4.17	0	67300000	70700000	33800000	1720000000	1860000000	1980000000	2410000000	2320000000	2320000000	2110000000	1750000000	1790000000	27	27	27	40.2	40.2	40.2	85.51	0	128.73	19100000000	165	2640
Q5EAX4	Q5EAX4	sumo1-b	Small ubiquitin-related modifier 1-B	6	3.95	0	5.43	3.78	0	5.58	3.83	0	86700000	35000000	99300000	4230000000	4160000000	4440000000	2980000000	2940000000	2770000000	3250000000	3250000000	3140000000	9	9	1	68.6	68.6	22.5	11.63	0	130.13	32900000000	34	3087
Q6INS4;A0A1L8H6T0;A0A1L8H736;A0A1L8H6U3;A0A1L8GTX2;A0A1L8GZE0;A0A1L8F1W3	Q6INS4	srpk1		6.14	3.94	0	5.42	3.73	0	5.14	3.63	0	93000000	36600000	107000000	4920000000	5050000000	5150000000	2990000000	3180000000	3000000000	2700000000	2380000000	2490000000	20	20	20	38.2	38.2	38.2	68.65	0	178.94	33900000000	110	3401
A0A1L8GXE6	A0A1L8GXE6		ANK_REP_REGION domain-containing protein	5.05	4.25	0	5.39	4.36	0	5.34	4.35	0	47600000	80200000	105000000	2360000000	2420000000	2570000000	3100000000	3100000000	3050000000	3050000000	2890000000	3020000000	40	40	12	22.6	22.6	7.4	266.06	0	304.43	26500000000	176	1791
A0A1L8HZQ7;Q6P7F7	A0A1L8HZQ7	smtn	Calponin-homology (CH) domain-containing protein	-0.15	0.2	0.799	5.39	4.06	0	5.35	4.01	0	61400000	99500000	116000000	75200000	56300000	123000000	4520000000	4580000000	2490000000	4660000000	4280000000	2400000000	38	38	23	49.3	49.3	35.1	110.62	0	323.31	23600000000	158	2592
Q66J66;A0A1L8HIR4	A0A1L8HIR4	dhrs12	Uncharacterized protein	0	0	1	5.39	3.8	0	6.03	4.01	0	53300000	159000000	83700000	77100000	57900000	14400000	4030000000	3400000000	3780000000	5970000000	5480000000	6060000000	19	19	19	77.1	77.1	77.1	36.1	0	248.54	29500000000	69	3203
A0A1L8FDY1;Q6GQA0;A0A1L8FHH5	Q6GQA0	necap1	MGC80231 protein	0	0	1	5.39	4.52	0	4.68	4.28	0	77000000	91700000	45400000	37400000	78300000	64000000	2900000000	2870000000	2810000000	1730000000	1740000000	1790000000	9	9	5	35.1	35.1	17.7	29.25	0	221.21	14100000000	36	660
A0A1L8HD42;A0A1L8HDC5	A0A1L8HD42		Uncharacterized protein	0.55	0.86	0.345	5.37	4.08	0	5.47	4.1	0	130000000	168000000	321000000	324000000	318000000	213000000	8530000000	7720000000	7510000000	9170000000	8600000000	7740000000	82	82	82	40.7	40.7	40.7	277.85	0	323.31	51700000000	306	2131
A0A1L8FNA6;Q6VRB0	A0A1L8FNA6	prmt1-b	Protein arginine N-methyltransferase 1-B	0	0	1	5.36	3.97	0	4.86	3.75	0	36400000	83500000	33800000	44000000	64500000	72900000	1900000000	1880000000	1990000000	1480000000	1160000000	1440000000	23	4	4	71.2	22.2	22.2	40.44	0	71.5	10500000000	24	814
A0A1L8G8E9;Q5HZZ7	A0A1L8G8E9		Uncharacterized protein	5.76	2	0.000111	5.34	1.9	0	5.65	1.99	0	51500000	37800000	1040000000	8850000000	5830000000	6280000000	5290000000	4960000000	5100000000	6320000000	6280000000	6500000000	64	63	5	43.8	43.4	4.6	203.16	0	323.31	59000000000	307	1232
A0A1L8GDL3	A0A1L8GDL3	ambra1.S	WD_REPEATS_REGION domain-containing protein	0	0	1	5.33	5.94	0	4.96	5.53	0	47600000	60200000	46200000	24400000	58100000	72600000	2180000000	2080000000	1920000000	1800000000	1550000000	1430000000	29	29	29	29.8	29.8	29.8	142.9	0	323.31	11200000000	89	1326
A0A1L8GDH4	A0A1L8GDH4	ap2a2	Alpha_adaptinC2 domain-containing protein (Fragment)	4.59	3.39	0	5.33	3.9	0	4.99	3.81	0	71100000	38200000	105000000	1100000000	1750000000	2050000000	2370000000	2910000000	2700000000	2080000000	2180000000	2000000000	44	14	14	61.9	21.8	21.8	92.14	0	185.25	20000000000	82	1323
Q66L27	Q66L27	ap2s1	AP complex subunit sigma	4.61	3.9	0	5.33	4.09	0	4.97	4.03	0	69400000	70000000	151000000	2210000000	2310000000	2080000000	3780000000	4060000000	3110000000	2990000000	2760000000	2710000000	7	7	7	35.9	35.9	35.9	17.01	0	45.65	27000000000	49	3217
A0A1L8GE79;Q6NUD5	A0A1L8GE79		Uncharacterized protein	0	0	1	5.31	4.91	0	5.62	5.02	0	56900000	61600000	36400000	142000000	44900000	76500000	2020000000	1890000000	2080000000	2450000000	2400000000	2590000000	20	20	5	46.4	46.4	12.2	44.44	0	105.47	13700000000	71	1343
Q6NU27;A0A1L8GPY8	A0A1L8GPY8	eif4e3-b	Eukaryotic translation initiation factor 4E type 3-B	0	0	1	5.31	3.7	0	4.68	3.46	0	81700000	37100000	113000000	79900000	28100000	93400000	2470000000	3070000000	2820000000	1510000000	1870000000	2030000000	12	12	5	65.1	65.1	31.7	24.9	0	30.85	14100000000	43	3468
A0A1L8GCV5;Q5FWQ3	A0A1L8GCV5	ift172.L	Uncharacterized protein	6.97	5	0	5.3	4.52	0	5.77	4.7	0	58000000	117000000	75500000	10700000000	9800000000	9600000000	3390000000	2970000000	3100000000	4260000000	4380000000	4470000000	81	81	81	51.5	51.5	51.5	197.9	0	323.31	56300000000	334	1308
A0A1L8GQ52	A0A1L8GQ52		Uncharacterized protein	-0.79	0.09	1	5.28	3.98	0	5.76	4.01	0	113000000	146000000	56900000	49300000	129000000	28500000	3760000000	3600000000	4040000000	5840000000	4210000000	6050000000	30	30	8	31.8	31.8	11.6	134.38	0	171.14	28200000000	101	1622
A0A1L8HW09	A0A1L8HW09		WD_REPEATS_REGION domain-containing protein	0	0	1	5.27	5.9	0	4.79	5.69	0	30400000	40500000	39300000	47100000	86000000	103000000	1440000000	1360000000	1430000000	952000000	1040000000	1030000000	14	14	14	16	16	16	121.04	0	68.97	7390000000	59	2524
A0A1L8F8H9;A0A1L8F8H3;A0A1L8F8J8;A0A1L8F8H4;Q9YHD3;Q6PCI9	A0A1L8F8H3	Bag6-a	Large proline-rich protein bag6-A	-2.19	0	1	5.25	4.48	0	4.67	4.04	0	414000000	234000000	451000000	80900000	47600000	120000000	14600000000	12700000000	13000000000	10200000000	6940000000	10100000000	43	25	25	42.8	26.5	26.5	119.55	0	323.31	70300000000	131	548
A0A1L8GV76;Q7ZWT6;Q2NME8;A0A1L8FEB9;A0A1L8FJ24	A0A1L8GV76		Uncharacterized protein	0	0	1	5.23	6.09	0	4.8	8.5	0	66300000	67600000	65000000	152000000	61400000	27400000	2320000000	2940000000	2280000000	1820000000	1900000000	1820000000	30	30	11	31.2	31.2	13.3	113.39	0	66.74	13400000000	106	1748
Q6X5Y5	Q6X5Y5	eps15l1		-0.39	0.01	1	5.23	5.25	0	5.09	5.26	0	103000000	133000000	107000000	82500000	83000000	94700000	3490000000	5050000000	4460000000	3160000000	4250000000	4370000000	43	43	1	59.4	59.4	2.5	99.55	0	323.31	25700000000	152	3514
A0A1L8G7M9;A0A1L8G1K6;A3KNB2	A0A1L8G7M9	xrn2.L	5'-3' exoribonuclease (EC 3.1.13.-)	6.98	5.23	0	5.23	4.67	0	5.61	4.8	0	115000000	80800000	61500000	10700000000	10500000000	10400000000	3140000000	2860000000	3370000000	4120000000	3720000000	4370000000	47	47	47	52.8	52.8	52.8	107.44	0	323.31	56900000000	235	1206
P51142;A0A1L8H4V1;Q5EAW6	A0A1L8H4V1	dvl2	Segment polarity protein dishevelled homolog DVL-2	0	0	1	5.22	5.37	0	5.52	5.43	0	41700000	43300000	29500000	68800000	123000000	72400000	1340000000	1370000000	1490000000	1690000000	1630000000	1870000000	15	15	15	27.3	27.3	27.3	79.79	0	179.26	9600000000	44	2914
A0A1L8I2J9;Q4KLW3	A0A1L8I2J9		Uncharacterized protein	0	0	1	5.21	3.99	0	4.71	3.84	0	58300000	27000000	24600000	76800000	82200000	60500000	1330000000	1310000000	1130000000	933000000	891000000	830000000	13	13	13	27.3	27.3	27.3	61.91	0	137.5	6570000000	54	2664
A0A1L8FG89;Q6DE25;A0A1L8FG75	A0A1L8FG75	cdk11b	Protein kinase domain-containing protein	4.9	3.82	0	5.18	3.91	0	5.09	3.89	0	44100000	114000000	92500000	2360000000	2270000000	2280000000	2790000000	2690000000	2970000000	2580000000	2610000000	2700000000	32	32	6	36	36	6.4	91.69	0	137.09	24200000000	129	688
A0A1L8GXY9;A0A1L8GXU7;A0A1L8GXW8;A0A1L8GXU9;A0A1L8GXV0	A0A1L8GXU7	dbn1.L	ADF-H domain-containing protein	-1.3	0.02	1	5.17	3.32	0	4.98	3.21	0	307000000	102000000	103000000	83800000	57200000	44400000	7690000000	4720000000	4170000000	3380000000	4310000000	7010000000	22	22	9	29.9	29.9	15.9	72.88	0	172.02	32300000000	102	1801
A0A1L8F5E6;Q2VPH1	A0A1L8F5E6	fam50a-a	Protein FAM50A-A	0	0	1	5.17	3.96	0	5.76	4.21	0	36900000	83800000	38200000	50000000	103000000	48200000	2010000000	1510000000	1830000000	2850000000	2550000000	2570000000	17	17	5	46.3	46.3	13.6	40.21	0	88.95	13600000000	58	478
A0A1L8GS04	A0A1L8GS04		Uncharacterized protein	4.27	3.16	0	5.15	3.47	0	5.67	3.64	0	29100000	89400000	89000000	1180000000	1170000000	1190000000	2080000000	2340000000	2120000000	3220000000	3110000000	3040000000	40	23	23	38.5	28.9	28.9	127.41	0	323.31	20100000000	114	1663
B7ZQ46;Q91372;A9ULY4	B7ZQ46	ddx4	Probable ATP-dependent RNA helicase DDX4	-3.14	0	1	5.15	5.51	0	5.9	6.15	0	437000000	551000000	578000000	56100000	60600000	59300000	18600000000	16100000000	20800000000	32300000000	29500000000	31100000000	47	45	45	51.7	50	50	78.24	0	323.31	153000000000	224	2818
A0A1L8GKW4;Q7ZXR7	A0A1L8GKW4	usp10-b	Ubiquitin carboxyl-terminal hydrolase 10-B	0	0	1	5.12	4.23	0	5.58	4.38	0	106000000	75400000	46700000	88000000	74600000	35700000	2550000000	2390000000	2550000000	3350000000	3500000000	3500000000	25	9	9	34.5	14.7	14.7	89.2	0	321.77	18200000000	46	1509
A0A1L8HPG3;Q6NRY1	A0A1L8HPG3	habp4	HABP4_PAI-RBP1 domain-containing protein	2.74	2.43	7.73e-05	5.11	3.75	0	5.76	4.44	0	95700000	75600000	49000000	302000000	888000000	396000000	2010000000	1830000000	4000000000	5000000000	3340000000	3380000000	20	18	18	46.8	44.2	44.2	42.68	0	323.31	21600000000	87	2380
Q5U526	Q5U526	eif4a3-a	Eukaryotic initiation factor 4A-III-A	3.06	2.58	8.87e-05	5.11	3.43	0	4.6	3.25	0	176000000	56200000	56800000	702000000	609000000	768000000	2890000000	2980000000	2690000000	2230000000	1920000000	1890000000	28	23	0	47	41	0	46.98	0	69.41	17200000000	86	3134
A0A1L8HLX8	A0A1L8HLX8	otud4.S	Ubiquitinyl hydrolase 1 (EC 3.4.19.12)	-2.69	0	1	5.1	7.93	0	5.37	5.77	0	340000000	361000000	361000000	59600000	68300000	40900000	12600000000	11800000000	12000000000	16400000000	12000000000	16000000000	47	47	40	49.3	49.3	41.8	118.38	0	323.31	83100000000	236	2327
A0A1L8GEC3;A9JR46	A0A1L8GEC3	eif4g2	Uncharacterized protein	4.37	4.66	0	5.1	4.96	0	4.88	4.91	0	43700000	73700000	60200000	1110000000	1200000000	1290000000	1910000000	2090000000	1950000000	1670000000	1720000000	1740000000	55	12	12	64.1	20.3	20.3	102.57	0	290.35	15300000000	106	1346
A0A1L8F1M8	A0A1L8F1M8		Ubiquitin-like domain-containing protein	-1.58	0.01	1	5.1	3.58	0	4.35	3.25	0	106000000	238000000	334000000	66300000	66200000	72400000	7460000000	7400000000	6100000000	4860000000	3270000000	4490000000	16	9	9	81.1	54.1	54.1	16.57	0	219.77	34600000000	53	406
A0A1L8G3I8;Q801Q8;A0A1L8GA42	A0A1L8G3I8	ap2m1	AP-2 complex subunit mu	3.84	1.32	0.00049	5.08	1.62	0	4.23	1.42	0.000425	1450000000	3040000000	55600000	9000000000	8830000000	9120000000	22600000000	31000000000	13600000000	12100000000	12000000000	11200000000	34	34	34	69	69	69	49.68	0	323.31	141000000000	227	1121
B7ZR99;B7ZR97;Q6EKW1;Q641A9;Q4V812	B7ZR99	NBS1	Nibrin	4.21	5.46	0	5.07	5.35	0	5.83	5.94	0	48200000	38100000	35100000	757000000	749000000	726000000	1350000000	1180000000	1540000000	2240000000	2440000000	2190000000	26	26	2	40.3	40.3	4.1	84.64	0	114.1	13600000000	96	2828
A0A1L8FBU2	A0A1L8FBU2	rprd2.L	CID domain-containing protein	4.54	5.01	0	5.07	5.18	0	5.23	5.2	0	113000000	109000000	74400000	2310000000	2190000000	2270000000	3350000000	3310000000	3110000000	3780000000	3780000000	3390000000	33	33	23	30.5	30.5	24.2	154.99	0	323.31	28500000000	170	633
A0A1L8ELZ2	A0A1L8ELZ2	nsfl1c.S	NSFL1 cofactor p47 (p97 cofactor p47)	0	0	1	5.05	3.39	0	4.29	3.14	0	50500000	48500000	154000000	84100000	31600000	58000000	2200000000	2750000000	2250000000	1390000000	1350000000	1500000000	21	8	8	54.9	21.9	21.9	40.63	0	36.29	11700000000	18	55
A0A1L8HD08	A0A1L8HD08		Uncharacterized protein	6.93	6.8	0	5.02	7.55	0	5.1	7.17	0	57400000	63300000	63600000	8350000000	7520000000	6680000000	2020000000	2000000000	1970000000	2160000000	2000000000	2170000000	86	86	38	45.4	45.4	21	280.12	0	323.31	37400000000	287	2130
Q860P5;A0A1L8F8F8;A0A1L8F8H8	Q860P5	prrc2a		2.15	4.34	8.28e-05	5.01	6.74	0	5.42	5.98	0	57800000	53800000	62600000	303000000	232000000	242000000	1970000000	1880000000	1760000000	2120000000	2670000000	2720000000	38	36	4	26.8	25.9	3.3	223.32	0	117.29	14200000000	111	3641
Q6DEC9	Q6DEC9	dtd1	D-tyrosyl-tRNA(Tyr) deacylase	0	0	1	5.01	2.75	0	3.71	2.27	0.000102	57700000	37900000	244000000	42300000	96100000	45000000	2600000000	2870000000	2380000000	904000000	1160000000	1130000000	6	6	6	36.2	36.2	36.2	23.33	0	55.68	11300000000	32	3288
Q2NLA7;P31669	Q2NLA7	parp1	Poly [ADP-ribose] polymerase 1	3.93	4.89	0	5	5.4	0	5.01	5.42	0	162000000	129000000	191000000	2200000000	2580000000	2500000000	5300000000	4870000000	5080000000	5230000000	4950000000	5210000000	45	45	43	54.3	54.3	52	112.7	0	323.31	39600000000	249	2966
A0A1L8FQA2;A0A1L8H9S4;Q6INX5;A0A1L8HHW4;O57674;REV__A0A1L8I1B2	A0A1L8FQA2		Uncharacterized protein	5.2	5.47	0	5	5.25	0	5.13	5.1	0	52400000	54500000	75100000	2070000000	2220000000	2290000000	1710000000	1950000000	2090000000	2100000000	2450000000	1800000000	74	11	11	48.3	9.6	9.6	130.28	0	167.71	19900000000	60	843
Q6IP69;A0A1L8H7W3	A0A1L8H7W3	kpna6.S	Importin subunit alpha	4.66	3.77	0	4.99	3.89	0	5.6	4.08	0	53600000	76700000	141000000	2160000000	2140000000	2030000000	2760000000	2590000000	2610000000	4180000000	4180000000	3810000000	28	7	3	53.4	15.6	7.6	59.74	0	323.31	27400000000	40	3412
A0A1L8FJX2	A0A1L8FJX2		SEC7 domain-containing protein	-3.14	0	1	4.98	3.78	0	4.48	3.61	0	237000000	497000000	645000000	68000000	49400000	32800000	12500000000	14300000000	13300000000	9500000000	9760000000	9070000000	73	73	29	49.3	49.3	24.4	206.6	0	323.31	71000000000	286	762
A0A1L8H7L5	A0A1L8H7L5		Uncharacterized protein	5.13	3.82	0	4.96	3.77	0	5.01	3.78	0	149000000	82700000	52400000	3200000000	2880000000	3020000000	2700000000	2730000000	2640000000	2940000000	2640000000	2760000000	31	31	12	29.1	29.1	15.9	162.7	0	323.31	26900000000	170	2006
A1L2T7;A0A1L8HGT4	A1L2T7	champ1	LOC100036948 protein	3.21	2.93	0.000104	4.95	3.69	0	4.39	3.5	0	76200000	34400000	28100000	343000000	351000000	481000000	1410000000	1410000000	1100000000	983000000	764000000	899000000	18	18	18	43.8	43.8	43.8	75	0	231.9	7950000000	63	2758
A0A1L8ELC8;O57539	A0A1L8ELC8	ncoa3	Nuclear receptor coactivator 3	6.33	3.92	0	4.94	3.46	0	5.71	3.81	0	79400000	56100000	25200000	4760000000	3480000000	3560000000	1730000000	1160000000	1600000000	2540000000	2490000000	2570000000	32	32	25	31.3	31.3	25.8	152.36	0	323.31	25400000000	129	35
A0A1L8HVE6	A0A1L8HVE6	nup54.L	Uncharacterized protein	0	0	1	4.93	3.9	0	5.41	4.08	0	41300000	95500000	42700000	154000000	42600000	32800000	1820000000	1560000000	1690000000	2370000000	2400000000	2270000000	30	11	11	57.2	29.3	29.3	58.29	0	120.47	12400000000	47	2514
Q8AV13;H6WSQ0	Q8AV13	prmt1-a	Protein arginine N-methyltransferase 1-A	-1.57	0	1	4.93	4.11	0	4.33	3.98	0	410000000	819000000	822000000	178000000	216000000	273000000	20400000000	22600000000	17000000000	13000000000	13700000000	12500000000	28	28	2	75.3	75.3	8.1	42.32	0	323.31	103000000000	179	3642
Q6INJ6	Q6INJ6	ufd1.L	Uncharacterized protein	0	0	1	4.91	4.21	0	4.09	3.91	0	41400000	26500000	57700000	88400000	32100000	58900000	1140000000	1320000000	1150000000	635000000	725000000	677000000	18	3	2	45	11.4	7.5	34.92	0	109.28	5780000000	17	3397
P52171	P52171	kpna2	Importin subunit alpha-1	5.12	3.34	0	4.89	3.25	0	4.71	3.22	0	65400000	134000000	33900000	2510000000	2460000000	2010000000	1830000000	1820000000	2350000000	1740000000	1660000000	1840000000	30	7	2	55.6	27	4.2	57.88	0	186.4	20600000000	49	2917
A0A1L8HSL1	A0A1L8HSL1		Uncharacterized protein	4.13	3.84	0	4.88	4.19	0	4.5	4.02	0	33900000	49800000	75500000	857000000	1000000000	797000000	1470000000	1430000000	1560000000	1160000000	1040000000	1230000000	51	33	33	26.5	20.7	20.7	262.02	0	219.86	10900000000	106	2452
Q6DFI7	Q6DFI7	cdc16	Cdc16-prov protein	4.44	2.67	0	4.88	2.83	0	4.35	2.62	0	39200000	139000000	226000000	1980000000	2480000000	2580000000	3390000000	3220000000	2900000000	2550000000	2240000000	1820000000	26	26	26	46.2	46.2	46.2	71.81	0	278.56	24300000000	136	3296
A0A1L8G293;W6E858;Q6DFG3	A0A1L8G293	MEL-28	Uncharacterized protein	3.17	2.26	8.13e-05	4.86	2.9	0	5.61	3.16	0	83300000	229000000	437000000	2170000000	1600000000	1750000000	7510000000	4850000000	5610000000	8760000000	9220000000	12000000000	80	64	39	45.3	38.3	24.1	245.38	0	323.31	55900000000	319	1102
Q6PB22;A0A1L8HYF8;A0A1L8HZ32;A0A1L8HYL0;A0A1L8HYJ3;Q7ZWZ2;A0A1L8GLU2	A0A1L8HYF8	habp4.L	HABP4_PAI-RBP1 domain-containing protein	4.75	5.15	0	4.86	5.05	0	5.48	5.36	0	94000000	62300000	88400000	2110000000	2170000000	2210000000	2510000000	2090000000	2430000000	3530000000	3450000000	3820000000	25	25	5	49	49	7.9	45.53	0	267.94	25400000000	132	2576
A0A1L8G1U5;A3KMU3;Q4QR14	A0A1L8G1U5	sec23a.S	Protein transport protein SEC23	5.84	4.53	0	4.86	3.2	0	4.49	3.77	0	389000000	209000000	328000000	14600000000	22300000000	15400000000	12800000000	4100000000	12300000000	4720000000	9470000000	6780000000	38	38	14	64.7	64.7	26.2	86.26	0	323.31	114000000000	238	1090
A0A1L8GGN7;Q5XH16	A0A1L8GGN7	nhp2l1	NHP2-like protein 1	4.25	3.71	0	4.85	3.93	0	4.95	3.92	0	48200000	65100000	118000000	1490000000	1320000000	1300000000	2300000000	1990000000	1950000000	1960000000	2160000000	2590000000	5	5	3	51.6	51.6	28.9	14.07	0	198.29	18000000000	32	1396
A0A1L8G146;Q6GQL2	A0A1L8G146	ppp1cb	Serine/threonine-protein phosphatase PP1-beta catalytic subunit	4.72	4.75	0	4.84	5.27	0	4.89	5.35	0	54900000	72600000	48800000	1280000000	1470000000	1880000000	1710000000	1550000000	1730000000	1760000000	1670000000	1730000000	20	6	6	59.3	22.9	22.9	37.17	0	24.18	15600000000	28	1071
A0A1L8H4W2	A0A1L8H4W2		Transcription elongation factor spt6	7.8	4.81	0	4.81	4.08	0	4.25	3.79	0	116000000	59400000	53200000	18900000000	14000000000	15200000000	2050000000	2070000000	1900000000	1310000000	1580000000	1210000000	92	92	28	51.8	51.8	17.4	201.6	0	323.31	63100000000	316	1944
A0A1L8FDE2;Q8AY68	A0A1L8FDE2	shc1	SHC-transforming protein 1	0	0	1	4.81	3.02	0	5.43	3.23	0	53200000	35000000	160000000	149000000	96500000	56500000	2120000000	1660000000	1870000000	3090000000	2710000000	2840000000	19	19	9	40.9	40.9	18.6	66.03	0	201.26	14600000000	74	651
Q5EAX5;A0A1L8HAS4	Q5EAX5	nup58.S	MGC84997 protein	0	0	1	4.77	3.24	0	5.28	3.42	0	137000000	138000000	42300000	119000000	41300000	44700000	2820000000	2240000000	2560000000	3910000000	3600000000	3340000000	14	14	6	24.9	24.9	11.5	61.17	0	165.35	18800000000	55	2097
A0A1L8ESZ1;Q68FI1	A0A1L8ESZ1	lsm14b-a	Protein LSM14 homolog B-A	5.55	6.94	0	4.77	6.36	0	0	0	1	57700000	59800000	68700000	2930000000	2850000000	2920000000	1630000000	1810000000	1620000000	51600000	27600000	69800000	22	4	4	53.8	24.9	24.9	46.1	0	97.46	20400000000	28	202
A0A1L8GQ81	A0A1L8GQ81		Uncharacterized protein	5.38	5.44	0	4.74	5.42	0	5.4	5.6	0	67500000	50800000	47100000	2530000000	2080000000	2220000000	1480000000	1450000000	1420000000	2380000000	2330000000	2170000000	36	36	36	44.7	44.7	44.7	117.43	0	323.31	18900000000	155	1626
A0A1L8ELI2;Q9PVN7;Q9PVN6;Q9PVN5;Q6PCL1;A0A1L8GKM8;Q5XH70;A0A1L8FSM3;A0A1L8FY96;A0A1L8FY86;Q91929;A0A1L8G7Q4;A0A1L8G0P6;A0A1L8F087;Q6GPV0;A0A1L8FGM2;Q6EAN5;A0A1L8HZJ9;A0A1L8HPM3;A0A1L8FMV7	A0A1L8ELI2	Xsal-3	Uncharacterized protein	6.03	4.93	0	4.71	4.48	0	4.24	4.31	0	72000000	120000000	66600000	5280000000	5680000000	5400000000	2030000000	2260000000	2260000000	1500000000	1640000000	1560000000	46	25	14	56.1	36.4	21.4	116.12	0	323.31	29600000000	104	40
A0A1X9RKF2	A0A1X9RKF2			6.16	7.24	0	4.69	6.82	0	4.13	6.26	0	54600000	50000000	56800000	4120000000	3720000000	3710000000	1450000000	1420000000	1310000000	1030000000	882000000	914000000	50	50	11	30.6	30.6	8.2	233.73	0	323.31	20000000000	177	2677
Q6GLQ4;A0A1L8F3R2	A0A1L8F3R2	ppp1r10	Serine/threonine-protein phosphatase 1 regulatory subunit 10	5.18	6.05	0	4.69	5.88	0	4.75	6.02	0	63600000	80600000	79400000	2790000000	2750000000	2510000000	1900000000	2030000000	1800000000	2050000000	1990000000	1940000000	24	24	15	40.5	40.5	26.6	89.33	0	159.33	20700000000	134	3318
B1H1T2;A0A1L8EK73	B1H1T2	trmt1		0	0	1	4.68	4.1	0	4.09	3.87	0	53300000	33800000	74700000	70500000	73600000	87900000	1270000000	1430000000	1240000000	947000000	846000000	823000000	13	13	4	29	29	10.3	66.5	0	39.49	6830000000	47	2801
A0A1L8GLL3	A0A1L8GLL3	sf3b3.L	Uncharacterized protein	4.44	4.1	0	4.66	4.24	0	4.35	4.14	0	370000000	565000000	770000000	11200000000	11000000000	13400000000	14700000000	13000000000	13600000000	11100000000	11100000000	11000000000	48	48	13	42	42	14.9	135.56	0	323.31	115000000000	345	1529
A0A1L8GXY7;Q7T0N9;Q8AVF0;A0A1L8GV00	Q8AVF0	cdc23	Cdc23-prov protein	4.26	4.38	0	4.65	4.52	0	4.32	4.41	0	62000000	112000000	92800000	1510000000	1660000000	1790000000	2230000000	2330000000	1960000000	1870000000	1700000000	1600000000	29	29	29	50.3	50.3	50.3	67.43	0	108.29	17500000000	122	1803
A0A1L8G0J5	A0A1L8G0J5	puf60	Uncharacterized protein	4.7	3.83	0	4.63	3.79	0	4.63	3.81	0	42600000	44600000	99300000	1470000000	1590000000	1420000000	1520000000	1280000000	1470000000	1490000000	1360000000	1420000000	22	22	22	58.4	58.4	58.4	59.16	0	182.12	13900000000	102	1056
Q7ZWR7;Q7SYU4;Q6IP22;A0A1L8HPY3;A0A1L8GJW8;A0A1L8FAU9;A0A1L8EZH4;P10995;P04752;P04751;Q6NS10;Q52QH5	Q6IP22	acta1.L	Actin, alpha skeletal muscle 2;Actin, alpha skeletal muscle 3;Actin, alpha cardiac muscle 1	4.47	3.28	0	4.63	3.3	0	4.54	3.42	0	110000000	35000000	52000000	995000000	1370000000	1620000000	1050000000	1740000000	1650000000	1310000000	1280000000	1490000000	19	2	2	31.8	7.2	7.2	42.02	0	71.07	15500000000	56	351
A0A1L8ESP4	A0A1L8ESP4	adnp.L	Uncharacterized protein	5.99	5.65	0	4.63	5.25	0	4.81	5.31	0	53700000	46800000	69900000	3790000000	3430000000	3440000000	1400000000	1340000000	1410000000	1640000000	1520000000	1560000000	55	23	23	47.5	26	26	122.72	0	323.31	20800000000	108	196
A0A1L8G775	A0A1L8G775	xpo1.L	Importin N-terminal domain-containing protein	2.23	4.29	8.73e-05	4.6	5.17	0	4.14	4.51	0	49100000	65900000	63700000	265000000	269000000	298000000	1220000000	1510000000	1600000000	1080000000	1280000000	809000000	17	17	1	20.6	20.6	1.1	123.11	0	87.36	8570000000	71	1193
A0A1L8F5K5;C6ZIW0	A0A1L8F5K5	anapc2.L	Anaphase-promoting complex subunit 2	4.16	3.68	0	4.59	3.88	0	4.16	3.73	0	72400000	51100000	29700000	753000000	892000000	941000000	1240000000	1140000000	1080000000	899000000	833000000	837000000	11	11	11	18.9	18.9	18.9	93.36	0	64.86	9000000000	55	482
A0A1L8H8R8;A8E620	A0A1L8H8R8		Uncharacterized protein	6.02	7.62	0	4.59	7.07	0	4.69	7.34	0	1700000000	1560000000	1510000000	105000000000	103000000000	99600000000	37500000000	39600000000	37100000000	41100000000	41000000000	40500000000	192	192	124	63.8	63.8	46.4	315.86	0	323.31	592000000000	1134	2042
A0A1L8HN75;Q9DED4	A0A1L8HN75	cirbp-b	Cold-inducible RNA-binding protein B	4.75	2.64	0	4.57	2.57	0	4.33	2.49	0	60100000	141000000	439000000	4170000000	4250000000	4130000000	3870000000	3700000000	3480000000	3160000000	3050000000	3150000000	11	11	9	57.2	57.2	50.6	17.86	0	157.21	34800000000	75	2357
A0A1L8HSQ1	A0A1L8HSQ1	alms1.L	ALMS_motif domain-containing protein	5.55	4.24	0	4.57	3.93	0	4.08	3.73	0	117000000	50500000	91400000	4290000000	3770000000	3430000000	1920000000	2090000000	1790000000	1540000000	1290000000	1320000000	61	61	56	31.3	31.3	29.6	302.13	0	323.31	22800000000	208	2456
Q6DFK4	Q6DFK4	etaa1		5.74	3.56	0	4.56	3.17	0	5.15	3.39	0	27600000	90900000	28500000	2480000000	2050000000	2150000000	911000000	933000000	1110000000	1410000000	1470000000	1530000000	26	26	4	40.5	40.5	6.1	89.97	0	195.12	14800000000	85	3297
A0A1L8G7C7;Q7ZX60	A0A1L8G7C7	smek2-a	Serine/threonine-protein phosphatase 4 regulatory subunit 3-A	0	0	1	4.56	5.56	0	4.11	5.45	0	124000000	117000000	159000000	75700000	125000000	79200000	3010000000	3280000000	3070000000	2260000000	2290000000	2310000000	28	20	5	29.5	24	7	93.76	0	141.07	16700000000	66	1198
Q8AVJ4;A0A1L8EMA9	A0A1L8EMA9		Uncharacterized protein	2.01	3.3	7.18e-05	4.56	6.3	0	4.95	5.6	0	65000000	72300000	80300000	216000000	325000000	350000000	1670000000	1670000000	1760000000	2480000000	2360000000	1890000000	21	21	13	31	31	19.5	69.28	0	55.41	13100000000	85	66
A0A1L8F7P1;Q6DCR0	A0A1L8F7P1	sept6	Septin	-4.3	0	1	4.55	5.23	0	5.35	6.7	0	908000000	1100000000	1070000000	68400000	64400000	32000000	25400000000	19700000000	27700000000	41500000000	41900000000	42000000000	48	37	21	81	69.6	34.7	49.13	0	323.31	205000000000	225	533
Q3KPN4	Q3KPN4	fgfr1op	MGC132198 protein	4.22	1.91	8.47e-05	4.55	2.01	0	4.98	2.14	0	297000000	34100000	523000000	3570000000	3040000000	3150000000	4890000000	3550000000	3960000000	6050000000	5070000000	5400000000	26	26	26	61.4	61.4	61.4	50.49	0	241.48	40500000000	151	3001
Q6DDN9	Q6DDN9	cbs	Cystathionine beta-synthase	0	0	1	4.54	3.47	0	3.62	3.13	0	90900000	138000000	274000000	125000000	79600000	66800000	3070000000	3520000000	4010000000	1780000000	1960000000	1830000000	38	8	7	73.5	25.6	21	62.09	0	188.7	16600000000	40	3269
A0A1L8HAZ4	A0A1L8HAZ4		LisH domain-containing protein	4.5	3.05	0	4.53	3.06	0	4.38	3	0	98300000	172000000	40500000	2030000000	1930000000	2030000000	2060000000	2020000000	2030000000	1960000000	1730000000	1810000000	31	31	4	30.1	30.1	4.8	140.12	0	250.72	18500000000	133	2105
A0A1L8FWJ6;Q800K6;Q7ZZY3	A0A1L8FWJ6	topbp1-A	DNA topoisomerase 2-binding protein 1-A;DNA topoisomerase 2-binding protein 1-B	3.68	4.47	0	4.52	4.73	0	5.01	4.95	0	61700000	67700000	100000000	985000000	937000000	958000000	1830000000	1560000000	1770000000	2530000000	2250000000	2480000000	34	34	34	27.6	27.6	27.6	176.05	0	183.72	15800000000	129	976
A0A1L8FDZ1;A0A1L8FGE9;A0A1L8FMG5;A0A1L8H3V6	A0A1L8FDZ1		DNA helicase (EC 3.6.4.12)	6.43	5.86	0	4.52	5.24	0	4.43	5.17	0	72100000	54700000	48700000	4950000000	5000000000	4950000000	1340000000	1290000000	1340000000	1190000000	1240000000	1310000000	106	23	23	49.7	15.9	15.9	212.91	0	169.17	26400000000	77	661
Q8JGL7;A0A1L8H2Z7;Q04870;Q7ZYS6	A0A1L8H2Z7	gtf2f1	General transcription factor IIF subunit 1	0	0	1	4.52	5.79	0	5.05	6.06	0	59100000	69900000	75200000	44400000	61100000	219000000	1690000000	1440000000	1530000000	2410000000	2240000000	2110000000	23	23	23	39.3	39.3	39.3	58.67	0	285.24	11600000000	92	1916
A0A1L8EXR3	A0A1L8EXR3	EIF3B	Eukaryotic translation initiation factor 3 subunit B (eIF3b) (Eukaryotic translation initiation factor 3 subunit 9) (eIF-3-eta)	4.21	2.74	0	4.5	2.85	0	4.48	2.81	0	24000000	29800000	110000000	711000000	824000000	861000000	987000000	1010000000	922000000	787000000	1120000000	985000000	41	9	1	64.1	18.6	4.7	80.23	0	87.18	8650000000	49	313
A0A1L8GT63	A0A1L8GT63	tjp1.S	Uncharacterized protein	0.91	1.98	0.0254	4.5	4.56	0	4.82	5	0	642000000	978000000	986000000	1330000000	1820000000	1710000000	22100000000	16000000000	20400000000	23900000000	25200000000	23400000000	136	63	61	73.7	45	42.9	195.32	0	323.31	140000000000	355	1697
A0A1L8HSQ9;Q6NRJ2	A0A1L8HSQ9	rab11fip5.L	Uncharacterized protein	5.04	3.79	0	4.5	3.59	0	4.48	3.58	0	94500000	148000000	52100000	2980000000	3100000000	2830000000	2060000000	1950000000	2090000000	2020000000	1860000000	2140000000	40	40	40	39.9	39.9	39.9	159.1	0	323.31	22200000000	190	2457
Q640Z4	Q640Z4	mta1		6.39	4.53	0	4.49	4	0	4.2	3.86	0	44700000	102000000	71500000	6430000000	5920000000	5090000000	1550000000	1570000000	1520000000	1240000000	1200000000	1360000000	37	32	11	64.7	59.3	21.8	71.48	0	223.9	28000000000	113	3171
Q6PA71;A0A1L8HTX2;A0A1L8HLC2	A0A1L8HTX2	ppat	Amidophosphoribosyltransferase	0	0	1	4.49	3.18	0	5.1	3.41	0	170000000	81900000	44800000	31000000	57200000	118000000	2090000000	1750000000	1920000000	2920000000	2900000000	2950000000	17	17	17	36.2	36.2	36.2	55.87	0	318.89	14900000000	77	2479
A0A1L8HGQ7	A0A1L8HGQ7		Septin	-4.07	0	1	4.49	4	0	5.33	4.35	0	622000000	1050000000	1360000000	72400000	63700000	40800000	22100000000	19200000000	23800000000	38700000000	39400000000	37900000000	53	53	4	86.9	86.9	6.9	52.63	0	323.31	190000000000	236	2224
A0A1L8FF38;A0A1L8FF52	A0A1L8FF38		WD_REPEATS_REGION domain-containing protein	2.32	4.12	9.1e-05	4.48	2.5	0	4.12	2.12	0.000104	67500000	70300000	60800000	410000000	296000000	300000000	2030000000	3390000000	470000000	2480000000	2160000000	284000000	59	2	2	42.7	1.2	1.2	131.14	0	46.4	12300000000	14	674
Q0D261;A0A310U421	A0A310U421	ubl4a	Ubiquitin-like protein 4A	-4.26	0	1	4.48	6.32	0	4	6.48	0	1470000000	1440000000	1670000000	31100000	99300000	164000000	33800000000	36900000000	31900000000	24600000000	25300000000	23500000000	18	18	11	88.5	88.5	61.5	16.59	0	275.89	182000000000	110	2942
A0A1L8ESE6;Q6GP89	A0A1L8ESE6	lsm12	Protein LSM12 homolog	3.48	4.4	0	4.48	4.82	0	4.85	4.98	0	42700000	43600000	65900000	527000000	600000000	542000000	1150000000	1010000000	1160000000	1410000000	1350000000	1540000000	8	8	8	46.4	46.4	46.4	21.51	0	137.2	9570000000	38	188
A0A1L8HY01	A0A1L8HY01		Uncharacterized protein	0	0	1	4.48	4.21	0	4.3	4.15	0	35800000	72100000	59500000	143000000	86100000	54400000	1150000000	1250000000	1170000000	1020000000	1080000000	1060000000	38	12	12	48	21.4	21.4	99.55	0	269.31	7760000000	50	2566
A0A1L8HRK6;A0A1L8I2M5	A0A1L8HRK6	mtrex.S	Uncharacterized protein	1.51	1.28	0.00727	4.48	4.91	0	4.24	4.84	0	76800000	104000000	66500000	285000000	91800000	471000000	1840000000	1940000000	1630000000	1630000000	1400000000	1570000000	30	30	30	33.1	33.1	33.1	116.27	0	85.38	11200000000	93	2439
A0A1L8HN87;Q6GQD7;A0A1L8HWP7;A9ULW4;A0A310UBH1;A0A1L8I3C1;Q3KQ06;A0A1L8H083;A0A1L8GT91	A0A1L8HN87	arid3a	AT-rich interactive domain-containing protein 3A	3.91	3.64	0	4.44	3.87	0	4.09	3.73	0	30600000	23400000	55100000	467000000	538000000	532000000	759000000	757000000	698000000	596000000	598000000	546000000	11	11	11	28.2	28.2	28.2	58.57	0	43.03	5790000000	56	2359
Q6DJJ4	Q6DJJ4	pacsin3	MGC82145 protein	0	0	1	4.44	5.21	0	3.87	4.94	0	53100000	74500000	52500000	84700000	61800000	103000000	1310000000	1290000000	1240000000	908000000	870000000	815000000	22	22	5	44.6	44.6	14	52.77	0	48.5	6570000000	63	3306
A0A1L8I1N9;Q5U4L7;Q9I9C1	A0A1L8I1N9		Calpain inhibitor (Calpastatin) (Fragment)	0	0	1	4.43	5.54	0	4.81	5.98	0	64200000	82100000	80800000	42800000	57800000	143000000	1780000000	1470000000	1650000000	2140000000	2040000000	2160000000	11	11	7	17.6	17.6	11.4	96.49	0	68.29	15100000000	40	2641
A0A1L8HZJ6;Q6IRR0;A0A1L8HPM5;Q6DJL0;A0A1L8FT23;A0A1L8FZ33;A0A1L8GEG8;A0A1L8GKK0;Q6DJE3;A0A1L8EU55;A0A1L8EMS4	A0A1L8HZJ6	tox4-b	TOX high mobility group box family member 4-B;TOX high mobility group box family member 4-A	4.97	4.52	0	4.43	4.3	0	4.71	4.43	0	21400000	34600000	40800000	999000000	927000000	1000000000	626000000	719000000	672000000	788000000	827000000	822000000	10	10	10	18.2	18.2	18.2	63.68	0	122.48	7840000000	50	2589
A0A1L8I0F0;A0A1L8I0E3	A0A1L8I0F0	cabin1.L	Uncharacterized protein	5.05	3.42	0	4.42	3.26	0	4.5	3.29	0	105000000	245000000	71400000	4530000000	3320000000	4410000000	2520000000	2710000000	2620000000	2800000000	2670000000	2840000000	60	60	60	40.2	40.2	40.2	241.82	0	323.31	30200000000	239	2609
A0A1L8H6G5	A0A1L8H6G5	usp9x.S	Ubiquitinyl hydrolase 1 (EC 3.4.19.12)	3.58	3.84	0	4.42	4.51	0	4.24	4.43	0	212000000	321000000	373000000	2760000000	3880000000	4070000000	6470000000	6600000000	5770000000	5950000000	5610000000	5090000000	60	60	5	26.4	26.4	2.9	289.44	0	323.31	48400000000	297	1975
A0A1L8FWL5	A0A1L8FWL5	ulk4.L	Protein kinase domain-containing protein	1.06	1.01	0.067	4.41	2.83	0	4.12	2.73	0	130000000	32900000	32000000	93900000	134000000	98200000	954000000	1330000000	1030000000	1070000000	807000000	837000000	28	28	28	25.7	25.7	25.7	141.65	0	118.78	6450000000	81	977
A0A1L8EPY7;O57683;Q4QR12;Q7ZYA4	A0A1L8EPY7	sf3b1	Splicing factor 3B subunit 1	3.72	5.9	0	4.41	6.47	0	4.07	6.38	0	1010000000	1170000000	1210000000	13800000000	15000000000	15700000000	23900000000	24500000000	23300000000	19100000000	18600000000	18900000000	91	91	11	67.9	67.9	11.6	146.21	0	323.31	181000000000	547	130
A0A1L8HUJ2	A0A1L8HUJ2		Uncharacterized protein	2.84	2.92	9.16e-05	4.4	3.59	0	3.8	3.22	0	99300000	41600000	95300000	518000000	575000000	483000000	1590000000	1810000000	1300000000	964000000	1350000000	808000000	32	32	14	15.1	15.1	7.8	313.42	0	194.76	9700000000	100	2493
A0A1L8FAL1	A0A1L8FAL1		Codanin-1_C domain-containing protein	3.39	4.99	0	4.4	5.39	0	4.03	5.3	0	133000000	94800000	117000000	1160000000	1200000000	1230000000	2390000000	2560000000	2300000000	1870000000	1910000000	1830000000	27	27	20	26.1	26.1	21.5	145.28	0	136.02	17000000000	140	614
A0A1L8HTP8;A0A1L8GR03	A0A1L8HTP8	fam114a1.L	Uncharacterized protein	0	0	1	4.39	3.47	0	3.98	3.31	0	81200000	28500000	64900000	65900000	73100000	50300000	1110000000	1190000000	1060000000	848000000	839000000	824000000	11	11	11	30	30	30	57.1	0	80.55	5990000000	34	2476
Q6DF92	Q6DF92	rprd1b		3.83	5.91	0	4.38	6.63	0	4.5	6.72	0	64900000	63500000	56900000	787000000	917000000	930000000	1360000000	1260000000	1230000000	1440000000	1430000000	1320000000	16	16	3	60	60	11.7	36.82	0	122.07	11100000000	86	3290
A1L106	A1L106	eif2d	Eukaryotic translation initiation factor 2D (Ligatin)	3.29	3.26	0	4.37	3.76	0	4.48	3.81	0	39900000	59600000	100000000	558000000	597000000	663000000	1320000000	1230000000	1290000000	1420000000	1360000000	1360000000	20	20	20	41	41	41	64.89	0	107.63	10200000000	101	2746
Q6GQB6	Q6GQB6	g3bp1.S	MGC80186 protein	0.32	1.94	0.458	4.37	6.05	0	4.83	6.52	0	1240000000	1190000000	1440000000	1670000000	1610000000	1540000000	28700000000	25000000000	26000000000	36400000000	35600000000	37400000000	38	38	15	64.5	64.5	27.4	52.65	0	323.31	202000000000	256	3377
Q641I4;A0A1L8F6Z3	Q641I4	ogt	O-GlcNAc transferase subunit p110 (EC 2.4.1.255) (O-linked N-acetylglucosamine transferase 110 kDa subunit) (UDP-N-acetylglucosamine--peptide N-acetylglucosaminyltransferase 110 kDa subunit)	5.77	5.24	0	4.37	4.12	0	3.86	4.58	0	303000000	259000000	195000000	13800000000	11800000000	15400000000	3630000000	5810000000	6380000000	3920000000	3150000000	3840000000	54	54	54	56.7	56.7	56.7	118.57	0	323.31	72800000000	312	3181
A0A1L8HB26;Q6DEA0	A0A1L8HB26	pcf11.S	CID domain-containing protein	5.7	3.99	0	4.33	3.52	0	4.85	3.72	0	157000000	55800000	78100000	4760000000	4520000000	4460000000	1860000000	1650000000	1840000000	2560000000	2570000000	2510000000	53	53	53	37.9	37.9	37.9	190.4	0	263.27	28500000000	196	2107
A0A1L8F9P1	A0A1L8F9P1		Uncharacterized protein	3.78	3.8	0	4.32	3.99	0	4.24	4	0	125000000	76600000	58700000	1060000000	1260000000	1100000000	1630000000	1470000000	1870000000	1470000000	1490000000	1720000000	12	12	1	33.6	33.6	2.4	63.59	0	91.76	13500000000	64	582
A0A1L8G119	A0A1L8G119		FHA domain-containing protein	3.07	5.08	0	4.32	5.68	0	3.67	5.49	0	101000000	87800000	76100000	778000000	726000000	705000000	1810000000	1790000000	1660000000	1120000000	1120000000	1100000000	24	19	19	36	31.2	31.2	96.22	0	116.81	11200000000	104	1070
A0A1L8HGL2;A9JS74	A0A1L8HGL2	ranbp2.L	Uncharacterized protein	4.53	8.22	0	4.31	8.13	0	4.56	7.24	0	1670000000	1670000000	1650000000	37800000000	39900000000	37300000000	34100000000	33200000000	31800000000	42200000000	37300000000	38400000000	181	113	113	61.1	44.4	44.4	322.39	0	323.31	350000000000	724	2219
A0A1L8GGN9	A0A1L8GGN9	ubn2.S	Uncharacterized protein	5.38	5.8	0	4.31	5.2	0	4.55	5.47	0	36200000	30600000	43200000	1460000000	1540000000	1520000000	679000000	680000000	804000000	824000000	897000000	839000000	36	22	22	35.7	26.3	26.3	143.3	0	195.47	10600000000	97	1397
A0A1L8GMJ7	A0A1L8GMJ7	eps15.L	Uncharacterized protein	3.03	5	0	4.31	5.53	0	3.89	5.51	0	84300000	68200000	69300000	536000000	646000000	632000000	1310000000	1630000000	1450000000	1000000000	1200000000	1080000000	26	26	20	39.8	39.8	32.6	107.62	0	237.69	9790000000	106	1555
A0A1L8HP50	A0A1L8HP50		Uncharacterized protein	0.77	0.92	0.197	4.29	3.09	0	5.2	3.43	0	52100000	143000000	183000000	192000000	172000000	205000000	1990000000	2050000000	2520000000	4510000000	3780000000	4010000000	31	28	9	29.4	28.6	11	135.92	0	270.09	22900000000	87	2379
A0A1L8FI57	A0A1L8FI57		Uncharacterized protein	5.25	4.02	0	4.29	3.71	0	4.03	3.61	0	44800000	104000000	96900000	3300000000	2790000000	2680000000	1460000000	1580000000	1450000000	1280000000	1230000000	1240000000	34	34	34	35.9	35.9	35.9	120.44	0	116.13	18100000000	116	723
A0A1L8FCA9;Q32NN3;Q8QFR3;B7ZQF8;A0A1L8F4I3	A0A1L8FCA9	prcc	Uncharacterized protein	4.5	3.07	0	4.29	2.99	0	4.73	3.15	0	37000000	25700000	103000000	992000000	1080000000	1050000000	870000000	859000000	973000000	1220000000	1140000000	1310000000	14	14	14	16.9	16.9	16.9	88.65	0	57.57	9940000000	75	636
A0A1L8F714	A0A1L8F714		Med12 domain-containing protein	4.58	3.16	0	4.27	3.07	0	4.28	3.07	0	45000000	96400000	24500000	1300000000	1100000000	1030000000	905000000	887000000	948000000	891000000	962000000	905000000	23	23	23	15.1	15.1	15.1	239.24	0	193.39	9430000000	122	519
A0A1L8H090	A0A1L8H090		Uncharacterized protein	-0.46	0.01	1	4.27	6.88	0	4.32	6.76	0	3030000000	3390000000	3410000000	1930000000	2460000000	2850000000	65000000000	62900000000	60900000000	68600000000	65100000000	62600000000	139	139	61	77.4	77.4	45	191.33	0	323.31	406000000000	754	1863
A0A1L8F9D7;Q66IY8	A0A1L8F9D7	irf2bpl-a	Interferon regulatory factor 2-binding protein-like A	5.1	3.66	0	4.25	3.38	0	3.95	3.29	0	30000000	90200000	55700000	2160000000	1760000000	1590000000	1020000000	1140000000	898000000	835000000	792000000	833000000	21	19	4	36.8	33	10.3	72.64	0	161.26	11700000000	79	573
A0A1L8G4G9	A0A1L8G4G9	u2surp.S	Uncharacterized protein	3.59	3.26	0	4.25	3.63	0	3.98	3.51	0	60700000	111000000	42900000	953000000	673000000	781000000	1190000000	1330000000	1260000000	1140000000	989000000	1020000000	44	10	10	39.8	12.3	12.3	110.91	0	86.81	9690000000	51	1140
A0A1L8G154;C8YR61;A0A1L8GNJ4	A0A1L8G154		Uncharacterized protein	4.34	4.49	0	4.24	4.44	0	4.39	4.48	0	68000000	64200000	110000000	1670000000	1550000000	1550000000	1580000000	1430000000	1450000000	1750000000	1640000000	1540000000	23	23	23	33.3	33.3	33.3	88.44	0	228.85	14700000000	104	1073
Q6GLT0	Q6GLT0	paics.1	AIR carboxylase (EC 4.1.1.21) (EC 6.3.2.6) (Multifunctional protein ADE2) (Phosphoribosylaminoimidazole carboxylase) (Phosphoribosylaminoimidazole-succinocarboxamide synthase) (SAICAR synthetase)	1.73	3.02	0.000429	4.24	4.54	0	3.91	4.39	0	73100000	56700000	98100000	235000000	234000000	268000000	1290000000	1500000000	1400000000	1060000000	1230000000	1060000000	33	12	12	58.8	27.1	27.1	47.16	0	70.34	8720000000	58	3319
A0A1L8EXJ7	A0A1L8EXJ7	usp7.L	Ubiquitin carboxyl-terminal hydrolase 7 (EC 3.4.19.12) (Ubiquitin thioesterase 7) (Ubiquitin-specific-processing protease 7)	1.5	2.21	0.00152	4.24	3.88	0	4.06	3.83	0	60200000	135000000	93300000	259000000	286000000	234000000	1810000000	1850000000	1520000000	1520000000	1640000000	1400000000	30	30	2	32.7	32.7	2.9	130.85	0	115.24	11100000000	106	305
A0A1L8GNA4	A0A1L8GNA4	wdr47.L	Uncharacterized protein	3.99	5.83	0	4.24	6.08	0	3.62	5.91	0	64500000	57300000	71200000	1010000000	958000000	1090000000	1200000000	1260000000	1160000000	782000000	781000000	798000000	21	21	8	30.3	30.3	14.6	102.27	0	85.72	9510000000	92	1573
A0A1L8F8L7	A0A1L8F8L7		WD_REPEATS_REGION domain-containing protein	3.19	4.17	0	4.24	4.62	0	4.04	4.64	0	76800000	105000000	63600000	665000000	770000000	761000000	1490000000	1670000000	1380000000	1370000000	1270000000	1300000000	8	8	8	22	22	22	38.68	0	12.01	11000000000	32	553
Q641E8;Q2PNW3;B7ZRX8;A0A1L8F5K6	Q641E8	snrpa1	MGC81833 protein	3.75	3.2	0	4.22	3.44	0	4.12	3.38	0	25000000	72000000	51700000	537000000	679000000	620000000	844000000	870000000	818000000	773000000	857000000	730000000	10	10	3	32.2	32.2	9.4	28.37	0	39	7010000000	41	3176
A0A1L8HWL9;A0A1L8HWH4;Q566H4;A0A1L8HNA2	A0A1L8HWH4	med16	Mediator of RNA polymerase II transcription subunit 16	4.71	4.32	0	4.19	4.11	0	4.4	4.24	0	45800000	63300000	92100000	1850000000	1660000000	1560000000	1270000000	1210000000	1060000000	1310000000	1430000000	1350000000	17	17	17	26.9	26.9	26.9	92.53	0	77.33	13900000000	89	2539
Q6IRQ5	Q6IRQ5	sept8-b	Septin-8-B	0	0	1	4.19	4.29	0	5.1	4.73	0	71100000	85900000	127000000	64900000	68200000	31900000	1960000000	1500000000	1600000000	2970000000	3490000000	3040000000	28	21	1	59.5	48.5	1.6	49.76	0	88.76	14900000000	62	3433
Q8UW78;A0A1L8ERJ0;Q7ZXK1	Q8UW78	xEB1A	Microtubule-associated protein RP/EB family member 1	0	0	1	4.19	3.64	0	4.91	4.11	0	83600000	38200000	42700000	83000000	81000000	71900000	923000000	762000000	1180000000	1520000000	1550000000	1580000000	26	4	4	84.1	21.4	21.4	32.94	0	40.07	7660000000	14	3680
Q7SZT6	Q7SZT6	rps13	40S ribosomal protein S13	3.82	3.55	0	4.19	3.67	0	3.94	3.64	0	89300000	61100000	37100000	941000000	728000000	829000000	1280000000	954000000	1000000000	996000000	858000000	857000000	11	3	3	53.6	18.5	18.5	17.25	0	17.8	8940000000	32	3531
Q7SZ15	Q7SZ15	tsnax	MGC64311 protein	-1.22	0.03	1	4.17	3.18	0	3.93	3.02	0	262000000	93300000	93100000	59700000	82000000	36500000	2640000000	2610000000	1930000000	1680000000	1770000000	2690000000	17	17	17	69	69	69	33.96	0	131.24	13800000000	96	3525
A0A1L8GIT7	A0A1L8GIT7	ckap5.L	Uncharacterized protein	3.79	5.46	0	4.16	5.62	0	3.6	5.35	0	2590000000	2660000000	3330000000	37900000000	38000000000	42000000000	52200000000	53000000000	47600000000	37000000000	33300000000	33200000000	151	151	2	66.2	66.2	0.8	228.34	0	323.31	398000000000	995	1458
Q7ZX00;Q5HZR4	Q7ZX00	kpna2	Importin subunit alpha	4.72	2.63	0	4.16	2.44	0	4.29	2.49	0	86700000	72300000	434000000	3280000000	3900000000	3910000000	2600000000	2340000000	2540000000	2810000000	2680000000	2710000000	23	8	8	47.9	18.8	18.8	57.55	0	323.31	28500000000	71	3569
A0A1L8GHY0;Q6DCQ0	A0A1L8GHY0	ppp4r2-b	Serine/threonine-protein phosphatase 4 regulatory subunit 2-B	0	0	1	4.15	5.48	0	3.3	4.78	0	91000000	70100000	68100000	177000000	56700000	103000000	1330000000	1390000000	1330000000	667000000	827000000	753000000	19	10	10	41.2	26.6	26.6	43.96	0	119.11	6440000000	35	1441
A0JMR5	A0JMR5	tacc3		3.81	4.33	0	4.15	4.69	0	3.34	4.32	0	429000000	707000000	599000000	6780000000	8530000000	8720000000	9870000000	10300000000	10000000000	5660000000	5670000000	5940000000	61	37	1	59.6	49.5	3.8	97.7	0	323.31	76500000000	204	2730
A0A1L8F8M8	A0A1L8F8M8		WD_REPEATS_REGION domain-containing protein	2.91	5.2	0	4.15	5.85	0	3.58	5.35	0	424000000	442000000	539000000	3380000000	3500000000	3630000000	8410000000	8330000000	8020000000	6050000000	5180000000	5470000000	36	36	36	38.1	38.1	38.1	115.69	0	323.31	54300000000	215	556
A0A1L8ES10;Q6PI53	A0A1L8ES10	med24	Mediator of RNA polymerase II transcription subunit 24	4.78	2.94	0	4.14	2.72	0	4.28	2.77	0	72300000	131000000	25700000	1810000000	1710000000	1610000000	1080000000	1130000000	1110000000	1220000000	1230000000	1180000000	24	24	24	29.5	29.5	29.5	110.51	0	181.43	12700000000	123	177
A0A1L8FN10	A0A1L8FN10		DH domain-containing protein	0	0	1	4.14	3.77	0	4.26	3.78	0	48200000	51200000	105000000	89500000	133000000	23700000	1120000000	1160000000	1080000000	1090000000	1250000000	1340000000	36	13	13	31.8	13.6	13.6	125.33	0	52.8	7230000000	46	812
A0A1L8EQS4	A0A1L8EQS4	tnrc6a.S	Uncharacterized protein	5.25	4.8	0	4.14	5	0	4.72	5.18	0	40700000	41700000	28800000	1790000000	1270000000	1190000000	678000000	637000000	616000000	1040000000	959000000	905000000	23	23	16	21.7	21.7	17.1	185.86	0	288.96	9570000000	82	151
A0A1L8G8R2;Q6P423	A0A1L8G8R2	med23	Mediator of RNA polymerase II transcription subunit 23	4.64	4.33	0	4.13	4.12	0	4.26	4.16	0	71200000	39700000	74600000	1450000000	1480000000	1510000000	989000000	1090000000	1060000000	1070000000	1220000000	1140000000	23	23	23	20.8	20.8	20.8	157.91	0	185.94	11600000000	97	1236
A0A1L8FJW3	A0A1L8FJW3		JmjC domain-containing protein	0	0	1	4.13	3.8	0	3.52	3.57	0	64600000	65900000	134000000	23300000	35200000	55800000	1310000000	1560000000	1510000000	938000000	989000000	938000000	17	6	6	54.9	32.3	32.3	40.5	0	112.85	7520000000	25	761
A0A1L8H5R4;Q6NRX8	A0A1L8H5R4	ttf2	Uncharacterized protein	4.12	4.58	0	4.12	4.59	0	3.91	4.5	0	224000000	196000000	328000000	4100000000	4170000000	4450000000	4090000000	4370000000	4220000000	3520000000	3750000000	3720000000	50	50	49	47.4	47.4	46.4	131.71	0	323.31	38600000000	266	1960
A0A1L8G2B5	A0A1L8G2B5	ppil4.S	Peptidyl-prolyl cis-trans isomerase (PPIase) (EC 5.2.1.8)	0	0	1	4.11	3.49	0	4.67	3.63	0	37600000	86600000	95000000	54100000	33600000	66300000	1190000000	1130000000	1190000000	1430000000	1840000000	1950000000	16	16	16	44.6	44.6	44.6	54.96	0	79.39	8910000000	32	1104
A3KND1	A3KND1	rae1	Rae1 protein homolog (mRNA export factor) (mRNA-associated protein mrnp 41)	3.34	1.62	6.74e-05	4.11	1.89	0	4.64	2.05	0	60400000	818000000	82500000	1560000000	1670000000	1610000000	2940000000	2820000000	2500000000	4230000000	4460000000	3340000000	20	7	7	59	31.5	31.5	40.9	0	107.77	27000000000	74	2784
A0A1L8I100;A0A1L8I0X0;Q640C4;Q7SYR4	A0A1L8I100		Uncharacterized protein	4.52	3.58	0	4.1	3.41	0	4.17	3.45	0	102000000	130000000	47100000	2050000000	1920000000	1930000000	1460000000	1390000000	1570000000	1520000000	1550000000	1560000000	50	47	25	28.9	27.9	16.1	273.1	0	200.22	15800000000	181	2622
A0A1L8G7W3;A0A1L8G7W1	A0A1L8G7W1	arid1b	ARID domain-containing protein	4.07	3.96	0	4.1	3.98	0	4.3	4.05	0	54100000	53900000	104000000	1180000000	1140000000	1070000000	1190000000	1140000000	1130000000	1420000000	1250000000	1310000000	36	34	17	23.3	22.3	13.5	237.2	0	323.31	11300000000	138	1216
Q6IP78	Q6IP78			3.65	3.71	0	4.1	3.88	0	3.78	3.83	0	84700000	73100000	41000000	754000000	736000000	897000000	943000000	1220000000	1110000000	890000000	855000000	861000000	40	5	5	49.8	4.9	4.9	76.99	0	37.72	8690000000	33	3413
Q0IHG5	Q0IHG5	tjp2		1.68	0.91	0.0212	4.09	5.54	0	3.71	5.01	0	122000000	99100000	90000000	68500000	1310000000	400000000	1780000000	1760000000	1730000000	1520000000	1230000000	1290000000	39	17	1	64.7	31.6	4	49.31	0	153.63	11300000000	44	2955
A0A1L8HJ40;A0A1L8HAP6;A0A1L8HAW5;Q66KH9;Q7T0R3;A0A1L8G8Z4;A0A1L8G2W4;A0A1L8G2X2;A0A1L8G2P9	A0A1L8HAP6	cdk8	Cyclin-dependent kinase 8	4.59	4.1	0	4.09	3.94	0	4.18	3.97	0	83300000	39000000	49000000	1420000000	1210000000	1280000000	946000000	913000000	917000000	953000000	1030000000	958000000	21	21	21	46.3	46.3	46.3	56.87	0	84.68	10200000000	80	2271
Q7T0M4;A0A1L8HK34	A0A1L8HK34		Programmed cell death protein 4	3.46	2.56	9.83e-05	4.08	2.83	0	3.82	2.72	0	71400000	22300000	92200000	556000000	558000000	630000000	881000000	882000000	920000000	707000000	732000000	803000000	9	9	9	33.6	33.6	33.6	48.24	0	61.47	6910000000	42	3534
A0A1L8GDM4	A0A1L8GDM4	ckap5.S	Uncharacterized protein	3.78	5.33	0	4.08	5.48	0	3.46	5.48	0	986000000	1280000000	1080000000	13900000000	15300000000	16600000000	19800000000	19700000000	17000000000	12400000000	12100000000	12100000000	143	76	39	67.3	40.9	19.6	227.98	0	323.31	148000000000	462	1327
A0A1L8H5D8	A0A1L8H5D8	bcl9.S	BCL9 domain-containing protein	5.58	3.68	0	4.08	3.16	0	4.74	3.43	0	128000000	39200000	55900000	3610000000	3000000000	2840000000	1170000000	985000000	1170000000	1810000000	1830000000	1630000000	57	26	26	55.2	32.6	32.6	156.56	0	323.31	19400000000	138	1952
Q7ZY43	Q7ZY43	rangap1	Rangap1-prov protein	4.64	6.94	0	4.07	7.14	0	4.23	6.83	0	2060000000	2190000000	2310000000	51300000000	56800000000	55400000000	37500000000	36000000000	36600000000	43400000000	40100000000	39600000000	54	54	33	67.5	67.5	46.4	63.45	0	323.31	422000000000	359	3605
A0A1L8GPR2;Q7T3I9;Q68F46	A0A1L8GPR2		SH3 domain-containing protein	0	0	1	4.07	4.21	0	3.75	4.07	0	51700000	72800000	99800000	54900000	55100000	49600000	1250000000	1220000000	1160000000	1010000000	955000000	942000000	17	17	10	26.5	26.5	15.8	82.67	0	86.87	6670000000	46	1619
A0A1L8G1Z8	A0A1L8G1Z8	sos1.S	Uncharacterized protein	0	0	1	4.04	3.08	0	3.56	2.89	0	138000000	44200000	47800000	54600000	183000000	172000000	1000000000	1240000000	1040000000	752000000	781000000	808000000	21	21	3	18.8	18.8	2.9	151.66	0	99.73	5750000000	62	1093
Q6IP40;A0A1L8GLZ3	A0A1L8GLZ3	srsf11.L	RRM domain-containing protein	3.85	4.01	0	4.04	4.18	0	3.76	3.79	0	74100000	83600000	44700000	1080000000	870000000	884000000	1090000000	1020000000	1100000000	1120000000	809000000	759000000	10	10	3	41	41	14.4	37	0	43.38	9060000000	67	1538
A0A1L8F142	A0A1L8F142	sec16a.S	Protein transport protein sec16	4.54	4.87	0	4.03	5.06	0	4.6	5.84	0	313000000	282000000	373000000	9330000000	6170000000	7260000000	4980000000	4680000000	6120000000	7550000000	8040000000	7680000000	71	42	33	39.1	29.4	23.4	254.78	0	323.31	65200000000	222	395
Q6NS18;A0A1L8GA53	Q6NS18	kpna4	Importin subunit alpha	3.17	4.84	0	4.01	5.37	0	4.58	5.89	0	65300000	57900000	69300000	678000000	566000000	500000000	1210000000	927000000	979000000	1730000000	1420000000	1470000000	12	12	7	21.7	21.7	16	57.71	0	66.8	9750000000	56	1262
A0A1L8H828	A0A1L8H828	eif3i.S	Eukaryotic translation initiation factor 3 subunit I (eIF3i) (Eukaryotic translation initiation factor 3 subunit 2) (eIF-3-beta) (eIF3 p36)	3.55	3.42	0	4.01	3.64	0	3.87	3.55	0	39300000	37800000	83600000	522000000	590000000	646000000	872000000	806000000	738000000	802000000	770000000	635000000	18	4	4	69.8	26.2	26.2	36.5	0	22.96	6690000000	25	2023
A0A1L8FYF3;Q6DDX8	A0A1L8FYF3	cep76	Centrosomal protein of 76 kDa	2.41	3.82	9.13e-05	4.01	4.71	0	3.54	4.49	0	66800000	82400000	108000000	425000000	443000000	477000000	1360000000	1300000000	1400000000	963000000	946000000	1030000000	14	14	14	29.2	29.2	29.2	74.97	0	108.13	8600000000	74	1016
A0A1L8FAU0;Q6NRW5	A0A1L8FAU0	cdin1.L	Uncharacterized protein C15orf41 homolog	2.81	3.88	0.000112	4	4.54	0	3.42	4.27	0	127000000	74900000	106000000	660000000	759000000	690000000	1560000000	1670000000	1600000000	1080000000	1100000000	1040000000	12	12	12	49.8	49.8	49.8	34.99	0	68.43	10600000000	61	620
A0A1L8GJ02	A0A1L8GJ02	qser1.L	DUF4211 domain-containing protein	5.08	3.87	0	4	3.47	0	4.6	3.7	0	69900000	39600000	107000000	2410000000	2150000000	2240000000	1120000000	999000000	1090000000	1500000000	1740000000	1620000000	34	34	16	27.5	27.5	14.4	193.15	0	323.31	15700000000	131	1466
Q6DCY8;Q66J98	Q66J98	wdr5	Wdr5-b-prov protein	4.6	3.71	0	4	3.48	0	4.15	3.54	0	64000000	36100000	97700000	1560000000	1410000000	1460000000	968000000	1000000000	946000000	1050000000	1130000000	1060000000	10	10	10	36.2	36.2	36.2	36.7	0	33.88	11100000000	53	3258
Q6PF68;A0A1L8G5D4;A0A1L8GBK9	A0A1L8G5D4	sf3b6	RRM domain-containing protein	3.46	4.08	0	3.99	4.32	0	3.93	4.34	0	97800000	75800000	136000000	1020000000	1190000000	1110000000	1720000000	1460000000	1630000000	1590000000	1480000000	1530000000	8	8	8	66.4	66.4	66.4	14.58	0	20.42	13200000000	44	3503
Q66JA0	Q66JA0	strn	MGC81438 protein	2.09	1.85	0.000647	3.99	2.96	0	3.46	2.72	0	151000000	43500000	131000000	294000000	416000000	539000000	1660000000	1450000000	1430000000	968000000	1180000000	988000000	18	18	7	31.7	31.7	12	87.1	0	142.88	9220000000	79	3206
A0A1L8HVF5	A0A1L8HVF5	septin11.L	Septin	0	0	1	3.99	4.27	0	4.84	4.56	0	49600000	82000000	87500000	37000000	59700000	79300000	1170000000	1080000000	1120000000	2230000000	1970000000	1900000000	40	18	18	67.5	24.1	24.1	49.66	0	275	9660000000	47	2515
A0A1L8G6V3	A0A1L8G6V3	rab3gap2.L	Uncharacterized protein	0	0	1	3.99	4.08	0	3.27	3.69	0	63000000	49800000	31800000	29700000	105000000	72600000	772000000	727000000	706000000	494000000	447000000	407000000	15	15	15	13.2	13.2	13.2	155.66	0	46.41	3630000000	36	1182
Q66IP7;A0A1L8ESL3	A0A1L8ESL3	smarcd2	SWIB domain-containing protein	4.24	2.97	0	3.97	2.87	0	3.96	2.85	0	62500000	52100000	197000000	1540000000	1610000000	1750000000	1310000000	1350000000	1400000000	1420000000	1230000000	1380000000	27	8	7	53.5	20.6	18.1	54.1	0	185.71	14600000000	54	193
Q66J25;A1A5J8;Q7ZXG1;Q505N3;A0A1L8HIM5	A0A1L8HIM5	Smarcd1	SWIB domain-containing protein	4.49	4.05	0	3.97	3.88	0	4.2	3.98	0	55800000	75500000	121000000	1990000000	1770000000	1640000000	1240000000	1200000000	1310000000	1480000000	1480000000	1440000000	25	21	7	64.9	55.2	22	57.28	0	193.4	14200000000	96	2739
A0A1L8FRM5;Q6INU8	A0A1L8FRM5	ttc30a	Tetratricopeptide repeat protein 30A	6.19	4.79	0	3.94	3.97	0	4.53	4.28	0	51200000	91200000	48200000	4800000000	4220000000	4310000000	1020000000	824000000	972000000	1420000000	1360000000	1450000000	29	29	29	47.3	47.3	47.3	75.56	0	249.29	22100000000	115	875
A0A1L8EXA7	A0A1L8EXA7	cpsf4.L	Cleavage and polyadenylation specificity factor subunit 4	3.13	2.62	9.22e-05	3.94	3.04	0	3.96	3.05	0	28500000	68200000	99500000	420000000	533000000	576000000	938000000	896000000	834000000	963000000	897000000	840000000	12	11	3	57.2	53.9	21.6	30.48	0	323.31	7190000000	43	298
A0A1L8GNC8;A0A1L8EQZ9	A0A1L8GNC8		Uncharacterized protein	3.68	4.83	0	3.94	5.64	0	4.11	5.71	0	268000000	207000000	254000000	3710000000	2780000000	2870000000	3590000000	3750000000	3750000000	4160000000	4290000000	4080000000	61	61	45	42.5	42.5	32.8	202.89	0	323.31	34600000000	314	1577
Q4QQZ8;P23330	Q4QQZ8	tubg1	Tubulin gamma chain;Tubulin gamma-1 chain	2.29	2.26	0.000134	3.93	4.01	0	3.73	4.32	0	32200000	55200000	46000000	113000000	278000000	306000000	585000000	575000000	868000000	588000000	530000000	609000000	35	3	3	75.2	12.9	12.9	51.15	0	279.09	4780000000	35	3034
A0A1L8EXV3	A0A1L8EXV3		Uncharacterized protein	4.36	4.22	0	3.93	4.05	0	4.06	4.1	0	45100000	87300000	77800000	1440000000	1340000000	1390000000	1050000000	1010000000	1040000000	1110000000	1150000000	1100000000	43	43	6	13.5	13.5	2.2	434.62	0	97.33	11200000000	155	319
Q8AVV0	Q8AVV0	sf3a2	Sf3a2-prov protein	2.82	3.71	0.000108	3.92	4.31	0	3.51	4.1	0	121000000	66700000	91200000	585000000	683000000	651000000	1310000000	1370000000	1440000000	1100000000	1000000000	975000000	9	9	2	25.2	25.2	7.9	43.67	0	87.12	9450000000	43	3659
Q6DD45;A0A1L8I0Z0	A0A1L8I0Z0	zcchc8	Zinc finger CCHC domain-containing protein 8	0	0	1	3.92	2.94	0	3.89	2.92	0	26700000	103000000	58700000	104000000	87800000	107000000	889000000	824000000	768000000	729000000	861000000	834000000	15	15	15	34.5	34.5	34.5	82.94	0	162.69	5020000000	54	3262
A0A1L8HGQ6	A0A1L8HGQ6		Uncharacterized protein	4.16	2.53	0	3.92	2.44	0	3.91	2.44	0	121000000	98200000	22000000	1110000000	1070000000	1260000000	934000000	995000000	970000000	984000000	942000000	953000000	24	24	3	20.6	20.6	2.9	160.66	0	219.59	9870000000	101	2223
Q92140;Q8AVH9;A0A1L8GR14;A0A1L8GQL8	Q92140	ppp2cb	Serine/threonine-protein phosphatase	4.27	4.25	0	3.91	4.03	0	3.99	4.14	0	58000000	105000000	103000000	1690000000	1670000000	1600000000	1410000000	1160000000	1300000000	1350000000	1350000000	1390000000	13	12	12	52.8	47.9	47.9	35.58	0	86.21	13600000000	67	3701
A0A1L8FVW5	A0A1L8FVW5		Uncharacterized protein	3.65	4.01	0	3.91	4.18	0	4.11	4.27	0	99400000	56000000	58900000	945000000	894000000	774000000	1080000000	1060000000	957000000	1230000000	1240000000	1110000000	22	22	22	25.5	25.5	25.5	106.7	0	202.38	9640000000	76	965
Q5U244	Q5U244	aamp	LOC495692 protein	0	0	1	3.89	3.4	0	3.74	3.34	0	67100000	33600000	90800000	105000000	90900000	46400000	922000000	889000000	822000000	798000000	779000000	792000000	7	7	3	16.3	16.3	9.5	47.67	0	75.78	5110000000	30	3122
Q6DEA8;A0A1L8GY32	A0A1L8GY32	kif20a	Kinesin-like protein	2.69	4.4	0	3.89	4.92	0	4.65	5.06	0	88600000	65800000	93300000	516000000	558000000	505000000	1340000000	1210000000	1110000000	2360000000	2020000000	1810000000	28	27	15	36	35.2	21.3	101.16	0	78.32	12700000000	86	3285
A0A1L8G173;A0JMW3	A0A1L8G173	ints7	Integrator complex subunit 7	4.67	3.1	0	3.88	2.81	0	4.3	2.97	0	136000000	65800000	31600000	1810000000	1670000000	1560000000	968000000	981000000	956000000	1290000000	1280000000	1320000000	23	23	23	31.9	31.9	31.9	108.64	0	194.71	12600000000	92	1075
Q6DJP4;A0A1L8FZE7;Q3B8E0;A0A1L8FTB9	A0A1L8FZE7	tpd52	Uncharacterized protein	3.51	4.65	0	3.88	4.15	0	3.65	4.47	0	42300000	50800000	65700000	594000000	590000000	590000000	646000000	1010000000	685000000	745000000	649000000	577000000	5	5	5	26.5	26.5	26.5	24	0	13.72	6420000000	19	1039
A0A1L8H9B2;A0A1L8HHG2;Q6NRP6	A0A1L8H9B2	tdrd3.S	Tudor domain-containing protein 3	2.98	3.05	9.88e-05	3.88	3.58	0	4.11	3.66	0	53200000	56600000	120000000	668000000	559000000	477000000	1080000000	998000000	1060000000	1130000000	1250000000	1340000000	20	20	20	38.4	38.4	38.4	82.92	0	198.24	8860000000	90	2053
A1DPL0;A0A1L8FHM6;A0A1L8FHK6	A0A1L8FHM6		F-actin-capping protein subunit beta	0	0	1	3.87	2.87	0	0	0	1	59700000	42800000	15600000	130000000	95400000	61100000	491000000	537000000	473000000	33600000	72500000	66900000	23	3	3	65.4	5.9	5.9	30.69	0	27.2	2790000000	13	2745
A0A1L8F5P6	A0A1L8F5P6	cdc26.L	Anaphase-promoting complex subunit CDC26 (Cell division cycle protein 26 homolog)	3.32	4.62	0	3.87	5.39	0	3.34	4.71	0	95500000	71300000	74600000	762000000	938000000	712000000	1170000000	1180000000	1140000000	924000000	714000000	805000000	4	4	4	44	44	44	9.92	0	23.94	8820000000	41	484
A0A1L8I1V0;Q801Q6;A0A1L8HR41	A0A1L8HR41	wdr36.S	WD_REPEATS_REGION domain-containing protein	3.86	2.95	0	3.86	2.95	0	3.98	3	0	151000000	65000000	40500000	1080000000	1060000000	1060000000	1030000000	1130000000	1050000000	1190000000	1140000000	1160000000	19	19	1	29.1	29.1	1.5	99.34	0	133.42	10400000000	98	2649
A0A1L8H586;A0A1L8HCM8	A0A1L8HCM8	synj1.S	Phosphoinositide 5-phosphatase (EC 3.1.3.36)	3.74	3	0	3.86	3.08	0	0	0	1	47900000	26100000	89000000	571000000	632000000	744000000	654000000	735000000	714000000	110000000	36000000	107000000	11	11	11	9.5	9.5	9.5	170.95	0	38.18	4520000000	20	1949
A9ULW7;A0A1L8HN15;A0A1L8HW70	A0A1L8HN15	fnta	Uncharacterized protein	0	0	1	3.86	2.75	0	3.31	2.49	0.000101	73500000	71800000	268000000	67900000	37800000	51200000	1620000000	1720000000	1530000000	1280000000	1110000000	973000000	13	13	13	54.4	54.4	54.4	44.71	0	65.41	8430000000	39	2795
A0A1L8G7U0;Q6DJE0	A0A1L8G7U0	sec23b	Protein transport protein SEC23	4.72	4.18	0	3.85	3.76	0	4	3.81	0	120000000	69600000	148000000	2950000000	2780000000	2780000000	1720000000	1590000000	1360000000	1950000000	1750000000	1500000000	36	12	11	63.7	23.7	23.7	83.72	0	323.31	19400000000	77	1215
A0A1L8GUC2;Q4U0Y4-2;Q4U0Y4	A0A1L8GUC2	nap1l1-a	Nucleosome assembly protein 1-like 1-A	3.49	5.34	0	3.85	5.48	0	0	0	1	69000000	53600000	67300000	742000000	695000000	678000000	929000000	946000000	851000000	41900000	157000000	60200000	11	1	1	18.6	3.3	3.3	63.67	0	43.79	6910000000	25	1729
A0A1L8H0W2	A0A1L8H0W2		Uncharacterized protein	0	0	1	3.84	5.42	0	3.41	5.56	0	77100000	98600000	87300000	64500000	111000000	83000000	1250000000	1370000000	1130000000	960000000	910000000	908000000	5	5	5	41.4	41.4	41.4	14.36	0	18.31	6680000000	15	1878
A0A1L8F457	A0A1L8F457		Protein transport protein SEC23	4.64	4.86	0	3.83	4.6	0	4.1	4.69	0	57500000	87600000	57800000	1590000000	1540000000	1830000000	993000000	885000000	956000000	1190000000	1040000000	1190000000	24	18	5	31.9	25.9	6.4	85.92	0	90.47	11900000000	89	453
A0A1L8H8P4	A0A1L8H8P4	septin10.S	Septin	0	0	1	3.83	3.22	0	4.8	3.63	0	55400000	59300000	148000000	140000000	62700000	100000000	1250000000	1000000000	1120000000	2160000000	2140000000	2250000000	44	12	12	75.2	21.7	21.7	52.46	0	156.52	10100000000	55	2041
Q9YI90;A0A1L8FUT9;B7ZRU8	A0A1L8FUT9	map4	Microtubule-associated protein	0	0	1	3.83	4.13	0	3.87	4.12	0	73800000	116000000	61800000	29800000	51500000	96800000	1220000000	1120000000	1100000000	1160000000	1100000000	1280000000	20	13	13	20.8	16.4	16.4	130.13	0	55.74	7120000000	36	3727
A0A1L8EUK6	A0A1L8EUK6	septin9.L	Septin-type G domain-containing protein	-6.44	0	1	3.82	6.07	0	4.52	6.22	0	4740000000	5680000000	5170000000	56800000	50900000	73700000	78200000000	71500000000	70700000000	118000000000	128000000000	111000000000	43	43	9	57.3	57.3	12.5	65.37	0	323.31	600000000000	308	239
A0A1L8EQQ7;Q5XG24;Q3KPW1	A0A1L8EQQ7	rnps1-a	RNA-binding protein with serine-rich domain 1-A;RNA-binding protein with serine-rich domain 1-B	3.31	3.7	0	3.82	3.94	0	3.86	3.98	0	84700000	66300000	134000000	975000000	862000000	865000000	1380000000	1290000000	1190000000	1330000000	1370000000	1250000000	9	9	1	29.2	29.2	9.1	34.7	0	46.88	11000000000	54	150
Q7ZXW1;A0A1L8FSV5	Q7ZXW1	ss18	Ss18-prov protein	4.44	5.28	0	3.81	4.98	0	3.87	4.68	0	51700000	67700000	75300000	1380000000	1430000000	1370000000	943000000	882000000	874000000	1000000000	1040000000	800000000	5	5	5	10.4	10.4	10.4	42.69	0	44.12	10400000000	29	904
Q7T184;Q640I8;A0A1L8ESQ6	Q7T184	sall4	Zinc finger transcription factor SALL4	4.86	5.84	0	3.8	5.81	0	3.24	5.62	0	437000000	461000000	501000000	11500000000	14700000000	14600000000	5910000000	7220000000	6350000000	4650000000	4670000000	3960000000	49	49	28	51.3	51.3	32.4	113.82	0	323.31	79100000000	264	3169
A0A1L8F905	A0A1L8F905	bicra.L	GLTSCR1 domain-containing protein	4.41	4.53	0	3.79	4.53	0	4.1	4.65	0	66100000	69900000	43800000	1470000000	1210000000	1090000000	819000000	793000000	827000000	1050000000	964000000	1010000000	22	22	14	18.6	18.6	14.6	184.22	0	77.4	9710000000	97	563
A0A1L8F8S2	A0A1L8F8S2	ccdc9.L	Uncharacterized protein	0	0	1	3.77	3.07	0	3.02	2.7	9.89e-05	146000000	76300000	255000000	57600000	126000000	53000000	1940000000	1860000000	2000000000	1040000000	1180000000	1230000000	30	30	6	37.1	37.1	7.8	68.59	0	187.9	9450000000	82	558
B7ZQW8;Q9W603;A0A1L8HZH1;Q2TAH7;Q5FWP3	B7ZQW8	SUPT16H	FACT complex subunit SPT16	0	0	1	3.77	2.85	0	3.31	2.66	0	60900000	45700000	166000000	102000000	20000000	69400000	1070000000	1210000000	904000000	693000000	790000000	814000000	23	23	23	25.7	25.7	25.7	118.44	0	55.76	5610000000	46	2821
A0A1L8GQG3;Q6DD79;Q7ZXE4;Q6DCK5;A0A1L8GVY4;A0A1L8GVY9	A0A1L8GQG3	ppfibp1	Uncharacterized protein	4.01	1.97	8.46e-05	3.77	1.87	9.51e-05	4.27	2.05	0.000103	161000000	534000000	38600000	2420000000	2360000000	2430000000	2270000000	1800000000	2050000000	2990000000	2730000000	2920000000	35	35	33	48.8	48.8	46.4	108.54	0	301.07	23300000000	158	1630
A0A1L8FF41;Q8QHA5	A0A1L8FF41	dna2	DNA replication ATP-dependent helicase/nuclease DNA2;DNA replication nuclease DNA2;DNA replication ATP-dependent helicase DNA2	2.95	3.24	0.000103	3.76	3.64	0	3.53	3.53	0	67600000	32000000	65200000	376000000	416000000	420000000	731000000	744000000	649000000	634000000	628000000	546000000	20	19	19	23.3	22.6	22.6	119.75	0	63.96	5340000000	69	675
Q5XG42;Q6PCF4;A0A1L8F805	Q5XG42	htatsf1	LOC398736 protein	2.55	2.57	7.59e-05	3.76	3.26	0	3.22	3	0	192000000	153000000	69200000	624000000	803000000	822000000	1750000000	1710000000	1680000000	1260000000	1140000000	1150000000	18	18	18	55.1	55.1	55.1	51.92	0	98.99	11300000000	59	3138
A0A1L8FHD3;A9UMQ0;A0A1L8FHD4	A0A1L8FHD3	pnkp	FHA_2 domain-containing protein	0	0	1	3.75	2.74	0	4.06	2.86	0	128000000	30400000	49000000	108000000	86600000	27200000	805000000	705000000	817000000	1020000000	848000000	1030000000	17	17	17	37.7	37.7	37.7	65.74	0	65.68	5440000000	46	707
A0A1L8GBD1;Q6PCJ3	A0A1L8GBD1	yeats2	Uncharacterized protein	4.85	6.53	0	3.74	6.86	0	3.38	6.73	0	50600000	56100000	54800000	1710000000	1500000000	1450000000	728000000	745000000	692000000	573000000	538000000	570000000	29	29	29	33.4	33.4	33.4	132.68	0	233.54	9070000000	111	1285
A0A1L8GRJ4;Q08D75;Q6GNR0;Q4V861;A0A1L8F650;A0A1L8F171;A1L1G8;A0A1L8F3L2;Q3KQA4;A9JS35;A1L3L6;Q5U5C6;Q7ZYH4;A0A1L8GG93	A0A1L8GRJ4	brd4-a	Bromodomain-containing protein 4A	5.07	3.19	0	3.74	2.7	0	4.16	2.85	0	69500000	258000000	249000000	6380000000	5300000000	5020000000	1930000000	2320000000	2380000000	3290000000	2490000000	3130000000	51	51	27	41.7	41.7	27	150.93	0	264.64	34300000000	193	1658
A0A1L8GCQ0	A0A1L8GCQ0	sf3b2.S	PSP domain-containing protein	2.87	5.69	0	3.73	5.88	0	3.36	5.84	0	925000000	849000000	764000000	6160000000	6310000000	6000000000	10500000000	11300000000	11900000000	8960000000	8220000000	8810000000	37	37	17	50.9	50.9	30.6	84.15	0	323.31	81600000000	250	1304
A0A1L8GBK5	A0A1L8GBK5	itsn2.L	Uncharacterized protein	0	0	1	3.73	2.78	0	3.31	2.58	0.000106	54700000	131000000	31800000	95100000	144000000	74700000	832000000	823000000	777000000	561000000	582000000	683000000	34	19	5	22.9	15.3	4.1	201.97	0	68.63	4360000000	56	1292
A0A1L8GIB5;A0A1L8GEH2	A0A1L8GIB5	pik3c2a.L	Phosphatidylinositol-4-phosphate 3-kinase (EC 2.7.1.154)	0	0	1	3.73	3.71	0	3.35	3.54	0	56300000	88400000	126000000	64200000	21200000	99400000	1070000000	1210000000	1120000000	850000000	889000000	877000000	28	28	28	20.3	20.3	20.3	190.68	0	91.06	6160000000	91	1448
A0A1L8GL26	A0A1L8GL26	zc3h18.L	C3H1-type domain-containing protein	1.53	2.49	0.00119	3.73	3.89	0	4.08	4.08	0	251000000	471000000	264000000	960000000	907000000	868000000	4400000000	3660000000	4500000000	4840000000	5630000000	5510000000	29	29	29	26.6	26.6	26.6	116.13	0	112.93	32500000000	124	1513
A0A1L8F5H6	A0A1L8F5H6		Uncharacterized protein	4.22	3.74	0	3.72	3.58	0	3.82	3.61	0	144000000	255000000	335000000	4980000000	4150000000	3820000000	3280000000	3120000000	2780000000	3420000000	2920000000	3490000000	24	24	24	54.5	54.5	54.5	43.01	0	323.31	34000000000	131	481
Q6NU02;O42576	Q6NU02	eif4a1	RNA helicase (EC 3.6.4.13)	1.69	0.83	0.0321	3.72	1.54	8.03e-05	3.12	1.34	0.00106	80700000	1110000000	1880000000	1710000000	1840000000	1810000000	6620000000	7780000000	7530000000	4690000000	5160000000	4570000000	39	3	3	77.3	10.6	10.6	46.02	0	67.64	45100000000	23	3466
A0A1L8FGV1	A0A1L8FGV1		DH domain-containing protein	-3.34	0.01	1	3.72	1.93	0	3.76	1.94	8.87e-05	290000000	213000000	2140000000	51900000	46100000	52700000	6680000000	6900000000	6530000000	7240000000	7310000000	6240000000	42	42	19	38.6	38.6	20.7	125.69	0	237.54	44300000000	173	700
A0A1L8G0M6	A0A1L8G0M6		CPSF_A domain-containing protein	2.92	3	9.51e-05	3.71	3.41	0	3.6	3.39	0	41100000	106000000	68200000	453000000	564000000	504000000	962000000	800000000	877000000	851000000	786000000	794000000	15	5	5	58.3	24.2	24.2	27.5	0	44.28	6810000000	26	1060
A0A1L8HY75;Q7ZY94;Q5M7C1	A0A1L8HY75	pum3.L	PUM-HD domain-containing protein	4	4.93	0	3.71	4.73	0	3.95	4.9	0	37600000	40400000	56100000	721000000	688000000	699000000	607000000	535000000	592000000	701000000	667000000	669000000	18	18	6	28.4	28.4	11.7	72.6	0	92.96	6230000000	75	2569
Q804S7;D0G0B0;A0A1L8H9Y3;Q4V792	A0A1L8H9Y3	senp1	ULP_PROTEASE domain-containing protein	0.7	1.5	0.129	3.71	3.91	0	4.2	3.73	0	86600000	64800000	70900000	145000000	139000000	85200000	1280000000	674000000	1020000000	1040000000	2210000000	1060000000	15	15	11	37.5	37.5	31.6	70.18	0	183.62	7800000000	61	2880
B7ZR20;Q9DE33	B7ZR20	sept2	Septin-2A	-4.19	0	1	3.7	3.95	0	4.71	4.5	0	986000000	1440000000	1860000000	92200000	77900000	59600000	19900000000	15100000000	19200000000	37800000000	36900000000	33900000000	45	23	23	94.4	34.3	34.3	40.93	0	323.31	171000000000	159	2825
A0A1L8I002;A0A1L8HQ19	A0A1L8I002		Tankyrase_bdg_C domain-containing protein	2.39	2.26	6.9e-05	3.7	2.97	0	4.31	3.22	0	205000000	211000000	69600000	684000000	777000000	809000000	1940000000	1810000000	1880000000	2870000000	2910000000	2800000000	46	46	46	34.7	34.7	34.7	202.98	0	233.27	17100000000	162	2597
B7ZQX4;Q70PC6	B7ZQX4	imp alpha 4	Importin subunit alpha	2.85	4.44	0	3.69	5.2	0	4.06	5.24	0	70900000	55600000	53900000	500000000	384000000	413000000	824000000	707000000	782000000	970000000	917000000	1120000000	11	6	1	22.1	14.6	1.9	57.66	0	38.14	6810000000	25	2822
Q7ZYJ8	Q7ZYJ8	sec13	GATOR complex protein SEC13 (Protein SEC13 homolog)	2.13	4.41	8.23e-05	3.68	4.93	0	3.5	5.17	0	2330000000	3030000000	2880000000	12800000000	12100000000	11100000000	38900000000	36600000000	29800000000	34100000000	28900000000	29800000000	22	22	7	71.6	71.6	30.3	35.28	0	323.31	253000000000	210	3622
F8WKR8;B7ZS70;Q9DF50;Q4V7G4;A0A1L8HF97	F8WKR8	clspn	Claspin	3.9	3.9	0	3.67	3.79	0	4.34	4.12	0	30000000	44200000	62100000	574000000	672000000	714000000	607000000	486000000	581000000	925000000	803000000	927000000	23	23	23	22.6	22.6	22.6	146.05	0	137.81	6680000000	76	2834
Q52KY5;Q6DJL1;Q2TAV6	Q52KY5	ap3b1	AP-3 complex subunit beta	4.52	4.16	0	3.67	3.77	0	2.95	3.4	0	222000000	447000000	261000000	6090000000	7020000000	7270000000	3510000000	4350000000	3510000000	2400000000	2500000000	1970000000	53	53	3	47.5	47.5	2.5	121.6	0	260.89	41400000000	242	3067
Q52L18;A0A310U282;Q6GQ42	A0A310U282	wdr3	WD_REPEATS_REGION domain-containing protein	3.54	4.11	0	3.66	4.19	0	3.7	4.26	0	53400000	93100000	61400000	871000000	765000000	722000000	930000000	854000000	780000000	896000000	905000000	834000000	19	19	19	28.2	28.2	28.2	105.96	0	57.07	7910000000	68	2698
Q6DEC8	Q6DEC8	st13	MGC78939 protein	0	0	1	3.66	3.46	0	3.78	3.49	0	60200000	55000000	25800000	62000000	70800000	44900000	562000000	569000000	541000000	603000000	558000000	658000000	9	9	7	22.4	22.4	18.5	41.91	0	57.78	3630000000	28	3287
A0A1L8GQI9	A0A1L8GQI9		Uncharacterized protein	3.98	6.02	0	3.66	6.03	0	3.99	5.98	0	72800000	71200000	60300000	1070000000	1020000000	1120000000	869000000	858000000	844000000	1050000000	1150000000	1040000000	25	25	20	14.6	14.6	12.7	224.05	0	137.56	9450000000	86	1633
A0A1L8F2Y6;Q4QR59;Q6GP91	Q4QR59	septin6.S	Septin	-2.24	0	1	3.66	4.47	0	4.56	4.57	0	370000000	477000000	563000000	104000000	89100000	101000000	6550000000	6120000000	4980000000	8550000000	12700000000	12100000000	42	10	10	62.8	12.5	12.5	49.03	0	323.31	52800000000	63	427
Q4KLW7;Q6IP90	Q4KLW7	add3	LOC432146 protein	0	0	1	3.65	4.04	0	4.37	4.37	0	51600000	66500000	98000000	58900000	54900000	58300000	827000000	932000000	867000000	1450000000	1450000000	1410000000	16	14	5	27.5	26.3	12.4	76.36	0	100.9	7080000000	55	3031
A0A1L8I198;Q4V7W4	A0A1L8I198	atxn2	LsmAD domain-containing protein	0.8	0.83	0.213	3.65	3.73	0	4.28	4.01	0	53000000	49800000	100000000	81800000	246000000	69000000	854000000	759000000	802000000	1210000000	1330000000	1200000000	26	12	12	29.1	16	16	116.9	0	112.82	6680000000	40	2627
A0A1L8H2K7;Q7T0M6;A0A1L8GRD8;A0A1L8G8S5;A0A310TLS9;Q69DB9	A0A1L8H2K7	asf1ab	Histone chaperone asf1a-B	4.93	5.67	0	3.64	5.07	0	3.59	4.93	0	59500000	46000000	43700000	1530000000	1550000000	1420000000	657000000	569000000	623000000	580000000	544000000	660000000	6	6	6	38.5	38.5	38.5	22.41	0	109.79	8660000000	30	1904
Q6DDH5;A0A1L8FV59	A0A1L8FV59	paxip1	PAX transactivation activation domain-interacting protein (PAX-interacting protein 1)	5.57	2.85	0	3.64	2.19	0	4.01	2.34	0	26700000	171000000	33000000	2240000000	2650000000	2690000000	658000000	584000000	761000000	820000000	788000000	980000000	25	25	1	25.8	25.8	1.7	151.26	0	196.81	13100000000	82	3265
A0A1L8F608	A0A1L8F608		Uncharacterized protein	4.12	5.85	0	3.64	5.84	0	3.35	5.43	0	50300000	58000000	62800000	980000000	926000000	1050000000	696000000	728000000	699000000	588000000	535000000	619000000	24	24	14	22.9	22.9	14.6	167.39	0	108.22	7260000000	84	494
Q7ZXM5	Q7ZXM5	ncoa5		2.21	2.18	0.000253	3.64	3.13	0	4.33	3.41	0	84800000	114000000	38600000	241000000	377000000	409000000	937000000	849000000	902000000	1570000000	1420000000	1360000000	21	13	0	33.5	22.2	0	71.07	0	30.22	8350000000	47	3589
Q0IH38;A0A310TNL1	A0A310TNL1	ift46	Intraflagellar transport protein 46 homolog	5.68	4.65	0	3.63	3.83	0	3.69	4.08	0	26900000	39700000	51000000	2210000000	2040000000	1640000000	580000000	423000000	423000000	510000000	480000000	477000000	10	10	6	41.3	41.3	25.4	40.93	0	65.41	9460000000	37	2689
A0A1L8FL71;D5MCE4	A0A1L8FL71	spa17	RIIa domain-containing protein	0	0	1	3.63	4.39	0	3.18	4.18	0	50200000	74600000	81500000	78400000	81100000	17300000	894000000	814000000	790000000	577000000	614000000	639000000	12	12	12	26.3	26.3	26.3	57.93	0	43.84	4460000000	45	782
Q7ZTN1	Q7ZTN1	tjp3	MGC52795 protein	0	0	1	3.62	3.08	0	3.68	3.09	0	135000000	50500000	48900000	26600000	46100000	37000000	819000000	876000000	872000000	932000000	806000000	931000000	16	15	10	21.1	20.3	15.5	112.48	0	46.88	5340000000	50	3548
Q6GQZ6	Q6GQZ6	gphn.S		0	0	1	3.62	3.11	0	3.24	2.91	0	110000000	47200000	37700000	57900000	52100000	137000000	677000000	753000000	712000000	528000000	616000000	511000000	25	3	1	36.9	5.9	1	92.59	0	29.36	3990000000	19	3387
A0A1L8G2E5;Q5HZQ0	A0A1L8G2E5		Uncharacterized protein	3.68	3.31	0	3.62	3.28	0	4.07	3.49	0	39600000	109000000	66000000	901000000	838000000	798000000	809000000	765000000	848000000	1130000000	1100000000	1090000000	59	14	14	37.9	9.8	9.8	200.97	0	35.62	8650000000	64	1106
A0A1L8HLD1	A0A1L8HLD1		VPS37 C-terminal domain-containing protein	0	0	1	3.61	4.67	0	4.39	5.05	0	43200000	63300000	62800000	39800000	74700000	42800000	707000000	634000000	700000000	1140000000	1150000000	1210000000	9	9	1	38.4	38.4	3.7	37.41	0	23.68	5670000000	30	2313
A0A1L8GZP2	A0A1L8GZP2	sbf1.L	Uncharacterized protein	1.7	3	0.000488	3.61	4.42	0	3.83	5.16	0	102000000	82900000	75200000	213000000	331000000	312000000	1310000000	869000000	1010000000	1110000000	1260000000	1310000000	32	32	13	23.5	23.5	10.8	211.84	0	70.37	8170000000	92	1846
B7ZQZ7;Q6IMN2	B7ZQZ7	caprin1.L	Uncharacterized protein	2.78	4.28	0	3.61	5.12	0	3.7	5.15	0	574000000	449000000	429000000	3510000000	2780000000	3690000000	5680000000	5530000000	6340000000	5860000000	6090000000	6820000000	27	27	16	38.9	38.9	27.7	74.22	0	323.31	49200000000	172	2824
B1H1T9	B1H1T9		Kinesin-like protein	3.66	5.62	0	3.6	5.09	0	4.3	5.86	0	1240000000	1600000000	1400000000	17300000000	17400000000	18400000000	18300000000	14800000000	18300000000	28600000000	27900000000	26400000000	61	61	5	66.3	66.3	10.6	89.71	0	323.31	198000000000	390	2802
H6X1M8;A0A1L8EX21;A0A1L8EPV7	A0A1L8EX21	sgol2	Shugoshin_C domain-containing protein	5.26	3.08	0	3.58	2.5	0	4.71	3	0	70800000	17000000	62200000	2230000000	1290000000	1450000000	442000000	446000000	649000000	1030000000	1160000000	1120000000	28	28	28	30.2	30.2	30.2	115.74	0	91.94	10400000000	96	2886
A0A1L8EWR0	A0A1L8EWR0	traf3ip1.L	Uncharacterized protein	5.54	3.74	0	3.57	3.01	0	4.21	3.27	0	45400000	79000000	24200000	2220000000	1990000000	1960000000	527000000	507000000	542000000	780000000	780000000	899000000	20	20	13	37.3	37.3	22.1	72.09	0	117.34	10900000000	61	286
A0A310TK71	A0A310TK71		Peptidase S59 domain-containing protein	3.23	3.5	0	3.57	4.12	0	4.2	4.57	0	68900000	95700000	113000000	617000000	1160000000	865000000	1010000000	941000000	1310000000	1490000000	1890000000	1640000000	8	7	7	85.3	75	75	15.21	0	215.6	11400000000	24	2679
Q6NU40	Q6NU40	chtf18	Chromosome transmission fidelity protein 18 homolog	0	0	1	3.56	2.44	0	3.38	2.36	9.84e-05	33600000	67600000	181000000	41900000	112000000	41300000	836000000	909000000	893000000	775000000	767000000	784000000	19	19	3	25.1	25.1	4.2	113.22	0	80.52	5140000000	59	3471
A0A1L8EXK7;Q6DF78;A0A1L8EQ88	A0A1L8EXK7	pdxdc1	Pyridoxal-dependent decarboxylase domain-containing protein 1	0	0	1	3.55	3.52	0	3	3.26	0	25700000	58900000	44800000	190000000	55800000	59000000	443000000	537000000	462000000	344000000	333000000	302000000	11	11	11	23.8	23.8	23.8	86.21	0	25.14	2470000000	29	307
Q6IRM6;A0A1L8GDH5;Q9W636	A0A1L8GDH5	req-b	Zinc finger protein ubi-d4 B	3.78	4.78	0	3.55	4.69	0	3.54	4.84	0	198000000	145000000	194000000	2750000000	2470000000	2110000000	2320000000	2140000000	1800000000	1850000000	2190000000	2170000000	18	18	10	42.6	42.6	21.4	43.83	0	164.93	21000000000	117	1324
Q6IRL9;A0A1L8GVJ7	A0A1L8GVJ7	hdac3	Histone deacetylase 3	4.92	2.69	0	3.54	2.2	0	3.68	2.26	0.0001	209000000	30100000	56700000	2530000000	1960000000	1980000000	774000000	822000000	889000000	937000000	900000000	891000000	14	13	13	49.3	47.4	47.4	48.95	0	59.76	12400000000	47	3426
Q7T0W4	Q7T0W4	vps28	Vacuolar protein sorting-associated protein 28 homolog	0	0	1	3.54	2.87	0	4.25	3.17	0	40500000	141000000	95400000	86700000	34300000	84200000	981000000	993000000	886000000	1610000000	1510000000	1550000000	17	17	2	63.3	63.3	12.7	25.44	0	149.73	8130000000	67	3537
A0A1L8HNE0	A0A1L8HNE0	ranbp3.S	RanBD1 domain-containing protein	0	0	1	3.54	4.43	0	3.07	4.66	0	33800000	41100000	40000000	40700000	47700000	98300000	391000000	578000000	385000000	286000000	386000000	300000000	9	9	4	25.4	25.4	9.8	56.56	0	40.22	2400000000	31	2362
A0A1L8H9M9;Q03123	A0A1L8H9M9	gtf2f2	General transcription factor IIF subunit 2	0	0	1	3.54	3.26	0	4.48	3.66	0	95400000	103000000	42100000	43400000	40700000	34000000	930000000	772000000	900000000	1600000000	1550000000	1850000000	10	10	10	37.1	37.1	37.1	30.14	0	96.4	7760000000	33	2068
Q0IH65;Q4V7H4	Q0IH65			-0.12	0.25	0.775	3.53	2.67	0	3.18	2.18	8.78e-05	529000000	141000000	444000000	422000000	270000000	228000000	3310000000	4180000000	3720000000	1570000000	4000000000	3940000000	9	9	9	53.7	53.7	53.7	26.53	0	41.13	22700000000	40	2948
A0A1L8GDQ4;Q75T15;Q7ZXG8	A0A1L8GDQ4	caprin1	Uncharacterized protein	2.97	4.7	0	3.52	4.97	0	3.74	5.04	0	55200000	78800000	62800000	504000000	500000000	522000000	777000000	723000000	738000000	853000000	921000000	834000000	19	8	8	26.5	13.9	13.9	74.63	0	43.1	6620000000	41	1330
A0A1L8GFJ9;A0A1L8GM12;Q5HZZ6;Q6DD30	A0A1L8GFJ9	med8-a	Mediator of RNA polymerase II transcription subunit 8-A;Mediator of RNA polymerase II transcription subunit 8-B	5.12	4.75	0	3.52	4.37	0	3.68	4.35	0	40700000	58100000	67200000	2270000000	1720000000	1700000000	596000000	623000000	645000000	781000000	670000000	648000000	8	8	8	37.2	37.2	37.2	29.59	0	45.41	10400000000	52	1371
Q7ZYN4	Q7ZYN4	fam192a	Nip30-prov protein	0	0	1	3.52	3.72	0	4.39	4.07	0	98800000	58300000	47500000	32700000	116000000	53500000	722000000	723000000	783000000	1340000000	1260000000	1490000000	8	8	8	26.1	26.1	26.1	28.61	0	94.41	6440000000	24	3625
Q6GPX6;A0A1L8F1S7	A0A1L8F1S7	fam129b	PH domain-containing protein	0	0	1	3.51	4.35	0	2.86	3.96	0	58600000	46100000	34800000	64400000	144000000	147000000	505000000	546000000	509000000	354000000	334000000	306000000	10	10	10	16.7	16.7	16.7	101.03	0	99.97	2620000000	33	414
A9UM32;A0A1L8FJE2;P70060;P70060-2;A0A1L8HKZ2;Q1EQW7-2;Q1EQW7	A9UM32	xldb1	LIM domain-binding protein 1	4.63	1.73	8.09e-05	3.5	1.39	0.000442	4.11	1.58	0.000309	30300000	86500000	1030000000	3970000000	3200000000	3240000000	1580000000	1560000000	1590000000	2390000000	2530000000	2300000000	15	15	15	62.4	62.4	62.4	42.85	0	106.72	24400000000	57	751
A0A1L8HF74;A0A1L8H6E2;Q6GQE7	A0A1L8H6E2	atg3	Ubiquitin-like-conjugating enzyme ATG3	0	0	1	3.5	4.15	0	3.89	4.88	0	61500000	75200000	85500000	75700000	161000000	78300000	1020000000	634000000	887000000	1100000000	943000000	1240000000	8	8	8	36.5	36.5	36.5	31.39	0	68.8	5920000000	24	2179
A0A1L8GYK2	A0A1L8GYK2		NOT2_3_5 domain-containing protein	5.48	3.26	0	3.49	2.53	0	3.47	2.52	0	38800000	167000000	48700000	3100000000	3000000000	3030000000	743000000	749000000	809000000	781000000	748000000	740000000	20	20	5	73.1	73.1	18.6	57.49	0	198.94	14900000000	82	1820
A0A1L8F1Q9;Q640G9;A0A1L8GY45	A0A1L8F1Q9	hcfc1	Uncharacterized protein	3.23	4.37	0	3.49	4.44	0	2.98	4.2	0	2610000000	1880000000	1650000000	18700000000	18000000000	19900000000	22000000000	24900000000	21200000000	16100000000	16700000000	14700000000	64	64	64	41.4	41.4	41.4	218.73	0	323.31	186000000000	390	412
A0A1L8EQE3;P63282;A0A1L8EXX7	A0A1L8EQE3	ube2i	SUMO-conjugating enzyme UBC9	4.92	2.51	0	3.49	2	9.59e-05	4.09	2.22	0	62400000	482000000	382000000	6610000000	6820000000	7120000000	2490000000	2670000000	2460000000	4170000000	3930000000	3460000000	14	14	14	85.4	85.4	85.4	18.01	0	186.45	42800000000	83	146
A0A1L8H092	A0A1L8H092	fan1.L	Fanconi-associated nuclease (EC 3.1.4.1)	0	0	1	3.49	4.66	0	4.16	5.31	0	69400000	90600000	67100000	37000000	36200000	134000000	863000000	722000000	959000000	1240000000	1400000000	1390000000	15	15	2	18	18	2.6	115.33	0	32.62	6700000000	53	1864
Q7ZX30;Q6AZR0	Q6AZR0	sf3b4	MGC82420 protein	2.72	1.58	0.000483	3.49	1.91	9.23e-05	3.36	1.86	0.000236	49200000	50800000	393000000	590000000	739000000	640000000	1120000000	1120000000	1120000000	1100000000	1010000000	958000000	7	7	7	18.8	18.8	18.8	40.21	0	155.62	9080000000	44	3247
A0A1L8HD51;Q5XFZ8	A0A1L8HD51	nsrp1.L	Coiled-coil domain-containing protein 55 (Nuclear speckle splicing regulatory protein 1)	0	0	1	3.48	3.63	0	4.08	3.96	0	75000000	83300000	42200000	196000000	57500000	40100000	804000000	597000000	767000000	975000000	1060000000	1230000000	13	13	13	24	24	24	64.8	0	76.67	5540000000	43	2132
Q8AVK7;A0A1L8F037	Q8AVK7	trmt61a	tRNA (adenine(58)-N(1))-methyltransferase catalytic subunit TRMT61A (EC 2.1.1.220)	2.76	1.47	0.000593	3.47	1.75	8.56e-05	3.2	1.64	0.000497	55400000	53700000	553000000	783000000	804000000	814000000	1360000000	1330000000	1250000000	1100000000	1080000000	1070000000	10	10	10	45.9	45.9	45.9	33.49	0	46.42	10300000000	78	3653
A0A1L8I1J8	A0A1L8I1J8		Clat_adaptor_s domain-containing protein	4.08	2.41	0.000107	3.47	2.19	0	1.3	0.82	0.0748	23600000	113000000	19100000	515000000	609000000	787000000	368000000	415000000	453000000	52000000	260000000	56000000	9	9	3	39.4	39.4	19.7	21.79	0	36.4	3720000000	23	2638
A0A1L8FCX9;Q6NTS5	A0A1L8FCX9	pmf1	Uncharacterized protein	3.64	3.67	0	3.47	3.57	0	3.62	3.6	0	45100000	102000000	67500000	883000000	819000000	825000000	762000000	795000000	694000000	857000000	731000000	926000000	12	12	12	58	58	58	26.58	0	73.92	7680000000	42	641
Q6IRB5;A0A1L8I0M6;A0A1L8I0Y1	A0A1L8I0Y1	dgcr8	Uncharacterized protein	2.91	5.63	0	3.46	6.05	0	3.83	6.11	0	73400000	67500000	61800000	473000000	519000000	528000000	780000000	711000000	741000000	913000000	939000000	1020000000	15	15	15	25.6	25.6	25.6	87.19	0	37.82	7010000000	69	3422
D5LMF5	D5LMF5	zmynd8		4.38	4.37	0	3.46	4.03	0	3.28	3.87	0	72700000	41600000	69600000	1380000000	1210000000	1150000000	674000000	630000000	661000000	641000000	562000000	532000000	24	24	0	25.7	25.7	0	129.05	0	209.75	7910000000	80	2883
Q6GQ94	Q6GQ94	capza2	F-actin-capping protein subunit alpha	0.21	0.4	0.638	3.46	2.86	0	3.08	2.68	0.000101	47400000	166000000	80800000	57100000	188000000	91600000	894000000	989000000	953000000	727000000	728000000	736000000	9	7	2	55.2	46.9	8.4	32.9	0	98.39	5500000000	43	3375
A0A1L8H8C7;A9ULY7	A0A1L8H8C7	ift57	Intraflagellar transport protein 57 homolog	5.27	3.72	0	3.45	2.97	0	3.95	3.31	0	45500000	133000000	68600000	3570000000	2570000000	2620000000	790000000	661000000	1040000000	1130000000	1090000000	1250000000	18	18	18	55.7	55.7	55.7	47.27	0	193.99	15800000000	78	2032
Q66J92	Q66J92	gtse1		2.82	5.35	0	3.44	5.57	0	3.32	5.42	0	85300000	68400000	81500000	549000000	568000000	542000000	844000000	898000000	810000000	842000000	744000000	757000000	14	10	1	27.3	18.5	1.8	70.85	0	27.18	7280000000	45	3205
Q5U4V0;A0A1L8HRC3;A0A1L8I1Z6;O93335	A0A1L8I1Z6	tnpo1	Importin N-terminal domain-containing protein	2.68	4.11	0.000108	3.44	4.54	0	3.54	4.74	0	77100000	53500000	55100000	354000000	440000000	382000000	615000000	750000000	625000000	664000000	718000000	749000000	21	16	16	32.5	26.4	26.4	101.13	0	117.38	5540000000	68	2432
Q6GN46;A0A1L8GDC1	Q6GN46	pdap1.S	MGC83035 protein	0	0	1	3.43	4.76	0	3.49	4.79	0	66400000	79500000	55800000	38800000	72800000	75200000	780000000	734000000	643000000	837000000	695000000	719000000	11	6	6	47.5	28.2	28.2	19.79	0	7.44	5760000000	17	3331
A0A1L8F954;Q66KX4	A0A1L8F954	med29	Mediator of RNA polymerase II transcription subunit 29	4.44	4.79	0	3.43	4.37	0	3.51	4.27	0	76500000	47300000	69400000	1400000000	1310000000	1410000000	689000000	684000000	665000000	778000000	636000000	748000000	9	9	9	79	79	79	20.43	0	312.18	8810000000	61	566
Q7ZTM5	Q7ZTM5	rfc5	Rfc5-prov protein	2.81	3.31	9.84e-05	3.41	3.67	0	3.68	3.94	0	38500000	76000000	46600000	361000000	429000000	305000000	643000000	478000000	538000000	649000000	654000000	685000000	20	6	6	70.4	23.3	23.3	37.98	0	85.24	4920000000	36	3547
A0A1L8FP98	A0A1L8FP98		Uncharacterized protein	3.93	3.79	0	3.41	3.61	0	3.61	3.69	0	85000000	44500000	90500000	1210000000	1030000000	973000000	717000000	763000000	746000000	910000000	819000000	828000000	41	41	20	16.5	16.5	8.2	385.54	0	140.9	8430000000	113	830
A0A1L8H5K7;A0A1L8HBW3	A0A1L8H5K7	kpna1.S	Importin subunit alpha	3.46	1.15	0.00114	3.41	1.08	0.00216	6.11	4.73	0	137000000	70900000	122000000	3910000000	4700000000	86300000	4720000000	69700000	4290000000	7950000000	7560000000	6500000000	13	5	5	16	2.2	2.2	60.13	0	11.46	48900000000	17	1955
Q7ZYI5	Q7ZYI5	actl6a	Baf53a-pending-prov protein	3.58	4.51	0	3.4	4.41	0	3.3	4.37	0	813000000	1290000000	920000000	11300000000	11900000000	12400000000	11000000000	10500000000	9860000000	10300000000	9510000000	9510000000	26	26	9	62.9	62.9	22.4	47.62	0	323.31	105000000000	187	3621
A0A1L8GXB8;Q6DD57;Q6IRC9	A0A1L8GXB8	hnrnph1	Uncharacterized protein	3.01	4.21	0	3.39	4.29	0	3.15	4.29	0	92000000	99200000	62900000	683000000	660000000	670000000	810000000	973000000	836000000	731000000	744000000	735000000	9	9	9	30.8	30.8	30.8	48.04	0	76.56	7110000000	54	1788
A0A1L8HWU3	A0A1L8HWU3	ap3d1.L	AP-3 complex subunit delta	4.02	3.04	0	3.38	2.77	0	2.48	2.29	0.000302	54600000	76200000	192000000	1580000000	1350000000	1590000000	891000000	1010000000	1000000000	527000000	484000000	541000000	37	7	7	37.1	10.9	10.9	140.3	0	50.88	9540000000	27	2545
A0A1L8GGF3;Q6GQL3;Q7ZYK1	A0A1L8GGF3		BAT2_N domain-containing protein	2.39	5.86	0.000109	3.38	7.11	0	3.48	7.22	0	1210000000	1220000000	1140000000	5860000000	6220000000	6660000000	12800000000	12400000000	12000000000	13100000000	13700000000	12900000000	110	63	63	43	29.9	29.9	305.15	0	323.31	100000000000	395	1393
A0A1L8EYI0;Q5PPY4	A0A1L8EYI0	cluap1.L	Uncharacterized protein	5.54	4.67	0	3.38	3.72	0	4	4.14	0	74700000	38600000	48000000	2600000000	2240000000	2380000000	490000000	637000000	501000000	803000000	815000000	867000000	17	17	17	47.9	47.9	47.9	49.53	0	212.61	12200000000	68	331
A0A1L8GDN3	A0A1L8GDN3	trim44.S	B box-type domain-containing protein	0	0	1	3.38	3.65	0	2.93	3.32	0	104000000	92200000	51900000	67600000	67800000	22000000	744000000	858000000	877000000	705000000	513000000	612000000	6	6	4	24.4	24.4	21.1	31.16	0	61.15	4390000000	19	1329
A0A1L8I289	A0A1L8I289	ythdc2.L	RNA helicase (EC 3.6.4.13)	4.04	5.25	0	3.38	4.8	0	3.36	4.67	0	75600000	77100000	104000000	1420000000	1370000000	1370000000	958000000	858000000	824000000	860000000	976000000	786000000	25	25	25	24.5	24.5	24.5	159.03	0	149.42	10100000000	95	2659
Q05AW2;A0A1L8EUM2;Q6PAA6;A0A1L8HCK3	Q6PAA6	luc7l3	MGC68481 protein	2.51	3.11	8.26e-05	3.37	3.63	0	3.05	3.19	0	55400000	111000000	59800000	423000000	441000000	363000000	798000000	695000000	727000000	731000000	450000000	637000000	13	13	13	36.7	36.7	36.7	50.78	0	30.94	5460000000	31	241
Q6INF7	Q6INF7	csnk2a2	MGC83125 protein	3.17	3.13	0.000109	3.37	3.22	0	3.35	3.22	0	691000000	565000000	1430000000	7920000000	7280000000	7120000000	8000000000	8910000000	8590000000	8610000000	8360000000	8230000000	27	27	3	74.2	74.2	10.9	41.29	0	323.31	79100000000	209	3395
Q7SZ22;A0A310U5D8	A0A310U5D8	sumo3	Small ubiquitin-related modifier 3	4.12	1.48	6.88e-05	3.36	1.25	0.000719	3.95	1.43	0.000557	1270000000	1330000000	42100000	7540000000	6980000000	7100000000	3930000000	4270000000	4600000000	6550000000	5970000000	6760000000	6	6	5	44.7	44.7	31.9	10.71	0	80.66	57100000000	34	3526
A0A1L8GW32	A0A1L8GW32		RanBD1 domain-containing protein	1.39	5.41	0.000599	3.36	6.29	0	4.22	6.76	0	782000000	727000000	795000000	1990000000	2080000000	1960000000	7880000000	7340000000	8380000000	14200000000	15300000000	13500000000	36	25	1	75.7	58.4	5.7	47.25	0	323.31	75000000000	134	1765
A0A1L8F8M2;Q66J73	A0A1L8F8M2	abcf1	Uncharacterized protein	6.73	5.37	0	3.35	4.18	0	3.34	4.2	0	1030000000	611000000	907000000	87100000000	83000000000	94100000000	9010000000	8050000000	8340000000	8710000000	8270000000	8290000000	79	79	79	71.4	71.4	71.4	100.52	0	323.31	344000000000	349	555
Q7ZT67;Q2NL56;Q7ZTI8;A0A1L8H918;Q68FK3	A0A1L8H918	kap beta 3	Importin N-terminal domain-containing protein	3.95	4.87	0	3.35	4.57	0	2.49	3.34	9.57e-05	529000000	582000000	392000000	7030000000	8090000000	7880000000	4860000000	5490000000	4740000000	3780000000	2430000000	2320000000	42	42	5	46.6	46.6	8.9	122.77	0	323.31	50900000000	229	2964
Q8UW77;A0A1L8EKG3;Q6PA84;A0A1L8G5X6;A0A1L8FZ01;A0A1L8FSZ3;Q7ZXP1;A0A1L8GCC4	Q8UW77	mapre1	Microtubule-associated protein RP/EB family member 1	-3.76	0	1	3.35	4.8	0	4.16	5.58	0	1650000000	1460000000	1540000000	189000000	202000000	39100000	17300000000	12700000000	17700000000	29800000000	23500000000	30100000000	28	28	6	84.1	84.1	29.2	32.86	0	323.31	136000000000	159	3679
A0A1L8FH85	A0A1L8FH85	ppp6r1.S	Uncharacterized protein	-0.35	0.07	0.953	3.34	3.59	0	2.83	3.68	0	328000000	273000000	470000000	311000000	209000000	310000000	2700000000	4700000000	3480000000	2090000000	2790000000	2590000000	22	22	12	30.2	30.2	19.1	97.77	0	191.53	19800000000	109	705
Q6GLZ5	Q6GLZ5	sept7	Septin-7	-6.78	0	1	3.34	5.5	0	4.15	5.95	0	8170000000	9800000000	10200000000	55600000	95300000	115000000	97800000000	89200000000	97600000000	160000000000	173000000000	165000000000	58	58	3	79.5	79.5	8.2	49.47	0	323.31	839000000000	395	3324
A0A1L8I1P5	A0A1L8I1P5		Uncharacterized protein (Fragment)	0	0	1	3.34	3.09	0	3.97	3.38	0	76300000	36500000	101000000	50000000	140000000	44400000	697000000	643000000	649000000	1070000000	1000000000	997000000	10	10	10	25.4	25.4	25.4	61.2	0	69.52	5170000000	41	2643
Q6DKE3;Q6PH89	Q6PH89	hist1h2aa	Histone H2A	0	0	1	3.33	3.68	0	2.64	3.68	0	62800000	84000000	111000000	34400000	54900000	46100000	680000000	807000000	1080000000	486000000	544000000	540000000	5	5	4	44.6	44.6	38.1	14.86	0	85.08	4230000000	25	3313
Q6NTV2	Q6NTV2	psme3	Psme3 protein	0	0	1	3.32	2.93	0	4.23	3.43	0	94500000	104000000	38700000	55100000	75300000	43700000	843000000	573000000	787000000	1350000000	1370000000	1350000000	14	3	3	44.9	5.5	5.5	29.47	0	19.63	6450000000	19	3460
A0A1L8FT46	A0A1L8FT46	chd7.S	DNA helicase (EC 3.6.4.12)	3.94	2.81	0	3.32	2.53	0	3.77	2.74	0	38700000	109000000	25700000	743000000	729000000	723000000	520000000	457000000	452000000	661000000	667000000	628000000	64	17	17	25.4	10.3	10.3	336.26	0	138.03	5890000000	68	910
A0A1L8G1M8	A0A1L8G1M8	anapc1.S	Anaphase-promoting complex subunit 1	2.93	4.34	0	3.31	4.62	0	2.78	4.21	0	558000000	635000000	836000000	4700000000	5060000000	5490000000	6460000000	7000000000	6400000000	5100000000	4340000000	4350000000	52	52	52	36.7	36.7	36.7	216.51	0	323.31	52000000000	268	1081
A0A1L8FGJ0	A0A1L8FGJ0	trim28.S	Uncharacterized protein	-1.49	0	1	3.31	5.27	0	2.68	3.64	0	725000000	782000000	938000000	377000000	207000000	309000000	8240000000	8370000000	7500000000	7150000000	4550000000	4340000000	37	37	18	38.6	38.6	23.3	89.12	0	323.31	42200000000	176	692
A0A1L8HHP2	A0A1L8HHP2	nckap5l.L	NCKAP5 domain-containing protein	3.32	3.6	0	3.31	3.65	0	3.34	3.68	0	31400000	64800000	43100000	507000000	447000000	387000000	487000000	405000000	429000000	478000000	463000000	413000000	18	18	10	18.5	18.5	10.3	137.3	0	95.27	4290000000	53	2243
Q68EU4;A0A1L8GWV6	A0A1L8GWV6	dctn4	Uncharacterized protein	0	0	1	3.3	2.43	0	2.99	2.27	8.59e-05	32800000	146000000	51300000	32500000	72300000	35300000	524000000	760000000	590000000	390000000	563000000	555000000	25	4	4	48.2	10.8	10.8	52.72	0	10.16	3460000000	17	3220
A0A1L8F1Q8;Q6NU07;A0A1L8F1L7;A0A310TNZ6	A0A1L8F1Q8	gpkow	G patch domain and KOW motifs-containing protein	0	0	1	3.29	3.7	0	3.21	3.52	0	128000000	64600000	78700000	67700000	30600000	88900000	930000000	835000000	793000000	703000000	752000000	974000000	13	13	13	41.5	41.5	41.5	54.7	0	61.35	5190000000	60	411
A0A1L8EL99;Q6GQ04	A0A1L8EL99	cdc27	Uncharacterized protein	2.18	3.56	7.84e-05	3.29	4.09	0	2.74	4.08	0	291000000	242000000	185000000	1240000000	964000000	1020000000	2210000000	2790000000	1970000000	1720000000	1530000000	1470000000	26	26	3	34.9	34.9	4.9	92.41	0	147.53	16000000000	128	33
A0A1L8EMZ3	A0A1L8EMZ3	septin9.S	Septin-type G domain-containing protein	-3.97	0	1	3.29	5.18	0	3.77	4.22	0	995000000	744000000	915000000	53200000	85100000	38700000	8760000000	8630000000	8300000000	8810000000	13900000000	14100000000	41	7	0	55.9	9.7	0	65.4	0	162.48	64800000000	45	83
A0A1L8HHJ0	A0A1L8HHJ0		Uncharacterized protein	-3.16	0	1	3.27	5.08	0	3.96	5.69	0	603000000	741000000	741000000	41000000	133000000	85500000	6820000000	5960000000	7380000000	11200000000	11200000000	10000000000	58	58	58	48	48	48	136.14	0	323.31	54600000000	220	2240
A0A1L8HFB9	A0A1L8HFB9		Uncharacterized protein	4.11	4.27	0	3.27	3.9	0	3.38	3.95	0	97200000	58400000	105000000	1470000000	1530000000	1370000000	807000000	796000000	835000000	901000000	834000000	892000000	21	21	6	19.3	19.3	7	152.72	0	127.37	9950000000	81	2184
A0A1L8GE01	A0A1L8GE01		MAP kinase-activating death domain protein	0	0	1	3.26	5.57	0	2.53	5.03	0	94800000	86300000	83000000	90200000	69600000	65500000	839000000	937000000	768000000	493000000	574000000	465000000	18	18	2	15.7	15.7	1.7	178.45	0	36.27	4180000000	41	1337
A0A1L8EKE4	A0A1L8EKE4	arid1a	BAF250_C domain-containing protein	3.55	2.55	0.000101	3.26	2.38	0	3.37	2.54	0.000106	42100000	58500000	174000000	655000000	1030000000	1010000000	647000000	563000000	1030000000	669000000	833000000	847000000	2	2	2	47.5	47.5	47.5	12.87	0	157.7	9340000000	33	10
A0A1L8FRB1	A0A1L8FRB1	ankrd28	ANK_REP_REGION domain-containing protein	0.23	0.51	0.603	3.26	3.21	0	2.7	2.95	9.59e-05	497000000	755000000	1260000000	737000000	1140000000	909000000	6800000000	8580000000	7130000000	5080000000	5240000000	4890000000	35	35	6	37.8	37.8	5.5	113.5	0	307.07	42700000000	200	867
Q566H8;A0A1L8GZ49	A0A1L8GZ49	gtse1	GTSE1_N domain-containing protein	4.87	3.52	0	3.26	3.16	0	2.94	2.68	9.67e-05	45000000	35300000	87600000	1120000000	1370000000	2280000000	544000000	541000000	414000000	550000000	264000000	437000000	17	17	13	30.8	30.8	22.8	77.66	0	134.14	8130000000	56	1833
Q66J62	Q66J62	sept11	Septin	-4.83	0	1	3.26	4.4	0	4.13	4.85	0	2750000000	3630000000	4340000000	90700000	97700000	214000000	35900000000	31800000000	33000000000	61900000000	63200000000	59400000000	48	44	19	69.5	59.8	25.8	49.57	0	323.31	302000000000	248	3201
Q70PC5	Q70PC5	imp alpha 5	Importin subunit alpha	3.02	4.31	0	3.25	4.47	0	3.61	4.7	0	1270000000	1620000000	1960000000	11900000000	13700000000	13300000000	15000000000	14400000000	16300000000	20000000000	19100000000	19300000000	30	30	6	63.5	63.5	18.1	59.81	0	323.31	154000000000	258	3516
Q6PCE6;A0A1L8EYS2	A0A1L8EYS2	tbl3	WD_REPEATS_REGION domain-containing protein	2.96	2.4	8.1e-05	3.25	2.55	0	3.35	2.61	0	108000000	144000000	37200000	679000000	571000000	710000000	737000000	883000000	771000000	880000000	810000000	872000000	13	13	13	23.3	23.3	23.3	91.87	0	35.75	7190000000	51	3495
A0A1L8EZR6	A0A1L8EZR6	fntb.S	Protein farnesyltransferase subunit beta (FTase-beta) (EC 2.5.1.58)	0	0	1	3.23	3.16	0	2.67	2.84	9.24e-05	61700000	144000000	62600000	98700000	161000000	70900000	801000000	821000000	702000000	561000000	543000000	471000000	9	9	5	21.3	21.3	14.7	46.05	0	32.82	3980000000	31	359
A0A1L8H7V9;A0A1L8H7R8;A0A1L8H7P8;A0A1L8HFG4	A0A1L8H7V9		Uncharacterized protein	3.19	3.25	0	3.23	3.27	0	3.33	3.31	0	39600000	35000000	81800000	424000000	458000000	447000000	449000000	456000000	457000000	486000000	462000000	515000000	10	10	3	25.8	25.8	11.2	59.48	0	27.02	4380000000	37	2015
A0A1L8I166;A0A1L8HQT9	A0A1L8HQT9	hectd4.S	HECT domain-containing protein	0	0	1	3.23	4.01	0	2.8	3.64	0	55400000	80500000	96300000	45100000	41700000	59100000	782000000	652000000	692000000	589000000	549000000	444000000	24	24	24	7.1	7.1	7.1	484.81	0	38.25	3800000000	57	2626
Q52L29;Q6DD56;A0A1L8H805	A0A1L8H805	srrm1	PWI domain-containing protein (Fragment)	2.7	5.78	0	3.22	4.78	0	3.18	4.63	0	95800000	90300000	96400000	668000000	569000000	603000000	1070000000	743000000	852000000	1060000000	711000000	828000000	17	17	8	19.4	19.4	8.9	99.71	0	57.33	7400000000	43	3070
A0A1L8GL60	A0A1L8GL60	gpatch1.L	G-patch domain-containing protein	3.91	5.28	0	3.22	4.74	0	3.14	5.08	0	47500000	60500000	62600000	931000000	799000000	821000000	501000000	482000000	603000000	512000000	479000000	499000000	15	15	15	24.3	24.3	24.3	103.59	0	67.46	5940000000	68	1516
A0A1L8F8N9	A0A1L8F8N9		Uncharacterized protein	2.34	3.77	8.69e-05	3.2	4.19	0	2.89	4.11	0	89600000	114000000	70700000	426000000	484000000	457000000	910000000	848000000	731000000	709000000	678000000	612000000	3	3	3	72.7	72.7	72.7	7.79	0	232.71	6060000000	21	557
A9JS62;A0A1L8H2D5	A0A1L8H2D5	ash2l.L	B30.2/SPRY domain-containing protein	4.57	3.51	0	3.2	2.93	0	3.28	2.97	0	98200000	134000000	45200000	2090000000	1920000000	1970000000	755000000	758000000	808000000	827000000	817000000	804000000	19	19	2	33.4	33.4	5.2	64.54	0	61.7	11500000000	76	1900
A0A1L8EMY5;Q6PI79;A0A310TSG7;A0A1L8EY07;Q92133;A0A310TTQ1;A0A1L8G0S1;P84233;P02302;Q92134;Q92135;Q92132;A0A1L8F8H0;Q569M3-2;Q569M3	A0A1L8EMY5	hist1h3g	Histone H3.3;Histone H3;Histone H3.2;Histone H3.3C	4.76	6.71	0	3.19	4.97	0	3.36	5.96	0	54500000	48100000	56900000	1480000000	1400000000	1430000000	510000000	413000000	542000000	519000000	542000000	570000000	7	7	7	53.7	53.7	53.7	15.33	0	74.57	8010000000	29	82
A0A1L8HF55;A0A1L8HF50	A0A1L8HF50	med14.L	Mediator of RNA polymerase II transcription subunit 14 (Mediator complex subunit 14)	4.05	3.45	0	3.19	3.05	0	3.6	3.36	0	371000000	147000000	182000000	3960000000	3940000000	2890000000	2350000000	1970000000	1630000000	2520000000	2630000000	2650000000	28	28	10	30	30	14.3	160.5	0	292.17	26200000000	125	2175
Q8JHB8	Q8JHB8	pygo2	Pygopus (Pygopus-2beta)	5.45	3.83	0	3.19	2.97	0	4.05	3.37	0	32700000	37000000	87300000	2440000000	1990000000	1820000000	466000000	383000000	450000000	717000000	861000000	779000000	11	11	2	38	38	4.1	41.42	0	47.13	10600000000	37	3671
Q9W702;Q8AVV9;Q5XH78;A0A1L8HA56;Q7M556;A0A1L8HII1;Q8UUP3;Q6GLW4;A0A1L8EPF5;A2RV79;A0A1L8EWP0;A0A1L8FS25	Q8AVV9	pcbp2	Pcbp2b protein	3.2	2.78	9.81e-05	3.19	2.76	0	3.07	2.7	0.000101	99400000	89400000	32800000	583000000	647000000	594000000	560000000	667000000	589000000	506000000	595000000	574000000	7	7	7	35.1	35.1	35.1	37.16	0	119.51	5580000000	35	2084
A0A1L8F9I4	A0A1L8F9I4	ppp4r3a.L	SMK-1 domain-containing protein	0	0	1	3.18	4.53	0	0.77	0.61	0.334	68800000	66100000	50200000	90700000	31400000	73200000	568000000	625000000	483000000	39800000	399000000	71500000	39	6	6	43.2	8.8	8.8	94.07	0	11.76	2280000000	16	579
A0A1L8HRF7;A0A1L8H071;A0A1L8GT81;REV__A0A1L8I0E3;REV__A0A1L8I0F0	A0A1L8HRF7	ap3b2.S	AP-3 complex subunit beta	3.94	4.06	0	3.18	3.75	0	2.56	3.27	9.69e-05	46600000	88200000	65000000	861000000	982000000	1140000000	582000000	658000000	522000000	330000000	460000000	357000000	44	14	6	40.9	17.5	7.9	121.48	0	95.96	6330000000	50	2437
Q6GPT1;Q3KQD4;A2BD55;A0A1L8HII4	A0A1L8HII4		Uncharacterized protein	0	0	1	3.18	2.49	0	2.85	2.32	0.000164	24200000	49200000	104000000	65800000	92700000	41500000	459000000	457000000	444000000	343000000	383000000	357000000	6	6	1	18.3	18.3	4.1	41.71	0	15.66	2490000000	23	2259
Q9PT63	Q9PT63	ckap5		2.7	2.94	8.66e-05	3.18	3.18	0	2.3	2.65	0.000309	52200000	56900000	122000000	480000000	450000000	460000000	715000000	621000000	612000000	393000000	341000000	323000000	150	4	1	66.1	2.4	1.6	228.39	0	92.4	4980000000	25	3715
A0A1L8FVA1;Q5FWN8	A0A1L8FVA1	DNAJB6-A	DnaJ heat shock protein family member B6 long isoform	1.15	0.72	0.154	3.18	4.51	0	3.42	4.68	0	62900000	54500000	82000000	329000000	320000000	29100000	626000000	552000000	607000000	670000000	728000000	710000000	7	7	5	27.7	27.7	20.4	37.6	0	62.21	4950000000	28	954
Q7SZT9	Q7SZT9	nploc4	Npl4 protein	-1.29	0.05	1	3.18	2.18	0	2.63	1.91	0.000563	445000000	457000000	97900000	193000000	67600000	104000000	2380000000	2970000000	2080000000	1890000000	1800000000	1390000000	35	11	11	42.8	13.8	13.8	68.62	0	24.05	13700000000	55	3532
A0A1L8H7H6;Q6DD39	A0A1L8H7H6	med18	Mediator of RNA polymerase II transcription subunit 18	4.68	4.7	0	3.17	4.05	0	3.41	4.18	0	47800000	49500000	79200000	1510000000	1380000000	1500000000	527000000	497000000	523000000	596000000	603000000	630000000	7	7	3	37.5	37.5	20.7	23.21	0	19.08	8270000000	36	2001
Q6DDX5	Q6DDX5	anapc7	Anapc7-prov protein	2.51	5.04	0.000111	3.16	5.26	0	2.77	4.99	0	46600000	57100000	57200000	293000000	300000000	318000000	481000000	511000000	441000000	340000000	359000000	398000000	26	3	3	51.3	8.1	8.1	63.09	0	31.13	3600000000	29	3273
A0A1L8HY62	A0A1L8HY62		Uncharacterized protein	0	0	1	3.15	2.86	0	3.85	3.19	0	140000000	46000000	80700000	49100000	63100000	112000000	749000000	611000000	793000000	1120000000	1030000000	1350000000	30	10	10	32.5	13.7	13.7	134.81	0	54.29	5790000000	33	2568
A0A1L8ELH7;Q91819;A0A060CPC3;A0A060CUW4;A0A060CJU4;A0A060CNP5;A0A060CU88	A0A1L8ELH7	aurka-b	Aurora kinase A-B	3.92	2.85	0	3.15	2.52	0	3.71	2.77	0	101000000	24800000	43300000	821000000	705000000	650000000	404000000	423000000	443000000	684000000	573000000	616000000	23	5	5	56.1	16.9	16.9	46.48	0	11.86	5580000000	25	39
Q4KLV5;Q5U545;P28048	Q4KLV5	laa-A-prov	Lupus La protein homolog A	3.21	2.67	9.43e-05	3.13	2.64	0	3.14	2.64	0.000101	57400000	65800000	20000000	347000000	407000000	425000000	384000000	345000000	386000000	413000000	363000000	343000000	19	11	11	45.8	31.1	31.1	48.86	0	64.05	3610000000	42	3030
A0A1L8GXK8	A0A1L8GXK8	rbm27.L	Uncharacterized protein	2.49	3.92	9.49e-05	3.12	4.25	0	3.67	4.38	0	52100000	65900000	41200000	299000000	305000000	276000000	437000000	426000000	494000000	593000000	769000000	642000000	18	18	10	17.1	17.1	12.5	112.34	0	45.66	4360000000	39	1792
A0A1L8GYQ5;Q5XGT7	A0A1L8GYQ5	pphln1.L	Uncharacterized protein	3.39	4.5	0	3.1	4.31	0	3.24	4.45	0	65000000	56800000	41900000	592000000	565000000	529000000	500000000	428000000	458000000	491000000	499000000	528000000	10	10	8	27.5	27.5	20.9	40.12	0	19.48	4860000000	53	1827
A0A1L8HYU8	A0A1L8HYU8		Uncharacterized protein	0	0	1	3.1	2.82	0	3.1	2.82	0.000107	27800000	82700000	34300000	94400000	42400000	97900000	377000000	364000000	362000000	375000000	353000000	377000000	39	1	1	64.7	4	4	49.34	0	36.39	2380000000	10	2587
P24346	P24346	an3	Putative ATP-dependent RNA helicase an3	4.65	3.72	0	3.1	3.05	0	3.18	3.09	0	761000000	1330000000	2070000000	32500000000	29500000000	34400000000	11300000000	10400000000	11100000000	12600000000	10900000000	11400000000	54	54	0	68.7	68.7	0	77.3	0	323.31	180000000000	381	2908
A0A1L8EWH5;Q90XA9;O13026;I1VEB0;Q7SZ29	A0A1L8EWH5	nup35	Nucleoporin NUP53	-0.79	0.15	1	3.09	1.49	0.000439	3.49	1.63	0.00044	25200000	266000000	368000000	56700000	67100000	127000000	1100000000	1130000000	1240000000	1760000000	1380000000	1430000000	10	10	8	50.8	50.8	39.9	32.48	0	116.03	8630000000	41	279
A0A1L8FNK4;Q6PCI0	A0A1L8FNK4	ppp6r1	Uncharacterized protein	0.93	0.72	0.213	3.09	1.82	8.29e-05	2.67	1.63	0.000716	425000000	407000000	59200000	462000000	408000000	377000000	1780000000	2130000000	1670000000	1320000000	1380000000	1440000000	20	10	10	30	20.1	20.1	97.49	0	162.77	11600000000	47	818
H1A8Z1;Q7ZWQ0;Q6GM88	H1A8Z1	RRM1	Ribonucleoside-diphosphate reductase	3.14	3.88	0	3.09	4.12	0	2.83	4.35	0	72100000	103000000	73300000	558000000	894000000	740000000	611000000	651000000	847000000	544000000	578000000	626000000	30	5	0	54	13	0	90.84	0	68.86	6380000000	29	2885
A0A1L8HNG4	A0A1L8HNG4	ap3d1.S	AP-3 complex subunit delta	3.6	1.61	6.95e-05	3.09	1.41	0.000559	2.18	1.08	0.00563	55300000	912000000	680000000	3560000000	4000000000	4280000000	3420000000	3240000000	1920000000	1540000000	1570000000	1330000000	40	40	10	35.7	35.7	9.6	140.55	0	218.07	28200000000	165	2364
Q63ZR1;Q9I8S3	Q63ZR1	DDX5	DEAD box protein 5 (EC 3.6.4.13) (Probable ATP-dependent RNA helicase DDX5)	4.99	2.36	0	3.09	1.67	0.000235	3.39	1.8	0.000232	42900000	347000000	409000000	5990000000	5790000000	5670000000	1650000000	1730000000	1310000000	2000000000	1900000000	1840000000	36	35	6	53.5	51.6	10.9	68.36	0	216.73	30100000000	162	3164
A0A1L8EVK4;Q642R9;A0A1L8ENU5	A0A1L8ENU5	rab3gap1	Rab3 GTPase-activating protein catalytic subunit	0	0	1	3.08	4.44	0	2.58	4.11	0	85000000	123000000	101000000	51700000	57700000	34900000	873000000	962000000	763000000	530000000	665000000	640000000	16	16	16	23.5	23.5	23.5	109.77	0	190.54	4560000000	47	262
A0A1L8FYF0;Q4FZW5	A0A1L8FYF0	seh1l-a	Nucleoporin seh1-A	2.51	3.2	8.49e-05	3.08	3.5	0	3.76	3.88	0	37800000	77500000	51300000	318000000	272000000	320000000	464000000	392000000	499000000	743000000	767000000	649000000	26	2	2	75.2	7.3	7.3	42.31	0	106.63	4570000000	10	1015
A0A1L8FWZ7	A0A1L8FWZ7	brd9.L	Bromo domain-containing protein	3.25	2.66	9.59e-05	3.08	2.58	0	3.28	2.68	0	35900000	119000000	38500000	513000000	521000000	533000000	443000000	484000000	463000000	563000000	514000000	526000000	13	11	1	28.1	26.3	3.4	68.22	0	38.11	4800000000	51	988
A0A1L8HQR6	A0A1L8HQR6		LsmAD domain-containing protein	1.61	2.72	0.000757	3.08	3.88	0	3.79	4.34	0	434000000	245000000	311000000	834000000	1040000000	1090000000	3020000000	2470000000	2680000000	4520000000	4390000000	4430000000	27	27	13	29.7	29.7	16.6	117.28	0	322.16	25500000000	119	2421
A0A1L8G4K7;Q63ZQ1	A0A1L8G4K7	sept2-b	Septin-2B	-6.86	0	1	3.08	5.81	0	3.81	6.1	0	7880000000	9060000000	8830000000	46400000	69800000	123000000	77400000000	67900000000	72000000000	116000000000	131000000000	114000000000	47	46	19	95.7	95.7	26.4	40.45	0	323.31	619000000000	383	1143
A0A1L8GAK8	A0A1L8GAK8	dhx36.L	RNA helicase (EC 3.6.4.13)	2.98	4.76	0	3.07	6.08	0	3.13	5.79	0	33300000	35100000	31200000	317000000	238000000	238000000	294000000	261000000	282000000	284000000	270000000	318000000	16	14	7	21.3	20.3	11.4	114.53	0	45.55	2640000000	47	1271
A0A1L8HVD9	A0A1L8HVD9		ANK_REP_REGION domain-containing protein	2.55	3.72	9.45e-05	3.07	4.38	0	3.32	2.9	0	56800000	42800000	46500000	304000000	218000000	345000000	384000000	353000000	492000000	806000000	532000000	261000000	25	10	1	13.2	5.4	0.9	275.71	0	17.31	4060000000	28	2513
Q9W602;A0A1L8FFH1;A0A1L8FFF0;A0A1L8FFH2;Q4KLX2	A0A1L8FFF0	ssrp1	FACT complex subunit SSRP1	0	0	1	3.06	4.45	0	2.71	4.26	0	77100000	59900000	91300000	79600000	80500000	53400000	636000000	648000000	591000000	509000000	486000000	477000000	11	11	11	16.9	16.9	16.9	78.67	0	20.05	3490000000	45	3722
A0A1L8HPW6;Q7ZXA8	A0A1L8HPW6	thoc5-b	THO complex subunit 5 homolog B	2.7	3.19	9.25e-05	3.05	3.62	0	3.08	3.43	0	64200000	32900000	38900000	229000000	342000000	290000000	373000000	340000000	366000000	451000000	308000000	357000000	17	7	7	20.4	10	10	77.76	0	41.7	3150000000	24	2391
A0A1L8EXA1;A9UMN3	A0A1L8EXA1	rnf216	RING-type domain-containing protein	0	0	1	3.05	3.36	0	3.6	3.74	0	127000000	72600000	152000000	55800000	140000000	18000000	1040000000	787000000	959000000	1290000000	1430000000	1360000000	19	19	19	30.8	30.8	30.8	98.25	0	140.83	7000000000	59	297
Q52KE0	Q52KE0	lsm2	U6 snRNA-associated Sm-like protein LSm2	4.26	3.59	0	3.05	3.01	0	3.09	2.99	0	43500000	58400000	115000000	1240000000	1280000000	1290000000	597000000	499000000	551000000	631000000	476000000	599000000	5	5	5	62.1	62.1	62.1	10.82	0	61.86	7580000000	35	3064
A0A1L8GAP8;A0A1L8GAS3;Q32NI3	A0A1L8GAS3	hltf	Uncharacterized protein	0	0	1	3.04	3.18	0	3.01	3.36	0	112000000	60500000	53600000	140000000	76400000	44000000	494000000	541000000	760000000	528000000	574000000	631000000	17	16	16	24.9	23.7	23.7	112.61	0	53.54	3600000000	48	1276
A0A1L8HE42;Q505M1	A0A1L8HE42	csde1	Uncharacterized protein	7.24	4.31	0	3.04	2.88	0	3.61	3.33	0	23000000	55500000	52300000	4560000000	7010000000	7230000000	274000000	436000000	312000000	532000000	481000000	480000000	38	38	14	45.5	45.5	17.6	87.27	0	140.77	23200000000	90	2153
Q6NU14	Q6NU14	hnrnpdl-b	Heterogeneous nuclear ribonucleoprotein D-like-B	3.98	3.84	0	3.04	3.3	0	3.08	3.31	0	46900000	33500000	21600000	452000000	531000000	553000000	247000000	236000000	322000000	247000000	247000000	336000000	18	5	5	43.3	19.6	19.6	32.96	0	27.38	3480000000	13	3467
A0A1L8EQU8;A0A1L8EQS2	A0A1L8EQS2		Uncharacterized protein	2.64	1.47	0.000702	3.04	1.64	0.00023	3.1	1.66	0.000561	26500000	49900000	308000000	506000000	442000000	437000000	621000000	575000000	627000000	628000000	627000000	644000000	17	17	9	16.9	16.9	11.1	190.91	0	72.81	5530000000	71	152
Q6GQ73;A0A1L8HXF3	A0A1L8HXF3	hook3	Protein Hook homolog 3	0	0	1	3.03	2.72	0	2.53	2.46	0.000238	27400000	88800000	41700000	116000000	77400000	69000000	384000000	420000000	346000000	265000000	275000000	270000000	8	8	7	14.9	14.9	13.5	83.22	0	23.08	2070000000	24	3373
A0A1L8H7D1	A0A1L8H7D1	arid1a	ARID domain-containing protein (Fragment)	3.32	5.47	0	3.03	4.63	0	3.01	5.21	0	356000000	458000000	402000000	3880000000	4050000000	4130000000	3810000000	3320000000	2840000000	3450000000	3120000000	3170000000	65	24	22	48.4	25	23.8	207.8	0	323.31	33800000000	152	1996
A9UMN5;A0A1L8EPW1;A0A1L8EX58	A9UMN5	nab1	LOC100137690 protein	0	0	1	3.02	3.09	0	1.66	1.2	0.00762	64100000	73900000	30600000	81600000	52400000	68900000	439000000	395000000	446000000	366000000	207000000	60900000	8	8	8	28	28	28	56.12	0	22.41	1970000000	19	125
A0A1L8H6V1;Q6NTV8;A0A1L8H6W2	A0A1L8H6V1	med20	Mediator of RNA polymerase II transcription subunit 20	4.71	3.68	0	3.02	2.96	0	3.07	2.98	0	120000000	51000000	130000000	2590000000	2470000000	2220000000	730000000	754000000	763000000	803000000	788000000	739000000	10	10	10	52.1	52.1	52.1	23.27	0	49.04	12600000000	42	1982
A0A1L8FHQ4;A0A310U5C2	A0A1L8FHQ4		[Histone H3]-lysine(4) N-trimethyltransferase (EC 2.1.1.354)	2.73	4.72	0	3.01	5.1	0	2.67	4.98	0	58000000	49100000	62500000	351000000	424000000	352000000	438000000	497000000	431000000	386000000	345000000	347000000	18	18	14	9.4	9.4	7.6	297.14	0	81.66	3730000000	52	715
Q6NTZ7;A0A1L8G698	Q6NTZ7	nrbp1	MGC81395 protein	4.97	4.36	0	3.01	3.25	0	2.74	3.25	0.000105	136000000	93300000	70700000	2470000000	3290000000	3390000000	575000000	1010000000	811000000	815000000	532000000	620000000	15	15	15	35.4	35.4	35.4	59.37	0	132.33	14600000000	56	3465
A0A1L8GJG2;Q9W638	A0A1L8GJG2	req-a	Zinc finger protein ubi-d4 A	3.31	5.34	0	3.01	5.07	0	2.81	5.09	0	49800000	64100000	62000000	576000000	593000000	561000000	498000000	470000000	443000000	407000000	415000000	407000000	16	8	8	43.3	22.2	22.2	43.91	0	39.21	4590000000	50	1475
A0A1L8HR64;Q6DCJ2	A0A1L8HR64	ell2	Uncharacterized protein	3.95	2.71	0	3.01	2.29	0	2.85	2.21	0.000241	74900000	253000000	57300000	1580000000	1580000000	1610000000	820000000	834000000	825000000	737000000	775000000	712000000	29	29	8	52.7	52.7	20	71.05	0	93.97	10100000000	91	2428
A0A1L8HM56	A0A1L8HM56	sec24b.S	Uncharacterized protein	2.91	2.43	8.06e-05	3	2.49	0	2.86	2.4	8.69e-05	155000000	42400000	54100000	480000000	554000000	570000000	604000000	552000000	553000000	573000000	458000000	519000000	24	17	17	30.9	23.7	23.7	120.51	0	42.74	5120000000	61	2331
A0A1L8F1E9;Q801N0	A0A1L8F1E9		BAT2_N domain-containing protein	3.06	2.94	9.89e-05	3	2.9	0	2.91	2.85	9.98e-05	65900000	87300000	183000000	873000000	871000000	809000000	865000000	755000000	836000000	809000000	715000000	774000000	29	27	16	21.6	20.6	13.4	233.07	0	263.16	7660000000	113	401
A0A1L8H9D4;A0A1L8HHK4	A0A1L8H9D4	lrch1.S	Calponin-homology (CH) domain-containing protein	2.81	3.6	0.000105	3	3.82	0	2.96	3.71	0	36000000	60500000	61800000	393000000	373000000	315000000	400000000	415000000	413000000	408000000	433000000	357000000	13	13	13	25.4	25.4	25.4	78.98	0	24.02	3650000000	30	2054
Q63ZQ9;A0A1L8ET13;A0A1L8ET24	A0A1L8ET13	dido1	Uncharacterized protein	1.32	3.05	0.00138	3	5.19	0	3.13	5.36	0	77900000	68700000	78600000	177000000	235000000	159000000	598000000	671000000	532000000	645000000	594000000	734000000	15	15	12	8.3	8.3	7.6	250.14	0	38.16	4460000000	57	204
A0A1L8FAH0	A0A1L8FAH0	rbm25.L	Uncharacterized protein	2.11	2.63	6.77e-05	2.99	3.12	0	3	3.18	0	41200000	99100000	63800000	295000000	272000000	258000000	452000000	479000000	603000000	527000000	459000000	548000000	49	11	11	43.2	16	16	95.36	0	61.22	4050000000	37	610
Q6GQB2;A0A1L8F1B9;Q6EE38;A2VDA5;A0A1L8F671;A2BDA8;A9JTI5	A2VDA5	rpl7a	60S ribosomal protein L7a	3.19	2.22	8.07e-05	2.99	2.12	9.05e-05	3.23	2.23	9.04e-05	25700000	61200000	149000000	600000000	555000000	537000000	496000000	531000000	446000000	627000000	565000000	540000000	9	9	9	32.3	32.3	32.3	29.87	0	19.01	5130000000	38	399
A0A1L8HBE3;Q7LZ37	A0A1L8HBE3	nup98l	Nuclear pore complex protein Nup96 (Nuclear pore complex protein Nup98) (Nuclear pore complex protein Nup98-Nup96) (Nucleoporin Nup96) (Nucleoporin Nup98)	1.97	5.54	8.14e-05	2.99	6.07	0	3.64	6.55	0	2480000000	2470000000	2690000000	9930000000	9460000000	10600000000	20000000000	21600000000	18900000000	29800000000	33500000000	32000000000	80	80	10	47.9	47.9	5.6	190.87	0	323.31	196000000000	428	2112
A0A1L8GDM6;Q7ZYU8	A0A1L8GDM6	eif3m	Eukaryotic translation initiation factor 3 subunit M	2.86	2.31	7.69e-05	2.98	2.35	0	2.79	2.33	0.000162	116000000	37000000	31800000	295000000	391000000	455000000	317000000	526000000	406000000	373000000	384000000	318000000	15	3	3	46	12.3	12.3	42.31	0	42.17	3620000000	14	1328
A0A1L8EKM4	A0A1L8EKM4	cdk12.S	Protein kinase domain-containing protein	1.88	2.74	0.000306	2.98	3.54	0	2.99	3.57	0	92900000	114000000	58000000	352000000	276000000	314000000	752000000	621000000	650000000	626000000	727000000	675000000	32	7	7	24.8	6.2	6.2	161.08	0	21.62	5160000000	39	20
Q6DFK7	Q6DFK7	g3bp2	MGC81268 protein	1.12	3.11	0.00386	2.98	4.64	0	3.55	4.97	0	788000000	1060000000	1070000000	2160000000	2070000000	2030000000	7840000000	6940000000	8040000000	11100000000	12200000000	10600000000	24	20	6	56.7	53.4	14.9	54.36	0	189.09	67000000000	119	3298
Q8AVK6	Q8AVK6	vps37b.L	Flj12750-prov protein	0	0	1	2.98	2.13	9.07e-05	3.27	2.28	9.28e-05	31300000	40300000	151000000	110000000	75400000	49100000	463000000	370000000	545000000	508000000	503000000	664000000	7	7	4	36.3	36.3	20.6	31.47	0	145.94	3120000000	24	3652
A0A1L8GBX1;Q60FK1;B7ZS29	A0A1L8GBX1	Xtr	Uncharacterized protein	1.69	4.43	6.78e-05	2.97	6.03	0	2.42	5.32	0	4920000000	5640000000	5680000000	15700000000	18300000000	18500000000	42200000000	43600000000	41600000000	31000000000	27200000000	28600000000	89	89	25	43	43	12.9	276.63	0	323.31	284000000000	577	1294
Q63ZR2;A0A1L8HPY4;A0A1L8HPV1;A0A1L8H5W3	A0A1L8HPY4	mtmr3	Phosphatidylinositol-3-phosphate phosphatase (EC 3.1.3.48) (EC 3.1.3.64)	1.85	3.78	7.05e-05	2.96	5.5	0	3.62	5.51	0	105000000	100000000	107000000	317000000	359000000	460000000	911000000	734000000	795000000	1480000000	1260000000	1130000000	20	20	7	21.8	21.8	10.3	134.89	0	137.67	7660000000	56	2393
Q5I000	Q5I000	phf5a	LOC496306 protein	2.18	2.54	6.84e-05	2.95	3.03	0	2.54	2.8	8.73e-05	53400000	109000000	134000000	398000000	403000000	446000000	749000000	699000000	681000000	551000000	525000000	530000000	6	6	6	35.5	35.5	35.5	12.41	0	26.54	5180000000	38	3102
A0A1L8G0U9	A0A1L8G0U9	znf318.S	C2H2-type domain-containing protein	4.37	4.06	0	2.94	3.43	0	2.94	3.31	0	236000000	497000000	387000000	8020000000	7610000000	6650000000	2830000000	2620000000	2790000000	2340000000	2740000000	3200000000	64	64	56	40.8	40.8	36.8	209.8	0	323.31	42100000000	279	1064
A0A1L8F3F9;Q7ZYV9	A0A1L8F3F9	sympk	Symplekin	2.16	3.16	7.35e-05	2.94	3.71	0	3.08	3.78	0	1540000000	2870000000	2360000000	10400000000	9880000000	9030000000	17400000000	17000000000	15900000000	19500000000	18300000000	17600000000	54	54	54	57.9	57.9	57.9	134.45	0	323.31	145000000000	399	435
A0A1L8FAD9	A0A1L8FAD9	mga.L	BHLH domain-containing protein	2.51	2.73	7.75e-05	2.94	3.17	0	3.27	3.33	0	98700000	48700000	43700000	261000000	396000000	379000000	453000000	472000000	440000000	614000000	549000000	555000000	23	23	23	10.1	10.1	10.1	336.84	0	57.46	4260000000	70	605
A0A1L8EUH3	A0A1L8EUH3	jpt1.L	Uncharacterized protein	0	0	1	2.93	1.97	8.5e-05	2.35	1.71	0.000818	114000000	18700000	66800000	111000000	48000000	64500000	336000000	524000000	358000000	241000000	275000000	285000000	3	3	3	39.6	39.6	39.6	14.79	0	34.3	2160000000	18	238
A0A1L8F1N1	A0A1L8F1N1	nup188.S	Uncharacterized protein	2.81	3.18	9.53e-05	2.93	3.31	0	3.15	3.31	0	42400000	85100000	84200000	410000000	532000000	484000000	510000000	474000000	552000000	519000000	729000000	566000000	18	18	18	13.4	13.4	13.4	195.64	0	92.52	4970000000	75	407
A0A1L8G8D5	A0A1L8G8D5	fmn2.L	FH2 domain-containing protein	2.36	4.92	0.000101	2.92	5.43	0	2.55	4.21	0	68600000	66100000	80000000	337000000	376000000	391000000	574000000	538000000	511000000	466000000	338000000	460000000	19	19	19	17.8	17.8	17.8	176.79	0	68.83	4140000000	53	1231
Q6GNE3	Q6GNE3	actr10.S		-1.47	0	1	2.92	3.24	0	2.34	2.88	0.000161	679000000	984000000	449000000	233000000	260000000	233000000	4220000000	5410000000	5680000000	3070000000	3150000000	4080000000	23	23	0	61.6	61.6	0	46.33	0	267.6	26600000000	107	3335
A0A1L8GKD2;A1L2G5;Q4KLR9;Q0IH69;Q32NA9;A0A1L8GE57	A0A1L8GKD2	XB5885308.L	HGTP_anticodon domain-containing protein	-1.25	0.03	1	2.91	2.24	9.29e-05	3.98	2.59	0	59200000	244000000	205000000	48300000	60900000	74300000	964000000	992000000	1320000000	1460000000	2700000000	2920000000	20	20	20	58.2	58.2	58.2	53.16	0	126.35	10900000000	81	1497
Q6NU36;A0A1L8HTH1	A0A1L8HTH1	anapc4	Anaphase-promoting complex subunit 4 (Cyclosome subunit 4)	2.77	3.34	9.71e-05	2.91	3.38	0	2.62	3.2	9.82e-05	235000000	363000000	207000000	1360000000	2120000000	1930000000	2480000000	1990000000	1510000000	1920000000	1790000000	1200000000	27	27	27	39.4	39.4	39.4	89.66	0	238.81	18100000000	104	3470
A0A1L8HMF0	A0A1L8HMF0	g3bp2.S	Uncharacterized protein	1.12	0.96	0.0658	2.91	2.02	8.58e-05	3.97	2.48	0	57200000	290000000	272000000	333000000	346000000	400000000	1250000000	1220000000	1240000000	2470000000	2700000000	2620000000	22	4	4	54.9	12.2	12.2	54.42	0	43.52	13100000000	31	2336
A0A1L8GJ07	A0A1L8GJ07	eif3m.L	Eukaryotic translation initiation factor 3 subunit M (eIF3m)	2.35	3.39	8.16e-05	2.9	4.6	0	2.72	4.43	0	384000000	457000000	554000000	2500000000	2890000000	1770000000	3550000000	3470000000	3290000000	3150000000	3120000000	2800000000	17	17	5	44.1	44.1	12.6	42.38	0	124.21	28800000000	148	1468
Q5FWU7;A0A1L8EQY3	A0A1L8EQY3	znf598	RING-type E3 ubiquitin transferase (EC 2.3.2.27)	2.58	2.83	8.08e-05	2.9	2.99	0	2.54	2.82	8.77e-05	64400000	134000000	54900000	490000000	440000000	468000000	510000000	625000000	621000000	457000000	466000000	439000000	11	11	7	16.2	16.2	10.8	99.62	0	21.13	4720000000	39	158
A0A1L8EM04;Q6DDV8;A0A1L8EM50	A0A1L8EM04	tpx2-b	Targeting protein for Xklp2-B	0	0	1	2.9	3.32	0	3.58	3.7	0	46500000	98000000	80300000	90100000	76900000	47000000	515000000	493000000	601000000	828000000	808000000	934000000	17	17	11	29.8	29.8	21	82.81	0	31.09	4260000000	53	58
A0A1L8FXR2;A2VD02	A0A1L8FXR2	prpf4b	PRP4 pre-mRNA-processing factor 4 homolog (EC 2.7.11.1) (Serine/threonine-protein kinase PRP4 homolog)	2.83	2.63	8.27e-05	2.89	2.53	0	2.88	2.55	9.13e-05	165000000	231000000	502000000	2340000000	1660000000	1780000000	1740000000	1590000000	2840000000	1780000000	1570000000	2720000000	26	26	4	22.1	22.1	4.5	114.76	0	145.39	19200000000	163	1003
A0A1L8HUS9;A0A1L8HM28	A0A1L8HUS9	sclt1.L	Uncharacterized protein	0	0	1	2.89	3.31	0	2.02	2.64	0.000559	93600000	44200000	60000000	74600000	77600000	33300000	539000000	449000000	415000000	310000000	257000000	210000000	16	16	16	29.9	29.9	29.9	80.77	0	53.03	2260000000	35	2497
A0A1L8HN54;Q6NTZ8	A0A1L8HN54	sgta.S	TPR_REGION domain-containing protein	0	0	1	2.88	2.34	9.47e-05	0	0	1	32200000	67800000	138000000	90000000	49600000	95100000	447000000	551000000	489000000	52700000	79100000	83800000	7	7	4	21.1	21.1	11.8	30.41	0	9.61	3260000000	17	2354
A0A1L8FY89;Q6GPA4;A0A1L8ESP6;Q9IAS9;A0A1L8ELH2	Q6GPA4	pard6g	MGC80569 protein	2.56	2.34	7.26e-05	2.88	2.61	0	0	0	1	64700000	23100000	69400000	227000000	272000000	343000000	340000000	355000000	344000000	160000000	68100000	103000000	8	8	8	27.6	27.6	27.6	42.61	0	18.12	2170000000	21	1011
A0A1L8I1P0	A0A1L8I1P0	apc.L	Uncharacterized protein	3.08	3.66	0	2.88	3.8	0	3.13	3.95	0	375000000	466000000	671000000	5000000000	4120000000	3450000000	3560000000	3790000000	3460000000	4330000000	4480000000	4080000000	72	72	12	33.6	33.6	7.2	311.92	0	323.31	38000000000	361	2642
A0A1L8GB74	A0A1L8GB74		Protein kinase domain-containing protein	0	0	1	2.88	3.54	0	2.36	3.21	8.83e-05	157000000	83200000	92500000	64100000	82500000	51600000	739000000	843000000	774000000	574000000	510000000	556000000	14	14	14	19.3	19.3	19.3	108.64	0	33.55	4080000000	41	1284
Q6NS00	Q6NS00	ipo7.S	MGC79934 protein	3.22	2.35	8.55e-05	2.88	2.18	9.02e-05	2.8	2.14	0.000234	242000000	67300000	53900000	842000000	899000000	933000000	654000000	725000000	735000000	683000000	686000000	628000000	28	6	6	34.6	7.5	7.5	119.21	0	53.32	7110000000	48	3451
Q63ZR4;A0A1L8ETE4	A0A1L8ETE4	nploc4.L	Uncharacterized protein	-1.31	0	1	2.87	5.22	0	2.18	4.76	9.75e-05	1950000000	1800000000	1710000000	927000000	696000000	610000000	15000000000	13100000000	12000000000	8700000000	8840000000	7250000000	38	38	14	47.9	47.9	18.9	68.72	0	267.5	71400000000	171	213
Q6IP63	Q6IP63	zbtb2	MGC78926 protein	4.17	3.32	0	2.87	2.63	0	3.1	2.79	0.000107	56800000	105000000	33500000	1000000000	1050000000	1120000000	357000000	521000000	424000000	427000000	517000000	573000000	13	13	4	27.9	27.9	10.5	56.97	0	41.03	6410000000	39	3409
Q5HZ86	Q5HZ86	eif4e	MGC85107 protein	3.61	2.34	9.31e-05	2.87	2	8.48e-05	2.86	2.01	0.000307	36300000	130000000	22500000	520000000	563000000	662000000	401000000	292000000	354000000	338000000	382000000	316000000	8	7	3	47.9	47.9	30	24.61	0	39.44	4210000000	34	3097
Q8QG78	Q8QG78	ncor1	Nuclear receptor corepressor 1	4.63	3.95	0	2.87	1.52	0.000434	0	0	1	56700000	32200000	64100000	1160000000	978000000	1570000000	869000000	82900000	635000000	19300000	83400000	123000000	75	28	0	40.2	15.9	0	277.82	0	72.8	5930000000	44	3674
A0A1L8ELZ9	A0A1L8ELZ9		Uncharacterized protein	0	0	1	2.87	2.24	9.14e-05	2.47	2.02	0.000558	84900000	190000000	40000000	49600000	79400000	41300000	617000000	657000000	620000000	494000000	479000000	461000000	2	2	2	19.4	19.4	19.4	12.02	0	6.38	3420000000	14	56
Q6AX91	Q6AX91	ubap1	MGC81920 protein	0	0	1	2.86	2.77	0	3.35	3.04	0	93300000	31500000	61800000	27500000	51500000	114000000	420000000	379000000	438000000	596000000	570000000	571000000	11	11	10	31.5	31.5	29.5	53.85	0	281.71	3040000000	39	3234
A0A1L8EX73	A0A1L8EX73		SF3b1 domain-containing protein	1.94	2.84	0.000196	2.85	3.56	0	2.39	3.32	9.1e-05	55600000	81800000	43000000	219000000	192000000	261000000	408000000	383000000	473000000	322000000	289000000	301000000	84	4	4	61.5	5.7	5.7	148.53	0	9.56	2960000000	17	295
Q68EZ8	Q68EZ8	pdap1		2.79	1.82	0.000134	2.85	1.85	8.02e-05	2.87	1.85	0.000435	47300000	270000000	282000000	1000000000	1100000000	1090000000	1190000000	1000000000	1140000000	1190000000	994000000	1190000000	12	12	7	41.9	41.9	22.7	19.47	0	39.53	10600000000	48	3223
A0A1L8HLA8	A0A1L8HLA8		Sec3-PIP2_bind domain-containing protein	3.27	2.85	0.000103	2.85	2.62	0	2.71	2.56	8.7e-05	76100000	25300000	64100000	440000000	521000000	478000000	320000000	405000000	356000000	325000000	334000000	315000000	15	15	9	22.7	22.7	13.4	94.19	0	116.75	3720000000	41	2310
A0A1L8GP12;Q6EKW2;Q4V7U7	A0A1L8GP12	RAD26	Uncharacterized protein	4.1	3.44	0	2.85	3.03	0	3.36	3.27	0	25300000	29100000	59900000	810000000	525000000	527000000	271000000	240000000	253000000	412000000	326000000	354000000	14	14	11	21.2	21.2	18.7	88.98	0	39.58	4010000000	41	1595
Q3KQE6;Q68EX7	Q3KQE6	rbm17.S	Splicing factor 45 (RNA-binding motif protein 17)	0	0	1	2.84	3.56	0	2.46	3.34	9.41e-05	108000000	64600000	57600000	81000000	49500000	65600000	559000000	515000000	518000000	409000000	403000000	406000000	23	7	7	62.2	32.8	32.8	44.87	0	28.01	3110000000	21	3010
A0A1L8H1I9	A0A1L8H1I9	nup133.L	Uncharacterized protein	1.93	1.74	0.00114	2.84	2.28	9.19e-05	3.32	2.53	0.000103	1600000000	4980000000	6570000000	13900000000	14200000000	14700000000	26800000000	24900000000	28700000000	36800000000	37900000000	37700000000	51	51	34	45.4	45.4	35.7	127.42	0	323.31	251000000000	474	1892
A0A1L8GW57	A0A1L8GW57	resf1	Uncharacterized protein	2.6	2.38	7.33e-05	2.84	2.52	0	2.88	2.54	9.08e-05	29000000	104000000	61400000	365000000	346000000	324000000	414000000	390000000	418000000	413000000	399000000	446000000	17	12	12	11.8	9.6	9.6	202.35	0	53.85	3660000000	55	1766
Q7ZXJ0	Q7ZXJ0	ddx3x	RNA helicase (EC 3.6.4.13)	4.31	4.01	0	2.83	3.3	0	3.05	3.37	0	118000000	195000000	257000000	3740000000	3570000000	3450000000	1350000000	1240000000	1260000000	1460000000	1350000000	1690000000	53	8	8	75.8	14.1	14.1	77.13	0	17.49	20600000000	50	3587
Q641E4	Q641E4	anapc7.S	MGC81861 protein	2.31	4.03	8.84e-05	2.83	4.47	0	2.46	4.07	0.000107	473000000	351000000	484000000	1890000000	2240000000	2310000000	3240000000	3180000000	2780000000	2640000000	2080000000	2430000000	26	26	3	51.3	51.3	8.1	63.09	0	217.7	24300000000	139	3175
A0A1L8HMY1	A0A1L8HMY1	dnaja1.S	Uncharacterized protein	0	0	1	2.82	4.55	0	3.17	4.69	0	66800000	50100000	69500000	110000000	81200000	49400000	421000000	466000000	420000000	507000000	567000000	587000000	15	5	5	39	17.8	17.8	44.89	0	14.85	3250000000	24	2347
A0A1L8H013	A0A1L8H013	sin3a.L	HDAC_interact domain-containing protein	4.23	4.25	0	2.8	3.47	0	2.62	3.39	0.000103	45000000	84200000	55600000	1180000000	985000000	1200000000	440000000	466000000	350000000	407000000	385000000	314000000	26	26	3	19.4	19.4	2.7	145.03	0	81.12	6140000000	68	1857
A0A1L8HKX4	A0A1L8HKX4	dhx15.S	RNA helicase (EC 3.6.4.13)	2.73	2.79	8.39e-05	2.8	2.84	0	2.02	1.2	0.00441	40900000	99800000	41100000	402000000	352000000	346000000	369000000	413000000	375000000	60000000	398000000	474000000	33	2	2	47.4	6.4	6.4	87.6	0	18.81	3320000000	15	2305
B1H1X1	B1H1X1	fbxl17	F-box/LRR-repeat protein 17 (F-box and leucine-rich repeat protein 17)	0	0	1	2.8	3.41	0	0	0	1	32500000	43600000	29400000	92000000	81600000	65800000	171000000	299000000	276000000	77900000	71500000	72800000	8	8	8	12.8	12.8	12.8	73.08	0	33.08	789000000	14	2804
A0A1L8H1D5;A0A1L8GSC3;Q9DEY9	A0A1L8GSC3	blm.S	DNA helicase (EC 3.6.4.12)	4.1	2.06	9.11e-05	2.8	1.56	0.000436	3.44	1.83	0.000237	162000000	55700000	13500000	1020000000	803000000	746000000	330000000	324000000	386000000	521000000	571000000	523000000	17	17	16	14.9	14.9	14.3	152.68	0	41.91	5550000000	62	1889
Q5XHF0	Q5XHF0	snrpb2	LOC495019 protein	2.35	2.79	7.41e-05	2.79	3.65	0	2.52	4.13	0	68400000	68700000	96100000	247000000	507000000	484000000	419000000	522000000	690000000	448000000	480000000	400000000	7	7	1	41.7	41.7	3.6	25.12	0	34.33	4340000000	30	3155
A0A1L8HSN8;Q6IND8;A0A1L8HKE7	A0A1L8HSN8	pced1a	Uncharacterized protein	0	0	1	2.79	4.27	0	2.29	3.88	9.46e-05	110000000	88200000	77800000	106000000	128000000	62900000	630000000	717000000	551000000	380000000	467000000	499000000	10	10	10	27.8	27.8	27.8	51.83	0	18.72	3390000000	27	2454
A0A1L8FMQ6;Q2TAS5;A0A1L8FMN1	A0A1L8FMN1	trim28	Uncharacterized protein	0	0	1	2.79	4.77	0	2.45	5.57	0	55500000	60900000	53200000	49600000	52000000	59300000	390000000	452000000	336000000	288000000	315000000	322000000	32	13	13	34.8	17.4	17.4	88.22	0	42.82	2330000000	32	806
A0A1L8FKH3	A0A1L8FKH3		Uncharacterized protein (Fragment)	0	0	1	2.78	3.82	0	0	0	1	84700000	56000000	53600000	98200000	60200000	55700000	498000000	435000000	383000000	64100000	91500000	137000000	2	2	2	69.4	69.4	69.4	4.03	0	3.83	3040000000	7	770
A0A1L8H1F9;A0A1L8HW68	A0A1L8H1F9		Protein kinase domain-containing protein	5.42	3.25	0	2.78	2.18	8.78e-05	1.67	1.07	0.0113	122000000	67100000	28300000	2010000000	3370000000	2670000000	481000000	504000000	308000000	69300000	449000000	241000000	21	21	8	27.7	27.7	12.5	118.03	0	217.94	11000000000	49	1890
A5PKN1;A0A1L8HQG2;A0A1L8I0M9	A0A1L8HQG2	trmt2a	RRM domain-containing protein	0	0	1	2.77	2.6	0	2.63	2.52	0.000163	135000000	49400000	48200000	36600000	41900000	109000000	457000000	515000000	437000000	401000000	466000000	413000000	12	12	12	24.8	24.8	24.8	69.44	0	18.77	2760000000	38	2412
Q6AZM6	Q6AZM6	ilkap	MGC84595 protein	0	0	1	2.76	4.5	0	2.97	4.77	0	64200000	74600000	53300000	65400000	53300000	68000000	432000000	470000000	395000000	516000000	474000000	508000000	5	5	5	15.1	15.1	15.1	38.02	0	18.63	2850000000	18	3244
Q6AZL6;Q7ZX50;O42577;A0A1L8GA12;Q8AVV2	A0A1L8GA12		RNA helicase (EC 3.6.4.13)	0.87	4.54	0.0104	2.76	6.05	0	2.46	6.06	0	10400000000	9440000000	9620000000	17300000000	18200000000	18200000000	65200000000	71200000000	63600000000	53900000000	56500000000	51400000000	39	39	3	77.3	77.3	10.6	46.08	0	323.31	443000000000	341	3242
Q6GNX6;A0A1L8FNQ9;A0A1L8FHC2	Q6GNX6	rps9	40S ribosomal protein S9	2.68	2.62	7.95e-05	2.76	2.64	0	3.02	2.81	0.000104	118000000	41400000	103000000	507000000	517000000	506000000	595000000	491000000	535000000	644000000	635000000	652000000	23	2	2	54.1	6.2	6.2	22.58	0	6.05	5290000000	14	822
Q7ZXK8	Q7ZXK8	hnrnpk	Heterogeneous nuclear ribonucleoprotein K	2.8	3.18	9.48e-05	2.76	2.99	0	2.95	3.22	0	149000000	64400000	90200000	658000000	665000000	668000000	633000000	536000000	790000000	792000000	658000000	760000000	23	6	6	71.7	23.3	23.3	43.94	0	156.62	6450000000	29	3588
A0A1L8HV62;Q68FK7;A0A1L8HMD0;A0A1L8FJP9;A0A1L8FET9	A0A1L8HV62	rufy3	Uncharacterized protein	-1.89	0.01	1	2.76	2.7	0	3	2.86	0.000105	606000000	213000000	272000000	132000000	72400000	72700000	2070000000	2490000000	2110000000	2700000000	2620000000	2530000000	28	28	27	36.1	36.1	35	81.27	0	77.99	15800000000	94	2508
A0A1L8H9I5;A0A1L8HHP0	A0A1L8H9I5	prpf40b.S	Uncharacterized protein	0	0	1	2.75	2.04	8.34e-05	2.72	2.03	0.000298	141000000	26700000	83700000	63400000	70200000	133000000	457000000	511000000	411000000	418000000	456000000	468000000	12	11	11	14.3	13.5	13.5	104.88	0	31.63	2820000000	36	2059
A0A1L8HYW3;Q6NRG6	A0A1L8HYW3	sas6	Spindle assembly abnormal protein 6 homolog	2.26	0.74	0.0312	2.75	0.85	0.00955	3.43	1.02	0.00296	5190000000	1370000000	32300000	2680000000	3030000000	3120000000	5260000000	3490000000	3800000000	6330000000	6670000000	6800000000	48	48	48	66.2	66.2	66.2	75.13	0	180.43	49200000000	184	2588
Q7ZXW7;A0A1L8GQL3;A0A1L8GQH1	A0A1L8GQH1	cnot4	Uncharacterized protein	4.36	2.77	0	2.75	2.06	8.41e-05	3.25	2.31	9.31e-05	23700000	101000000	103000000	1230000000	1310000000	1330000000	448000000	407000000	406000000	611000000	611000000	563000000	12	12	12	24	24	24	78.44	0	164.11	7350000000	35	1632
Q1W3Z6	Q1W3Z6	ncor2		3.63	3.34	0	2.74	2.91	0	2.52	2.76	8.55e-05	41400000	105000000	52000000	833000000	763000000	678000000	399000000	433000000	392000000	338000000	326000000	383000000	49	24	0	27.3	14.5	0	273.6	0	79.77	4830000000	80	2959
A0A1L8HHQ6;A0A1L8HHR9	A0A1L8HHQ6	kmt2d	[Histone H3]-lysine(4) N-trimethyltransferase (EC 2.1.1.354)	4.58	3.8	0	2.74	2.88	0	3.53	3.33	0	31200000	71400000	69700000	1360000000	1290000000	1220000000	423000000	318000000	344000000	699000000	566000000	600000000	49	27	27	12.6	8.2	8.2	634.67	0	323.31	7410000000	107	2245
A0A1L8FQR9	A0A1L8FQR9		Uncharacterized protein (Fragment)	0	0	1	2.74	4.09	0	2.22	4.2	9.49e-05	46000000	58200000	46800000	121000000	90700000	61900000	363000000	387000000	266000000	217000000	271000000	218000000	4	4	4	43.6	43.6	43.6	11.27	0	53.77	1800000000	15	858
A0A1L8HUF5;A8E604	A0A1L8HUF5	rps3a-b	40S ribosomal protein S3a-B	2.7	1.73	0.000307	2.73	1.75	0.000229	1.6	0.78	0.053	41300000	89900000	324000000	743000000	756000000	582000000	676000000	635000000	824000000	766000000	684000000	64300000	33	3	3	78.4	17.4	17.4	29.88	0	40.91	6370000000	18	2491
A0A1L8GCS1;Q6DCK0	Q6DCK0	stip1-prov	Stip1-prov protein	0	0	1	2.73	2.57	0	2.83	2.63	9.19e-05	115000000	36700000	85200000	33000000	97100000	62800000	464000000	440000000	516000000	465000000	547000000	503000000	36	9	9	54.2	20.2	20.2	62.49	0	45.21	3030000000	42	1307
Q66L13;A0A1L8H7I1;Q4QQR5;A0JMX7;A0A1L8HE93	A0A1L8H7I1	dnajc8	J domain-containing protein	0.13	0.35	0.679	2.73	1.99	8.18e-05	2.48	1.85	0.000673	54400000	56800000	255000000	59700000	278000000	62700000	590000000	577000000	674000000	563000000	480000000	501000000	9	9	8	53.2	53.2	43.6	29.47	0	61.01	3880000000	26	3216
A0A1L8I148;A0A1L8HQR3;Q7SZ10;P36874	A0A1L8HQR3	ppp1cc-b	Serine/threonine-protein phosphatase PP1-gamma catalytic subunit B;Serine/threonine-protein phosphatase PP1-gamma catalytic subunit A	2.93	1.74	0.000133	2.73	1.66	0.000444	2.98	1.78	0.000429	74100000	422000000	601000000	1700000000	2040000000	2380000000	1750000000	1950000000	1590000000	2150000000	2180000000	1950000000	20	5	3	58.8	23.2	11.5	36.96	0	52.55	19300000000	33	2420
A1L2P0;A0A1L8FDV8	A0A1L8FDV8	sec23ip	Uncharacterized protein	0	0	1	2.73	6.04	0	2.69	6.28	0	76700000	68000000	71900000	98700000	59800000	69300000	504000000	467000000	461000000	481000000	459000000	458000000	25	8	8	36.3	19.3	19.3	110.59	0	67.59	2890000000	24	659
A0A1L8F325	A0A1L8F325		Uncharacterized protein	4.6	3.06	0	2.72	2.24	8.8e-05	3.43	2.6	0	83400000	206000000	48000000	2540000000	2070000000	2230000000	673000000	577000000	610000000	995000000	971000000	1060000000	36	15	2	58.9	32.5	5.6	73.65	0	323.31	12700000000	61	428
Q63ZH6;A0A1L8GV36	A0A1L8GV36	dbn1	ADF-H domain-containing protein	0	0	1	2.72	5.11	0	2.87	5.3	0	104000000	87700000	92300000	172000000	50600000	68400000	601000000	695000000	574000000	646000000	660000000	763000000	18	5	5	21.7	8.5	8.5	67.84	0	44.03	4200000000	19	1744
Q6DD04-2;Q6DD04	Q6DD04-2	ilf3-b	Interleukin enhancer-binding factor 3-B	0	0	1	2.72	2.08	8.39e-05	0	0	1	172000000	33600000	88200000	86500000	45800000	22100000	499000000	546000000	530000000	23100000	55600000	75500000	29	1	0	44.8	1.7	0	77.17	0	2.75	4440000000	16	3261
A0A1L8FBY7;Q7ZY40	A0A1L8FBY7	anp32e	Acidic leucine-rich nuclear phosphoprotein 32 family member E	2.33	2.43	7.04e-05	2.71	2.66	0	2.42	2.48	0.00031	35100000	106000000	52500000	282000000	310000000	286000000	392000000	398000000	353000000	290000000	311000000	333000000	6	6	6	36.1	36.1	36.1	30.11	0	26.41	3130000000	39	635
Q8AVW0;A0A1L8F5R3	Q8AVW0	rpl12	60S ribosomal protein L12	2.81	2.74	8.57e-05	2.71	2.67	0	2.92	2.8	9.86e-05	88800000	39700000	114000000	519000000	509000000	520000000	502000000	451000000	501000000	541000000	565000000	567000000	3	3	3	24.2	24.2	24.2	17.79	0	33	4920000000	15	489
Q66JA4;A0A1L8I390	A0A1L8I390	ubap1.L	Uncharacterized protein	0	0	1	2.7	2.26	8.82e-05	3.17	2.51	9.77e-05	55600000	26300000	111000000	83900000	47300000	82400000	332000000	347000000	388000000	525000000	457000000	491000000	10	9	9	25.8	23.7	23.7	53.39	0	32.03	2590000000	20	2674
A0A1L8H4E1;Q6NR98;Q0IHK6;B1H1N0	A0A1L8H4E1	gigyf1.L	GYF domain-containing protein	0	0	1	2.7	4.12	0	2.36	3.63	9.44e-05	115000000	75000000	80400000	40600000	54400000	71400000	577000000	583000000	566000000	476000000	507000000	389000000	12	12	12	19.9	19.9	19.9	111.55	0	74.68	3190000000	40	1936
A0A1L8FAG0	A0A1L8FAG0	mideas.L	Uncharacterized protein	3.8	4.48	0	2.69	3.86	0	3.42	4.11	0	82500000	49900000	56500000	882000000	855000000	825000000	407000000	369000000	415000000	706000000	716000000	560000000	23	23	15	31	31	20.8	120.18	0	131.5	6120000000	61	609
Q4V7P3;A0A1L8GDB1;A0A1L8FNC0	Q4V7P3	polr2l.1	DNA-directed RNA polymerases I, II, and III subunit RPABC5	2.92	3.2	0.000102	2.68	3.23	0	2.9	3.32	0	47000000	67700000	31200000	350000000	290000000	428000000	313000000	281000000	300000000	327000000	326000000	389000000	2	2	2	29.9	29.9	29.9	7.65	0	4.18	3300000000	15	1319
A0A1L8HGB1;Q6GPJ8	A0A1L8HGB1	cep97	Centrosomal protein of 97 kDa	2.56	2.44	7.36e-05	2.68	2.56	9.53e-05	2.14	2.2	0.000675	32900000	76300000	102000000	338000000	342000000	449000000	378000000	408000000	436000000	314000000	269000000	257000000	12	12	12	20	20	20	90.15	0	142.22	3340000000	35	2212
A0A1L8HG06;A0A1L8H8D4	A0A1L8HG06		HTH_Tnp_Tc3_2 domain-containing protein	0	0	1	2.68	2.52	9.42e-05	1.7	1.87	0.00199	106000000	112000000	39200000	54200000	63100000	179000000	469000000	585000000	448000000	229000000	257000000	270000000	12	12	12	20.8	20.8	20.8	68.81	0	25.63	2310000000	25	2204
B1H1U0;Q7SZM9	B1H1U0	tbl1xr1-a	F-box-like/WD repeat-containing protein TBL1XR1-A	4.08	2.02	8.88e-05	2.68	1.48	0.000675	2.64	1.46	0.00117	383000000	844000000	68700000	5400000000	4450000000	4470000000	1860000000	1790000000	1760000000	1550000000	1750000000	1990000000	26	26	2	61.6	61.6	6	53.92	0	323.31	27500000000	136	2803
Q08AV5;A0A1L8FIN2;A1L2J8	A0A1L8FIN2	nop2.L	SAM_MT_RSMB_NOP domain-containing protein	3.09	4.1	0	2.68	3.76	0	2.96	4.01	0	66100000	85200000	50300000	534000000	595000000	553000000	460000000	374000000	431000000	496000000	489000000	552000000	13	13	13	22.5	22.5	22.5	81.52	0	61.56	4780000000	46	731
A0A1L8F8K0	A0A1L8F8K0	ehmt2.L	Uncharacterized protein	2.95	2.89	9.29e-05	2.67	2.76	0	2.71	2.8	9.25e-05	46600000	30800000	84800000	377000000	334000000	447000000	353000000	289000000	309000000	313000000	315000000	343000000	10	10	9	11.5	11.5	10.7	122.2	0	34.27	3240000000	35	551
Q707M9;Q6DDV7;A0A1L8H8E3	A0A1L8H8E3	nup88B	Uncharacterized protein	2.23	2.35	0.000134	2.67	2.62	0	3.35	3	0	178000000	97100000	60800000	394000000	502000000	543000000	726000000	525000000	712000000	984000000	910000000	1240000000	22	11	11	31.5	19.6	19.6	82.48	0	33.48	6780000000	60	2033
A0A1L8F4T2;A0A248RGK4;A0A310U5L7	A0A1L8F4T2	eif3f.S	Eukaryotic translation initiation factor 3 subunit F (eIF3f) (Eukaryotic translation initiation factor 3 subunit 5)	2.48	2.53	7.34e-05	2.67	2.45	9.25e-05	2.8	2.75	9.42e-05	613000000	843000000	1700000000	6240000000	5720000000	4310000000	4790000000	5190000000	9130000000	5720000000	6640000000	7770000000	17	17	9	69.8	69.8	42.1	31.18	0	323.31	60700000000	133	462
A0A1L8HE63;A0A1L8HE74;A0A1L8H7I9;Q66KI6-2;Q66KI6;Q90WW0;Q9DEB9	A0A1L8H7I9	pum1	Pumilio homolog 1	2.87	4.67	0	2.67	5.39	0	2.98	5.5	0	165000000	135000000	139000000	1230000000	926000000	1060000000	913000000	950000000	925000000	1130000000	1120000000	1200000000	27	27	23	25.8	25.8	22.6	126.87	0	163.98	10100000000	124	2003
A0A1L8HSA2;P23787;A0A1L8ETW9	A0A1L8HSA2	p97	Transitional endoplasmic reticulum ATPase	-1.94	0	1	2.65	6.21	0	2.06	5.94	9.7e-05	103000000000	93700000000	100000000000	29100000000	24600000000	23900000000	615000000000	653000000000	594000000000	425000000000	419000000000	395000000000	108	108	23	89.8	89.8	25.8	89.18	0	323.31	3430000000000	1392	2451
Q6NTV6;A0A1L8FA29;A0A1L8FA33;Q5XHD3	Q6NTV6	inf2	Inverted formin-2	-0.62	0.05	1	2.65	3.04	0	1.88	2.34	0.000773	96700000	130000000	221000000	81900000	126000000	74700000	781000000	931000000	944000000	558000000	399000000	621000000	18	18	3	19.5	19.5	3.5	121.48	0	51.03	4540000000	43	3461
A0A1L8GG06	A0A1L8GG06	eps15.S	Uncharacterized protein	1.64	2.18	0.00119	2.65	3.66	0	1.98	2.96	0.000431	70000000	104000000	58900000	155000000	282000000	298000000	444000000	488000000	486000000	243000000	330000000	325000000	17	11	11	27.6	20.3	20.3	107.05	0	182.49	3160000000	31	1380
A1L2Q2	A1L2Q2	anapc13.2	Anaphase-promoting complex subunit 13 (Cyclosome subunit 13)	2.37	3	7.76e-05	2.65	3.44	0	2.51	3.35	9.64e-05	38300000	66500000	70400000	248000000	268000000	369000000	337000000	353000000	369000000	335000000	310000000	321000000	3	3	3	37.8	37.8	37.8	8.43	0	11.5	3030000000	16	2755
A0A1L8GA79	A0A1L8GA79		Uncharacterized protein (Fragment)	2.95	3.62	0	2.64	3.44	0	2.69	3.55	0	92300000	63300000	118000000	770000000	697000000	597000000	533000000	632000000	500000000	622000000	540000000	559000000	20	3	3	51.8	8.1	8.1	46.87	0	36.28	5750000000	36	1263
A0A1L8HID6;Q4R1J6	A0A1L8HID6	birc5.1-b	Baculoviral IAP repeat-containing protein 5.1-B	0	0	1	2.64	2.96	0	2.77	3.06	0.0001	105000000	43100000	64000000	76000000	56700000	68100000	444000000	383000000	414000000	447000000	466000000	445000000	7	7	3	48.1	48.1	20	18.8	0	71.21	3390000000	21	2256
A0A1L8HAW8	A0A1L8HAW8	mtmr2.S	Phosphatidylinositol-3,5-bisphosphate 3-phosphatase (EC 3.1.3.64) (EC 3.1.3.95) (Phosphatidylinositol-3-phosphate phosphatase)	0	0	1	2.64	3.13	0	2.86	3.23	0	58500000	59800000	29500000	58000000	47600000	40500000	305000000	268000000	305000000	333000000	386000000	308000000	9	9	4	23.5	23.5	11.6	65.93	0	33.83	2190000000	31	2100
A0A1L8F8W4	A0A1L8F8W4	zc3h4	Uncharacterized protein (Fragment)	2.26	2.12	0.000253	2.64	2.34	8.84e-05	2.16	2.06	0.000718	85500000	28000000	91300000	277000000	291000000	298000000	366000000	411000000	350000000	261000000	278000000	268000000	10	10	7	9.2	9.2	7.2	143.41	0	44.47	2920000000	31	561
A0A1L8GQG4;Q6DFE0;O57473;P47817	A0A1L8GQG4	wee2-c	Wee1-like protein kinase 2-C;Wee1-like protein kinase 2-B	0	0	1	2.64	2.79	0	2.18	2.48	0.000428	119000000	50700000	119000000	74300000	43500000	40300000	608000000	568000000	499000000	447000000	356000000	421000000	12	12	12	38	38	38	59.43	0	38.89	2950000000	26	1631
A0A310UCS4	A0A310UCS4	smarca4.L	Uncharacterized protein	2.83	3.33	0.000101	2.64	3.16	0	2.86	3.3	0	114000000	85200000	53000000	581000000	547000000	587000000	458000000	563000000	479000000	539000000	560000000	651000000	73	6	6	36.6	5.9	5.9	181.03	0	45.15	5300000000	39	2722
Q5XGV1	Q5XGV1	anln		0	0	1	2.64	2.3	8.74e-05	3.4	2.69	0	65200000	144000000	256000000	60000000	120000000	74300000	833000000	824000000	840000000	1370000000	1500000000	1370000000	24	24	3	25.5	25.5	3	122.9	0	247.65	6900000000	69	3143
A0A1L8GND8	A0A1L8GND8	ttc26.L	Intraflagellar transport protein 56 (Tetratricopeptide repeat protein 26)	5.16	3.45	0	2.63	2.3	8.71e-05	3.29	2.73	0	200000000	66300000	64100000	3530000000	2960000000	3740000000	638000000	454000000	701000000	875000000	973000000	940000000	24	24	24	49.6	49.6	49.6	63.88	0	113.59	16000000000	66	1579
A0A1L8GH35;A0JMV1;O13066	A0A1L8GH35	rangap1	Ran GTPase-activating protein 1	3.23	3.38	0	2.63	3.08	0	2.91	3.2	0	86700000	55300000	128000000	744000000	762000000	896000000	515000000	514000000	546000000	640000000	574000000	708000000	36	16	15	60.2	38.8	34.8	63.19	0	91.77	6220000000	37	1412
A0A1L8F0V6	A0A1L8F0V6		Uncharacterized protein	2.31	3.75	8.44e-05	2.63	4	0	2	3.43	0.00031	363000000	393000000	555000000	1890000000	2280000000	2220000000	2760000000	2820000000	2400000000	1930000000	1750000000	1500000000	20	20	11	28	28	16.2	79.4	0	272.79	20900000000	110	392
A0A1L8FZX9	A0A1L8FZX9	atad2	Bromo domain-containing protein	4.64	6.89	0	2.62	3.74	0	3.16	6.19	0	491000000	450000000	527000000	12300000000	12000000000	12200000000	2220000000	3310000000	3710000000	4290000000	4460000000	4380000000	72	72	36	50.5	50.5	30.2	152.61	0	323.31	63800000000	317	1048
Q7ZTR3	Q7ZTR3	ppp1ca	Serine/threonine-protein phosphatase	2.81	4.14	0	2.62	4.09	0	2.63	4.12	0	623000000	805000000	976000000	5060000000	5670000000	5880000000	4770000000	5070000000	4680000000	4980000000	4900000000	4780000000	21	21	6	58.3	58.3	23	37.2	0	242.59	48400000000	152	3550
O42156;Q7ZWZ6;Q6GLP2;A0A1L8ES11;A0A1L8EKX8	Q7ZWZ6	XHp1-gamma	Cbx3-prov protein	3.96	5.84	0	2.62	4.99	0	2.8	4.62	0	517000000	442000000	413000000	7490000000	6830000000	6980000000	2750000000	2630000000	3010000000	3000000000	3700000000	2850000000	13	13	2	75.4	75.4	17	19.55	0	267.62	42700000000	110	2890
Q68F05;A0A1L8HXQ5	A0A1L8HXQ5	cherp	Uncharacterized protein	1.98	2.94	6.76e-05	2.61	3.59	0	2.32	3.06	0.000164	518000000	941000000	780000000	3410000000	2530000000	2690000000	4490000000	4550000000	4250000000	4620000000	3070000000	3340000000	24	24	7	31	31	9.1	106.14	0	116.78	35600000000	130	2562
Q6IP68;A0A1L8F1T9;A0A1L8F6J3	A0A1L8F6J3	mvb12b	Uncharacterized protein	0	0	1	2.61	1.82	0.000228	3.01	2.02	0.000235	33400000	136000000	201000000	58500000	64800000	50500000	564000000	555000000	665000000	818000000	710000000	832000000	7	7	7	43.8	43.8	43.8	32.16	0	42.03	4210000000	32	3411
A0A1L8FS48;Q6IP67	A0A1L8FS48	med10	Mediator of RNA polymerase II transcription subunit 10	2.99	3.91	0	2.61	3.94	0	2.89	4.12	0	57200000	64900000	91700000	667000000	500000000	517000000	439000000	404000000	436000000	494000000	536000000	523000000	8	8	8	75.6	75.6	75.6	15.62	0	159.71	4750000000	36	885
A0A1L8GYQ9	A0A1L8GYQ9	scaf11.L	RING-type domain-containing protein	4.26	3.88	0	2.61	3.28	0	2.35	3.01	0.000164	142000000	83900000	169000000	2700000000	1900000000	2780000000	719000000	795000000	795000000	560000000	744000000	641000000	30	30	26	22.3	22.3	20.4	193.5	0	172.7	12700000000	95	1828
Q4V7K1;A0A1L8H3P7	Q4V7K1	eif4e2		3.35	5.15	0	2.61	5.04	0	2.26	4.81	0.000103	49600000	57300000	56300000	647000000	516000000	506000000	293000000	351000000	351000000	242000000	292000000	246000000	8	8	8	60.4	60.4	60.4	24.61	0	126.65	3710000000	27	3047
Q6IP84	Q6IP84	polr1c	DNA-directed RNA polymerases I and III subunit RPAC1	2.92	3.56	0.00011	2.6	3.34	0	2.41	3.25	9.06e-05	37200000	58900000	73400000	432000000	405000000	399000000	343000000	302000000	348000000	290000000	286000000	292000000	6	6	6	19	19	19	39.36	0	12.71	3290000000	40	3414
Q6DCW9;A0A1L8FGR1	A0A1L8FGR1	cnot3	Uncharacterized protein	4.77	3.76	0	2.59	2.73	0	2.4	2.71	0.00024	46500000	64200000	120000000	2160000000	2090000000	1620000000	486000000	464000000	349000000	369000000	384000000	374000000	19	19	4	29.3	29.3	12.2	81.11	0	86.36	8910000000	53	695
Q4V818;Q6GNI9;A0A1L8HQS1;Q6DDM0;Q68EY6;A0A1L8H864;A0A1L8HG40	Q4V818	rnf34	LOC443657 protein	0	0	1	2.59	2.97	0	1.94	2.43	0.000662	96700000	59800000	143000000	151000000	44900000	128000000	605000000	527000000	567000000	387000000	302000000	398000000	8	8	8	33	33	33	39.34	0	91.79	2840000000	23	3056
A0A1L8FDS0;Q6GPA3	A0A1L8FDS0	EIF3A	Eukaryotic translation initiation factor 3 subunit A	2.17	3.64	7.89e-05	2.59	3.64	0	2.33	4.27	0.0001	64700000	63900000	83500000	291000000	394000000	273000000	345000000	560000000	387000000	315000000	388000000	357000000	135	4	4	80.5	2.4	2.4	167.22	0	81.03	3450000000	17	656
A0A1L8GDE9;A0A1L8GJP5;B1H1Y9	A0A1L8GDE9	phrf1.S	Uncharacterized protein	2.53	3.11	8.38e-05	2.58	3.17	0	2.43	3.05	8.84e-05	102000000	47300000	62100000	421000000	387000000	356000000	390000000	389000000	416000000	331000000	365000000	389000000	12	12	12	8.4	8.4	8.4	196.7	0	23.14	3610000000	44	1322
Q6AX72;A0A1L8FP87	A0A1L8FP87	necap2	DUF1681 domain-containing protein	0	0	1	2.58	2.57	9.27e-05	2.42	2.54	0.000234	62900000	24000000	26300000	31000000	91000000	39500000	189000000	251000000	177000000	173000000	202000000	175000000	6	4	4	29	18.7	18.7	28.14	0	8.31	1190000000	15	829
Q7ZWP8;A0A1L8I0K8;Q7ZY67	A0A1L8I0K8	top3b	DNA topoisomerase	1.78	1.42	0.00292	2.57	1.9	0.000231	2.81	2.02	0.000304	173000000	33600000	42500000	184000000	216000000	253000000	370000000	370000000	382000000	465000000	411000000	449000000	12	12	12	19.3	19.3	19.3	96.54	0	27.12	3200000000	47	3558
Q802C4;A0A1L8GKD7	A0A1L8GKD7	brd7	Bromo domain-containing protein	3.58	4.15	0	2.57	3.45	0	3.18	4.01	0	351000000	288000000	200000000	3540000000	3280000000	2950000000	1390000000	1600000000	1910000000	2340000000	2560000000	2490000000	28	28	26	42.8	42.8	41.1	71.78	0	189.74	23600000000	147	1498
A9ULZ0;A0A1L8FSP8	A9ULZ0	impa2	Inositol-1-monophosphatase (EC 3.1.3.25)	0	0	1	2.57	4.59	0	3.24	5.15	0	83100000	94000000	112000000	167000000	60800000	26000000	612000000	525000000	570000000	896000000	938000000	881000000	8	8	8	38.5	38.5	38.5	33.3	0	105.61	4520000000	26	2796
A0A1L8FZ14	A0A1L8FZ14		Kinesin-like protein	0	0	1	2.57	1.95	0.000234	1.83	1.05	0.00961	173000000	35700000	75600000	65100000	79300000	44200000	390000000	376000000	668000000	491000000	548000000	78600000	59	3	3	63.5	8.7	8.7	91.32	0	35.95	3900000000	15	1030
Q66GV7	Q66GV7	hspb11	MGC99123 protein	4.89	6.41	0	2.56	3.98	0	2.87	4.82	0	61000000	67400000	60700000	2020000000	1930000000	1680000000	482000000	334000000	315000000	550000000	433000000	414000000	7	7	7	50.4	50.4	50.4	15.55	0	125.09	8740000000	44	3188
A0A1L8FHC3	A0A1L8FHC3		AP-2 complex subunit alpha	1.12	1.83	0.00926	2.55	3.25	0	0	0	1	65200000	43500000	31900000	78400000	107000000	112000000	277000000	276000000	240000000	72200000	138000000	48100000	41	3	3	51.6	5.3	5.3	98.03	0	9.21	1240000000	12	706
Q6GQ59;A0A1L8HQV3	A0A1L8HQV3	rfc5.S	AAA domain-containing protein	1.39	0.88	0.044	2.55	1.43	0.000837	2.87	1.57	0.000719	129000000	1260000000	1100000000	1450000000	1390000000	1620000000	3250000000	3220000000	3470000000	4020000000	4350000000	4060000000	20	20	6	67.5	67.5	20.3	37.93	0	136.41	29700000000	101	2423
A0A1L8EYJ5	A0A1L8EYJ5	tsc2.L	Rap-GAP domain-containing protein	3.8	5.16	0	2.55	4.18	0	2.49	4.51	0	3300000000	2470000000	3340000000	39400000000	43000000000	43200000000	15300000000	18500000000	19400000000	16900000000	16800000000	16900000000	97	97	51	59.6	59.6	35.4	195.51	0	323.31	249000000000	560	332
A0A1L8HKQ0	A0A1L8HKQ0	add1.S	Aldolase_II domain-containing protein	0	0	1	2.55	3.39	0	3.33	3.73	0	38500000	41500000	69900000	55200000	48100000	66000000	290000000	254000000	303000000	470000000	572000000	421000000	22	7	2	25.6	8.9	3.6	94.18	0	12.38	2370000000	19	2302
Q6P704	Q6P704	ufd1l	MGC68571 protein	-1.14	0	1	2.55	3.17	0	2.07	2.91	0.000298	1020000000	2050000000	1660000000	706000000	702000000	651000000	8350000000	10300000000	8020000000	6330000000	6860000000	5940000000	20	20	5	52.8	52.8	19.2	34.86	0	117.52	51600000000	94	3483
A0A1L8H5B1	A0A1L8H5B1	paxbp1.S	GCFC domain-containing protein	2.64	2.08	7e-05	2.55	2.03	7.99e-05	2.69	2.11	0.000305	24700000	82500000	111000000	404000000	344000000	388000000	361000000	333000000	373000000	407000000	379000000	389000000	15	15	5	20.3	20.3	9.2	100.62	0	41.48	3530000000	60	1950
A0A1L8GKJ9;Q7ZX96;P70036	A0A1L8GKJ9	nup93	Nuclear pore complex protein Nup93	0.57	1.39	0.239	2.54	3.82	0	3.13	4.11	0	1050000000	981000000	1590000000	1530000000	2030000000	1730000000	7020000000	6750000000	6850000000	9450000000	10600000000	11000000000	54	54	54	67.6	67.6	67.6	93.45	0	323.31	60200000000	265	1500
A0A1L8FIU3;A0A1L8FE97	A0A1L8FIU3	jmjd1c.L	JmjC domain-containing protein	0	0	1	2.54	3.07	0	2.45	3.06	8.9e-05	57400000	123000000	98700000	72600000	16300000	179000000	575000000	459000000	519000000	517000000	475000000	459000000	17	17	17	9.9	9.9	9.9	259.79	0	41.51	4430000000	43	734
A0A1L8GG03;Q2TAT3;Q7ZYI2;A0A1L8GMK9	A0A1L8GG03	rabgap1l	Uncharacterized protein	0	0	1	2.54	2.73	9.48e-05	0	0	1	30200000	60000000	80100000	42900000	80900000	92600000	300000000	320000000	296000000	108000000	131000000	45000000	8	8	7	10.9	10.9	9.3	116.16	0	14.2	979000000	14	1379
Q7ZYI0	Q7ZYI0	kpna2.L	Importin subunit alpha	2.71	4.2	0.000112	2.53	4.19	0	2.82	4.42	0	2020000000	2410000000	2970000000	14300000000	15900000000	17800000000	13600000000	13300000000	15300000000	16400000000	18500000000	16900000000	31	31	16	67.1	67.1	40.5	57.63	0	323.31	158000000000	215	3620
A0A310U7F8	A0A310U7F8	med28.L	Mediator complex subunit 28 (Mediator of RNA polymerase II transcription subunit 28)	4.24	3.8	0	2.53	3	0	2.68	3.1	9.79e-05	31800000	70200000	59800000	1030000000	1050000000	826000000	309000000	297000000	278000000	341000000	328000000	311000000	7	7	7	47.7	47.7	47.7	19.42	0	140.44	5100000000	37	2709
A0A1L8F3M4	A0A1L8F3M4	prrc2a.S	BAT2_N domain-containing protein	0.28	0.82	0.538	2.52	3.73	0	2.56	3.67	0.000105	111000000	102000000	67100000	107000000	125000000	102000000	549000000	508000000	518000000	586000000	482000000	545000000	31	12	12	20	8.5	8.5	223.08	0	37.79	3610000000	47	439
A0A1L8FKN2	A0A1L8FKN2		BTB domain-containing protein	2.28	1.86	0.000484	2.52	1.97	0.000233	2.93	2.21	0.000162	43200000	167000000	181000000	581000000	472000000	550000000	781000000	563000000	564000000	909000000	784000000	804000000	12	12	12	14.8	14.8	14.8	103.03	0	31.94	6450000000	62	774
A0A1L8GAT4	A0A1L8GAT4	ift80.L	WD_REPEATS_REGION domain-containing protein	4.81	3.61	0	2.52	2.53	8.96e-05	3.14	2.91	0	63100000	161000000	59800000	2390000000	2490000000	2260000000	481000000	433000000	552000000	771000000	723000000	747000000	21	21	21	41.2	41.2	41.2	87.23	0	106	11700000000	67	1278
A0A1L8GHG6;Q640W2;A0A1L8GYS1	A0A1L8GHG6	twf2-b	Twinfilin-2-B	0	0	1	2.52	2.96	0	0	0	1	36200000	82600000	56800000	89400000	79200000	35400000	277000000	361000000	320000000	75500000	59300000	93400000	14	3	3	57.9	14	14	39.85	0	37.36	981000000	7	1426
A0A1L8GT79;Q52KN7	A0A1L8GT79	cpeb1-b	Cytoplasmic polyadenylation element-binding protein 1-B	2.3	2.27	0.000135	2.52	2.46	8.83e-05	2.61	2.54	0.000162	34300000	109000000	56900000	356000000	240000000	295000000	306000000	337000000	386000000	370000000	334000000	388000000	16	4	4	33.3	10.9	10.9	62.63	0	27.1	3130000000	27	1699
A0A1L8FAA8	A0A1L8FAA8	kiaa0586.L	Uncharacterized protein	0	0	1	2.51	3.48	0	2.17	3.22	0.000241	69300000	97100000	52100000	65100000	154000000	116000000	388000000	422000000	400000000	303000000	341000000	310000000	13	13	13	9.6	9.6	9.6	180.84	0	25.04	2210000000	46	603
Q6NRZ5;A0A1L8HDB4;Q01588	A0A1L8HDB4	rpa1	Replication protein A 70 kDa DNA-binding subunit	4.1	3.36	0	2.51	2.7	9.36e-05	0.84	0.75	0.222	52100000	43500000	110000000	1280000000	805000000	1230000000	367000000	402000000	312000000	47200000	123000000	248000000	14	14	8	31	31	19.6	66.9	0	103.38	5270000000	32	2140
Q5U4U8	Q5U4U8	pbrm1		3.11	5.24	0	2.51	4.67	0	2.86	5.14	0	696000000	628000000	820000000	6340000000	6100000000	5920000000	4260000000	3690000000	4210000000	5200000000	5190000000	5060000000	67	67	16	45.2	45.2	12.8	160.3	0	309.93	48800000000	322	3130
A0A1L8G4F1	A0A1L8G4F1	wdr33.S	WD_REPEATS_REGION domain-containing protein	1.62	2.9	0.000653	2.51	3.61	0	2.6	3.57	0.000106	1140000000	735000000	1260000000	3110000000	3010000000	3240000000	5530000000	5700000000	6110000000	6580000000	6630000000	5400000000	78	41	41	53.9	31.6	31.6	183.33	0	272.37	50400000000	229	1137
A0A1L8G6W4	A0A1L8G6W4		Kinesin-like protein (Fragment)	-2.43	0	1	2.5	3.17	0	2.79	3.44	0	306000000	465000000	622000000	42700000	143000000	92100000	2560000000	2840000000	2230000000	2980000000	3070000000	3190000000	25	23	23	48.2	46.3	46.3	75.82	0	168.79	17900000000	115	1184
Q5XK97	Q5XK97	ccdc97	LOC494842 protein	2.41	2.79	7.58e-05	2.5	2.81	9.55e-05	2.17	2.46	0.0005	43700000	107000000	78100000	362000000	365000000	412000000	376000000	467000000	377000000	344000000	247000000	388000000	7	7	7	27.8	27.8	27.8	39.64	0	38.19	3530000000	41	3163
Q90X96;B7ZRE7;A0A1L8ETS4;A0A1L8ETN3	A0A1L8ETS4	brca1	RING-type E3 ubiquitin transferase BRCA1	2.99	2.89	9.42e-05	2.5	2.63	9.12e-05	3	2.92	0.000107	28300000	79500000	39500000	394000000	346000000	329000000	261000000	244000000	252000000	348000000	352000000	368000000	14	14	14	12.3	12.3	12.3	175.7	0	54.43	3060000000	44	224
A0A1L8I0P6;A0A1L8HQH6;A0A1L8I0Q4	A0A1L8HQH6		Uncharacterized protein	2.83	4.41	0	2.49	4.27	0	2.7	4.47	0	61700000	88700000	77600000	488000000	585000000	530000000	454000000	423000000	395000000	463000000	501000000	497000000	21	21	21	11.1	11.1	11.1	318.79	0	104.74	4570000000	79	2616
A0A1L8F9Q1;D5MDW0	A0A1L8F9Q1	fancm	Uncharacterized protein	0	0	1	2.49	2.35	8.52e-05	4.15	3.55	0	55400000	129000000	63900000	82100000	145000000	27000000	720000000	332000000	341000000	1300000000	1720000000	1140000000	11	11	11	6.7	6.7	6.7	244.45	0	16.99	6050000000	19	583
A0A1L8HW21;A0A1L8HMX8;Q6DCD8;Q5U4T1;A0A1L8H089	A0A1L8HW21	apba3.L	Uncharacterized protein	0	0	1	2.49	3.76	0	1.92	3.24	0.000439	79000000	65800000	108000000	60300000	103000000	87500000	424000000	463000000	504000000	294000000	360000000	288000000	9	9	9	20.9	20.9	20.9	68.42	0	66.51	2380000000	31	2526
A0A1L8HA32;A0A1L8H9V8;Q6IRB3;Q7ZXY2	A0A1L8HA32	dctn2-b	Dynactin subunit 2-B	-2.28	0	1	2.48	4.23	0	1.48	3.56	0.00111	2060000000	1690000000	1540000000	250000000	414000000	449000000	11300000000	9260000000	8910000000	4380000000	5090000000	5160000000	39	26	26	76.4	54.6	54.6	44.83	0	323.31	50000000000	159	2077
A0A1L8HQM6;Q2TAT0;A0A1L8FKI7	A0A1L8HQM6		Uncharacterized protein	4.95	4.44	0	2.48	3.28	0	2.32	3.19	8.62e-05	85000000	44700000	72300000	1850000000	2270000000	1920000000	327000000	367000000	400000000	357000000	310000000	306000000	7	4	1	84.2	74.2	33.3	13.04	0	259.51	8790000000	22	2417
A0A1L8I3S6	A0A1L8I3S6		Transitional endoplasmic reticulum ATPase (EC 3.6.4.6) (Valosin-containing protein)	-2.29	0	1	2.48	4.14	0	1.87	3.88	0.000306	7160000000	5140000000	5360000000	1340000000	1230000000	1030000000	30400000000	36900000000	30700000000	21700000000	21700000000	20300000000	102	17	17	87.1	20	20	82.63	0	323.31	184000000000	161	2676
A0A1L8HS89	A0A1L8HS89	ubap2.S	UBA domain-containing protein	0	0	1	2.48	3.09	0	2.53	4.11	0	72200000	52800000	49600000	51500000	69200000	41100000	365000000	218000000	412000000	302000000	350000000	348000000	8	8	5	13.1	13.1	9.9	125.35	0	75.32	2030000000	19	2450
A0A1L8FDC5	A0A1L8FDC5		Uncharacterized protein	3.27	3.04	0.00011	2.48	2.68	9.17e-05	1.96	2.3	0.000715	104000000	46200000	41400000	657000000	597000000	459000000	350000000	318000000	308000000	240000000	203000000	240000000	7	7	2	11	11	2.9	128.7	0	98.09	3570000000	26	650
A0A1L8GD57;A0A1L8GJA1	A0A1L8GD57		Protein phosphatase 1 regulatory subunit	-0.34	0.18	0.883	2.47	1.87	0.000225	3.14	2.21	8.76e-05	57400000	38400000	199000000	61700000	46100000	75600000	471000000	355000000	448000000	732000000	571000000	715000000	17	16	15	24.6	23.5	21.7	100.02	0	80.54	3490000000	48	1315
A0A1L8EV97;Q9IAM5;Q7ZXK0	A0A1L8EV97	tsn	Component 3 of promoter of RISC (Translin)	-4.14	0	1	2.47	2.94	0	2.64	3.02	9.54e-05	1000000000	814000000	1830000000	43400000	87100000	71900000	6620000000	5790000000	6610000000	6260000000	7600000000	7630000000	22	22	22	74.6	74.6	74.6	26.28	0	223.93	43100000000	102	254
Q6NS25;A0A1L8H7Z9	A0A1L8H7Z9	ints2	Uncharacterized protein	3.71	3.31	0	2.47	2.6	8.98e-05	2.93	2.92	0.000104	190000000	219000000	85200000	2210000000	1920000000	1880000000	791000000	1000000000	757000000	1120000000	1260000000	1100000000	19	19	19	21.2	21.2	21.2	130.92	0	224.63	12900000000	80	2019
Q5KTT8	Q5KTT8	NAT1		1.71	5.17	7.1e-05	2.47	5.58	0	2.24	5.42	0.000107	4870000000	5690000000	5290000000	16900000000	17600000000	17300000000	30500000000	29300000000	27700000000	26000000000	23700000000	24900000000	62	62	1	69	69	1.3	101.85	0	323.31	231000000000	491	3104
A0A1L8G0H8	A0A1L8G0H8		MMS1_N domain-containing protein (Fragment)	1.83	2.12	0.000813	2.47	2.6	8.95e-05	2.75	2.77	9.3e-05	105000000	68500000	195000000	373000000	369000000	452000000	585000000	609000000	663000000	781000000	777000000	695000000	19	8	4	40.5	18.2	6.8	56.18	0	23.42	5620000000	40	1055
Q52L13	Q52L13	ppp6c	Serine/threonine-protein phosphatase	-0.06	0.25	0.757	2.47	2.82	9.45e-05	2.04	2.49	0.000619	474000000	1060000000	1040000000	818000000	776000000	726000000	4680000000	4440000000	4240000000	3380000000	3610000000	2980000000	15	15	15	54.1	54.1	54.1	35.14	0	39.22	27900000000	88	3068
Q6NTT9;Q4QR40;A0A310U4P0	A0A310U4P0	dctn3	Uncharacterized protein	0	0	1	2.47	3.17	0	2.03	2.86	0.000436	79600000	159000000	90300000	149000000	63000000	35500000	611000000	563000000	562000000	438000000	415000000	428000000	10	4	4	47.3	24.7	24.7	20.94	0	46.29	3120000000	13	3458
Q801T5;A0A1L8EKQ0;Q5CZI9;A0A1L8ERU4;A0JMU8	A0A1L8EKQ0	casc3	Protein CASC3	0	0	1	2.46	4.66	0	2.57	4.96	0	30800000	36900000	29500000	97600000	82400000	34500000	158000000	187000000	189000000	178000000	199000000	199000000	7	7	7	14.5	14.5	14.5	77.14	0	8.2	1130000000	8	22
C8YR60;A0A1L8HVJ4	A0A1L8HVJ4	cenpc	CENP-C_C domain-containing protein	3.08	3.33	0.000111	2.45	3	0	2.58	3.05	9.33e-05	54600000	113000000	109000000	822000000	710000000	689000000	483000000	488000000	469000000	473000000	555000000	543000000	18	18	18	17.9	17.9	17.9	156.05	0	60.32	5550000000	66	2517
A0A1L8FK43;Q5XGK4	A0A1L8FK43	wapl.L	WAPL domain-containing protein	0	0	1	2.45	2.94	0	3.07	3.35	0	128000000	72900000	58400000	47300000	100000000	56600000	513000000	427000000	407000000	622000000	705000000	740000000	13	13	13	12.8	12.8	12.8	132.36	0	54.58	3570000000	33	767
Q8QG95;Q5XH26	Q8QG95	smarce1		2.84	1.18	0.00128	2.44	1.04	0.00439	2.67	1.12	0.00312	39100000	799000000	1000000000	2350000000	2240000000	2190000000	1830000000	1660000000	1660000000	2000000000	2070000000	1950000000	25	8	1	63.8	31.9	8.7	47.43	0	168.7	20100000000	81	3149
Q6DCU3	Q6DCU3	nup50	LOC503675 protein	1.17	2.81	0.00366	2.44	3.88	0	3.22	4.51	0	2100000000	2970000000	3020000000	5530000000	6070000000	6430000000	15700000000	12500000000	15400000000	25500000000	26300000000	22800000000	36	36	25	72.7	72.7	58.7	46.71	0	323.31	151000000000	225	3257
Q6P699	Q6P699	rplp1	MGC68562 protein	3.31	3.96	0	2.44	1.75	0.000436	0	0	1	90200000	61800000	50100000	614000000	723000000	614000000	557000000	626000000	127000000	53500000	77900000	145000000	2	2	1	51.3	51.3	37.2	11.44	0	20.79	5600000000	13	3482
Q6GNS6;A0A1L8G982;A0A1L8FF64;Q6GLW8	A0A1L8G982	hbs1l	Tr-type G domain-containing protein	0	0	1	2.43	2.68	9.03e-05	3.2	3.14	0	80600000	35100000	34100000	46200000	74900000	70500000	227000000	245000000	275000000	428000000	399000000	435000000	9	9	9	15.5	15.5	15.5	75.27	0	52.71	2040000000	26	3347
A0A1L8H5V0;Q4KLR3	A0A1L8H5V0		Uncharacterized protein	0	0	1	2.43	4.66	0	3.04	4.99	0	112000000	121000000	93200000	53100000	45900000	124000000	613000000	534000000	599000000	919000000	807000000	945000000	16	16	13	22	22	17.9	97.64	0	43.65	4750000000	46	1961
Q4V7H9;Q08B60	Q08B60	btbd10	LOC100158342 protein	0	0	1	2.43	3.75	0	2.63	4.18	0	63500000	42400000	45300000	62000000	47200000	29600000	295000000	283000000	227000000	305000000	318000000	300000000	8	8	8	17.7	17.7	17.7	53.37	0	33.28	1920000000	26	2939
Q6NRL4	Q6NRL4	get4-a	Golgi to ER traffic protein 4 homolog A	0	0	1	2.43	3.23	0	1.95	4.63	0.000163	76400000	65900000	65700000	76300000	47900000	42900000	309000000	300000000	552000000	245000000	265000000	293000000	23	2	0	57.8	18.2	0	36.7	0	69.1	2000000000	13	3442
Q9I893;Q6PF20;P18248;A0A1L8GS29	Q6PF20	PCNA	Proliferating cell nuclear antigen	0.53	0.82	0.372	2.42	2.5	8.62e-05	2.87	2.76	9.65e-05	44500000	105000000	39200000	87200000	84400000	74400000	345000000	262000000	307000000	350000000	430000000	469000000	5	5	5	23	23	23	28.81	0	22.87	2450000000	16	2905
A0A1L8GQ85;Q6GLY5	A0A1L8GQ85	asun	Protein asunder homolog	3.2	4.27	0	2.41	3.68	0	2.76	3.68	0	189000000	219000000	137000000	1770000000	1650000000	1530000000	1090000000	877000000	896000000	1390000000	1320000000	975000000	23	23	23	38.8	38.8	38.8	80.15	0	81.71	12200000000	132	1627
Q6NUG3;A0A1L8I0W6;A0A1L8HQL7	A0A1L8HQL7	eif2b1	Translation initiation factor eIF-2B subunit alpha (eIF-2B GDP-GTP exchange factor subunit alpha)	2.06	3.66	7.48e-05	2.41	4.69	0	2.28	4.89	0.000105	85500000	99500000	90300000	298000000	416000000	452000000	495000000	548000000	426000000	425000000	416000000	498000000	9	9	9	35.8	35.8	35.8	33.58	0	24.25	4120000000	46	2620
Q5EAU6;A0A1L8F3J9;A0A1L8F869;A0A1L8F868	Q5EAU6	polr2i	DNA-directed RNA polymerase subunit	2.7	3.54	9.93e-05	2.41	3.34	0	2.37	3.23	8.88e-05	113000000	63700000	111000000	612000000	602000000	597000000	475000000	485000000	519000000	423000000	523000000	496000000	5	5	5	55.2	55.2	55.2	14.43	0	43.72	5040000000	14	3084
A0A1L8HJ62	A0A1L8HJ62	sap18.L	Histone deacetylase complex subunit SAP18	1.94	2.46	0.000432	2.4	2.94	9.44e-05	2.09	2.71	0.000434	102000000	54600000	46500000	304000000	221000000	219000000	340000000	342000000	329000000	267000000	282000000	265000000	9	9	2	49	49	8.5	17.54	0	21.47	2790000000	30	2275
Q6XNN5;A0A1L8ERW4;Q6IP89;A0A1L8ES00	A0A1L8ERW4	cdc6B	Cell division control protein	1.61	1.57	0.00307	2.4	2.07	0.000232	2.82	2.34	0.000163	42100000	166000000	61000000	209000000	238000000	247000000	449000000	329000000	422000000	556000000	480000000	560000000	14	14	4	25.3	25.3	8.5	60.86	0	36.21	3620000000	46	172
A0A1L8H2Q6;A0A1L8GRJ7	A0A1L8H2Q6	wiz.L	Uncharacterized protein	2.48	3.19	8.32e-05	2.39	3.14	0	2.56	3.27	9.74e-05	52100000	104000000	88600000	474000000	437000000	407000000	433000000	389000000	415000000	473000000	461000000	455000000	15	15	15	22.3	22.3	22.3	98.7	0	36.8	4150000000	59	1906
A0A1L8H9D9;A0A1L8G4H3;Q6NU54;A0A1L8GAL4;Q7ZYC9;A0A1L8F6L0;Q63ZK9;A0A1L8H4A3	A0A1L8H9D9		Uncharacterized protein	3.53	2.49	9.67e-05	2.39	1.99	0.000228	2.02	1.72	0.00133	110000000	110000000	29000000	595000000	974000000	928000000	338000000	408000000	367000000	229000000	302000000	333000000	15	5	5	13.5	5.9	5.9	103.62	0	52.11	4800000000	25	2055
A0A1L8GPJ8	A0A1L8GPJ8	lsm3.L	U6 snRNA-associated Sm-like protein LSm3	3.49	2.62	0.000102	2.39	2.76	9.06e-05	0	0	1	70800000	69800000	32200000	786000000	311000000	922000000	324000000	272000000	261000000	25400000	56000000	65200000	4	4	1	54.9	54.9	33.3	11.82	0	34.6	4370000000	13	1612
B7ZR98;A0A1L8G3W7;Q06459	A0A1L8G3W7	ncl.S	Nucleolin	1.45	5.37	0.000488	2.39	5.8	0	2.92	8.26	0	11000000000	11100000000	11400000000	32100000000	31000000000	28700000000	63800000000	57100000000	55400000000	85100000000	83700000000	84900000000	56	56	2	51.6	51.6	3.6	75.42	0	323.31	570000000000	446	1128
Q32NK4	Q32NK4	trmt6	tRNA (adenine(58)-N(1))-methyltransferase non-catalytic subunit TRM6	1.6	1.64	0.00262	2.39	2.41	8.4e-05	2.26	2.31	0.000501	106000000	33500000	52700000	120000000	191000000	228000000	293000000	312000000	295000000	294000000	282000000	251000000	11	5	5	26.8	13.9	13.9	53.62	0	17.18	2290000000	28	2989
B1H1W4;A0A1L8GK26	A0A1L8GK26	men1	Menin	2.14	3.7	7.82e-05	2.39	4.03	0	2.31	4	9.72e-05	46900000	62400000	41500000	195000000	240000000	221000000	260000000	273000000	246000000	247000000	255000000	237000000	5	5	5	11	11	11	74.69	0	13.89	2250000000	25	1491
A0A1L8HYI8;A0A1L8HNX5;Q6GQ02	A0A1L8HYI8	znf462.L	Uncharacterized protein	2.98	2.23	7.74e-05	2.38	1.92	0.000449	2.31	1.84	0.000711	30600000	151000000	58100000	549000000	539000000	443000000	316000000	373000000	324000000	357000000	253000000	366000000	22	22	22	11.9	11.9	11.9	280.5	0	68.59	3740000000	59	2581
A0A1L8HY59;Q5U550;Q6INY2	A0A1L8HY59	dda1	DET1- and DDB1-associated protein 1	3.84	3.76	0	2.38	1.53	0.000782	0	0	1	37100000	74600000	42200000	849000000	638000000	631000000	483000000	78200000	436000000	90800000	62300000	34100000	5	5	5	57	57	57	11.61	0	7.4	4420000000	11	2567
A0A1L8GAW9	A0A1L8GAW9		PAS domain-containing protein	0	0	1	2.37	3.09	9.58e-05	2.06	2.93	0.000297	90300000	45000000	65300000	217000000	48100000	33800000	303000000	388000000	309000000	292000000	270000000	243000000	2	2	2	19.6	19.6	19.6	19.61	0	47.19	1940000000	8	1281
A0A1L8GI11;A0A1L8GTS5;A0A1L8GZA6;A0A1L8HAQ0;A0A1L8HEY4	A0A1L8GI11		Uncharacterized protein	0	0	1	2.36	2.85	9.13e-05	2.93	3.18	0	86500000	96500000	191000000	49800000	96300000	46800000	578000000	641000000	586000000	807000000	887000000	986000000	29	8	2	26.5	8.1	2.8	142.47	0	43.79	4590000000	36	1443
A0A1L8I0R3;Q6NRB6;Q8AVB8	A0A1L8I0R3	sfswap.L	Uncharacterized protein	2.15	1.89	0.0006	2.36	2.03	0.000229	2.35	2.02	0.000613	77200000	264000000	293000000	854000000	741000000	824000000	929000000	945000000	921000000	896000000	924000000	949000000	17	17	7	25.4	25.4	13.2	98.24	0	141.67	8530000000	107	2618
A0A1L8FTJ4	A0A1L8FTJ4		VIR_N domain-containing protein	3.2	3.98	0	2.35	3.48	0	2.28	3.41	8.8e-05	90900000	74500000	133000000	936000000	852000000	867000000	514000000	479000000	487000000	465000000	489000000	449000000	34	14	14	27.2	12.6	12.6	202.01	0	144.56	6040000000	57	919
A0A1L8H2F1;Q6DFF2	A0A1L8H2F1	brd4-b	Bromodomain-containing protein 4B	0.94	1.24	0.06	2.35	2.34	8.16e-05	3.01	2.86	0.000106	30400000	60000000	87600000	125000000	106000000	85900000	205000000	338000000	308000000	434000000	492000000	391000000	35	11	11	26.3	11.7	11.7	152.69	0	30.81	2560000000	36	1903
A0A1L8F5Q5	A0A1L8F5Q5	fkbp15.L	Peptidylprolyl isomerase (EC 5.2.1.8)	0	0	1	2.35	3.52	0	2	3.3	0.000306	86300000	124000000	73500000	22800000	48400000	46400000	433000000	529000000	458000000	363000000	402000000	345000000	13	13	13	14.5	14.5	14.5	136.63	0	35.55	2590000000	33	486
Q0P3S3;Q4QQX4	Q0P3S3	rbm17	Splicing factor 45 (RNA-binding motif protein 17)	1.75	3.59	0.000133	2.33	4.16	0	2.2	3.82	9.01e-05	602000000	701000000	859000000	2700000000	2300000000	2240000000	3570000000	3890000000	3320000000	3460000000	2800000000	3620000000	23	23	7	53	53	23.5	44.78	0	127.34	29800000000	137	2958
Q8AVT8;A0A1L8HJ76;A4FU91;A0A1L8HJ31	A0A1L8HJ31	nupl1	Uncharacterized protein	0	0	1	2.33	2.97	9.26e-05	3.09	3.53	0	60300000	82800000	125000000	98200000	63400000	121000000	499000000	365000000	435000000	653000000	760000000	774000000	13	5	5	25.4	10.9	10.9	57.27	0	13.14	3550000000	13	2270
Q7T1M9;A0A1L8GSD2;Q6DTH4;A0A1L8HMD4	Q6DTH4	mob1a	Kinase regulatory subunit MOB1B (LOC443567 protein)	0	0	1	2.33	3.2	0	2.7	3.52	0	61300000	42200000	32800000	51000000	56100000	61500000	203000000	259000000	203000000	255000000	305000000	295000000	5	5	5	24.7	24.7	24.7	25	0	11.9	1550000000	15	1674
A0A1L8EXT8;Q6PAF4	A0A1L8EXT8	nsmce1	Non-structural maintenance of chromosomes element 1 homolog	0	0	1	2.32	2.5	8.38e-05	1.76	1.5	0.00343	102000000	35900000	70300000	35500000	54400000	97100000	340000000	296000000	320000000	277000000	346000000	105000000	7	7	7	25.9	25.9	25.9	30.95	0	13.44	2080000000	16	316
Q5HZ81;A0A1L8EV68	A0A1L8EV68	cep70	Centrosomal protein of 70 kDa	2.79	3.55	0.000103	2.32	3.31	0	1.91	2.86	0.000553	106000000	86600000	56500000	618000000	525000000	528000000	413000000	391000000	403000000	351000000	281000000	278000000	11	11	11	22	22	22	72.64	0	72.75	4030000000	40	251
Q6IND3	Q6IND3	nudt5	MGC83500 protein	0	0	1	2.32	2.81	8.91e-05	2.76	3.09	0.000101	92300000	49500000	113000000	61600000	65700000	63900000	372000000	399000000	433000000	546000000	498000000	590000000	8	8	5	38	38	28.5	24.77	0	49.44	2890000000	29	3394
A0A1L8EW60	A0A1L8EW60	tlk1.L	Protein kinase domain-containing protein	3.87	6.75	0	2.31	4.17	0	1.95	5.89	9.03e-05	81600000	88000000	84000000	1150000000	1250000000	1300000000	351000000	409000000	511000000	342000000	312000000	327000000	31	4	4	47.8	7.8	7.8	81.77	0	62.75	6340000000	33	273
Q5U5A5;A0A1L8HWU0;A0A1L8HNH7	A0A1L8HWU0	lsm4	U6 snRNA-associated Sm-like protein LSm4	3.09	1.54	0.000371	2.31	1.22	0.00274	2.33	1.23	0.00296	120000000	52800000	810000000	1340000000	1540000000	1540000000	893000000	847000000	821000000	812000000	858000000	933000000	5	5	5	33.3	33.3	33.3	15.23	0	35.79	10600000000	43	2543
A9JSS1;A0A1L8GNF0;A0A1L8GGL2	A0A1L8GNF0	rnf2	E3 ubiquitin-protein ligase RING2 (EC 2.3.2.27) (RING finger protein 1B) (RING finger protein 2) (RING-type E3 ubiquitin transferase RING2)	1.8	1.85	0.00119	2.3	2.21	0.000156	2.86	2.49	8.94e-05	59000000	117000000	32900000	193000000	216000000	229000000	308000000	289000000	306000000	429000000	378000000	537000000	6	6	5	24.4	24.4	20.2	37.58	0	12.36	2970000000	29	1583
A0A1L8HUW1	A0A1L8HUW1		Uncharacterized protein	3.19	2.96	0.000104	2.3	2.44	8.22e-05	2.94	2.82	9.96e-05	134000000	45500000	77900000	784000000	688000000	672000000	423000000	369000000	365000000	668000000	589000000	545000000	22	22	22	14.1	14.1	14.1	222.27	0	66.75	5400000000	63	2502
A0A310UA75	A0A310UA75		Uncharacterized protein	2.46	4.01	9.46e-05	2.3	4.2	0	2.16	3.94	8.91e-05	684000000	548000000	786000000	4090000000	3790000000	3170000000	3430000000	3300000000	3110000000	3310000000	2840000000	2780000000	61	57	57	35.2	33.2	33.2	226.16	0	323.31	32000000000	246	2716
A0A1L8EVQ5	A0A1L8EVQ5	grsf1.L	Uncharacterized protein	2.66	3.59	9.72e-05	2.3	3.35	0	2.03	2.08	0.000772	71300000	81100000	46000000	446000000	370000000	406000000	351000000	297000000	302000000	407000000	144000000	308000000	8	8	1	37.9	37.9	3.7	39.08	0	38.69	3350000000	29	265
A0A310TPD9	A0A310TPD9		Uncharacterized protein	-1.95	0	1	2.29	4.14	0	1.95	5.04	8.65e-05	252000000	213000000	212000000	31900000	98200000	62800000	1280000000	1130000000	916000000	869000000	878000000	858000000	14	14	7	20.5	20.5	9.6	68.16	0	38.92	6410000000	49	2693
A0A1L8FQH9	A0A1L8FQH9		[Histone H3]-lysine(4) N-trimethyltransferase (EC 2.1.1.354)	2.75	3.91	0.000109	2.28	3.71	0	2.35	3.68	9.47e-05	29000000	42100000	45600000	239000000	291000000	241000000	183000000	199000000	175000000	178000000	191000000	217000000	16	16	10	3.9	3.9	2.7	564.55	0	24.33	2020000000	42	846
A0A1L8H047;Q91572	A0A1L8H047	cpeb1-a	Cytoplasmic polyadenylation element-binding protein 1-A	2.36	1.12	0.00307	2.28	1.09	0.0043	2.36	1.12	0.00415	872000000	69500000	1310000000	1960000000	2510000000	2180000000	2160000000	1910000000	2210000000	2120000000	2200000000	2300000000	17	17	5	39.4	39.4	17.1	62.64	0	143.52	22000000000	109	1861
A0A1L8GGG0;Q8AVX2;P15125;P15126	A0A1L8GGG0	rpl5	60S ribosomal protein L5-A;60S ribosomal protein L5-B	2.5	2.32	7.17e-05	2.28	2.19	0.000232	2.61	2.4	0.00024	59700000	190000000	68300000	497000000	594000000	475000000	466000000	483000000	395000000	592000000	558000000	532000000	7	7	3	33.8	33.8	14.9	31.34	0	22.64	4860000000	34	1394
A0A1L8G7T8	A0A1L8G7T8	dpy30.L	Uncharacterized protein	3.04	1.71	0.000134	2.27	1.75	0.000615	2.12	1.67	0.00135	284000000	58900000	244000000	499000000	1890000000	2390000000	691000000	785000000	849000000	725000000	704000000	659000000	7	6	2	97	87.9	31.3	11.25	0	51.72	10000000000	29	1214
Q5EAY2;A0A1L8FKF0;A0A1L8FKF1;A0A1L8FKE2;A0A1L8FKC8	Q5EAY2	med19	Mediator of RNA polymerase II transcription subunit 19	2.74	2.32	7.47e-05	2.27	2.02	0.000448	2.24	2.02	0.000668	144000000	44700000	40600000	419000000	432000000	434000000	295000000	282000000	355000000	298000000	323000000	287000000	6	6	6	50.4	50.4	50.4	26.26	0	47.4	3290000000	27	3088
A0A1L8HAP4	A0A1L8HAP4	ift88.S	Uncharacterized protein	6.21	5.92	0	2.27	3.48	0	3.41	4.62	0	54100000	41000000	55900000	4050000000	3540000000	3520000000	306000000	235000000	194000000	608000000	527000000	462000000	26	26	26	35	35	35	93.3	0	126.87	14600000000	79	2094
A0A1L8ESU8;Q91820;Q91891	A0A1L8ESU8	aurka-a	Aurora kinase A-A	3.28	5.92	0	2.27	5.24	0	2.57	5.66	0	659000000	576000000	679000000	6540000000	5970000000	6110000000	3260000000	2990000000	2960000000	3840000000	3680000000	3840000000	28	28	10	61.9	61.9	22.6	46.37	0	71.68	42100000000	126	199
A0A1L8HYC7;Q90YY5	A0A1L8HYC7	med26	Mediator of RNA polymerase II transcription subunit 26	2.83	4.92	0	2.27	4.62	0	2.48	4.82	0	124000000	98800000	95400000	756000000	790000000	701000000	489000000	505000000	527000000	589000000	595000000	572000000	11	11	9	26.6	26.6	20.1	65.77	0	107.7	5840000000	52	2572
A0A1L8GAH0	A0A1L8GAH0		Uncharacterized protein	1.77	2.61	0.000538	2.27	3.03	9.1e-05	1.92	2.77	0.00062	1430000000	1890000000	2990000000	7320000000	6970000000	6300000000	9600000000	10100000000	9320000000	7620000000	7360000000	7890000000	51	51	17	44.3	44.3	20.4	111.49	0	217.71	79300000000	286	1268
A0A1L8FKK4;Q6NS21	A0A1L8FKK4	clp1	Polyribonucleotide 5-hydroxyl-kinase Clp1	3.96	3.2	0	2.27	2.3	7.95e-05	2.66	2.55	8.54e-05	29800000	96200000	53400000	782000000	874000000	850000000	279000000	244000000	250000000	359000000	342000000	316000000	8	8	8	20.8	20.8	20.8	57.64	0	16.6	4590000000	34	772
A0A1L8HIK9;A0A1L8HA78;A2VDE2	A0A1L8HA78		RRM domain-containing protein	0	0	1	2.26	3.74	0	1.52	2.87	0.00135	66400000	106000000	78400000	108000000	67500000	81900000	378000000	418000000	386000000	274000000	226000000	210000000	8	8	8	14.8	14.8	14.8	68.63	0	41.52	1940000000	21	2262
A0A1L8HK01;A0A1L8I0U8;A0A1L8HAX6	A0A1L8HK01		Uncharacterized protein	1.81	4.72	7.29e-05	2.26	4.55	0	2	5.08	8.97e-05	1990000000	2140000000	2410000000	7190000000	7830000000	7890000000	10200000000	11700000000	9340000000	8830000000	8660000000	8580000000	50	50	50	56.2	56.2	56.2	99.4	0	323.31	87000000000	328	2294
A0A1L8FQP0	A0A1L8FQP0		HP domain-containing protein (Fragment)	-3.83	0	1	2.25	1.87	0.00043	1.57	1.41	0.0059	338000000	604000000	1600000000	53600000	63000000	33800000	3460000000	3480000000	2910000000	2260000000	2070000000	1810000000	38	38	12	36.4	36.4	12	112.33	0	161.49	17300000000	144	853
A0A1L8I1V3	A0A1L8I1V3	bdp1.L	SANT domain-containing protein	0	0	1	2.25	3.42	0	0.87	0.72	0.226	60500000	43100000	34100000	32500000	45000000	47200000	210000000	220000000	206000000	25400000	135000000	159000000	9	9	8	5.7	5.7	5.3	281.91	0	31.3	976000000	21	2651
Q6GNY3;A0A1L8HGC4;A0A1L8H8H4	A0A1L8HGC4	mis12	Protein MIS12 homolog	2.49	2.59	7.44e-05	2.25	2.43	8.07e-05	2.41	2.54	0.000233	154000000	56100000	68000000	484000000	455000000	476000000	420000000	378000000	396000000	467000000	442000000	430000000	5	5	5	26.4	26.4	26.4	25.64	0	17.79	4150000000	22	2214
A0A1L8H1M4	A0A1L8H1M4	usp39.L	Uncharacterized protein	2.25	1.16	0.00297	2.24	1.16	0.00354	2.33	1.2	0.00335	34400000	445000000	401000000	996000000	910000000	730000000	894000000	829000000	877000000	969000000	864000000	932000000	12	12	3	35.8	35.8	7.6	57.92	0	198.59	8960000000	91	1895
A0A1L8GF21	A0A1L8GF21	dhx38.S	RNA helicase (EC 3.6.4.13)	0	0	1	2.24	2.76	8.57e-05	1.55	2.42	0.00174	50800000	56400000	101000000	58700000	47100000	68300000	251000000	397000000	306000000	183000000	208000000	191000000	50	9	9	47.6	11.8	11.8	138.22	0	32.86	1570000000	23	1355
A0A1L8GFH3	A0A1L8GFH3	vtgb1	Phosvitin	2.01	2.63	0.000195	2.24	2.81	8.65e-05	2.12	2.72	0.000441	223000000	128000000	293000000	814000000	859000000	782000000	969000000	923000000	993000000	882000000	875000000	903000000	43	24	24	30.8	18	18	193.38	0	59.06	8620000000	100	1370
A0A1L8HFB3;Q6NTK1;Q32N83	A0A1L8HFB3	zmym4	Uncharacterized protein	2.26	2.29	0.000134	2.23	2.27	0.000233	2.33	2.33	0.000437	72900000	81100000	27800000	271000000	241000000	277000000	245000000	248000000	283000000	259000000	260000000	312000000	26	7	7	20.7	7.5	7.5	162.74	0	77.55	2480000000	24	2183
A0A1L8GXN8;Q2VPN7	A0A1L8GXN8		Uncharacterized protein	0	0	1	2.23	3.7	0	1.83	3.53	0.000433	89900000	102000000	66700000	126000000	169000000	36000000	379000000	454000000	370000000	289000000	301000000	319000000	27	8	8	26.7	8.5	8.5	119.71	0	12.55	2160000000	24	1796
A0A1L8G9N6	A0A1L8G9N6		Midasin	1.9	4.4	7.4e-05	2.23	4.61	0	1.64	4.29	0.000555	9940000000	11500000000	12600000000	39300000000	42500000000	45100000000	49800000000	57800000000	51400000000	35400000000	36400000000	33600000000	241	241	219	46.1	46.1	42	634.88	0	323.31	429000000000	1567	1256
Q7ZWZ7	Q7ZWZ7	rpl15	Ribosomal protein L15	2.17	2.11	0.000434	2.23	2.15	0.000226	2.34	2.21	0.000498	144000000	64700000	40800000	349000000	310000000	317000000	363000000	344000000	314000000	398000000	385000000	320000000	6	6	1	30.4	30.4	5.9	24.06	0	26.35	3250000000	32	3567
A0A1L8HAQ4	A0A1L8HAQ4	zmym2.S	4Fe-4S ferredoxin-type domain-containing protein	3.95	4.69	0	2.22	3.64	0	3.02	4.35	0	135000000	106000000	86800000	1830000000	1670000000	1500000000	570000000	489000000	448000000	909000000	837000000	865000000	32	32	19	25.7	25.7	18.1	169.6	0	172.2	9670000000	91	2095
Q6INK7;Q6DJJ2;A0A1L8EQL8;A0A1L8EXW8	Q6DJJ2	prkar1a	MGC82149 protein	-2.16	0	1	2.22	2.73	8.47e-05	1.58	2.44	0.00139	196000000	364000000	207000000	68200000	40800000	59900000	963000000	1560000000	985000000	860000000	731000000	632000000	14	14	14	45.7	45.7	45.7	43.18	0	85.19	6400000000	50	3305
A0A1L8ERN9	A0A1L8ERN9	dnajc7.L	Uncharacterized protein	-0.82	0.17	0.994	2.21	1.12	0.0042	2.54	1.26	0.00199	718000000	38400000	273000000	496000000	50700000	54200000	1000000000	899000000	828000000	1250000000	1050000000	1130000000	21	21	10	48.5	48.5	27.6	56.36	0	91.35	7650000000	71	168
Q6GNQ1;A0A1L8H300	A0A1L8H300	asna1	ATPase asna1	0	0	1	2.21	3.17	9.09e-05	-0.06	0.28	0.734	61400000	99700000	114000000	163000000	119000000	89300000	383000000	443000000	405000000	356000000	42200000	41100000	8	8	7	35.1	35.1	26.9	38.32	0	6.94	1750000000	19	3345
Q4V7J0;A0A1L8HFR1	A0A1L8HFR1	s100pbp	S100P-binding protein	0	0	1	2.21	2.81	8.55e-05	1.32	1.94	0.00517	137000000	60700000	95700000	128000000	101000000	71200000	407000000	474000000	406000000	208000000	282000000	211000000	8	8	8	15.4	15.4	15.4	61.12	0	15.3	2030000000	21	3046
A0A1L8G343;Q6TGB7	A0A1L8G343		Uncharacterized protein	2.64	2.85	8.2e-05	2.21	2.56	8.13e-05	2.11	2.47	0.000558	87600000	113000000	44900000	495000000	427000000	508000000	316000000	350000000	392000000	337000000	286000000	366000000	14	14	10	9.3	9.3	7.3	201.53	0	71.12	3670000000	43	1114
A0A1L8HY81;Q71R48	A0A1L8HY81	smarca2.L	Uncharacterized protein	3.18	3.76	0	2.2	3.61	0	2.47	3.76	0.000102	93500000	57700000	73600000	872000000	606000000	561000000	330000000	315000000	370000000	369000000	405000000	452000000	41	15	7	24	12.3	6.2	178.99	0	73.8	4490000000	43	2570
Q7ZWK1;A0A1L8FI33	A0A1L8FI33	pdcd4	Programmed cell death protein 4	0.38	0.52	0.539	2.19	2.67	8.31e-05	0.29	0.45	0.583	43300000	105000000	75000000	73200000	52000000	198000000	302000000	344000000	314000000	55400000	209000000	53800000	12	4	4	24.6	11.9	11.9	50.49	0	10.92	1730000000	14	719
A0A1L8HDX2;A0A1L8H663	A0A1L8HDX2		Uncharacterized protein	6.74	3.66	0	2.18	1.91	0.000559	3.53	2.62	0	39300000	44800000	152000000	7670000000	7140000000	5900000000	293000000	284000000	296000000	807000000	680000000	752000000	50	50	50	50.1	50.1	50.1	142.21	0	323.31	25800000000	141	2148
Q4QR27;Q2VPI2	Q4QR27	ewsr1.S		0	0	1	2.17	2.85	8.51e-05	1.81	2.84	0.000671	101000000	52500000	80100000	21400000	77900000	47100000	438000000	297000000	301000000	269000000	272000000	251000000	7	2	2	11.9	5	5	70.17	0	45.08	2530000000	13	2981
A0A1L8HNJ9;Q5U259	A0A1L8HNJ9	elavl1-b	ELAV-like protein 1-B	2.65	3.41	9.34e-05	2.17	3.42	9.32e-05	2.09	3.37	0.000238	55600000	35000000	58000000	250000000	375000000	296000000	218000000	225000000	211000000	208000000	208000000	202000000	18	4	4	56	11	11	36.14	0	7.95	2340000000	14	2365
A0A1L8FZ82	A0A1L8FZ82	arfgef1	SEC7 domain-containing protein	0	0	1	2.17	3.88	0	1.83	3.53	0.000433	120000000	115000000	81800000	44800000	62800000	60600000	443000000	484000000	476000000	360000000	403000000	348000000	24	24	5	16.4	16.4	3.5	201.35	0	44.69	2620000000	49	1036
A0A1L8GBQ6;B1WBC6	A0A1L8GBQ6	atad2b	Bromo domain-containing protein	4.16	2.53	0	2.17	1.55	0.00118	2.07	1.62	0.00156	137000000	34900000	168000000	1340000000	1330000000	2590000000	266000000	695000000	393000000	313000000	483000000	390000000	61	21	21	43.1	20.5	20.5	159.01	0	116.76	8500000000	44	1293
A0A1L8HFA1	A0A1L8HFA1	usp9x.L	Ubiquitinyl hydrolase 1 (EC 3.4.19.12)	0.86	1.04	0.119	2.16	3.62	9.5e-05	1.67	1.87	0.00216	56500000	38700000	55200000	128000000	44700000	127000000	256000000	214000000	198000000	280000000	146000000	94600000	59	4	4	26.1	2.6	2.6	289.63	0	66.28	1530000000	18	2182
A0A1L8GG25;A0A1L8EJY7	A0A1L8GG25		DEAH box protein 9 (EC 3.6.4.13) (Nuclear DNA helicase II)	2.55	3.29	8.83e-05	2.15	2.99	8.61e-05	2.05	3.05	0.000302	111000000	58300000	71100000	384000000	481000000	498000000	289000000	374000000	374000000	309000000	334000000	313000000	38	9	9	34.1	12.3	12.3	139.1	0	89.01	3550000000	35	1381
Q5XGX6;A0A1L8FT93	A0A1L8FT93	rrs1	Ribosome biogenesis regulatory protein	1.67	2.16	0.00108	2.15	2.59	8.04e-05	2.42	2.74	0.00016	118000000	65400000	47400000	264000000	212000000	213000000	316000000	317000000	318000000	401000000	341000000	410000000	7	7	2	28.8	28.8	7	38.98	0	14.72	2950000000	28	914
Q6AXA6	Q6AXA6	sept8-a	Septin-8-A	0	0	1	2.14	4.69	0	2.76	4.69	0	95900000	86000000	108000000	69600000	103000000	36900000	396000000	451000000	430000000	653000000	739000000	574000000	23	10	1	50.4	22	1.6	49.74	0	92.53	3320000000	24	3235
A0A1L8F728	A0A1L8F728		Uncharacterized protein	2.39	2.62	7.32e-05	2.14	2.44	0.000235	2.92	2.94	0.000104	123000000	64100000	45600000	357000000	384000000	378000000	316000000	294000000	334000000	562000000	517000000	535000000	15	15	15	20.1	20.1	20.1	107.13	0	36.35	3840000000	48	521
Q66KV3	Q66KV3	polr2d	MGC85403 protein	2.61	2.22	7.19e-05	2.13	1.91	0.000555	2.38	2.06	0.000553	38300000	147000000	117000000	549000000	507000000	543000000	340000000	396000000	411000000	390000000	504000000	471000000	6	6	6	66.9	66.9	66.9	16.29	0	165.76	4340000000	38	3214
A0A1L8GG99;A7YSP4;Q6DCN0	A0A1L8GG99	arhgap29	Uncharacterized protein	1.36	1.1	0.0197	2.13	1.56	0.00124	2.13	1.56	0.00156	1380000000	221000000	362000000	1230000000	1200000000	1260000000	1950000000	2440000000	1940000000	2370000000	1980000000	1990000000	36	36	22	33.7	33.7	20.9	149.97	0	244.39	19100000000	141	1389
A0A1L8HNY5;Q5FV80	Q5FV80	ift74	MGC99338 protein	4.52	4.75	0	2.12	3.53	9.22e-05	3.05	4.11	0	356000000	266000000	441000000	8780000000	7620000000	7570000000	1550000000	1450000000	1530000000	3070000000	2700000000	2880000000	54	54	54	71	71	71	69.39	0	323.31	40500000000	226	2375
A0A1L8EYR6;Q4V7L5;A0A1L8ER40;A0A1L8EYX2	A0A1L8EYR6	med9	Mediator of RNA polymerase II transcription subunit 9	2.41	2.91	7.78e-05	2.12	2.75	8.2e-05	2.33	2.88	0.000159	38600000	43800000	83600000	308000000	272000000	254000000	229000000	228000000	224000000	270000000	272000000	243000000	3	3	3	34.8	34.8	34.8	13.48	0	6.75	2450000000	13	339
A0A1L8FAF7	A0A1L8FAF7		Uncharacterized protein	0.73	1.81	0.0926	2.12	2.93	8.45e-05	1.21	2.1	0.0065	87100000	112000000	145000000	189000000	198000000	171000000	400000000	659000000	440000000	271000000	327000000	197000000	6	6	4	12.7	12.7	8.9	111.5	0	43.92	2960000000	19	608
A0A1L8HRJ7	A0A1L8HRJ7	aggf1.S	Uncharacterized protein	4.03	4.43	0	2.12	3.17	8.67e-05	1.65	2.81	0.000935	50700000	85500000	76400000	1250000000	1110000000	1050000000	252000000	306000000	349000000	184000000	240000000	232000000	15	15	13	26.4	26.4	23.3	78.02	0	161.2	5690000000	37	2438
A0A310U9R6	A0A310U9R6	pbrm1	Uncharacterized protein	2.77	2.07	7.18e-05	2.12	1.69	0.000838	2.45	1.9	0.000679	46700000	74800000	241000000	670000000	625000000	645000000	399000000	460000000	373000000	527000000	512000000	513000000	62	11	11	42.3	8.6	8.6	154.54	0	18.14	5170000000	47	2714
A0A1L8HIH6	A0A1L8HIH6		zf-4CXXC_R1 domain-containing protein	0	0	1	2.11	2.34	0.000229	2.5	2.82	8.61e-05	87000000	83800000	38200000	28300000	235000000	57900000	384000000	236000000	248000000	383000000	346000000	381000000	7	7	7	24.4	24.4	24.4	37.62	0	15.85	2020000000	15	2258
A0A1L8HYH7;Q9PSI1	A0A1L8HYH7	hnrnpk.L	Heterogeneous nuclear ribonucleoprotein K	2.36	4.85	9.98e-05	2.11	4.55	0	2.39	4.86	0	650000000	807000000	827000000	3910000000	3920000000	3870000000	3400000000	3100000000	3300000000	4020000000	3920000000	3990000000	24	24	7	71.7	71.7	23.3	43.96	0	247.13	35800000000	181	2579
A0A1L8HJT4	A0A1L8HJT4	nup98l	Nuclear pore complex protein Nup96 (Nuclear pore complex protein Nup98) (Nuclear pore complex protein Nup98-Nup96) (Nucleoporin Nup96) (Nucleoporin Nup98)	2.09	3.61	7.56e-05	2.11	4.58	0	3.01	4.14	0	828000000	655000000	668000000	2600000000	2810000000	3820000000	3200000000	2920000000	3090000000	7350000000	5220000000	4890000000	42	18	18	61	36.3	36.3	80.05	0	230.44	39900000000	144	2291
Q6GQZ2;A0A1L8EZK9	A0A1L8EZK9	srsf4	Uncharacterized protein	2.07	3.9	7.72e-05	2.1	4.19	0	2.13	3.77	8.57e-05	86100000	104000000	74400000	415000000	357000000	332000000	385000000	386000000	354000000	430000000	322000000	402000000	7	5	2	23.6	19.3	9.3	29.28	0	9.69	3540000000	25	354
Q6GR08	Q6GR08	eif4e3-a	Eukaryotic translation initiation factor 4E type 3-A	0	0	1	2.1	4.04	0	1.84	3.06	0.000552	46200000	53900000	65800000	77800000	30600000	62300000	220000000	235000000	251000000	149000000	233000000	214000000	10	3	0	56.9	27.1	0	24.81	0	27.2	1330000000	5	3388
A0A1L8HJT3;Q4V7I4	A0A1L8HJT3		Uncharacterized protein	2.1	1.54	0.00119	2.1	1.57	0.00124	0.83	0.68	0.273	44000000	145000000	23200000	189000000	281000000	217000000	220000000	251000000	213000000	65800000	188000000	66700000	13	13	9	5.9	5.9	4.4	353.14	0	24.93	1730000000	20	2290
A0A1L8FYX1;P30664	A0A1L8FYX1	mcm4-b	DNA replication licensing factor mcm4-B	10.51	5.06	0	2.1	2.3	0.000226	1.96	2.22	0.000775	55800000	61500000	142000000	116000000000	104000000000	124000000000	283000000	412000000	329000000	342000000	253000000	328000000	74	74	28	81.9	81.9	38.7	97.12	0	323.31	387000000000	271	1027
A0A1L8FTB0;Q9W705	A0A1L8FTB0	ncoa2	Nuclear receptor coactivator 2	4.95	3.32	0	2.1	1.95	0.000554	3.22	2.63	0.000104	111000000	80300000	30400000	1990000000	2240000000	1800000000	275000000	232000000	335000000	668000000	573000000	574000000	22	22	13	21	21	13.9	165.52	0	155.68	9360000000	61	916
Q642R6;A0A1L8GQN1;A0A310U2L0	A0A1L8GQN1	nup205	Uncharacterized protein	-0.56	0.12	1	2.1	1.65	0.00102	3.08	2.18	8.53e-05	3470000000	2330000000	661000000	1520000000	1160000000	950000000	7770000000	6550000000	8250000000	13700000000	14100000000	16700000000	67	67	67	41.7	41.7	41.7	227.59	0	323.31	79000000000	375	3184
A0A1L8EP28;I6N3H5	A0A1L8EP28	Rif1	Rif1_N domain-containing protein	2.88	7.44	0	2.09	6.21	0	1.61	6.76	0.000364	11700000000	12100000000	12100000000	85200000000	90500000000	88000000000	48700000000	53700000000	50300000000	37000000000	35700000000	37200000000	156	156	156	67.5	67.5	67.5	257.32	0	323.31	580000000000	1126	108
A9P535;A0A0N9E0Q7;A0A1L8H7W7	A0A1L8H7W7		Lysine-specific histone demethylase (EC 1.-.-.-)	2.77	3.28	9.62e-05	2.08	2.86	8.25e-05	2.23	2.96	0.000237	768000000	539000000	1150000000	5470000000	5760000000	4790000000	3400000000	3270000000	3250000000	3760000000	3770000000	3460000000	32	32	7	50.4	50.4	13.7	87.7	0	310.92	40000000000	177	4
Q90W60;Q4V7X3	Q90W60	nop56		1.51	2.82	0.000919	2.08	3.41	8.87e-05	2.27	3.51	8.92e-05	1090000000	1380000000	1880000000	4260000000	4200000000	3690000000	6030000000	5940000000	5980000000	7240000000	6960000000	6360000000	35	35	3	62.6	62.6	3.4	59.73	0	323.31	54700000000	252	3681
A0A1L8F6A9	A0A1L8F6A9	tsc1.L	Uncharacterized protein	3.11	3.16	0.000107	2.08	2.54	0.000233	1.89	2.37	0.000709	260000000	425000000	170000000	2380000000	2520000000	2030000000	1170000000	1170000000	1040000000	1100000000	898000000	970000000	67	16	16	53.4	16.2	16.2	124.08	0	254.36	14600000000	84	500
A0A1L8H2Q1	A0A1L8H2Q1	dsn1.L	Uncharacterized protein	1.98	3.27	7.09e-05	2.08	3.35	8.79e-05	2.12	3.32	0.000238	56000000	60000000	92500000	275000000	247000000	282000000	311000000	278000000	271000000	312000000	260000000	312000000	8	8	8	33.5	33.5	33.5	35.31	0	13.67	2660000000	33	1905
A0A1L8GR55	A0A1L8GR55	dctn4.S	Uncharacterized protein	-2.29	0	1	2.08	5.07	0	1.56	6.52	0.000499	1840000000	1790000000	1800000000	297000000	442000000	388000000	7230000000	8590000000	7180000000	5490000000	5170000000	5390000000	29	29	8	56.6	56.6	19.2	52.75	0	211.84	42800000000	156	1652
A0A1L8GWC6	A0A1L8GWC6		Helicase ATP-binding domain-containing protein	0	0	1	2.07	3.35	8.76e-05	1.61	2.81	0.00111	83700000	49800000	71000000	64300000	55200000	77800000	258000000	312000000	274000000	226000000	172000000	217000000	8	8	8	12.1	12.1	12.1	102.37	0	29.86	1490000000	19	1772
Q6IP13;A0A1L8GME7;A0A1L8GG58;Q4FZQ6	A0A1L8GG58	prpf38a	Pre-mRNA-splicing factor 38A	1.74	1.25	0.00494	2.07	1.43	0.00226	1.89	1.34	0.00401	41300000	201000000	30300000	252000000	177000000	209000000	298000000	211000000	294000000	247000000	205000000	254000000	4	4	4	19.6	19.6	19.6	33.98	0	22.48	2210000000	33	1385
A0A1L8EWX1;Q6DEC4;Q0P3Q8	Q0P3Q8	nop58.L	MGC78950 protein	1.69	4.2	0.000134	2.07	3.94	9.41e-05	1.25	1.25	0.018	54800000	59900000	47500000	189000000	164000000	170000000	188000000	239000000	254000000	56100000	166000000	224000000	19	3	3	48.6	10.3	10.3	52.91	0	20.57	1790000000	13	290
A5PKS0;A0A1L8FVY4;A0A1L8FR16	A0A1L8FR16	glcci1	Uncharacterized protein	0	0	1	2.06	2.29	0.000447	2.22	2.44	0.000432	38000000	105000000	51400000	54400000	53900000	24500000	295000000	224000000	226000000	253000000	271000000	299000000	3	3	3	9.6	9.6	9.6	54.46	0	50.73	1600000000	16	966
Q6NRU3;A0A1L8HGA4	A0A1L8HGA4	rfc2	AAA domain-containing protein	0.69	5.06	0.0441	2.06	5.21	0	2.48	7.12	0	1350000000	1320000000	1360000000	2100000000	2240000000	2170000000	5520000000	5150000000	6180000000	7370000000	7350000000	7800000000	25	25	25	69.5	69.5	69.5	38.46	0	323.31	49400000000	126	3445
Q801P8;A0A1L8FCE3;Q9PVN8;Q8AVI8;Q6GN89;A0A1L8F4L2;A0A1L8HPE5;Q6DCM1;A0A1L8HYC0	A0A1L8F4L2	ubqln4	Uncharacterized protein	0	0	1	2.06	3.03	8.33e-05	0	0	1	43000000	65000000	33200000	50900000	33000000	37400000	193000000	183000000	188000000	115000000	58900000	52200000	4	4	4	9.7	9.7	9.7	63.39	0	16.31	817000000	12	638
A0A1L8EVK1	A0A1L8EVK1	ankzf1.L	ANK_REP_REGION domain-containing protein	0	0	1	2.05	3.41	8.72e-05	0	0	1	85500000	50500000	66600000	40200000	51800000	44600000	259000000	274000000	288000000	81500000	117000000	71300000	3	3	3	5.1	5.1	5.1	80.69	0	4.97	911000000	4	261
A0A1L8F3U0	A0A1L8F3U0		Uncharacterized protein	0	0	1	2.05	2.11	0.000432	2.31	2.3	0.00043	90500000	173000000	51900000	88600000	53300000	79300000	371000000	400000000	386000000	477000000	472000000	445000000	19	19	11	17.3	17.3	12.1	180.4	0	46.79	2610000000	54	446
A9YWT2	A9YWT2	ppp2r5a	Serine/threonine protein phosphatase 2A regulatory subunit	2.87	5.86	0	2.04	5.13	0	2.03	4.16	0.000165	71600000	72600000	62000000	491000000	508000000	511000000	277000000	296000000	274000000	243000000	276000000	325000000	10	10	2	21	21	6.9	55.16	0	30.33	3420000000	38	2799
A0A1L8G3E0;B7TYL1;Q6GM91	A0A1L8G3E0	senp6	ULP_PROTEASE domain-containing protein	0	0	1	2.04	3.99	9.35e-05	2.17	4.18	9.21e-05	85200000	66800000	92800000	76000000	82400000	71800000	309000000	327000000	363000000	341000000	378000000	374000000	9	9	7	11.2	11.2	9.2	124.01	0	46.72	2130000000	26	1119
A0A1L8I062;Q8AVI3	Q8AVI3	rplp0	60S acidic ribosomal protein P0	2.3	1.55	0.000865	2.04	1.41	0.00231	2.12	1.45	0.002	372000000	102000000	48400000	563000000	680000000	570000000	538000000	510000000	461000000	487000000	528000000	579000000	10	10	10	43	43	43	34.07	0	50.76	5380000000	37	2600
Q52KU2;A0A1L8HGK3	A0A1L8HGK3	ccdc138	Uncharacterized protein	0	0	1	2.04	1.91	0.000731	2.23	1.99	0.00066	38200000	79300000	154000000	66000000	38400000	56400000	311000000	326000000	317000000	342000000	316000000	444000000	7	7	7	15.2	15.2	15.2	69.33	0	46.41	2090000000	20	2218
A0A1L8H259	A0A1L8H259	ap3m2.L	MHD domain-containing protein	2.77	3.79	0.000106	2.03	3.32	8.6e-05	1.51	2.77	0.00133	527000000	306000000	439000000	2640000000	2730000000	3080000000	1730000000	1750000000	1610000000	1310000000	1120000000	1120000000	15	15	2	52.6	52.6	8.6	46.84	0	103.08	18800000000	95	1899
A0A1L8GPB7;Q640J6	A0A1L8GPB7	wdr82-a	WD repeat-containing protein 82-A	2.56	5.02	0	2.03	4.36	9.56e-05	2.08	4.4	8.98e-05	243000000	270000000	310000000	1530000000	1670000000	1620000000	1170000000	1010000000	1170000000	1240000000	1200000000	1050000000	15	15	3	41.2	41.2	11.8	35.15	0	116.66	12700000000	72	1607
A0A1L8F0H9	A0A1L8F0H9		Cleavage and polyadenylation specificity factor subunit 2 (Cleavage and polyadenylation specificity factor 100 kDa subunit)	1.39	2.38	0.00165	2.02	2.97	8.17e-05	2.04	3.04	0.0003	61000000	106000000	59000000	187000000	211000000	175000000	329000000	280000000	278000000	303000000	289000000	302000000	44	2	0	61.5	1.6	0	84.02	0	4.38	2470000000	12	387
A0A1L8G5F0	A0A1L8G5F0	wdr35.S	WD repeat-containing protein 35	2.27	2.24	0.000133	2.02	2.26	0.000438	1.75	1.96	0.00168	52800000	153000000	88000000	606000000	329000000	403000000	325000000	395000000	366000000	338000000	343000000	233000000	15	15	15	18	18	18	134.01	0	34.69	3530000000	46	1164
A0A1L8G422;A0A1L8GA87;A0A1L8G9Y9;A0A1L8GAI9;A0A1L8GA74;Q32NV8;Q6GP94	A0A1L8G422	tnik	Uncharacterized protein	0	0	1	2.02	2.76	7.96e-05	2	2.75	0.000563	43200000	81500000	42700000	132000000	107000000	113000000	241000000	221000000	187000000	242000000	210000000	188000000	15	7	7	14.2	8.9	8.9	151.38	0	56.36	1540000000	29	1133
Q6AZG9	Q6AZG9	tpd52l2	Tpd52l2-prov protein	-1.91	0.03	1	2.02	1.43	0.00231	2.95	1.94	0.000306	306000000	74500000	494000000	50000000	133000000	32000000	1020000000	697000000	1050000000	1750000000	1700000000	1760000000	19	19	11	62.9	62.9	38.4	24.55	0	59.03	8900000000	47	3238
A0A1L8F620	A0A1L8F620		Uncharacterized protein	1.81	3.64	6.81e-05	2.01	4.12	9.33e-05	0.32	0.49	0.557	61400000	82500000	67300000	215000000	284000000	239000000	310000000	275000000	264000000	201000000	47500000	69000000	10	10	10	9.4	9.4	9.4	143.54	0	17.41	2020000000	24	496
Q6PA89;A0A1L8GYK5	Q6PA89	yeats4	MGC68689 protein	1.98	3.85	7.38e-05	2.01	3.81	8.99e-05	1.91	3.83	0.000309	67200000	51200000	46400000	201000000	219000000	223000000	204000000	238000000	215000000	197000000	209000000	206000000	8	8	8	33	33	33	26.47	0	10.91	2000000000	31	3490
A0A1L8ERZ6	A0A1L8ERZ6		Importin N-terminal domain-containing protein	2.4	5.53	0.000107	2	5.22	0	2.26	5.44	0	27800000000	33200000000	31300000000	161000000000	161000000000	165000000000	124000000000	121000000000	124000000000	149000000000	145000000000	147000000000	51	51	6	53.7	53.7	10.4	96.52	0	323.31	1400000000000	533	176
A0A1L8G8P0	A0A1L8G8P0	dynlt1.L	Uncharacterized protein	-0.24	0.07	0.885	2	4.99	0	1.59	3.86	0.000665	823000000	909000000	943000000	627000000	966000000	707000000	3430000000	3890000000	3390000000	2340000000	3110000000	2640000000	2	2	2	30.1	30.1	30.1	12.53	0	323.31	22400000000	21	1235
Q6DJJ7	Q6DJJ7	rps20.S	40S ribosomal protein S20	1.82	1.41	0.00261	2	1.51	0.00216	1.98	1.5	0.00216	172000000	50800000	315000000	505000000	469000000	513000000	539000000	586000000	557000000	537000000	566000000	552000000	10	3	3	56.3	15.1	15.1	13.34	0	15.63	5250000000	26	3307
Q5RJX7;A0A1L8GWT2	Q5RJX7	tnip1	LOC495827 protein	0	0	1	2	3.08	8.21e-05	0	0	1	40800000	35700000	22300000	71300000	52600000	31000000	125000000	125000000	131000000	62100000	55900000	39200000	5	5	5	12.6	12.6	12.6	73.35	0	48.97	503000000	8	3121
Q6DJL2;A0A1L8F411	A0A1L8F411	fbxo27.S	Uncharacterized protein	4.06	6.01	0	2	4.97	0	1.67	3.87	0.000618	53500000	46700000	53800000	935000000	853000000	788000000	220000000	192000000	201000000	159000000	190000000	142000000	11	11	10	43.8	43.8	43.8	34.08	0	16.04	4010000000	30	450
P13007;A0A1L8HIG7	A0A1L8HIG7	d7	Protein D7	0	0	1	1.99	2.78	7.94e-05	0.81	0.83	0.199	90200000	99100000	60400000	60100000	78100000	46000000	333000000	421000000	243000000	273000000	61100000	176000000	3	3	3	17.3	17.3	17.3	31.38	0	17.43	1590000000	11	2903
A0A1L8HNP7;Q7ZXY0;A0A1L8HX55;Q6DDT1	A0A1L8HNP7	isyna1-a	Inositol-3-phosphate synthase 1-A;Inositol-3-phosphate synthase 1-B	0	0	1	1.99	3.29	8.42e-05	2.48	3.7	0.000101	38400000	65700000	47100000	78500000	23100000	90000000	195000000	182000000	208000000	277000000	279000000	266000000	5	5	5	8	8	8	62.35	0	8.02	1430000000	14	2367
A0A1L8F569	A0A1L8F569	ilf2	DZF domain-containing protein	2.01	3.44	7.24e-05	1.99	3.27	8.36e-05	1.82	2.87	0.000674	80500000	49400000	57200000	249000000	231000000	259000000	279000000	218000000	232000000	276000000	188000000	193000000	20	3	3	69.4	17.2	17.2	41.13	0	9.82	2220000000	18	471
A0A1L8GUB1;B1H1P5	A0A1L8GUB1	arid2.S	Uncharacterized protein	2.99	5	0	1.98	4.26	9.3e-05	2.26	4.58	9.93e-05	336000000	439000000	366000000	3190000000	2780000000	3070000000	1610000000	1520000000	1380000000	1730000000	1770000000	1930000000	33	33	13	24	24	11.8	196.34	0	229.59	20600000000	141	1728
Q6INF9	Q6INF9	gtf2h4	General transcription factor IIH subunit 4	2.12	3.39	7.42e-05	1.98	3.45	8.53e-05	1.96	3.31	0.000301	51500000	82100000	77000000	308000000	331000000	262000000	271000000	271000000	273000000	299000000	246000000	261000000	5	5	5	16.3	16.3	16.3	51.91	0	13.27	2660000000	36	3396
Q7ZTK8;Q32N27;A0A1L8EZ48	A0A1L8EZ48	cd2bp2	GYF domain-containing protein	1.86	3.26	0.000135	1.98	3.36	8.46e-05	1.9	3.29	0.000437	87800000	67700000	115000000	333000000	314000000	312000000	339000000	340000000	364000000	340000000	325000000	319000000	6	6	6	21.1	21.1	21.1	45.76	0	56.24	3170000000	39	349
A0A1L8G938	A0A1L8G938	lin28b.L	Uncharacterized protein	1.89	3.44	6.94e-05	1.98	3.91	8.94e-05	1.91	3.58	0.000303	73300000	52500000	53700000	257000000	217000000	189000000	223000000	234000000	242000000	254000000	198000000	218000000	7	7	3	40.7	40.7	19.4	28.04	0	34	2110000000	36	1246
A0A1L8ESM1	A0A1L8ESM1		Uncharacterized protein	3.14	4.38	0	1.98	3.72	8.75e-05	2.7	4.26	0	65200000	45300000	64400000	563000000	508000000	459000000	236000000	212000000	231000000	377000000	354000000	391000000	10	7	7	37.1	32	32	46.69	0	123.3	3530000000	25	194
A0A1L8EQI6	A0A1L8EQI6	micall2.S	Uncharacterized protein	0	0	1	1.97	1.82	0.0009	2.52	2.17	0.000296	35900000	108000000	28400000	54700000	44700000	50000000	194000000	186000000	184000000	257000000	278000000	293000000	12	12	9	18.1	18.1	13.3	105.62	0	65.02	1410000000	24	148
A0A1L8HTJ6	A0A1L8HTJ6	rfc1.L	Replication factor C subunit 1	0.46	1.61	0.33	1.96	3.32	8.32e-05	2.63	4.29	0	1640000000	2370000000	2210000000	2730000000	2840000000	2870000000	9860000000	6970000000	7330000000	13500000000	12100000000	12500000000	60	60	60	50.8	50.8	50.8	127.6	0	323.31	76000000000	284	2469
Q4QR32;A0A1L8F9R5;A0A1L8F058	A0A1L8F058	rps29	40S ribosomal protein S29	2.11	1.11	0.00445	1.96	1.05	0.0074	2.05	1.08	0.00654	1260000000	932000000	90300000	2160000000	1940000000	2030000000	1900000000	1960000000	1670000000	2190000000	1710000000	2010000000	3	3	3	33.9	33.9	33.9	6.66	0	7.93	19200000000	16	377
A0A1L8GLF8	A0A1L8GLF8	cnot1.L	Uncharacterized protein	4.23	4.87	0	1.96	3.43	8.44e-05	1.67	3.3	0.000661	726000000	922000000	1150000000	17200000000	17800000000	16600000000	3350000000	4000000000	3370000000	2970000000	2950000000	2820000000	95	95	14	42.5	42.5	8.4	270.24	0	323.31	78300000000	394	1522
Q7ZXV9;A0A1L8EPX3	A0A1L8EPX3	pms1	HMG box domain-containing protein	0	0	1	1.96	2.83	0.000234	2.92	3.47	0	36300000	69100000	38900000	45600000	43400000	38900000	164000000	178000000	194000000	338000000	391000000	321000000	10	10	10	19.9	19.9	19.9	103.67	0	23.52	1620000000	19	126
Q92138;Q6AZF1;Q7ZWS7	Q7ZWS7	PP2A	Ppp2r1a-prov protein	2.56	1.71	0.000489	1.95	1.37	0.00293	2.19	1.51	0.00174	129000000	20800000	24200000	224000000	251000000	236000000	128000000	162000000	182000000	219000000	171000000	165000000	13	8	8	27.7	21.6	21.6	65.43	0	15.43	1970000000	28	3236
A0A1L8FTQ7;Q6NRW0	A0A1L8FTQ7	mtbp	Mdm2-binding protein	2.34	2.93	7.6e-05	1.95	2.66	0.00023	2.05	2.71	0.000427	78600000	49000000	109000000	406000000	353000000	379000000	307000000	284000000	279000000	341000000	303000000	290000000	12	12	12	19.9	19.9	19.9	96.29	0	80.47	3090000000	40	925
A0A1L8I0Q7	A0A1L8I0Q7	smarcb1.L	SWI/SNF-related matrix-associated actin-dependent regulator of chromatin subfamily B member 1	2.15	2.57	6.83e-05	1.95	2.48	0.000446	1.92	2.3	0.00071	82800000	50400000	122000000	420000000	322000000	328000000	303000000	341000000	286000000	242000000	384000000	301000000	17	2	2	43.7	4.2	4.2	43.3	0	8.31	3080000000	29	2617
A0A1L8GUV9;Q5U4X1	A0A1L8GUV9	kif20a.S	Kinesin-like protein	0	0	1	1.95	2.3	0.000435	2.68	2.8	9.14e-05	107000000	43200000	47200000	70900000	43800000	59600000	215000000	259000000	225000000	414000000	350000000	395000000	23	10	10	28.6	14	14	101.35	0	26.96	1990000000	25	1738
A0A1L8G9F2	A0A1L8G9F2		TFIIS N-terminal domain-containing protein	0.84	2.43	0.0286	1.95	4.05	8.9e-05	1.36	3.46	0.00157	689000000	723000000	948000000	1390000000	1250000000	1540000000	2920000000	3090000000	3010000000	1970000000	2040000000	2000000000	27	27	27	42.9	42.9	42.9	66.84	0	187.04	21100000000	120	1252
A0A1L8GUB0	A0A1L8GUB0	scaf11.S	RING-type domain-containing protein	0	0	1	1.94	2.02	0.000729	2.55	2.42	0.000236	72400000	139000000	43800000	45500000	88800000	63500000	330000000	331000000	229000000	560000000	373000000	420000000	19	15	15	14.5	12.2	12.2	197.11	0	47.97	2610000000	31	1727
Q640K5;A0A1L8FDQ5;A0A1L8FDN6	A0A1L8FDN6	pdcd4.S	Programmed cell death protein 4	0.87	0.58	0.34	1.94	1.01	0.00921	1.65	0.89	0.0253	64100000	794000000	916000000	628000000	660000000	688000000	1300000000	1340000000	1500000000	1060000000	1140000000	1190000000	17	17	9	34.4	34.4	26.9	50.67	0	85.88	10700000000	79	655
A2VDD1;A0A1L8G8M8	A0A1L8G8M8	arhgap18	Rho-GAP domain-containing protein	1.24	2.17	0.00435	1.93	2.8	0.000231	2.43	3.23	9.11e-05	105000000	80800000	52300000	175000000	178000000	188000000	276000000	273000000	327000000	411000000	393000000	432000000	14	14	14	27.6	27.6	27.6	74.18	0	40.23	2730000000	34	2779
A0A1L8FYP6;A0A1L8FSU9	A0A1L8FYP6	smchd1.L	SMC hinge domain-containing protein	-2.04	0	1	1.93	4.51	9.16e-05	2.74	5.18	0	1890000000	2260000000	1830000000	426000000	556000000	470000000	7990000000	7010000000	7750000000	13600000000	13900000000	12500000000	94	94	94	51.8	51.8	51.8	223.75	0	323.31	68100000000	408	1024
Q4V835;Q6DD35	Q4V835	hells	HELLS protein	0	0	1	1.93	1.73	0.00124	1.91	1.73	0.00174	105000000	24700000	60100000	73800000	56800000	65500000	237000000	219000000	166000000	184000000	188000000	238000000	11	4	4	14.1	4.4	4.4	97.17	0	9.74	1570000000	15	3057
A0A1L8HCJ5	A0A1L8HCJ5		Dopey_N domain-containing protein	4.67	5.33	0	1.93	4.85	9.38e-05	1.25	3.79	0.00212	80700000	83800000	86300000	1760000000	2600000000	2110000000	349000000	285000000	323000000	228000000	192000000	179000000	31	31	9	20.9	20.9	6.2	243.07	0	257.97	8760000000	90	2123
A0A1L8G4L7;Q6DE96	A0A1L8G4L7	iws1-a	Protein IWS1 homolog A	0	0	1	1.93	2.29	0.000431	1.5	1.91	0.00334	108000000	63700000	40200000	83200000	122000000	63300000	232000000	280000000	233000000	176000000	218000000	166000000	10	10	3	15.6	15.6	5.3	92.43	0	22.93	1330000000	29	1145
Q7ZYG7;A0A1L8HFX8;A0A1L8HFX3	A0A1L8HFX3	ap2b1	AP complex subunit beta	1.5	3.13	0.000812	1.92	2.46	0.00044	1.69	3.23	0.000663	102000000	81900000	123000000	262000000	275000000	324000000	240000000	484000000	483000000	305000000	381000000	298000000	64	4	4	60.8	8.2	8.2	105.62	0	187.2	3180000000	20	2201
A0A1L8HJD9;Q9W6K1	A0A1L8HJD9	mre11	Double-strand break repair protein MRE11	0.84	1.95	0.0404	1.91	3.22	8.05e-05	2.57	3.76	0.000108	1840000000	1130000000	1160000000	2340000000	2300000000	2600000000	5070000000	4730000000	5360000000	8230000000	7910000000	7810000000	37	37	37	54.6	54.6	54.6	81.13	0	323.31	49500000000	265	2282
Q4QQP4	Q4QQP4	rfc3	MGC115007 protein	0.77	2.72	0.0415	1.9	4.09	8.7e-05	2.39	4.62	0	1120000000	1450000000	1110000000	2130000000	2080000000	2010000000	4400000000	4350000000	4960000000	6610000000	6430000000	6180000000	29	29	29	71.3	71.3	71.3	40.34	0	323.31	42500000000	189	3032
A0A1L8HEB9	A0A1L8HEB9	arid1a	ARID domain-containing protein (Fragment)	2.37	5.18	0.000103	1.9	5.15	9.39e-05	1.93	4.95	0.000165	4020000000	3820000000	4530000000	22900000000	20600000000	20300000000	15600000000	15200000000	15300000000	16500000000	15100000000	15300000000	84	84	43	54.5	54.5	31.8	207.78	0	323.31	175000000000	587	2165
A0A1L8FD93;A0AUT7;Q5U4Z5	A0A1L8FD93	ints3.L	Uncharacterized protein	2.9	1.69	0.000194	1.9	1.22	0.00477	2.6	1.56	0.000816	99300000	923000000	545000000	2740000000	2510000000	3040000000	1360000000	1360000000	1400000000	2150000000	2290000000	2270000000	26	26	9	26.7	26.7	10	116.74	0	151.87	21300000000	133	647
A0A1L8HU06	A0A1L8HU06	fip1l1.L	FIP1-like 1 protein (Pre-mRNA 3'-end-processing factor FIP1)	0	0	1	1.9	3.51	8.28e-05	1.98	3.63	0.000234	55400000	65900000	42500000	31500000	98500000	82700000	199000000	187000000	217000000	219000000	200000000	218000000	8	5	5	25.6	17.2	17.2	64.76	0	44.92	1330000000	11	2482
A0A1L8HJ71	A0A1L8HJ71		Uncharacterized protein	3.27	2.95	0.000106	1.9	2.11	0.000734	2.53	2.57	0.00016	51800000	64600000	147000000	874000000	669000000	750000000	335000000	261000000	291000000	435000000	445000000	485000000	15	12	12	28.4	25.1	25.1	58.47	0	36.08	4840000000	43	2277
A0A1L8GIX3;A0A1L8FYE4	A0A1L8GIX3	nup160	Uncharacterized protein	0.99	3.22	0.00691	1.89	4.38	8.86e-05	2.42	4.91	0	4810000000	6230000000	5490000000	10200000000	10900000000	11700000000	20600000000	19200000000	21300000000	28900000000	29100000000	30200000000	66	66	31	55.3	55.3	25.1	162.49	0	323.31	199000000000	468	1463
Q7ZZY7	Q7ZZY7	Rae1/Gle2	Rae1 protein homolog (mRNA export factor) (mRNA-associated protein mrnp 41)	0.91	3.47	0.00987	1.89	4.64	9e-05	2.35	5.11	0	4140000000	5140000000	4910000000	9030000000	8660000000	8890000000	18100000000	17500000000	16700000000	23900000000	23900000000	24000000000	24	24	11	57.9	57.9	34.5	40.99	0	323.31	163000000000	234	3632
A0A1L8GJJ2	A0A1L8GJJ2	atg2a.L	Uncharacterized protein	0	0	1	1.88	1.67	0.00164	0.7	0.53	0.415	53500000	64100000	193000000	83200000	121000000	77300000	419000000	358000000	221000000	235000000	355000000	33800000	7	7	7	5.2	5.2	5.2	221.96	0	13.07	1650000000	14	1476
A6H8I7	A6H8I7	med17	Mediator of RNA polymerase II transcription subunit 17 (Mediator complex subunit 17)	4.08	5.07	0	1.88	3.7	8.35e-05	2.23	4.04	9.34e-05	385000000	510000000	562000000	8510000000	8150000000	7740000000	1910000000	1730000000	1680000000	2300000000	2310000000	2150000000	35	35	35	64.5	64.5	64.5	72.32	0	323.31	40000000000	165	2790
Q6GM35;Q6JPI2;Q5MNU4;A0A1L8ESL8	A0A1L8ESL8	stau1	Uncharacterized protein	1.98	1.99	0.000649	1.88	1.92	0.00103	1.92	1.95	0.00116	59300000	143000000	41700000	299000000	267000000	273000000	257000000	253000000	272000000	254000000	276000000	276000000	19	9	9	31.6	17.2	17.2	77.67	0	39.29	2560000000	22	3110
A0A1L8G1Q1;Q801Q7	A0A1L8G1Q1	smek2-b	Serine/threonine-protein phosphatase 4 regulatory subunit 3-B	0	0	1	1.88	2.3	0.000557	0	0	1	55300000	88700000	145000000	81300000	47300000	58700000	308000000	364000000	315000000	41000000	65800000	111000000	28	5	5	29.1	6.6	6.6	93.7	0	13.18	1150000000	6	1086
A0A1L8HUM1	A0A1L8HUM1	otud4.L	Ubiquitinyl hydrolase 1 (EC 3.4.19.12)	0	0	1	1.88	3.45	8.12e-05	2.29	3.68	9.16e-05	82100000	79600000	122000000	99100000	38600000	29700000	347000000	347000000	330000000	475000000	408000000	476000000	17	10	10	17.8	10	10	113.82	0	20.48	2430000000	24	2494
A0A1L8GJT5;Q6NRZ0	A0A1L8GJT5	rcor2	REST corepressor 2	2.68	3.09	8.98e-05	1.88	2.57	0.000441	2.23	2.84	0.000233	217000000	417000000	448000000	2450000000	2320000000	1870000000	1220000000	1410000000	1170000000	1820000000	1530000000	1520000000	21	21	19	47.7	47.7	43.9	56.09	0	133.23	16900000000	98	1482
Q7ZX57;A0A1L8EMY4	Q7ZX57	srsf2	Serine/arginine-rich splicing factor 2 (Splicing component, 35 kDa) (Splicing factor SC35) (Splicing factor, arginine/serine-rich 2)	2.2	1.6	0.00092	1.88	1.4	0.0032	1.72	1.3	0.00572	223000000	56500000	354000000	746000000	787000000	741000000	510000000	684000000	632000000	459000000	571000000	603000000	6	6	6	29.8	29.8	29.8	24.9	0	57.66	6310000000	40	81
A0A1L8FIA3;Q6PF66	A0A1L8FIA3	eif3a	Eukaryotic translation initiation factor 3 subunit A	1.02	4.75	0.00389	1.87	4.54	8.88e-05	1.84	5.48	0.000161	1110000000	1020000000	1050000000	2070000000	2130000000	2240000000	4280000000	3400000000	4000000000	4030000000	3750000000	3600000000	103	38	38	68.8	25.6	25.6	164.52	0	132.13	32500000000	140	726
A0A1L8HQE8;Q8QFR2;A3KNE6	A0A1L8HQE8	hira	Protein HIRA	3.14	4.82	0	1.87	3.44	8.1e-05	2.13	4.29	9.07e-05	336000000	423000000	309000000	3090000000	3370000000	2900000000	1060000000	1370000000	1480000000	1560000000	1490000000	1580000000	23	23	12	24.9	24.9	13	121	0	305.84	19500000000	130	2409
A0A1L8F0R0;Q6NRB8;A0A1L8F5K2	A0A1L8F0R0	znf618.S	Uncharacterized protein	0	0	1	1.87	4.19	8.63e-05	1.9	4.41	0.000239	74500000	88800000	71000000	80800000	115000000	102000000	301000000	301000000	253000000	311000000	289000000	270000000	6	6	6	10	10	10	103.58	0	12.35	1760000000	25	390
A0A1L8FF50	A0A1L8FF50	gbf1.S	SEC7 domain-containing protein	0	0	1	1.87	2.29	0.000621	1.35	1.85	0.00518	83400000	181000000	75400000	147000000	66000000	48000000	338000000	395000000	416000000	257000000	280000000	263000000	51	7	7	32.6	6.1	6.1	207.6	0	40.27	2000000000	25	677
A0A1L8H6B2	A0A1L8H6B2		Uncharacterized protein	1.52	2.06	0.00155	1.86	2.13	0.000726	2.62	2.93	9.22e-05	76800000	36200000	81200000	169000000	199000000	158000000	176000000	196000000	312000000	397000000	384000000	341000000	18	6	5	22.2	9.4	8.2	116.33	0	109.46	2490000000	21	1971
A0A1L8EUT5;A0A1L8EUX1;Q6DK98;A0A1L8ENB3;A0A1L8EN91;Q66IZ7	A0A1L8EN91	ndel1-a	Nuclear distribution protein nudE-like 1-A;Nuclear distribution protein nudE-like 1-B	2.87	2.8	8.97e-05	1.86	2.14	0.000727	2.22	2.41	0.000428	33600000	98100000	62700000	480000000	421000000	403000000	220000000	205000000	218000000	262000000	285000000	281000000	8	8	5	21.4	21.4	14.5	38.62	0	32.29	2940000000	27	244
Q498F9	Q498F9	cwf19l2		0.6	1.83	0.184	1.86	3.47	8.09e-05	2.26	3.97	9.38e-05	718000000	973000000	1080000000	1300000000	1440000000	1380000000	3710000000	3160000000	3060000000	4330000000	4420000000	4290000000	40	40	40	46.3	46.3	46.3	92.3	0	191.45	29000000000	197	3014
Q9W799	Q9W799	cpsf2	Cleavage and polyadenylation specificity factor subunit 2	1.22	5.21	0.00118	1.86	5.4	9.2e-05	1.99	6.06	9.27e-05	4300000000	4150000000	3890000000	9460000000	9490000000	9840000000	15900000000	14500000000	14400000000	16600000000	16300000000	16000000000	46	46	0	63.6	63.6	0	88.99	0	323.31	134000000000	376	3724
A0A1L8GIV3;Q66J74	A0A1L8GIV3	tfip11	Tuftelin-interacting protein 11	2.57	1.83	0.000309	1.85	1.43	0.00304	2.06	1.54	0.00178	297000000	63100000	330000000	998000000	1180000000	1110000000	673000000	676000000	643000000	873000000	717000000	714000000	19	19	19	30.2	30.2	30.2	95.22	0	54.72	8390000000	80	1460
A0A1L8FIT9	A0A1L8FIT9	ccdc6.L	Uncharacterized protein	0	0	1	1.85	3.74	8.27e-05	1.3	3.04	0.00234	86900000	85500000	62000000	133000000	51000000	100000000	295000000	263000000	277000000	210000000	174000000	189000000	9	9	1	25	25	1.8	51.58	0	31.61	1430000000	22	733
Q4KLF0;A0A1L8GCW7	Q4KLF0	fau	40S ribosomal protein S30	1.99	1.01	0.00751	1.84	0.95	0.014	1.62	0.86	0.033	60700000	873000000	862000000	1360000000	1410000000	1510000000	1260000000	1330000000	1250000000	961000000	1160000000	1190000000	3	3	3	9	9	9	14.51	0	6.76	12300000000	25	1310
A0A1L8FUU2	A0A1L8FUU2		Uncharacterized protein	1.62	2.76	0.000644	1.84	2.89	0.000226	1.98	3.18	0.000298	76400000	42800000	63500000	203000000	163000000	183000000	234000000	226000000	179000000	238000000	232000000	231000000	12	12	6	5.9	5.9	3.4	321.75	0	22.62	1970000000	36	947
A0A1L8G3J7	A0A1L8G3J7		Calponin-homology (CH) domain-containing protein	1.81	1.25	0.00444	1.84	1.26	0.0045	1.75	1.21	0.00667	502000000	79900000	525000000	985000000	1030000000	894000000	963000000	975000000	1020000000	939000000	916000000	928000000	16	16	16	29.3	29.3	29.3	84.73	0	46.78	9660000000	66	1122
A0A1L8GMX3	A0A1L8GMX3	znf326.L	Uncharacterized protein	2.05	2.96	7.01e-05	1.83	2.83	0.000449	1.83	2.8	0.000672	43900000	32500000	64200000	175000000	206000000	181000000	161000000	159000000	160000000	173000000	152000000	158000000	17	5	5	38.2	13.9	13.9	55.33	0	9.31	1650000000	20	1567
Q5HZC0;Q5EAZ2	Q5EAZ2	anapc10.S	Anaphase-promoting complex subunit 10	1.1	1.36	0.0234	1.82	2.02	0.000964	1.4	1.65	0.00585	83900000	240000000	211000000	342000000	394000000	312000000	535000000	584000000	606000000	390000000	466000000	429000000	3	3	3	23.8	23.8	23.8	21.19	0	16.94	4380000000	22	3090
D5JEJ8	D5JEJ8	mllt4		0	0	1	1.82	1.2	0.00544	2.75	3.67	0	77000000	49100000	55100000	98100000	34200000	34100000	445000000	354000000	58500000	484000000	403000000	325000000	62	4	2	40	1.4	0.7	203.1	0	10.33	3080000000	15	2882
A0A1L8H6H6	A0A1L8H6H6		Mediator of RNA polymerase II transcription subunit 14 (Mediator complex subunit 14)	2.59	3.02	8.41e-05	1.82	1.76	0.00165	2.07	2.57	0.00056	67400000	29900000	45200000	239000000	310000000	269000000	88900000	165000000	274000000	184000000	156000000	233000000	25	7	7	26.4	10.3	10.3	156.03	0	26.48	2030000000	31	1977
A0A1L8F634;Q32P34	A0A1L8F634	sec16a	Protein transport protein sec16	2.27	4.37	9.05e-05	1.82	5.29	8.92e-05	1.81	5.89	0.000161	3780000000	3770000000	4060000000	22400000000	17600000000	16400000000	14700000000	13000000000	13300000000	14000000000	13000000000	13800000000	83	83	54	42.9	42.9	34.3	252.64	0	323.31	152000000000	533	497
Q4V7X9	Q4V7X9	cbll1	E3 ubiquitin-protein ligase Hakai	2.74	4.52	0	1.81	3.79	8.11e-05	1.77	3.76	0.000427	73100000	70400000	97300000	502000000	564000000	525000000	288000000	290000000	259000000	273000000	285000000	253000000	8	8	1	25.4	25.4	1.8	55.54	0	15.97	3420000000	42	3054
Q0IHC8;A0A1L8HU43;Q58E19	A0A1L8HU43	vps37a	VPS37 C-terminal domain-containing protein	0	0	1	1.81	2.32	0.00061	2.56	2.86	8.95e-05	26500000	47200000	64900000	47300000	147000000	95300000	162000000	134000000	161000000	254000000	230000000	288000000	6	3	3	23.7	11.1	11.1	43.29	0	10.73	1250000000	9	2488
A0A1L8EM14	A0A1L8EM14	cpsf4l.S	Cleavage and polyadenylation specificity factor subunit 4	0.41	2.48	0.353	1.8	4.96	8.69e-05	1.83	5.78	0.000161	870000000	898000000	951000000	1270000000	1250000000	1090000000	3470000000	2970000000	3060000000	3350000000	3190000000	3100000000	14	14	13	57.6	57.6	54.3	30.91	0	41.36	24800000000	78	60
A0A1L8F8K7	A0A1L8F8K7	mdc1.L	Uncharacterized protein	2.83	2.87	9.01e-05	1.79	2.23	0.000721	0	0	1	94700000	35900000	65900000	510000000	379000000	416000000	214000000	215000000	203000000	61200000	62600000	31900000	45	6	6	27.1	4.7	4.7	234.08	0	36.99	2060000000	18	552
A0A1L8EVB2	A0A1L8EVB2		Uncharacterized protein	1.26	3.76	0.00122	1.79	3.07	0.000226	1.66	2.6	0.00117	43900000	56700000	47700000	120000000	120000000	114000000	214000000	129000000	177000000	227000000	120000000	139000000	10	10	10	11.7	11.7	11.7	154.89	0	25.93	1400000000	17	255
A0A1L8I2Y5;A0A1L8I327	A0A1L8I2Y5		Kinesin motor domain-containing protein	-2.1	0	1	1.79	3.39	0.000232	1.85	3.69	0.000296	498000000	642000000	448000000	101000000	138000000	132000000	2010000000	1530000000	1910000000	1740000000	1860000000	2070000000	36	36	34	28.4	28.4	26.8	159.21	0	107.89	12000000000	125	2670
A0A1L8H2S1;Q641B2	A0A1L8H2S1	eif3g-b	Eukaryotic translation initiation factor 3 subunit G-B	1.36	0.94	0.0358	1.78	1.17	0.0061	1.59	1.06	0.0136	127000000	1000000000	850000000	1260000000	1280000000	1140000000	1600000000	1600000000	1720000000	1660000000	1330000000	1330000000	16	6	6	51	30.5	30.5	34.46	0	143.1	14300000000	52	1908
Q2T9I9;Q6DFH0	Q2T9I9	fam208a	Protein FAM208A	2.69	3.25	9.26e-05	1.78	2.47	0.000619	-0.02	0.29	0.723	112000000	141000000	68400000	685000000	718000000	585000000	437000000	319000000	313000000	102000000	266000000	38100000	13	13	13	12.5	12.5	12.5	176.4	0	28.69	3530000000	23	2967
A0A1L8I1I6	A0A1L8I1I6	gtf2h3.L	Uncharacterized protein	2.45	2.46	7.25e-05	1.78	2.01	0.00108	1.39	1.19	0.0141	37700000	92600000	105000000	373000000	349000000	460000000	221000000	246000000	270000000	287000000	265000000	86400000	5	5	5	22.4	22.4	22.4	37.85	0	51.47	2740000000	15	2635
Q1XG43;Q1XG42;A0A1L8I2N9;Q1XG45;Q1XG44;A0A1L8HRR4;Q2NKX2;A0A1L8HRR6;Q5XW74;B2GTX2;Q6DDR0;Q66PG7;Q66PG6	A0A1L8I2N9	SCC2-2	Nipped-B protein	1.54	2.17	0.00128	1.77	2.37	0.000673	1.8	2.39	0.000814	40200000	70400000	94500000	183000000	179000000	201000000	240000000	222000000	201000000	222000000	248000000	206000000	17	17	17	8.4	8.4	8.4	319.82	0	42.31	1980000000	37	2960
A0A1L8H4W1	A0A1L8H4W1		Uncharacterized protein	4.48	3.05	0	1.77	2.05	0.00102	2.29	2.42	0.00044	30900000	85000000	42100000	1630000000	1240000000	606000000	169000000	190000000	135000000	278000000	194000000	238000000	74	10	10	39.9	6.1	6.1	275.37	0	123.35	4950000000	33	1943
A0A310U6Z3	A0A310U6Z3	hira.L	Protein HIRA	2.98	3.48	0.000111	1.77	2.86	0.000438	1.5	2.57	0.00174	113000000	72300000	62900000	595000000	802000000	531000000	260000000	253000000	306000000	259000000	203000000	224000000	20	9	9	29.3	15.8	15.8	107.3	0	91.8	3650000000	36	2706
A1L2N5	A1L2N5	actb		1.91	0.61	0.134	1.76	0.59	0.173	1.62	0.56	0.226	3950000000	26700000	5540000000	3070000000	3160000000	3160000000	2750000000	3060000000	2700000000	2620000000	2650000000	2440000000	14	2	2	27.9	3.7	3.7	42.1	0	9.62	29200000000	21	2754
A0A1L8GNI9;Q7ZXN6	A0A1L8GNI9	ep300.L	Histone acetyltransferase (EC 2.3.1.48)	3.41	3.27	0	1.76	2.25	0.000716	2.52	2.81	8.67e-05	691000000	1390000000	1690000000	14200000000	12100000000	11400000000	4250000000	3780000000	3930000000	7100000000	6890000000	6240000000	67	67	14	28.5	28.5	10.7	273.76	0	323.31	76500000000	300	1586
P52297	P52297	kpnb1	Importin subunit beta	2.15	4.4	8.36e-05	1.76	4.22	8.14e-05	1.91	5.05	0.000164	3460000000	3050000000	3490000000	12600000000	15900000000	16100000000	10200000000	10800000000	12900000000	12700000000	11700000000	13100000000	51	9	2	57.1	16.1	3.8	97.19	0	118.49	128000000000	70	2918
A0A1L8FM54;Q5XHJ1	A0A1L8FM54		Protein kinase domain-containing protein	1.47	1.8	0.00302	1.75	2.06	0.00108	1.59	1.88	0.00265	40400000	118000000	64400000	204000000	171000000	189000000	217000000	232000000	234000000	176000000	207000000	230000000	30	4	4	33.6	4.2	4.2	92.42	0	8.63	1930000000	24	796
A0A1L8G236	A0A1L8G236	wtap.S	Female-lethal(2)D homolog (Pre-mRNA-splicing regulator WTAP) (WT1-associated protein) (Wilms tumor 1-associating protein)	2.52	3.44	9e-05	1.75	2.83	0.000437	1.75	2.57	0.000766	671000000	686000000	1180000000	4670000000	4880000000	4440000000	2760000000	2920000000	2570000000	3080000000	3130000000	2150000000	25	25	4	55.2	55.2	13.7	44.31	0	165.73	33200000000	124	1097
A0A1L8HHZ4;Q3LGB9;Q6DCJ5	A0A1L8HHZ4	timeless	Uncharacterized protein	0	0	1	1.75	1.92	0.00135	1.49	1.74	0.00419	159000000	51100000	92900000	62700000	55900000	28400000	269000000	373000000	285000000	227000000	270000000	272000000	12	12	3	11.7	11.7	3.9	140.49	0	17.12	1760000000	28	2249
Q641D1	Q641D1	dmap1	MGC82015 protein	1.8	2.35	0.000593	1.75	2.31	0.00072	1.8	2.31	0.000998	49300000	117000000	62300000	228000000	266000000	250000000	226000000	260000000	231000000	257000000	278000000	213000000	13	13	13	32.1	32.1	32.1	53.17	0	24.8	2340000000	31	3174
A0A1L8FU85;A0A310TL97	A0A1L8FU85	cpsf1	Uncharacterized protein	0.96	2.98	0.00908	1.75	3.94	8e-05	1.82	4.11	0.000303	4150000000	5650000000	4620000000	8810000000	9310000000	9620000000	17100000000	15200000000	15700000000	17300000000	16800000000	16500000000	54	54	29	40.4	40.4	20.6	139.95	0	323.31	140000000000	354	936
A0A1L8G1T8;A0A1L8G1N4;A0A1L8G1V3	A0A1L8G1N4	eif4a3.1.S	RNA helicase (EC 3.6.4.13)	-0.3	0.1	0.908	1.74	2.97	0.000442	1.26	2.43	0.00424	75900000	114000000	64600000	69700000	51800000	83100000	275000000	291000000	262000000	212000000	186000000	193000000	25	2	0	49.2	4.2	0	37.15	0	5.44	1660000000	14	1084
Q7T101;Q6XM89;Q4QR41;A0A1L8H4P3	A0A1L8H4P3	gps2	Uncharacterized protein	3.27	2.89	0.000104	1.74	1.89	0.00166	1.7	1.89	0.002	220000000	239000000	83300000	1520000000	1650000000	1580000000	532000000	479000000	645000000	543000000	527000000	520000000	10	10	10	21.8	21.8	21.8	39.94	0	63.44	8750000000	45	3539
A0A1L8EUL0	A0A1L8EUL0		UBC core domain-containing protein	0	0	1	1.74	3.34	0.000227	0	0	1	65700000	43800000	64100000	51600000	86500000	91300000	201000000	195000000	177000000	81900000	57600000	84700000	7	7	2	6.5	6.5	2.5	155.64	0	21.45	958000000	8	240
Q7ZWT5	Q7ZWT5	cherp.S		0.59	0.48	0.498	1.74	1.95	0.00135	1.75	1.92	0.00173	130000000	41600000	71200000	22400000	244000000	239000000	233000000	222000000	274000000	209000000	294000000	239000000	21	4	4	26.9	4.9	4.9	104.92	0	7.56	2110000000	20	3561
A0A1L8HIA0	A0A1L8HIA0		ULP_PROTEASE domain-containing protein	0	0	1	1.74	3.39	0.000228	2.31	3.94	9.62e-05	59800000	59800000	87500000	77000000	142000000	155000000	219000000	244000000	216000000	337000000	333000000	343000000	12	8	0	23.9	17.9	0	70.25	0	25.99	1720000000	20	2255
Q6DF77	Q6DF77	gphn		-4.37	0	1	1.73	4.46	8.19e-05	1.04	4.48	0.00475	1330000000	1240000000	1420000000	79800000	97900000	34100000	4530000000	4840000000	3940000000	2720000000	2820000000	2640000000	26	26	0	37.8	37.8	0	92.33	0	142.03	24500000000	106	3289
A0A1L8HE49	A0A1L8HE49	mycbp.L	Uncharacterized protein	-3.12	0	1	1.73	5.96	8.66e-05	2.06	6.94	9.88e-05	3690000000	3490000000	3560000000	422000000	429000000	383000000	12500000000	11500000000	11800000000	15200000000	14600000000	15000000000	9	9	9	80.6	80.6	80.6	11.72	0	178.68	88500000000	86	2156
A0A1L8HJY0;P02350	A0A1L8HJY0	rps3-a	40S ribosomal protein S3-A	1.79	1.14	0.00662	1.73	1.1	0.00876	1.92	1.2	0.00516	41000000	373000000	268000000	550000000	570000000	536000000	565000000	582000000	457000000	629000000	588000000	600000000	31	1	1	86.2	7.7	7.7	27	0	12.08	5440000000	11	2292
A0A1L8FTJ1;P20965;A0A1L8FZR3;Q6IP09	A0A1L8FZR3	pabpc1-a	Polyadenylate-binding protein 1-A;Polyadenylate-binding protein 1-B	0	0	1	1.73	2.08	0.00114	1.97	2.24	0.000711	103000000	85900000	38600000	121000000	47300000	87500000	235000000	226000000	234000000	240000000	282000000	306000000	13	10	6	25.3	19	11.5	70.47	0	22.45	1630000000	33	918
Q642N8;A0A1L8GVT1	A0A1L8GVT1	strap	WD_REPEATS_REGION domain-containing protein	3.32	3.39	0	1.73	1.44	0.00379	0	0	1	48200000	56100000	110000000	654000000	658000000	689000000	333000000	94500000	344000000	147000000	115000000	39100000	17	7	7	66.6	36.2	36.2	36.17	0	287.67	3650000000	26	1761
A0A1L8FJU3;A0A1L8FF05;Q6GQ63	A0A1L8FF05	anapc16	Anaphase-promoting complex subunit 16	1.59	2.07	0.00128	1.73	2.2	0.000963	1.66	2.14	0.00168	174000000	85900000	70500000	281000000	303000000	338000000	370000000	326000000	317000000	347000000	322000000	297000000	5	5	5	56.9	56.9	56.9	15.09	0	35.01	3040000000	23	759
A0A1L8F7L7	A0A1L8F7L7	upf3b.L	Smg4_UPF3 domain-containing protein	5.96	4.19	0	1.73	1.87	0.00164	1.69	1.43	0.00437	78200000	60300000	66600000	5600000000	5510000000	2440000000	283000000	115000000	350000000	84200000	329000000	378000000	24	10	10	49.2	28.7	28.7	62.09	0	212.8	16300000000	29	529
Q6DE48;A0A1L8H701;Q32NI6;A0A1L8GHV8	Q6DE48	rbbp5	Rbbp5-prov protein	2.56	3.05	8.33e-05	1.73	2.39	0.000724	1.79	2.46	0.000819	97600000	43300000	73900000	395000000	393000000	413000000	220000000	249000000	206000000	232000000	218000000	253000000	7	7	7	21.2	21.2	21.2	55.14	0	15.5	2770000000	27	1988
Q4KL86;A0A1L8FB15	A0A1L8FB15		Uncharacterized protein	0	0	1	1.72	3.62	0.000231	0	0	1	61900000	78300000	64800000	96700000	32300000	80300000	217000000	266000000	196000000	37400000	54800000	73300000	4	2	2	16.4	9.4	9.4	58.98	0	22.52	695000000	6	3027
A0A1L8FAF0;A0A1L8EZU6;C6KH72	A0A1L8FAF0	numbl.L	PID domain-containing protein	1.51	2.49	0.00118	1.72	2.86	0.000435	1.78	2.89	0.000667	69900000	63900000	39100000	134000000	168000000	179000000	190000000	185000000	178000000	202000000	197000000	178000000	4	4	3	7.8	7.8	6.1	71.13	0	8.36	1670000000	20	606
Q52KT1;A0A1L8GK80	A0A1L8GK80	sf3b2	PSP domain-containing protein	0.92	0.92	0.126	1.71	1.61	0.00279	1.21	1.07	0.0347	61500000	33700000	145000000	178000000	124000000	92800000	216000000	205000000	239000000	153000000	254000000	96900000	23	3	3	28.3	8.4	8.4	85.95	0	19.29	1280000000	11	3066
Q66KF7	Q66KF7	ift52		5.19	5.51	0	1.71	3.07	0.000439	2.98	5.32	0	63700000	59200000	75200000	2420000000	2790000000	2040000000	286000000	192000000	182000000	498000000	532000000	526000000	17	17	17	53.6	53.6	53.6	50.09	0	192.89	10200000000	54	3210
A0A1L8EXV1;A0A1L8EQJ5;Q6GM85	A0A1L8EXV1	pdpk1.S	3-phosphoinositide-dependent protein kinase 1 (EC 2.7.11.1)	1.85	5.23	7.52e-05	1.71	4.81	8.24e-05	0.88	1.14	0.0922	114000000	105000000	111000000	426000000	371000000	394000000	332000000	395000000	356000000	103000000	289000000	275000000	7	7	7	15.2	15.2	15.2	60.63	0	12.94	3020000000	34	318
Q6DJQ0;A0A1L8GV48;A0A1L8GXU8	Q6DJQ0	rpl26.L	KOW domain-containing protein	2.44	1.76	0.000486	1.71	1.32	0.00491	1.82	1.4	0.00391	34100000	21700000	130000000	271000000	257000000	222000000	132000000	174000000	147000000	156000000	150000000	181000000	4	4	4	29.7	29.7	29.7	17.19	0	9.3	1820000000	22	1745
Q5XG40;Q29RF5;A0A1L8ERK5	A0A1L8ERK5		VLIG-type G domain-containing protein	0	0	1	1.71	1.08	0.0104	0	0	1	31900000	119000000	172000000	24600000	83100000	84000000	473000000	108000000	446000000	225000000	72800000	56700000	2	2	2	2	2	2	126	0	2.91	1260000000	10	2961
Q4QR03;A0A1L8HDU2	A0A1L8HDU2	med31-a	Mediator of RNA polymerase II transcription subunit 31-A	2.44	3.53	8.79e-05	1.71	1.9	0.00175	2.42	3.85	9.95e-05	65200000	47600000	42800000	343000000	270000000	230000000	88600000	227000000	230000000	268000000	248000000	306000000	5	5	4	50	50	38.3	15.72	0	132.73	2330000000	32	3036
Q5XGZ7	Q5XGZ7	ecd		1.66	2.72	0.00065	1.7	2.91	0.000433	1.7	2.77	0.000767	46500000	45500000	77300000	195000000	176000000	148000000	183000000	181000000	170000000	204000000	156000000	175000000	11	2	2	23.5	4.4	4.4	71.8	0	5.63	1650000000	9	3148
Q8AVG6	Q8AVG6	dnaja1	Dnaja1-prov protein	-0.23	0.03	0.891	1.7	4.36	8.01e-05	1.98	4.7	8.63e-05	518000000	546000000	649000000	463000000	527000000	463000000	1930000000	1810000000	1780000000	2180000000	2260000000	2300000000	15	13	5	44.6	41.6	23.9	45.07	0	128.43	14900000000	63	3648
A0A1L8EL76;Q52L33	A0A1L8EL76	smarcd3	SWIB domain-containing protein	2	4.39	7.81e-05	1.69	4.09	0.000156	1.68	4.08	0.00056	4120000000	3910000000	3130000000	14700000000	15000000000	14700000000	11600000000	12100000000	12100000000	12000000000	11500000000	12100000000	34	34	15	58.4	58.4	30.6	55.49	0	323.31	127000000000	267	31
A0A1L8GGN6	A0A1L8GGN6	tcf20.S	PHD-type domain-containing protein	0	0	1	1.69	3.36	0.000448	2.07	3.66	0.00016	75000000	98600000	64500000	77500000	71500000	53300000	270000000	255000000	233000000	296000000	339000000	352000000	26	10	10	19.1	9.1	9.1	200.2	0	55.95	2090000000	27	1395
A0A310U2H2;A0AUT4	A0A310U2H2	cct5	CCT-epsilon (T-complex protein 1 subunit epsilon)	1.44	1.92	0.00282	1.69	2.65	0.000612	1.28	1.68	0.00771	38800000	52200000	26400000	71100000	143000000	105000000	116000000	117000000	133000000	124000000	105000000	58700000	21	4	4	46.6	18.1	18.1	63.63	0	16.73	942000000	18	2699
Q6NU66;A0A1L8FXY4;A0A1L8FXY2	A0A1L8FXY4	tbc1d7	TBC1 domain family member 7	2.23	5.58	9.54e-05	1.69	4.33	7.98e-05	1.74	4.03	0.00043	651000000	705000000	642000000	3300000000	2910000000	3150000000	2190000000	2390000000	1890000000	2380000000	2470000000	1880000000	19	19	19	55.6	55.6	55.6	34.2	0	102.59	25600000000	97	3472
A0A1L8HJJ3	A0A1L8HJJ3	inppl1.L	Phosphatidylinositol-3,4,5-trisphosphate 5-phosphatase (EC 3.1.3.86)	0	0	1	1.67	2.2	0.00114	0	0	1	78600000	32500000	61500000	44700000	88200000	80900000	170000000	156000000	191000000	16200000	52100000	50900000	5	5	5	5.8	5.8	5.8	142.24	0	8.44	675000000	9	2284
A0A1L8I137	A0A1L8I137	ift81.L	IFT81_CH domain-containing protein	3.94	1.31	0.000429	1.67	0.68	0.091	2.59	0.94	0.00685	940000000	27000000	1460000000	5630000000	4930000000	4770000000	1200000000	888000000	1110000000	2030000000	2280000000	1750000000	47	47	24	66.2	66.2	37.2	78.86	0	321.67	28800000000	147	2624
A0A1L8GLN2;Q6NRX3	A0A1L8GLN2	ssx2ip-b	Afadin- and alpha-actinin-binding protein B	0	0	1	1.66	2.18	0.00113	0	0	1	28400000	50000000	72100000	48700000	93100000	37600000	148000000	152000000	145000000	71100000	43700000	101000000	8	2	2	16.3	4.8	4.8	58.87	0	18.38	985000000	12	1532
A0A1L8FLM2;Q5FWK7	A0A1L8FLM2	bud13.L	BUD13 homolog	1.9	1.76	0.00119	1.65	1.6	0.0032	1.65	1.57	0.00387	26200000	90900000	88100000	247000000	236000000	186000000	208000000	181000000	174000000	225000000	179000000	161000000	7	7	7	11.4	11.4	11.4	93.43	0	13.38	1920000000	22	791
A0A1L8EYG5	A0A1L8EYG5		Uncharacterized protein	2.79	3.35	9.91e-05	1.65	2.56	0.00072	2.36	3.19	8.81e-05	108000000	57200000	91800000	703000000	546000000	491000000	298000000	220000000	269000000	442000000	469000000	371000000	20	13	13	17.3	12.2	12.2	193.96	0	268.13	4020000000	52	330
A0A1L8H621;Q640Z7;B7ZQ18;Q90WZ0;Q90WZ0-2	B7ZQ18	ift20-b	Intraflagellar transport protein 20 homolog B;Intraflagellar transport protein 20 homolog A	3.26	3.63	0	1.65	2.24	0.00113	1.54	2.2	0.00206	156000000	169000000	86500000	1150000000	1310000000	1320000000	464000000	307000000	495000000	299000000	399000000	465000000	5	5	5	40.2	40.2	40.2	15.37	0	64.35	6860000000	26	1965
A0A1L8FRW1	A0A1L8FRW1		Septin-type G domain-containing protein	0	0	1	1.65	3.49	0.000444	2.37	4.36	0.000106	56600000	42000000	45000000	50400000	69300000	105000000	163000000	158000000	128000000	234000000	271000000	234000000	25	2	2	52.5	10	10	31.94	0	7.4	1210000000	7	879
A0A1L8FMA2;Q6NTM1;A0A1L8FGD7	A0A1L8FMA2	kazn	Uncharacterized protein	0	0	1	1.65	4.49	0.000234	1.73	4.94	0.000303	90700000	95100000	105000000	38600000	47100000	58200000	327000000	276000000	308000000	342000000	316000000	308000000	9	9	9	26.3	26.3	26.3	50.32	0	57.72	1910000000	16	799
A0A1L8F2K9	A0A1L8F2K9	las1l.S	Uncharacterized protein	2.13	4.49	8.31e-05	1.64	3.73	0.000225	1.1	3.77	0.00423	470000000	423000000	441000000	1680000000	1980000000	2210000000	1170000000	1640000000	1400000000	934000000	1060000000	868000000	16	16	8	30.8	30.8	18.7	68.07	0	99.99	14600000000	98	423
A0A1L8FHJ7	A0A1L8FHJ7		MI domain-containing protein (Fragment)	0	0	1	1.64	2.41	0.000899	0	0	1	83300000	113000000	52100000	71800000	57800000	42400000	246000000	267000000	227000000	35000000	68000000	70800000	38	7	7	25.8	7.8	7.8	170.7	0	31.03	849000000	12	712
A0A1L8H9F2	A0A1L8H9F2	zc3h13.S	C3H1-type domain-containing protein	2.35	4.95	0.0001	1.64	4.36	0.000232	1.66	3.41	0.000666	334000000	411000000	411000000	2030000000	1950000000	1890000000	1160000000	1200000000	1230000000	1370000000	1320000000	984000000	33	33	15	24.5	24.5	11.3	193.67	0	85.12	14500000000	125	2057
A0A1L8GXY5	A0A1L8GXY5	ddx41.L	RNA helicase (EC 3.6.4.13)	2.22	1.38	0.00133	1.64	1.09	0.0114	1.68	1.11	0.00985	75600000	364000000	711000000	1540000000	1070000000	1210000000	871000000	823000000	827000000	861000000	799000000	942000000	20	20	20	38.3	38.3	38.3	69.58	0	57.75	10100000000	84	1802
Q4V7N1;A6H8J3;A0A1L8FI53	A0A1L8FI53	dclre1a	UBZ4-type domain-containing protein	2.47	3.48	8.85e-05	1.62	2.81	0.000674	1.51	2.7	0.00133	46600000	80800000	76400000	386000000	339000000	377000000	204000000	196000000	211000000	182000000	191000000	192000000	10	10	10	25.5	25.5	25.5	58.57	0	40.15	2470000000	29	722
A0A1L8FB27;B3DLL4;A0A1L8FB20	A0A1L8FB20	pacs2	Uncharacterized protein	0	0	1	1.62	1.66	0.00321	0.43	0.49	0.519	110000000	54200000	196000000	52000000	50200000	73000000	314000000	397000000	272000000	272000000	56400000	185000000	9	8	3	14.6	14.6	4.6	96.87	0	59.43	1580000000	17	626
Q7ZWM1	Q7ZWM1	rpf2	Ribosome production factor 2 homolog (Ribosome biogenesis protein RPF2 homolog)	1.54	2.33	0.00118	1.62	2.42	0.00102	2.08	2.79	0.000439	120000000	62100000	60900000	247000000	217000000	209000000	227000000	229000000	251000000	297000000	328000000	349000000	7	7	7	22.4	22.4	22.4	35.36	0	45.97	2470000000	28	3554
A0A1L8EVQ1;Q6IP65	A0A1L8EVQ1	rqcd1	Cell differentiation protein RCD1 homolog	3.8	2.58	0.000109	1.62	1.4	0.00496	1.6	1.39	0.00576	115000000	87200000	408000000	2390000000	2270000000	2040000000	491000000	431000000	558000000	471000000	446000000	545000000	14	14	14	53.5	53.5	53.5	33.56	0	88.52	10800000000	68	264
Q08B25;Q3KPK7;Q7ZX66;Q6PCI8;A0A1L8GCZ4	Q08B25	rbm25	RNPC7 protein	0.5	2.65	0.239	1.61	5.93	8.08e-05	1.6	5.69	0.000426	13300000000	13500000000	14100000000	21500000000	18800000000	17700000000	43500000000	40300000000	41600000000	42700000000	39100000000	42100000000	65	65	27	55.9	55.9	29.9	95.98	0	323.31	340000000000	476	2937
A0A1L8ERZ2;Q7ZZM7;Q5HZQ2;A0A310UAR3;A0A1L8FQZ7;A0A1L8HBE7;A0A1L8EWW8;A0A1L8HEU5;A0A1L8H715;A0A1L8FQZ0;A0A1L8FVQ9;Q7ZYJ1;Q5U591;A0A1L8GY63;A0A1L8GUS7;A0A1L8F0S7;Q91727;Q6DJM7	A0A1L8ERZ2	cdk12.L	Protein kinase domain-containing protein	0.59	1.7	0.199	1.61	3.16	0.000557	1.66	3.22	0.000716	2040000000	3190000000	2880000000	4060000000	3920000000	3970000000	8650000000	7550000000	8090000000	8830000000	7850000000	8420000000	43	43	18	38	38	19.5	162.65	0	323.31	68900000000	243	175
A0A1L8FV92	A0A1L8FV92	rbm33.L	RRM domain-containing protein	3.17	3.4	0	1.61	1.05	0.014	3.04	3.64	0	55400000	60100000	103000000	808000000	496000000	622000000	448000000	378000000	57300000	625000000	529000000	579000000	15	15	13	15.4	15.4	13.9	146.36	0	33.89	4860000000	43	952
A0A1L8G5L4;Q6DFF4	A0A1L8G5L4	ints9	Integrator complex subunit 9	2.43	3.47	8.61e-05	1.6	2.78	0.000726	1.94	3.12	0.000434	334000000	185000000	272000000	1270000000	1440000000	1440000000	831000000	724000000	778000000	994000000	1020000000	936000000	12	12	12	26.8	26.8	26.8	67.23	0	90.58	10300000000	82	1167
Q6GPT8;A0A1L8FXR0;Q8AVI1	Q6GPT8	gmds.S	GDP-D-mannose dehydratase (EC 4.2.1.47)	0	0	1	1.6	2.07	0.00199	2.22	2.7	0.000305	107000000	44500000	59800000	44000000	82700000	60300000	218000000	159000000	228000000	293000000	310000000	315000000	5	5	5	22.2	22.2	22.2	41.59	0	13.87	1550000000	14	3367
A0A1L8FTS4;Q5PPY6;A2VDC8	A0A1L8FTS4	eif3h	Eukaryotic translation initiation factor 3 subunit H	0	0	1	1.59	1.7	0.00321	1	0.76	0.163	52800000	56600000	163000000	31200000	52900000	30900000	240000000	251000000	221000000	286000000	252000000	54200000	20	3	3	53.9	12.9	12.9	38.42	0	34.57	1830000000	12	927
A1L1G6	A1L1G6	gse1		2.12	2.31	0.000309	1.59	1.92	0.00232	1.67	1.96	0.00195	125000000	162000000	57500000	422000000	436000000	514000000	330000000	315000000	306000000	297000000	338000000	377000000	13	13	5	15.1	15.1	9.8	138.42	0	31.6	3520000000	47	2747
A0A1L8HTM3	A0A1L8HTM3	wdr19.L	WD_REPEATS_REGION domain-containing protein	1.34	2.35	0.00221	1.59	2.68	0.000783	1.7	2.76	0.000766	56700000	86100000	104000000	202000000	230000000	176000000	229000000	269000000	225000000	269000000	227000000	283000000	9	9	9	8.7	8.7	8.7	151.53	0	29.88	2220000000	30	2474
Q6PCF3;A0A1L8EMF4	A0A1L8EMF4	dnttip1.S	Deoxynucleotidyltransferase terminal-interacting protein 1 (Terminal deoxynucleotidyltransferase-interacting factor 1)	2.64	4.68	0	1.59	3.96	0.000445	2.25	4.45	9.81e-05	109000000	94900000	81200000	635000000	572000000	555000000	288000000	275000000	289000000	474000000	450000000	419000000	9	9	5	34.9	34.9	16.8	34.73	0	43.32	4160000000	30	67
Q66IZ6	Q66IZ6	nup37	MGC83926 protein	0.97	2.31	0.0126	1.59	3.22	0.000555	2.36	4.02	9.91e-05	1290000000	1090000000	1650000000	2240000000	2620000000	2950000000	4360000000	4050000000	3560000000	7010000000	6930000000	6420000000	20	20	20	59.2	59.2	59.2	36.54	0	206.78	42600000000	112	3195
Q6DKN1;Q7ZYU2	Q7ZYU2	hnrnpa0.L	LOC398455 protein (Fragment)	2.18	0.96	0.00778	1.58	0.75	0.063	1.92	0.86	0.0192	961000000	52800000	1450000000	1900000000	1860000000	1930000000	1210000000	1250000000	1300000000	1350000000	1990000000	1470000000	13	13	10	41.3	41.3	32	31.68	0	60.8	17400000000	69	3315
Q32NN7;A0A1L8F8E5	A0A1L8F8E5	nelfe	Negative elongation factor E	1.69	2.36	0.000868	1.58	2.2	0.00165	2.17	2.72	0.000299	42100000	98300000	62700000	203000000	204000000	209000000	188000000	217000000	170000000	277000000	272000000	312000000	10	10	5	38.8	38.8	23.6	38.37	0	57.98	2150000000	28	546
A0A1L8GMK0;Q6PF54;A0A1L8GG15	A0A1L8GMK0	cc2d1b	Coiled-coil and C2 domain-containing protein 1B	0	0	1	1.58	4.66	0.000227	1.08	3.96	0.00426	59500000	61800000	51700000	39700000	104000000	83900000	174000000	174000000	165000000	126000000	121000000	117000000	5	5	5	6.7	6.7	6.7	95.68	0	10.76	897000000	19	1556
A0A1L8EV17	A0A1L8EV17	atad5.L	AAA domain-containing protein	2	2.49	0.000308	1.57	2.11	0.00199	2.19	2.66	0.000299	121000000	62400000	51100000	274000000	276000000	323000000	241000000	223000000	188000000	320000000	328000000	347000000	16	16	13	12.7	12.7	10.7	192.26	0	48.02	2650000000	27	247
A0A1L8HA93	A0A1L8HA93	smarcd1.S	SWIB domain-containing protein	2.12	2.75	6.98e-05	1.57	2.31	0.0013	1.72	2.29	0.00129	131000000	66100000	64500000	348000000	327000000	405000000	266000000	230000000	240000000	313000000	302000000	213000000	23	5	5	57	14.5	14.5	57.96	0	46.2	2770000000	33	2087
A0A1L8HQB2;Q6GQ82;Q3KPK3	A0A1L8HQB2	smarcb1	SWI/SNF-related matrix-associated actin-dependent regulator of chromatin subfamily B member 1	1.97	6.01	8.17e-05	1.57	6.48	7.97e-05	1.62	6.12	0.000438	1460000000	1490000000	1460000000	6120000000	5540000000	5600000000	4520000000	4290000000	4250000000	4700000000	4330000000	4500000000	19	19	4	47.2	47.2	12.7	46.82	0	311.69	47500000000	129	2405
A0A1L8GQ58;A0A1L8GVV9	A0A1L8GQ58		Uncharacterized protein	0	0	1	1.56	4.04	0.000443	1.73	3.96	0.0005	51900000	45400000	55800000	63600000	98800000	76600000	136000000	165000000	152000000	161000000	153000000	194000000	5	5	5	5.8	5.8	5.8	130.63	0	10.36	1000000000	19	1625
A0A1L8EPY5;Q6DJP7	A0A1L8EPY5	cpsf4	Cleavage and polyadenylation specificity factor subunit 4	0.86	2.05	0.0318	1.56	3.09	0.000676	1.73	3.3	0.000677	119000000	91800000	73300000	172000000	187000000	149000000	257000000	284000000	282000000	306000000	311000000	304000000	12	3	3	57.2	21.6	21.6	30.49	0	133.85	2390000000	16	129
Q4QR44;A0A1L8EXL5;A0A1L8EQ61	Q4QR44	rps15a	40S ribosomal protein S15a	1.47	3.63	0.000645	1.56	3.61	0.000429	1.5	3.68	0.000815	2220000000	2930000000	2190000000	6790000000	6510000000	6800000000	7240000000	7570000000	6600000000	6880000000	7010000000	6720000000	13	13	13	70.8	70.8	70.8	14.86	0	120.42	69200000000	120	3037
A0A1L8I0T9;A0A1L8HQI1;P52301	A0A1L8HQI1	ran	GTP-binding nuclear protein Ran	2.31	2.46	7.06e-05	1.55	1.98	0.00231	1.74	2.08	0.00133	808000000	423000000	305000000	2920000000	2300000000	1890000000	1410000000	1490000000	1260000000	1880000000	1300000000	1610000000	12	12	12	44.9	44.9	44.9	24.4	0	60.43	17900000000	82	2414
A0A1L8GFC1	A0A1L8GFC1	cnot1.S	Uncharacterized protein	3.26	3.94	0	1.55	2.46	0.00124	0.64	0.83	0.288	75300000	97300000	61600000	588000000	895000000	748000000	196000000	186000000	311000000	183000000	59800000	157000000	89	8	8	39.9	5.5	5.5	268.18	0	98.42	3590000000	25	1366
Q52KT3;A0A1L8HX76	A0A1L8HX76	wdr18	WD repeat-containing protein 18	1.89	4.94	7.57e-05	1.55	4.13	0.000441	1.01	3.34	0.00718	274000000	321000000	321000000	1080000000	1180000000	1120000000	843000000	997000000	843000000	666000000	640000000	546000000	20	10	10	43.6	31.1	31.1	46.77	0	59.2	8620000000	56	2551
A0A1L8EL31;A0A1L8ES69;A0A1L8EWH4;A0A1L8EPH9	A0A1L8EL31	gpatch8.S	Uncharacterized protein	0.7	3.28	0.059	1.55	5.08	0.000227	2.04	5.74	9.5e-05	603000000	534000000	559000000	850000000	910000000	990000000	1630000000	1590000000	1730000000	2410000000	2260000000	2320000000	28	28	28	29.6	29.6	29.6	155.82	0	319.86	15900000000	115	29
Q0IH77;A0A1L8GP42	A0A1L8GP42	ift27	Uncharacterized protein	4.18	4.99	0	1.54	2.64	0.00102	2.42	4.64	0	82100000	99500000	110000000	1840000000	1470000000	1980000000	206000000	301000000	361000000	531000000	501000000	516000000	10	10	10	38.2	38.2	38.2	20.66	0	61.31	8330000000	39	1601
Q9PTD7;Q9PTD7-2	Q9PTD7	cgn	Cingulin	0	0	1	1.54	2.3	0.00165	1.55	2.3	0.00178	62000000	134000000	77400000	47100000	52400000	35400000	247000000	273000000	236000000	249000000	234000000	276000000	70	1	1	57.4	1	1	158.46	0	4.21	1650000000	9	3716
A0A1L8GQ56	A0A1L8GQ56		Uncharacterized protein	0	0	1	1.54	3.82	0.000434	1.93	4.25	0.00024	81800000	78600000	103000000	68700000	47900000	61800000	251000000	240000000	271000000	346000000	335000000	314000000	10	10	10	10.5	10.5	10.5	183.26	0	29.16	1790000000	28	1624
P18728;Q7T246;P18733;P18751;B1H1W6;Q4KLQ1;P18753;Q6LDC2;B4F6Q8;P18723;P18742	P18728	NZFP	Gastrula zinc finger protein XlCGF53.1;Gastrula zinc finger protein XlCGF66.1;Oocyte zinc finger protein XlCOF7.1;Oocyte zinc finger protein XlCOF8.4	0.4	0.77	0.465	1.54	2.32	0.00165	1.13	1.9	0.01	64200000	90700000	131000000	89900000	150000000	130000000	222000000	272000000	311000000	224000000	212000000	169000000	5	5	5	12.8	12.8	12.8	58.37	0	32.54	1810000000	24	2906
A0A1L8HRD7;A0A1L8I2M0	A0A1L8HRD7	ccdc125.S	Uncharacterized protein	0	0	1	1.54	2.52	0.00119	0.9	1.05	0.102	24600000	48400000	39100000	81500000	35600000	35500000	101000000	109000000	104000000	88900000	97700000	34800000	4	4	4	9.1	9.1	9.1	60.54	0	8.45	542000000	7	2435
A0A1L8G7T0	A0A1L8G7T0	kat14.L	N-acetyltransferase domain-containing protein	2.65	2.06	6.96e-05	1.54	1.37	0.00598	0.79	0.7	0.276	160000000	46600000	35000000	451000000	378000000	374000000	194000000	171000000	193000000	161000000	54900000	151000000	8	8	8	12.1	12.1	12.1	88.04	0	14.5	2270000000	26	1211
A1L2I2;A0A1L8GES5	A1L2I2	chtf8	LOC100036855 protein	0	0	1	1.54	2.14	0.00221	1.57	2.19	0.00195	87500000	136000000	56800000	53000000	84600000	64600000	242000000	282000000	242000000	275000000	254000000	251000000	5	5	5	45.5	45.5	45.5	13.68	0	20.7	1580000000	28	2748
A0A1L8GQX6;Q4KLR7;Q32NA8;A0A1L8EMC7;A0A1L8ETQ6	A0A1L8GQX6		Non-specific serine/threonine protein kinase (EC 2.7.11.1)	6.13	3.37	0	1.53	1.51	0.00481	0	0	1	62400000	53300000	50700000	6240000000	1520000000	6160000000	198000000	283000000	72800000	45800000	72700000	23300000	25	25	23	10.8	10.8	10	232.11	0	60.16	15900000000	61	1645
A0A1L8GJ03;Q6AZT6	A0A1L8GJ03	depdc7	DEP domain-containing protein 7	0	0	1	1.53	1.12	0.0127	2.6	2.09	0.000295	137000000	30200000	73200000	53800000	40200000	80600000	290000000	295000000	85600000	493000000	346000000	393000000	7	7	3	17.2	17.2	8.8	59.71	0	13.41	1900000000	17	1467
A0A1L8GR53	A0A1L8GR53		Uncharacterized protein	0	0	1	1.53	1.85	0.00293	2.07	2.35	0.00068	71200000	84000000	32500000	27300000	64400000	45000000	141000000	159000000	209000000	232000000	220000000	284000000	12	12	12	11.5	11.5	11.5	185.45	0	47.63	1270000000	21	1651
A0A1L8HWE2;Q8AVL0	A0A1L8HWE2	cwf19l1	CWF19-like protein 1	0	0	1	1.53	2.33	0.00165	1.82	2.58	0.000712	111000000	75500000	51200000	118000000	85500000	73600000	234000000	216000000	205000000	290000000	246000000	263000000	6	6	6	11.9	11.9	11.9	60.84	0	13.7	1510000000	24	2535
Q5MMR9;Q4VQ79;Q5XHK1;Q4V873;Q3B8L3;Q71R49	Q5MMR9	smarca4		1.88	5.34	7.66e-05	1.53	5.81	0.00023	1.6	6.09	0.000432	12900000000	12000000000	11900000000	48500000000	44400000000	42500000000	36300000000	35200000000	34600000000	37300000000	36700000000	37200000000	93	93	26	46.5	46.5	15.9	181.13	0	323.31	391000000000	746	3109
A0A1L8FVF0	A0A1L8FVF0		HP domain-containing protein	-2.52	0	1	1.53	1.87	0.00288	0.54	0.88	0.338	282000000	297000000	676000000	61200000	88800000	55200000	1020000000	1430000000	933000000	577000000	583000000	515000000	38	12	3	19	8	3.4	246.82	0	54.6	5870000000	44	960
A0A1L8HVT4;Q6EHH9	A0A1L8HVT4	FRIED	Uncharacterized protein	2.68	3.12	9.07e-05	1.53	1.99	0.00242	2.16	2.74	0.0003	54400000	80200000	35900000	341000000	387000000	313000000	178000000	112000000	189000000	209000000	243000000	277000000	15	15	15	8.2	8.2	8.2	277.66	0	57.02	2410000000	40	2521
A0A1L8GPX1;Q6PGT0;A0A1L8GHX4;Q66IZ5	A0A1L8GHX4	tada3-a	Transcriptional adapter 3-A;Transcriptional adapter 3-B	2.41	2.36	7.07e-05	1.52	1.56	0.00445	1.52	1.74	0.00405	70100000	83100000	28700000	346000000	311000000	234000000	104000000	176000000	218000000	181000000	157000000	137000000	7	7	7	24.1	24.1	24.1	49.06	0	15.82	1930000000	24	1621
A0A1L8FZY6;Q7ZXH2	A0A1L8FZY6	nsmce2	E3 SUMO-protein ligase NSE2	0	0	1	1.52	3.4	0.000611	1.06	2.1	0.011	86700000	75300000	65000000	42400000	41800000	99600000	245000000	222000000	186000000	176000000	193000000	114000000	4	4	4	18.5	18.5	18.5	27.21	0	28.21	1140000000	17	1049
A0A1L8ELU2;Q66J89;A0A1L8FZ39;A0A1L8FT74	A0A1L8ELU2	ythdf1.S	YTH domain-containing protein	1.8	6.02	7.49e-05	1.52	4.95	0.00045	2.22	8.29	0	987000000	999000000	1010000000	3520000000	3300000000	3640000000	2920000000	2620000000	3060000000	4670000000	4590000000	4710000000	22	22	3	36.6	36.6	8.5	63.09	0	245.13	36000000000	136	51
A0A1L8H6R7;P40649	A0A1L8H6R7	sox13	Transcription factor Sox-13	-1.68	0.01	1	1.52	2	0.00253	2.34	2.68	0.000235	343000000	136000000	242000000	106000000	66500000	48900000	715000000	554000000	665000000	1100000000	1060000000	1260000000	9	9	9	25	25	25	63.44	0	31.62	5930000000	33	1981
A0A1L8GKC4;Q6IRA8;A0A1L8GEC0	A0A1L8GKC4	tiprl	TIP41-like protein	0	0	1	1.52	2.6	0.00118	1.3	2.58	0.00334	51900000	88500000	59300000	70000000	66800000	107000000	153000000	209000000	199000000	151000000	160000000	169000000	3	3	3	22.4	22.4	22.4	29.98	0	29.78	1070000000	9	1496
A0A1L8FMR4	A0A1L8FMR4	zswim9	SWIM-type domain-containing protein	0	0	1	1.51	2.33	0.00169	1.94	2.69	0.000615	50400000	63400000	105000000	105000000	45500000	171000000	193000000	219000000	184000000	232000000	282000000	288000000	7	7	3	2.8	2.8	1.4	360.31	0	12.08	1430000000	20	807
A0A1L8HKG8	A0A1L8HKG8		Uncharacterized protein	1.3	2.4	0.00262	1.51	2.68	0.00113	1.32	2.46	0.00343	1210000000	2140000000	1990000000	3950000000	4270000000	4570000000	4970000000	4920000000	4900000000	4270000000	4310000000	4320000000	63	63	45	32.4	32.4	26.5	258.76	0	323.31	44900000000	347	2297
Q6DJH8;A0A1L8FEJ0	Q6DJH8	actr1a	Actr1a-prov protein	-1.7	0	1	1.51	6	0.000228	1.11	4.63	0.00344	23100000000	21700000000	22500000000	5480000000	7730000000	7730000000	66100000000	63400000000	62200000000	52100000000	46400000000	46900000000	37	37	37	83.8	83.8	83.8	42.64	0	323.31	408000000000	466	3302
A0A1L8H9N9	A0A1L8H9N9		[Histone H3]-lysine(4) N-trimethyltransferase (EC 2.1.1.354)	2.83	2.88	9.02e-05	1.5	3.26	0.000725	1.49	2.76	0.00145	330000000	370000000	248000000	3730000000	1910000000	1520000000	929000000	829000000	896000000	995000000	694000000	980000000	55	55	33	13.9	13.9	9.7	639.96	0	323.31	13900000000	173	2070
A0A1L8GV99;B7ZR30;A0A1L8GXM9;Q6NRC4	A0A1L8GV99	stk10-a	Serine/threonine-protein kinase 10-A	0	0	1	1.5	1.31	0.00783	2.48	3.76	0.000102	33500000	54800000	37700000	95000000	55400000	86400000	211000000	158000000	47000000	224000000	220000000	244000000	12	11	11	15.2	14.2	14.2	105.4	0	17.67	1120000000	20	1750
A2RV69	A2RV69	nup107	Nuclear pore complex protein	0.77	4.48	0.0244	1.5	5.07	0.000445	2.15	6.03	0.000103	8700000000	8510000000	9320000000	14800000000	15500000000	14900000000	26600000000	23700000000	24800000000	40100000000	39800000000	37400000000	56	56	56	67.7	67.7	67.7	105.27	0	323.31	262000000000	459	2773
Q642Q3;A0A1L8F6C2	Q642Q3	med27-a	Mediator of RNA polymerase II transcription subunit 27-A	3.95	3.16	0	1.5	0.96	0.026	1.31	0.86	0.0578	130000000	43600000	63000000	1100000000	877000000	1370000000	229000000	562000000	62600000	380000000	294000000	49100000	11	11	5	48.2	48.2	19.6	35.52	0	49.57	5310000000	37	3183
A0A1L8HMV7;Q6P430	A0A1L8HMV7	hmg20b.S	HMG box domain-containing protein	1.95	2.69	0.000194	1.5	2.27	0.00216	1.69	2.27	0.00135	106000000	85000000	51200000	256000000	317000000	329000000	188000000	222000000	248000000	190000000	263000000	311000000	9	9	4	30.4	30.4	15.4	36.7	0	14.47	2570000000	21	2341
A0A1L8GHI0;A0A1L8GPB2;A0A1L8GPI4;Q52L14	A0A1L8GHI0	bap1	Ubiquitin carboxyl-terminal hydrolase BAP1	1.25	1.48	0.00979	1.5	1.75	0.00375	1.28	1.61	0.00826	42700000	33100000	95000000	113000000	101000000	158000000	127000000	134000000	177000000	125000000	130000000	120000000	5	5	5	9.7	9.7	9.7	76.18	0	11.49	1260000000	14	1428
Q6GPP9;A0A1L8FWZ0	A0A1L8FWZ0		Mediator of RNA polymerase II transcription subunit 1 (Mediator complex subunit 1)	2.12	1	0.00673	1.49	0.77	0.0645	1.72	0.85	0.029	588000000	30500000	474000000	1030000000	854000000	795000000	569000000	581000000	575000000	827000000	604000000	607000000	16	16	16	29.2	29.2	29.2	75.36	0	143.1	7610000000	50	3363
Q6DJF9;A0A1L8EQR7;A0A1L8EYB0	A0A1L8EQR7	dctn5	Uncharacterized protein (Fragment)	-1.95	0.04	1	1.49	0.87	0.0385	1.46	0.86	0.0437	340000000	623000000	42900000	44300000	53600000	65900000	536000000	620000000	610000000	591000000	583000000	551000000	7	7	7	21.4	21.4	21.4	20.23	0	100.56	4500000000	30	3301
A0A1L8GAL1;A0A1L8G4C4	A0A1L8GAL1	xrn1.L	5'-3' exoribonuclease 1 (EC 3.1.13.-)	5.61	6.04	0	1.49	3.47	0.000732	1.42	3.48	0.00135	116000000	95100000	124000000	5870000000	5400000000	5000000000	286000000	292000000	362000000	275000000	340000000	282000000	46	46	46	34.8	34.8	34.8	193.68	0	323.31	19600000000	115	1272
A0A1L8F6D1	A0A1L8F6D1		Uncharacterized protein	1.38	1.68	0.00479	1.49	1.8	0.00344	1.79	2.05	0.00134	113000000	42300000	105000000	242000000	189000000	194000000	243000000	215000000	212000000	246000000	305000000	278000000	14	7	6	17.1	9.1	7.2	131.94	0	44.2	2190000000	27	504
Q802A8;A0A1L8FW19	A0A1L8FW19	cbx3	Uncharacterized protein	1.82	1	0.01	1.49	1.12	0.0136	2.53	3.29	9.6e-05	112000000	56500000	78000000	659000000	586000000	56300000	384000000	384000000	74300000	463000000	415000000	500000000	12	1	1	66.7	9.2	9.2	19.91	0	11.31	4340000000	11	970
Q2VPF4;Q6DDG1	Q2VPF4			3.33	3.05	0	1.49	0.98	0.0245	2.19	1.98	0.000713	37600000	106000000	67400000	606000000	580000000	777000000	350000000	52100000	324000000	429000000	349000000	169000000	26	4	4	48.6	8.6	8.6	74.13	0	22.06	3810000000	12	2975
A0A1L8EPA6;Q90ZP6	A0A1L8EPA6	ppp1r9al.S	Uncharacterized protein	1.08	3.42	0.00427	1.49	4.35	0.000433	2.35	5.6	0	2140000000	1930000000	1840000000	3650000000	4260000000	4580000000	5540000000	5060000000	5950000000	9990000000	10400000000	9670000000	55	55	37	43	43	31.3	147.41	0	323.31	64200000000	265	112
A0A1L8HWX4	A0A1L8HWX4	safb.L	Uncharacterized protein	0	0	1	1.49	1.5	0.00534	1.52	1.54	0.00517	169000000	56000000	47100000	79600000	123000000	87200000	221000000	190000000	232000000	221000000	233000000	204000000	8	8	5	12.6	12.6	9.7	93.35	0	29.13	1330000000	20	2546
A0A1L8EVW7;A0A1L8EVX4;Q08AZ7	A0A1L8EVW7	prpf40a	Uncharacterized protein	0.54	2.18	0.216	1.49	3.71	0.000612	1.36	3.72	0.00133	2650000000	2400000000	3200000000	4150000000	3890000000	3870000000	8280000000	7290000000	7420000000	6880000000	7030000000	7140000000	44	21	21	43.1	28.1	28.1	104.52	0	222.17	62500000000	129	269
A0A1L8FKE6	A0A1L8FKE6		Gamma-tubulin complex component (Fragment)	-0.6	0	1	1.48	4.07	0.000558	1.01	2.61	0.00988	471000000	590000000	562000000	327000000	363000000	375000000	1410000000	1520000000	1590000000	1340000000	1000000000	957000000	2	2	2	32.5	32.5	32.5	13.52	0	108.75	9720000000	20	768
A0A1L8HGB4	A0A1L8HGB4	mybbp1a.L	Uncharacterized protein	1.3	3.15	0.00152	1.48	3.28	0.000715	1.6	3.21	0.000769	474000000	342000000	350000000	1000000000	969000000	866000000	1150000000	954000000	1130000000	1190000000	993000000	1340000000	29	29	29	25.6	25.6	25.6	146.32	0	118.12	10700000000	114	2213
A0A1L8FI35;A0A1L8FDP4;A0A310UBN1;Q7ZX38;A0A1L8FHI8;A5X5J0	A0A1L8FI35		DH domain-containing protein (Fragment)	3.08	4.1	0	1.48	0.85	0.0426	0	0	1	69600000	41300000	51600000	464000000	422000000	460000000	311000000	352000000	29300000	75000000	33700000	69300000	18	18	17	14.5	14.5	14	205.43	0	69.91	2210000000	33	720
Q68FJ0;A0A1L8EUD9;A0A1L8EUC8	A0A1L8EUC8	nup85	Nuclear pore complex protein Nup85	0.73	2.67	0.0545	1.48	3.81	0.000615	2.04	4.43	8.74e-05	3510000000	4600000000	4310000000	6450000000	7030000000	7040000000	11400000000	10900000000	12100000000	16900000000	17400000000	16300000000	38	38	38	48.7	48.7	48.7	75.07	0	323.31	117000000000	282	3228
A0A1L8G0L7;Q6DCK9	A0A1L8G0L7	fam83h.L	FAM83 domain-containing protein	0	0	1	1.48	2.83	0.00113	2.51	5.01	0	44000000	46800000	37300000	35400000	47100000	74900000	90300000	125000000	147000000	245000000	230000000	254000000	8	8	4	9.7	9.7	5.5	145.22	0	12.7	1120000000	14	1058
A0A1L8GE65;P49393	A0A1L8GE65	rps13	40S ribosomal protein S13	1.48	2.83	0.00097	1.48	4.09	0.000556	1.58	4.2	0.000675	3310000000	2760000000	2580000000	6050000000	9400000000	9080000000	8110000000	7840000000	7970000000	8620000000	8770000000	8410000000	13	13	5	55	55	19.9	17.25	0	80.38	80800000000	86	1342
A0A1L8H0X3;D3IUT5	A0A1L8H0X3	ticrr	Treslin	2.72	4.53	0	1.48	1.28	0.00911	2.32	3.73	9.39e-05	59400000	48900000	57900000	364000000	422000000	313000000	57900000	251000000	249000000	299000000	214000000	330000000	21	21	16	15.2	15.2	12.3	221.29	0	39.75	2620000000	43	1880
Q5MPF8;Q63ZJ5	Q5MPF8	atm		-2.21	0	1	1.47	5.21	0.00044	1.99	4.99	8.85e-05	1130000000	1250000000	1170000000	227000000	319000000	229000000	3450000000	3140000000	3250000000	4300000000	4680000000	5160000000	60	60	24	22.3	22.3	9.5	347.72	0	319.53	27200000000	213	3111
A0A310UEC1;Q66KY6;A0A1L8HFU5;A0A1L8G244	Q66KY6	rpl11	60S ribosomal protein L11	1.67	1.78	0.00155	1.46	1.63	0.00471	1.62	1.75	0.00307	42100000	136000000	106000000	305000000	250000000	254000000	227000000	228000000	245000000	245000000	280000000	255000000	5	5	5	25.1	25.1	25.1	19.03	0	6.76	2420000000	18	2198
A0A1L8GYP5;Q6NRQ4	A0A1L8GYP5	arid2.L	Uncharacterized protein	2.23	2.41	6.8e-05	1.46	1.78	0.00388	1.83	2.09	0.00116	150000000	51900000	73000000	415000000	372000000	382000000	207000000	225000000	252000000	285000000	271000000	331000000	31	11	11	22.8	10.5	10.5	196.52	0	74.61	2860000000	34	1825
A0A1L8HSN0;Q6PCJ1	A0A1L8HSN0	dctn1	Dynactin subunit 1	-1.94	0	1	1.46	6.25	0.000446	0.93	4.99	0.00778	26000000000	24900000000	25800000000	5800000000	6810000000	7550000000	71500000000	71300000000	68000000000	50900000000	47100000000	47700000000	122	122	62	77.3	77.3	39.8	137.28	0	323.31	421000000000	816	2453
A0A1L8FHE4;Q6GP15	A0A1L8FHE4	med25	Mediator of RNA polymerase II transcription subunit 25	2.19	4.06	8.21e-05	1.46	3.76	0.000733	1.47	3.94	0.000817	92700000	116000000	114000000	556000000	509000000	417000000	283000000	326000000	277000000	306000000	312000000	278000000	10	10	4	18.7	18.7	9.7	86.51	0	128.21	3510000000	36	708
A0AUS9;Q63ZL7	A0AUS9	fip1l1		0.3	2.87	0.465	1.45	4.8	0.000432	1.48	6.46	0.000676	2870000000	3010000000	2870000000	3590000000	3790000000	3440000000	8600000000	8090000000	7340000000	8260000000	8130000000	7950000000	21	21	1	42.4	42.4	6.3	64.46	0	323.31	67000000000	124	2727
A0A1L8EKR5	A0A1L8EKR5	smarce1.S	HMG box domain-containing protein	1.99	4.77	7.92e-05	1.45	4.19	0.000617	1.59	4.26	0.00068	4700000000	3780000000	3930000000	16500000000	16600000000	16100000000	11500000000	11400000000	10900000000	11800000000	13000000000	12500000000	27	27	10	68.6	68.6	32.1	47.61	0	323.31	135000000000	237	23
A0A1L8GAN7;A9JS58	A0A1L8GAN7	wdr33.L	WD_REPEATS_REGION domain-containing protein	0.58	2.66	0.16	1.45	4.21	0.000618	1.56	4.23	0.000669	4990000000	4270000000	5360000000	7040000000	7300000000	7350000000	13600000000	13200000000	13000000000	15100000000	13700000000	14300000000	85	85	48	54.3	54.3	35.3	179.34	0	323.31	116000000000	484	1273
A0A1L8HPK1;Q32N60;Q5XG18	A0A1L8HPK1	acin1	Uncharacterized protein	0.67	0.82	0.283	1.45	1.7	0.00435	1.02	1.26	0.0406	171000000	54200000	91300000	115000000	232000000	129000000	267000000	274000000	235000000	213000000	160000000	208000000	7	7	2	4	4	1.5	228.34	0	13.05	1880000000	30	2385
A0A1L8FWS1;Q5FWY4;A0A090AZM4;A0A1L8EVR2;A0A090B468;Q498J7;Q7ZY18	A0A1L8FWS1	mmcm6	Maternal DNA replication licensing factor mcm6;DNA helicase	9.92	6.22	0	1.45	3.03	0.00108	1.33	2.81	0.0025	81100000	63000000	50500000	56500000000	62100000000	67500000000	169000000	175000000	178000000	146000000	168000000	166000000	65	65	65	67.6	67.6	67.6	92.64	0	323.31	207000000000	237	979
A0A1L8HIE0;Q6IP29;P17130-2;P17130	A0A1L8HIE0	hnrnpa1.L	Heterogeneous nuclear ribonucleoproteins A1 homolog	2.51	3.49	9.08e-05	1.44	1.57	0.00535	1.85	2.99	0.00062	106000000	57700000	80000000	414000000	479000000	460000000	285000000	307000000	112000000	301000000	268000000	282000000	12	6	6	33.2	17.3	17.3	39.54	0	28.32	3100000000	23	2257
A0A1L8HVQ7;Q5FWW4;A0A1L8HMM8;Q7ZWR4	A0A1L8HMM8	sgk223	Protein kinase domain-containing protein	3.32	3.03	0.000112	1.44	1.83	0.00385	0.86	1.27	0.0802	64800000	46900000	124000000	904000000	728000000	571000000	217000000	162000000	213000000	132000000	122000000	140000000	15	15	15	16.5	16.5	16.5	144.14	0	43.91	3340000000	32	2520
A0A1L8G906;Q5GMN1	A0A1L8G906	reps1	Uncharacterized protein	3.67	3.91	0	1.44	2.08	0.00294	1.86	1.52	0.0028	58300000	43700000	34200000	437000000	598000000	694000000	151000000	142000000	80700000	263000000	255000000	62300000	12	12	12	29	29	29	60.65	0	77.81	2920000000	38	1245
Q6PF30	Q6PF30	spats2	MGC69117 protein	1.94	2.15	0.000597	1.44	1.68	0.00461	1.28	1.55	0.00962	67500000	199000000	91700000	394000000	443000000	394000000	308000000	333000000	237000000	244000000	310000000	232000000	7	7	3	19.2	19.2	9.3	59.95	0	31.09	3110000000	20	3500
A2BD76	A2BD76	polr2g	DNA-directed RNA polymerase II subunit RPB7	2.05	2.94	7.01e-05	1.44	2.52	0.0021	0	0	1	57900000	63900000	72000000	383000000	197000000	250000000	243000000	163000000	133000000	65200000	44500000	71700000	5	5	5	34.9	34.9	34.9	19.25	0	28.18	1680000000	22	2763
Q7ZTM1	Q7ZTM1	ppil2	RING-type E3 ubiquitin transferase (EC 2.3.2.27)	1.23	2.17	0.00454	1.43	2.3	0.0023	1.78	2.76	0.000717	59600000	45600000	88100000	162000000	128000000	148000000	205000000	151000000	153000000	213000000	194000000	235000000	10	10	10	24.4	24.4	24.4	59.23	0	30.07	1660000000	23	3546
Q5U249;Q6NRN7	Q5U249	ahctf1	Protein ELYS	0.45	3.2	0.287	1.43	4.48	0.000618	2.04	5.86	9.55e-05	5820000000	6110000000	6600000000	8610000000	8330000000	8320000000	17800000000	15300000000	17000000000	25700000000	25300000000	25300000000	97	97	1	51.3	51.3	0.9	268.44	0	323.31	167000000000	601	3124
A0A1L8FFU9	A0A1L8FFU9	sik3.S	Non-specific serine/threonine protein kinase (EC 2.7.11.1)	0	0	1	1.43	4.28	0.000614	1.4	3.12	0.00162	68600000	76500000	71900000	76000000	52600000	96800000	175000000	199000000	212000000	224000000	208000000	150000000	8	8	2	6.8	6.8	1.7	143.26	0	14.13	1200000000	20	682
A0A1L8G491;Q8AVR4;A0A1L8GA63	A0A1L8G491	pdcd10	Programmed cell death protein 10	0	0	1	1.43	2.83	0.00135	0	0	1	37000000	40900000	34100000	38800000	105000000	154000000	104000000	126000000	76800000	83800000	99100000	38000000	3	3	3	18.9	18.9	18.9	24.69	0	3.49	344000000	7	1134
A0A1L8FUT5	A0A1L8FUT5	XB22065629.L	RRM domain-containing protein	0	0	1	1.43	2.13	0.00279	1.48	1.75	0.00428	26100000	26600000	50800000	26100000	90400000	138000000	104000000	89600000	73500000	128000000	56600000	105000000	3	3	3	8.6	8.6	8.6	60.48	0	4.77	646000000	11	946
Q6AX62;A0A1L8GBZ0	A0A1L8GBZ0	supt3h	Uncharacterized protein	3.61	2.22	8.95e-05	1.42	1.22	0.0124	1.39	1.19	0.0143	35500000	33200000	155000000	484000000	575000000	1210000000	147000000	165000000	145000000	154000000	149000000	142000000	10	10	10	42	42	42	39.26	0	74.94	3440000000	25	3232
A0A1L8HIR3;Q2TAF4	A0A1L8HIR3	ints6-a	Integrator complex subunit 6-A	2.25	4.33	8.91e-05	1.42	3.5	0.000839	1.78	3.61	0.000498	360000000	387000000	488000000	2080000000	1910000000	1840000000	1170000000	1110000000	1010000000	1540000000	1200000000	1480000000	27	27	6	33.4	33.4	6.2	99.84	0	289.58	14500000000	136	2267
A0A1L8F1A4	A0A1L8F1A4	tsc1.S	Uncharacterized protein	2.66	5.82	0	1.42	5.42	0.000431	1.52	5.98	0.000617	4560000000	4980000000	4780000000	32400000000	30300000000	28000000000	12400000000	13300000000	12700000000	13800000000	13500000000	13600000000	79	79	28	61.1	61.1	27.8	124.37	0	323.31	189000000000	409	398
A0A1L8FAR2;Q6PB24	A0A1L8FAR2	ppp2r3c	Serine/threonine-protein phosphatase 2A regulatory subunit B'' subunit gamma	1.72	2.13	0.000972	1.42	2.36	0.00231	1.48	2.66	0.00173	68400000	50000000	90600000	154000000	209000000	345000000	150000000	178000000	221000000	178000000	184000000	203000000	6	6	6	20.5	20.5	20.5	52.49	0	15.53	1890000000	24	617
A0A1L8HTL7;A0A1L8HL37;Q4QXM3;Q4KLU7;A0A1L8HAH4;A0A1L8HIX8;Q498H0;Q5U241	A0A1L8HL37	pds5a-a	Sister chromatid cohesion protein PDS5 homolog A-A;Sister chromatid cohesion protein PDS5 homolog A-B	0	0	1	1.42	1.11	0.0171	2.27	2.92	0.000239	26400000	56600000	37300000	51200000	72400000	68900000	179000000	36500000	162000000	189000000	203000000	162000000	11	11	11	11.6	11.6	11.6	154.53	0	98.78	960000000	16	2473
A2RRW9	A2RRW9	cops4	COP9 signalosome complex subunit 4	8	5.93	0	1.41	1.99	0.00344	0.95	1.57	0.0344	34500000	49100000	43200000	12700000000	9260000000	10500000000	133000000	68800000	150000000	60300000	124000000	70400000	28	28	28	82.3	82.3	82.3	46.35	0	323.31	36200000000	79	2769
A0A1L8HI18;Q6GMD2	A0A1L8HI18	wdr61	WD repeat-containing protein 61	0.85	3.26	0.0166	1.41	4.16	0.000728	1.24	4.06	0.00201	1360000000	1550000000	1250000000	2370000000	2640000000	2500000000	3750000000	3810000000	3490000000	3360000000	3250000000	3230000000	12	12	3	52.1	52.1	9.8	33.33	0	165.08	32400000000	104	2251
A0A1L8HRT0;Q6GPM1;A0A1L8I2R8	A0A1L8HRT0	zfr	Zinc finger RNA-binding protein	0.7	2.14	0.0916	1.41	3.91	0.000718	1.94	4.37	0.00016	471000000	417000000	374000000	574000000	679000000	802000000	1070000000	1060000000	1210000000	1460000000	1660000000	1720000000	23	23	23	28.1	28.1	28.1	115.22	0	323.31	11300000000	116	2442
Q8AVB5;A1A628;Q0IHK2;A0A1L8HEH5;A0A1L8H7B6	A0A1L8H7B6	Sfrs1	Splicing factor, arginine/serine-rich 1 (Fragment)	1.82	3.93	7.02e-05	1.41	2.69	0.00187	1.67	3.45	0.00067	97300000	78400000	111000000	333000000	338000000	328000000	225000000	215000000	326000000	267000000	297000000	341000000	8	7	7	34.6	32.2	32.2	30.75	0	16.72	3300000000	36	1995
A0A1L8G5E1	A0A1L8G5E1		Bromo domain-containing protein	3.47	3.57	0	1.41	2.61	0.00215	1.5	2.72	0.00151	923000000	533000000	854000000	11500000000	7250000000	6810000000	1900000000	1980000000	2080000000	2060000000	2090000000	2200000000	61	53	22	44.8	41	20.6	153.03	0	323.31	42800000000	224	1163
A0A1L8ER91	A0A1L8ER91	mprip.S	Uncharacterized protein	0	0	1	1.4	5	0.00062	1.06	1.78	0.015	80300000	77700000	77200000	38200000	83000000	141000000	212000000	192000000	219000000	201000000	211000000	103000000	21	4	3	11.9	2.8	2	258.32	0	9.03	1510000000	13	161
Q4QQZ3;A0A1L8FMC3	Q4QQZ3	ppih	Peptidyl-prolyl cis-trans isomerase	1.92	3.21	6.87e-05	1.4	2.56	0.00226	1.55	2.85	0.00116	82200000	77700000	49500000	250000000	270000000	251000000	209000000	163000000	171000000	187000000	201000000	212000000	5	5	5	24.3	24.3	24.3	19.17	0	8.9	2010000000	34	3033
A0A1L8EXS4	A0A1L8EXS4	ints1.L	DUF3677 domain-containing protein	2.57	4.64	0.00011	1.4	3.33	0.00108	1.91	4.22	0.000237	708000000	940000000	883000000	5300000000	4980000000	4640000000	2510000000	1980000000	2160000000	3270000000	3010000000	3140000000	65	65	65	36.8	36.8	36.8	246.28	0	323.31	34500000000	273	315
A0A1L8EW11;Q08B24;A0A1L8EP25;Q498F5	A0A1L8EW11		RING-CH-type domain-containing protein	0	0	1	1.39	1.44	0.00792	0.96	1.09	0.0762	125000000	33900000	70700000	34400000	82400000	38400000	223000000	171000000	142000000	149000000	138000000	107000000	8	8	8	16.5	16.5	16.5	82.19	0	14.86	1080000000	18	270
A0A1L8HAV1	A0A1L8HAV1	rnf17.S	Uncharacterized protein	4.87	3.88	0	1.39	1.9	0.0041	1.54	2.04	0.00249	146000000	175000000	71400000	3520000000	3900000000	3350000000	334000000	311000000	319000000	377000000	348000000	341000000	35	35	35	28.3	28.3	28.3	176.52	0	235.24	14000000000	93	2099
Q6GP66;Q8AYC2	Q6GP66	mkl1	MKL/myocardin-like protein 1	0.95	2.58	0.0114	1.39	3.24	0.00118	1.17	3.25	0.00391	569000000	770000000	691000000	1250000000	1160000000	1520000000	1550000000	2010000000	1750000000	1630000000	1470000000	1430000000	23	23	2	25.3	25.3	2.1	108.88	0	64.54	15300000000	91	3353
Q9PTM0	Q9PTM0	ATM		-0.84	0.15	1	1.39	0.96	0.0321	2.1	1.34	0.00297	275000000	234000000	35700000	20300000	95300000	209000000	366000000	314000000	356000000	590000000	539000000	563000000	38	2	2	27.5	2.6	2.6	180.06	0	50.55	3060000000	22	3717
Q7ZXC6;A0A1L8FVK3;P24789;Q7ZX54;Q7SZ33;A0A1L8FQU2;P24790;Q7SYN7	A0A1L8FQU2	vim1	Vimentin-1/2;Vimentin-4	0	0	1	1.38	1.69	0.0051	1.21	1.51	0.0124	35100000	87500000	37900000	61300000	69200000	104000000	137000000	154000000	98400000	148000000	90800000	106000000	8	5	5	17.9	14.4	14.4	52.86	0	9.09	763000000	14	961
A0A1L8HYF6	A0A1L8HYF6	cep78.L	Uncharacterized protein	1.91	2.59	0.00037	1.38	2.11	0.00324	0.83	1.42	0.0775	69100000	75700000	146000000	374000000	334000000	327000000	248000000	242000000	225000000	163000000	149000000	175000000	11	11	11	18.2	18.2	18.2	83.86	0	122.56	2370000000	36	2575
Q0IHG1;A0A1L8GJK1	A0A1L8GJK1	rplp2	60S acidic ribosomal protein P2	1.27	2.93	0.00186	1.38	3.27	0.00124	1.18	2.81	0.00427	259000000	197000000	248000000	463000000	614000000	623000000	598000000	536000000	697000000	603000000	560000000	437000000	3	3	3	41.7	41.7	41.7	11.66	0	99.46	5510000000	16	2954
Q7ZX35;A1A5I6	Q7ZX35	ctnnb1	Ctnnb1-prov protein	2.13	4.84	8.62e-05	1.38	4.05	0.000783	1.54	4.27	0.000662	1060000000	951000000	1170000000	4960000000	4510000000	4430000000	2780000000	2910000000	2560000000	3120000000	3230000000	2860000000	28	28	1	52.6	52.6	1.2	85.48	0	323.31	34800000000	201	3571
A0A1L8HVH8;Q6NRZ3;A0A1L8HV92	A0A1L8HV92	uso1	General vesicular transport factor p115	4.04	3.18	0	1.38	1.57	0.00612	1.28	1.45	0.0107	1000000000	361000000	351000000	9100000000	8520000000	7360000000	1240000000	1190000000	1510000000	1530000000	1120000000	1070000000	34	34	16	43.3	43.3	27.2	107.61	0	323.31	36300000000	159	2510
Q7ZY22	Q7ZY22	smarcc1		1.88	4.9	7.53e-05	1.38	4.71	0.00073	1.44	4.75	0.000771	11800000000	13800000000	13400000000	50700000000	48200000000	44900000000	33800000000	34300000000	33100000000	35900000000	35300000000	34300000000	79	79	0	50.9	50.9	0	136.41	0	323.31	392000000000	607	3603
B1WBD2;Q9DGP9	B1WBD2	ddx25	ATP-dependent RNA helicase DDX25	2.21	4.4	8.74e-05	1.37	1.6	0.00608	2.43	5.03	0	36900000	34300000	30400000	156000000	178000000	138000000	138000000	44900000	107000000	195000000	168000000	183000000	7	7	7	17.8	17.8	17.8	54.54	0	17.58	1330000000	24	2807
A0A1L8GDS4;Q4QR29	A0A1L8GDS4	ctr9	RNA polymerase-associated protein CTR9 homolog	0.7	2.13	0.0887	1.37	3.37	0.00124	0.88	2.56	0.0203	3200000000	3040000000	4260000000	5530000000	5170000000	6230000000	8810000000	9110000000	8920000000	6860000000	6210000000	6060000000	55	55	12	45.5	45.5	9	131.61	0	323.31	71200000000	341	1331
Q05AW3;A0A1L8G2B9	A0A1L8G2B9	nup43	WD_REPEATS_REGION domain-containing protein	0.53	2.43	0.218	1.37	3.85	0.00102	2	4.55	8.66e-05	3790000000	3230000000	4130000000	5450000000	5290000000	5250000000	10200000000	9190000000	9270000000	15200000000	15300000000	14000000000	13	13	13	47.5	47.5	47.5	41.7	0	146.65	96900000000	109	1105
A0A1L8H8A1;B7ZQJ9;A0A1L8HG89	A0A1L8H8A1	gtf2ird1	General transcription factor II-I repeat domain-containing protein 1	4.41	4.33	0	1.37	2.68	0.00226	0	0	1	48300000	68800000	45600000	1430000000	1170000000	870000000	120000000	166000000	131000000	57900000	56200000	83900000	23	23	23	30.3	30.3	30.3	110.59	0	39.72	4330000000	50	2030
A0A1L8FZW4	A0A1L8FZW4	eif3h.L	Eukaryotic translation initiation factor 3 subunit H (eIF3h) (Eukaryotic translation initiation factor 3 subunit 3) (eIF-3 gamma) (eIF3 p40 subunit)	1.03	4.44	0.0039	1.36	6.06	0.000616	1.25	6.03	0.00134	4370000000	4300000000	4590000000	8400000000	9230000000	9520000000	11400000000	11500000000	11100000000	10700000000	10500000000	10500000000	27	27	10	72.5	72.5	31.4	38.46	0	323.31	102000000000	217	1047
A0A1L8EX29	A0A1L8EX29		1-phosphatidylinositol-3-phosphate 5-kinase (EC 2.7.1.150)	4.21	3.13	0	1.36	1.5	0.00739	1.46	1.57	0.00571	202000000	548000000	168000000	4140000000	5340000000	5400000000	712000000	645000000	685000000	812000000	673000000	703000000	49	49	49	29.8	29.8	29.8	239.44	0	323.31	21100000000	173	293
Q6NTU2	Q6NTU2	dctn3.L	MGC82243 protein	-2	0	1	1.36	2.84	0.00221	0.98	2.59	0.0114	4660000000	3270000000	4750000000	965000000	1080000000	1090000000	11700000000	11400000000	9130000000	8450000000	8260000000	7980000000	12	12	6	53.3	53.3	30.8	21.14	0	193.74	66500000000	67	3459
A0A1L8FJJ4	A0A1L8FJJ4	cep55.L	EABR domain-containing protein	2.71	3.39	9.56e-05	1.36	2.26	0.00309	2.31	4.45	0.000102	685000000	843000000	866000000	6750000000	5800000000	3560000000	2510000000	1380000000	2440000000	4080000000	4270000000	3510000000	20	20	20	45.8	45.8	45.8	40.73	0	323.31	37200000000	116	754
A0A1L8FXQ8	A0A1L8FXQ8	exoc2.L	Exocyst complex component 2	2.25	2.27	0.000133	1.36	1.58	0.00639	0	0	1	131000000	41600000	90400000	325000000	414000000	391000000	180000000	208000000	220000000	55000000	40000000	83400000	11	11	11	16	16	16	103.7	0	57.06	1860000000	24	1002
A0A1L8FMH5	A0A1L8FMH5	nol9.L	CLP1_P domain-containing protein	1.79	2.15	0.00087	1.35	1.78	0.00501	0.75	1.16	0.142	945000000	485000000	1260000000	2400000000	3000000000	3340000000	1800000000	2280000000	2350000000	1360000000	1480000000	1370000000	14	14	14	35.1	35.1	35.1	71.56	0	130.36	21900000000	99	804
A0A1L8F723	A0A1L8F723		Uncharacterized protein	2.6	5.92	0	1.35	4.95	0.000723	0.94	4.43	0.00779	4070000000	3590000000	3730000000	22700000000	22100000000	24200000000	9360000000	9990000000	9660000000	7350000000	7420000000	7100000000	62	62	62	56.8	56.8	56.8	145.87	0	323.31	134000000000	335	520
A0A1L8FQP5	A0A1L8FQP5	svil.L	Uncharacterized protein (Fragment)	-3.82	0	1	1.35	1.72	0.00544	0.32	0.61	0.521	463000000	532000000	1200000000	33400000	65800000	47400000	1590000000	1970000000	1550000000	908000000	829000000	768000000	25	16	16	30.4	22.7	22.7	123.74	0	234.42	9250000000	64	855
A0A1L8HQQ1	A0A1L8HQQ1	ift81.S	IFT81_CH domain-containing protein	4.63	2.91	0	1.35	1.19	0.0166	2.28	1.79	0.000768	126000000	87200000	26200000	1640000000	1640000000	1620000000	184000000	130000000	197000000	326000000	400000000	253000000	43	20	20	62.2	33.2	33.2	78.91	0	75.35	6850000000	50	2419
A0A1L8F9P9;A0A1L8F088	A0A1L8F088	sos2.S	Uncharacterized protein	0	0	1	1.35	3.03	0.00193	0	0	1	115000000	77000000	86300000	55900000	59500000	80400000	223000000	254000000	222000000	42700000	53300000	73400000	8	5	5	7	4.5	4.5	153.47	0	8.72	815000000	10	379
A0AUU1	A0AUU1	mlh1	DNA mismatch repair protein MutL-homolog 1 (LOC100036779 protein)	0	0	1	1.34	3.68	0.00113	1.74	4.18	0.000436	94100000	83600000	109000000	61700000	130000000	50400000	260000000	227000000	237000000	336000000	313000000	301000000	12	12	12	20	20	20	84.14	0	30.05	1750000000	31	2729
A0A1L8GJY4;A0A068ER06	A0A1L8GJY4	MUS81	ERCC4 domain-containing protein	0	0	1	1.34	1.2	0.0163	0.64	0.56	0.41	39500000	203000000	93900000	60200000	110000000	42300000	204000000	288000000	209000000	241000000	218000000	53800000	9	9	9	17.1	17.1	17.1	69.1	0	13.51	1260000000	21	1488
A0A1L8F6Q4;Q66GV6	A0A1L8F6Q4	brcc3	Lys-63-specific deubiquitinase BRCC36	0	0	1	1.34	1.96	0.0043	1.37	1.95	0.00441	70600000	107000000	44700000	107000000	62100000	64200000	163000000	185000000	183000000	157000000	188000000	197000000	5	5	5	24.9	24.9	24.9	29.79	0	7.17	1200000000	17	513
A0A1L8EQ41;A0A1L8EXF6	A0A1L8EQ41	clec16a.S	FPL domain-containing protein	0	0	1	1.34	3.13	0.00175	1.27	2.91	0.00308	64600000	71100000	90200000	58600000	88600000	50000000	196000000	207000000	166000000	189000000	200000000	152000000	7	7	7	10.5	10.5	10.5	107.81	0	13.23	1160000000	10	134
Q68F10;Q7ZYT8;Q91581	Q68F10	cstf-64-prov	Cstf-64-prov protein	0.58	4.84	0.116	1.34	6.5	0.000613	1.44	6.49	0.000666	3840000000	3890000000	3930000000	5610000000	5910000000	5930000000	10100000000	9670000000	9720000000	10500000000	10900000000	10300000000	21	21	21	57.6	57.6	57.6	52.74	0	323.31	86400000000	241	3224
A0A1L8EQD3	A0A1L8EQD3	eif3b.S	Eukaryotic translation initiation factor 3 subunit B (eIF3b) (Eukaryotic translation initiation factor 3 subunit 9) (eIF-3-eta)	1.1	4.26	0.00282	1.34	4.79	0.000785	1.26	5.35	0.00133	6390000000	6820000000	6290000000	12900000000	13800000000	15000000000	16100000000	17700000000	15600000000	15600000000	16100000000	15100000000	45	45	13	69	69	23.4	80	0	323.31	154000000000	336	144
Q6IRC3	Q6IRC3	dctn6	Dynactin subunit 6	-2.02	0	1	1.33	4.06	0.00108	0.77	3.93	0.027	1920000000	2110000000	1830000000	440000000	471000000	535000000	4540000000	5450000000	4800000000	3390000000	3310000000	3320000000	11	11	11	60	60	60	22.27	0	253.44	30700000000	85	3425
Q66J30;A0A1L8HI61	A0A1L8HI61	dctn2-a	Dynactin subunit 2-A	-2.08	0	1	1.33	5.48	0.000722	0.9	4.22	0.0106	14700000000	14200000000	15600000000	3050000000	3570000000	3940000000	37800000000	36800000000	37100000000	29000000000	26100000000	27700000000	41	41	28	77.2	77.2	55.3	44.74	0	323.31	234000000000	317	3199
A0A1L8GVJ2;A1L3D7;Q0IH36	A0A1L8GVJ2		ANK_REP_REGION domain-containing protein	2.1	3.24	7.31e-05	1.33	1.48	0.00877	1.1	0.76	0.135	39700000	55500000	30900000	161000000	179000000	187000000	57400000	177000000	105000000	173000000	21900000	177000000	33	8	5	19	5.1	3.7	260.09	0	16.64	1280000000	15	1759
A0A1L8GZZ7;Q6AZF8;A0A1L8GTF4	A0A1L8GZZ7	hmg20a	High mobility group protein 20A	1.26	3.66	0.00133	1.32	4.43	0.00102	1.55	5.11	0.000616	416000000	407000000	465000000	1170000000	1020000000	914000000	1000000000	1130000000	1100000000	1230000000	1240000000	1290000000	14	14	14	40.3	40.3	40.3	39.62	0	91.8	11200000000	71	1855
A0A1L8EZQ9;A0A1L8FAL3;Q6IRD1	A0A1L8FAL3	srsf5	Uncharacterized protein	1.26	5.11	0.000968	1.32	4.77	0.000781	1.27	4.02	0.00178	999000000	907000000	987000000	2250000000	2390000000	2300000000	2380000000	2290000000	2570000000	2070000000	2520000000	2380000000	10	10	7	35	35	28.6	31.7	0	48.54	24500000000	57	358
A0A1L8FSQ3;Q6GNF1	A0A1L8FSQ3	seh1l-b	Nucleoporin seh1-B	0.61	3.41	0.111	1.32	5.06	0.000784	2.02	5.73	9.36e-05	3960000000	4370000000	4470000000	6340000000	6330000000	6850000000	10700000000	10700000000	10600000000	17500000000	17500000000	16900000000	26	26	2	75.2	75.2	7.3	42.32	0	323.31	115000000000	267	898
A0A1L8ENX8;A1L3H7;A9ULU1	A0A1L8ENX8	prpf40a.S	Uncharacterized protein	0.24	1.44	0.547	1.32	4.46	0.00102	1.27	4.61	0.00156	8720000000	9300000000	10200000000	12300000000	10600000000	10500000000	24800000000	22500000000	23200000000	23300000000	22200000000	22500000000	46	46	23	45	45	30	104.37	0	323.31	189000000000	352	104
Q6PA51	Q6PA51	araf	MGC68526 protein	0	0	1	1.32	2.36	0.00325	0	0	1	57000000	98600000	57800000	112000000	62700000	125000000	163000000	194000000	159000000	54900000	68500000	63800000	22	3	3	36.5	7	7	72.04	0	4.64	824000000	6	3488
G1JT14;A0A1L8FRY8;Q5XGX9	A0A1L8FRY8	tex10	Ipi1_N domain-containing protein	1.72	4.3	6.86e-05	1.31	3.65	0.00135	0.78	3.81	0.0255	1020000000	970000000	995000000	2830000000	3480000000	3600000000	2140000000	2860000000	2480000000	1580000000	1740000000	1830000000	23	23	23	30.2	30.2	30.2	105.92	0	305.16	25100000000	129	881
Q7ZXI5;P45429	Q7ZXI5	snrpa	U1 small nuclear ribonucleoprotein A	1.89	1.08	0.00674	1.31	0.81	0.0706	1.25	0.79	0.0919	37300000	425000000	339000000	697000000	635000000	618000000	431000000	465000000	411000000	436000000	424000000	393000000	7	7	6	41.1	41.1	38.3	31.61	0	37.63	5220000000	54	3586
A0A1L8EM01;Q6INV5;A0A1L8ETF4;P28020	A0A1L8EM01	csnk2a1	Casein kinase II subunit alpha	1.11	5.7	0.00176	1.31	5.67	0.000717	1.25	4.96	0.00162	4510000000	4540000000	4770000000	9670000000	10000000000	10100000000	11700000000	11600000000	11000000000	11700000000	10400000000	10800000000	25	25	25	74.1	74.1	74.1	46.3	0	323.31	109000000000	227	57
A0A1L8G7N6	A0A1L8G7N6	dhx57.L	Uncharacterized protein	0.67	3.64	0.0658	1.31	4.82	0.000965	1.27	4.55	0.00162	911000000	966000000	1050000000	1560000000	1590000000	1510000000	2450000000	2360000000	2430000000	2340000000	2460000000	2250000000	38	38	36	31.8	31.8	31.1	158.17	0	262.35	21300000000	172	1207
A0A1L8HHL1;Q63ZU5	A0A1L8HHL1	tsc22d1.L	Uncharacterized protein	3.8	3.21	0	1.31	1.69	0.00624	1.34	1.79	0.00572	236000000	111000000	96300000	1360000000	2210000000	2250000000	275000000	418000000	332000000	308000000	400000000	334000000	16	16	6	18.3	18.3	9.7	103.25	0	194.44	8650000000	45	2242
Q5XK85	Q5XK85		Uncharacterized protein KIAA0556 homolog	-0.49	0.15	0.945	1.31	1.1	0.0248	2.15	1.62	0.00134	64900000	76800000	335000000	137000000	83400000	52800000	333000000	273000000	277000000	644000000	451000000	503000000	12	12	2	13.2	13.2	1.8	159.67	0	81.54	2810000000	25	3162
A0A1L8FNR4	A0A1L8FNR4	med25.L	Mediator complex subunit 25 (Mediator of RNA polymerase II transcription subunit 25)	1.7	2.77	0.0006	1.3	2.22	0.00383	1.33	1.99	0.00476	82900000	46300000	77800000	234000000	215000000	203000000	197000000	145000000	157000000	163000000	128000000	228000000	8	2	2	12.8	3.9	3.9	86.91	0	39.19	1750000000	12	823
Q08AX4	Q08AX4	gatad2a.S		3.7	4.76	0	1.3	2.91	0.0023	0.66	1.86	0.129	1250000000	985000000	1520000000	15700000000	16300000000	16100000000	2800000000	3220000000	3110000000	1970000000	2090000000	1780000000	41	41	22	69.2	69.2	41.4	60.83	0	323.31	70200000000	195	2933
A0A1L8F9H7	A0A1L8F9H7	cpsf2.L	Cleavage and polyadenylation specificity factor subunit 2 (Cleavage and polyadenylation specificity factor 100 kDa subunit)	0.78	1.16	0.134	1.3	2.29	0.00379	1.33	2.09	0.00428	58500000	72600000	37500000	127000000	61100000	103000000	135000000	138000000	126000000	149000000	160000000	107000000	40	3	3	53.9	4.2	4.2	88.72	0	5.85	1140000000	15	577
Q7ZWN3;O73820	Q7ZWN3	chd4	DNA helicase (EC 3.6.4.12)	3.72	6.26	0	1.29	4.32	0.00119	1.19	4.31	0.00245	6040000000	6290000000	7170000000	83200000000	87100000000	85300000000	15200000000	16100000000	16400000000	14500000000	14900000000	14900000000	117	117	34	53.5	53.5	20.4	214.69	0	323.31	387000000000	772	3556
A0A1L8FKY4;Q6NRI8	A0A1L8FKY4	apitd1	Centromere protein S	0.86	1.55	0.0534	1.29	2.1	0.00435	1.33	2.21	0.00407	53500000	111000000	72700000	140000000	119000000	156000000	175000000	213000000	168000000	196000000	198000000	177000000	4	4	4	28.1	28.1	28.1	15.18	0	13.43	1620000000	31	780
A0A1L8H4P4	A0A1L8H4P4	polr2a.L	DNA-directed RNA polymerase subunit (EC 2.7.7.6)	2.19	5.1	9.19e-05	1.28	3.78	0.00165	1.48	4.11	0.00077	1520000000	1510000000	1820000000	7340000000	7490000000	7270000000	3680000000	3830000000	4320000000	4880000000	4350000000	4280000000	71	71	71	43.5	43.5	43.5	216.97	0	323.31	52900000000	348	1939
A0A1L8FSC4;A0A1L8FXL6;Q569M4	A0A1L8FSC4	drosha.L	Uncharacterized protein	0	0	1	1.28	2.72	0.00278	1.9	3.42	0.000295	64100000	82400000	91600000	36500000	56800000	34100000	165000000	183000000	233000000	291000000	249000000	347000000	8	8	8	8.1	8.1	8.1	151.51	0	17.99	1630000000	21	890
W0UQE8;W0USK2;A0A1L8GPG9;W0US81	A0A1L8GPG9	rad18	RING-type E3 ubiquitin transferase RAD18 (EC 2.3.2.27)	0	0	1	1.28	2.9	0.00253	1.35	2.71	0.0025	65800000	43100000	56600000	50300000	83300000	41900000	131000000	144000000	123000000	117000000	163000000	138000000	4	4	4	8.9	8.9	8.9	55.2	0	7.59	835000000	11	3777
A0A1L8ESX1	A0A1L8ESX1		40S ribosomal protein S21	1.15	2.18	0.00612	1.28	2.4	0.00349	1.43	2.55	0.00212	54100000	88100000	97100000	185000000	175000000	156000000	186000000	188000000	191000000	219000000	204000000	201000000	8	2	2	83.1	27.7	27.7	9.18	0	35.66	1760000000	12	200
A0A1L8I229;P20911	A0A1L8I229	cdk7	Cyclin-dependent kinase 7	2.76	4.09	0	1.28	0.91	0.0488	0.61	0.67	0.366	42000000	40900000	52000000	379000000	257000000	284000000	190000000	29900000	225000000	42700000	176000000	41900000	7	7	7	25.8	25.8	25.8	40.94	0	11.82	1840000000	17	2656
Q2VPG6	Q2VPG6	ewsr1.L	Uncharacterized protein	0.82	3.14	0.0237	1.28	3.92	0.00166	0.86	3.26	0.0171	1170000000	1490000000	1340000000	2280000000	2310000000	2410000000	3300000000	3170000000	3180000000	2380000000	2410000000	2410000000	8	8	3	13.3	13.3	6.4	70.74	0	63.21	27300000000	61	2978
A0A1L8F6K3	A0A1L8F6K3	ercc6l.L	Uncharacterized protein	0	0	1	1.28	1.46	0.0111	0.91	1.11	0.0847	56200000	77800000	23400000	82400000	126000000	58800000	108000000	116000000	115000000	94800000	89300000	81200000	5	4	4	4.7	3.8	3.8	152.9	0	10.94	619000000	13	510
Q7T0T8	Q7T0T8	tjp2.L	MGC68999 protein	-0.61	0	1	1.27	4.65	0.00119	1.37	4.98	0.00106	6490000000	6870000000	5970000000	4250000000	4270000000	4120000000	16200000000	15100000000	15400000000	16400000000	16700000000	16800000000	48	48	28	76.7	76.7	45.8	49.18	0	323.31	120000000000	280	3536
A0A1L8HT19;Q66IR5	A0A1L8HT19	nelfa	HDAg domain-containing protein	1.61	1.54	0.00322	1.27	0.9	0.0522	2.11	1.89	0.000934	30800000	73400000	131000000	200000000	201000000	210000000	309000000	224000000	60200000	277000000	313000000	278000000	7	7	2	15.9	15.9	4.7	57.22	0	9.83	2140000000	26	2461
A0A1L8GXP6;P67963	A0A1L8GXP6	csnk1a1	Casein kinase I isoform alpha	2.98	3.69	0	1.27	2.83	0.00279	1.3	2.87	0.00265	127000000	201000000	165000000	1610000000	1260000000	1010000000	407000000	375000000	384000000	420000000	385000000	390000000	16	16	1	48.4	48.4	6.2	38.9	0	108.34	6840000000	64	1797
A0A1L8FZT0;B4F6Q9;Q5BJ38;A0A1L8FTN0	A0A1L8FTN0	oxr1	Oxidation resistance protein 1	0	0	1	1.26	1.88	0.00589	0.96	1.05	0.0826	50000000	101000000	46500000	55600000	98200000	76400000	162000000	153000000	131000000	146000000	63100000	188000000	6	6	6	8.9	8.9	8.9	96.7	0	7.38	672000000	12	1044
Q6NRF7;A0A1L8FEU9	A0A1L8FEU9	kif20b	Kinesin-like protein	2.77	3.84	0.000108	1.26	2.48	0.00365	2.12	3.83	8.58e-05	79100000	55400000	78900000	395000000	482000000	580000000	196000000	133000000	184000000	304000000	327000000	285000000	13	12	12	19.6	18.7	18.7	103.08	0	30.69	3080000000	45	3439
Q6DDM9;A0A1L8GDF1	A0A1L8GDF1	cstf3	Suf domain-containing protein	0.25	0.5	0.596	1.26	1.48	0.0112	1.03	1.28	0.0382	1100000000	894000000	373000000	808000000	914000000	837000000	1530000000	2090000000	1570000000	1670000000	1490000000	1260000000	27	27	3	38.6	38.6	3.9	83.09	0	139.98	14300000000	105	3268
Q5M7C4;A0A1L8GSK8;A0A1L8GSL3	A0A1L8GSL3	ap3s2	AP complex subunit sigma	1.91	3.69	7.15e-05	1.25	3.26	0.00236	0	0	1	61600000	72700000	74600000	225000000	245000000	320000000	143000000	191000000	164000000	75600000	34600000	97100000	5	5	5	28.5	28.5	28.5	22.06	0	28.75	1530000000	14	1678
A0A1L8G578	A0A1L8G578	cpsf3.S	Uncharacterized protein	0.51	2.93	0.223	1.24	4.67	0.00141	1.36	4.74	0.00116	2710000000	3100000000	3050000000	4030000000	4120000000	4430000000	7080000000	6790000000	7100000000	7820000000	7530000000	7310000000	34	34	8	54	54	9.7	78.27	0	323.31	64600000000	297	1160
Q498G1	Q498G1	upf2	MGC115246 protein	6.84	2.62	0	1.24	0.65	0.178	1.13	0.66	0.191	1050000000	84900000	85100000	22100000000	23200000000	22200000000	1360000000	178000000	414000000	292000000	329000000	830000000	71	71	15	49.8	49.8	14.8	146.86	0	323.31	78800000000	198	3015
A0A1L8I2C1;A3KMI0	A0A1L8I2C1	dhx29	ATP-dependent RNA helicase DHX29	2.71	3.52	9.86e-05	1.24	2.74	0.00325	0.81	0.9	0.177	89500000	87000000	72300000	377000000	656000000	638000000	197000000	240000000	157000000	91400000	100000000	334000000	17	17	17	14.6	14.6	14.6	153.47	0	37.38	2860000000	40	2660
A0A1L8GT89;A0A1L8HQZ2	A0A1L8GT89	znf609.S	C2H2-type domain-containing protein	1.96	4.11	7.43e-05	1.24	4.34	0.00164	1.85	4.53	0.000235	785000000	705000000	672000000	3330000000	2580000000	2560000000	1730000000	1760000000	1600000000	2340000000	2830000000	2650000000	36	36	20	33.6	33.6	21.8	152.4	0	323.31	23800000000	167	1701
A0A1L8GSA9	A0A1L8GSA9	rab11fip1.S	Uncharacterized protein	3.71	2.87	0	1.24	1.35	0.0151	3.15	2.63	0.000102	168000000	83800000	46000000	1370000000	985000000	1080000000	240000000	178000000	200000000	897000000	697000000	724000000	24	24	3	31.4	31.4	4.1	116.43	0	282.09	6750000000	69	1671
A0A1L8HR21	A0A1L8HR21	apc.S	Uncharacterized protein	1.98	2.8	0.000133	1.24	2.39	0.0042	1.46	2.68	0.00179	278000000	483000000	441000000	1520000000	1950000000	1230000000	919000000	857000000	989000000	1020000000	1100000000	1100000000	70	28	19	33.8	15.3	9.9	310.92	0	304.18	12300000000	99	2426
Q4V7W7;A0A1L8HW84	Q4V7W7	tjp3.L	MGC115219 protein	0	0	1	1.24	1.84	0.00663	1.4	2.04	0.00386	49700000	59800000	112000000	82200000	32600000	77200000	149000000	153000000	191000000	202000000	168000000	180000000	14	8	8	14.9	9.1	9.1	108.87	0	18.51	1060000000	21	2532
A0A1L8FRY6;Q63ZM9	A0A1L8FRY6	znf830	Zinc finger protein 830	0	0	1	1.24	1.93	0.00598	0	0	1	69800000	52900000	117000000	53800000	97000000	46100000	187000000	189000000	160000000	61500000	77700000	53500000	5	5	5	18.8	18.8	18.8	40.34	0	9.62	886000000	10	880
A0A1L8GIY4;Q7T0S1	A0A1L8GIY4	fnbp4	Uncharacterized protein	0.79	2.04	0.0508	1.24	2.78	0.00325	1.26	2.78	0.00343	973000000	1110000000	1540000000	2220000000	2040000000	1930000000	2860000000	2730000000	2800000000	2910000000	2900000000	2700000000	27	27	27	35.3	35.3	35.3	99.43	0	211.24	25300000000	147	1464
Q32NA6;A0A1L8GAV4	A0A1L8GAV4	ccnl1	Cyclin-L1	1.07	1.35	0.0274	1.23	1.59	0.0103	1.04	1.28	0.0369	162000000	146000000	60900000	291000000	239000000	191000000	273000000	279000000	246000000	309000000	225000000	181000000	8	8	4	15.2	15.2	7.1	57.22	0	11.46	2290000000	21	1279
A0A1L8F4I4	A0A1L8F4I4	rprd2.S	CID domain-containing protein	0.98	1.47	0.0333	1.23	1.86	0.00653	1.38	2.07	0.00406	39300000	89900000	56600000	90400000	142000000	118000000	118000000	143000000	153000000	141000000	153000000	162000000	15	5	5	16.3	7.8	7.8	150.39	0	16.57	1270000000	21	459
A0A1L8FPI2	A0A1L8FPI2	haus5.L	Uncharacterized protein	1.25	1.34	0.0133	1.23	1.33	0.0166	1.44	1.49	0.00676	221000000	76100000	63700000	220000000	262000000	250000000	236000000	229000000	255000000	315000000	251000000	272000000	10	10	10	20.4	20.4	20.4	77.24	0	17.6	2560000000	41	836
Q6PCJ2;A0A1L8G7W5	A0A1L8G7W5	polr1b	DNA-directed RNA polymerase	1.99	2.03	0.000594	1.23	1.41	0.0138	1.12	1.32	0.0243	84500000	186000000	55000000	350000000	367000000	421000000	200000000	233000000	240000000	198000000	214000000	211000000	16	16	16	19	19	19	128.21	0	51.22	2610000000	52	1217
A0A1L8GWS2;A0A1L8GR51	A0A1L8GWS2		Uncharacterized protein	0	0	1	1.23	2.7	0.00354	0	0	1	59100000	93900000	65800000	32300000	190000000	83900000	158000000	173000000	173000000	80400000	57300000	78100000	5	5	5	4.3	4.3	4.3	140.53	0	4.59	620000000	11	1778
A0A1L8FIZ1;A0A1L8FE93	A0A1L8FIZ1		Non-structural maintenance of chromosomes element 4	-0.08	0.25	0.765	1.22	1.54	0.0114	0.84	1.12	0.108	267000000	101000000	267000000	167000000	189000000	193000000	464000000	445000000	446000000	387000000	343000000	312000000	7	7	1	29.3	29.3	7.5	43.77	0	67.09	3360000000	38	735
Q71U69;Q5BIY0;A0A1L8EZN0;A0A1L8FAW4	A0A1L8EZN0	erh	Enhancer of rudimentary homolog	1.51	1.02	0.0167	1.22	0.86	0.069	1.37	0.95	0.0347	508000000	71200000	532000000	737000000	821000000	736000000	633000000	549000000	703000000	707000000	670000000	709000000	6	6	6	44.2	44.2	44.2	12.26	0	14.01	7260000000	42	3517
A0A1L8GQT5	A0A1L8GQT5		Uncharacterized protein	0.98	2.2	0.0127	1.22	2.63	0.00384	1.29	2.68	0.00336	96300000	61300000	94600000	152000000	182000000	156000000	191000000	194000000	189000000	202000000	189000000	212000000	9	9	9	16.5	16.5	16.5	119.99	0	70.63	1730000000	22	1641
A0A1L8FAT2;B2GTX6	A0A1L8FAT2	aqr.L	Uncharacterized protein	-1.02	0	1	1.22	3.56	0.00242	1.31	3.13	0.0021	395000000	395000000	373000000	191000000	138000000	260000000	862000000	1050000000	801000000	1140000000	771000000	1010000000	31	31	31	28.4	28.4	28.4	179.7	0	96.95	6910000000	90	618
A0A1L8F403	A0A1L8F403	bicra.S	GLTSCR1 domain-containing protein	1.74	2.69	0.000537	1.21	2.35	0.00466	1.33	2.46	0.00335	120000000	75800000	68900000	355000000	252000000	260000000	202000000	183000000	212000000	221000000	193000000	233000000	20	12	12	14.5	10	10	184.33	0	27.52	2200000000	30	449
A0A1L8GH36	A0A1L8GH36	eif3l.S	Eukaryotic translation initiation factor 3 subunit L (eIF3l) (Eukaryotic translation initiation factor 3 subunit 6-interacting protein) (Eukaryotic translation initiation factor 3 subunit E-interacting protein)	0.87	3.81	0.0114	1.21	4.68	0.00187	1.07	4.52	0.00414	4190000000	4670000000	4620000000	8760000000	7660000000	8280000000	10400000000	10900000000	9940000000	9760000000	9590000000	9010000000	36	36	10	65.7	65.7	24.6	66.56	0	323.31	96200000000	257	1413
Q05AY2;A0A1L8FZS2	A0A1L8FZS2	eif3e-a	Eukaryotic translation initiation factor 3 subunit E-A	0.85	3.17	0.0176	1.21	3.91	0.00226	1.11	3.78	0.00414	4470000000	5480000000	5400000000	8650000000	9210000000	9730000000	11700000000	12200000000	11500000000	11300000000	10900000000	10700000000	32	32	2	65	65	3.4	52.23	0	257.88	109000000000	249	2929
A0A1L8FB83;A0A1L8F4A9;A0A1L8FB80	A0A1L8FB83	eif2s1.L	Eukaryotic translation initiation factor 2 subunit 1 (Eukaryotic translation initiation factor 2 subunit alpha)	0.59	0.63	0.404	1.21	1.05	0.0369	0.92	0.86	0.142	76000000	392000000	289000000	303000000	335000000	288000000	520000000	518000000	394000000	411000000	384000000	371000000	23	3	3	72.7	20	20	36.1	0	104.08	4020000000	36	630
Q5HZR7;A0A1L8EX81	Q5HZR7	mob4	LOC496323 protein	0	0	1	1.21	2.93	0.00339	0	0	1	67400000	87700000	62800000	51800000	75300000	76100000	145000000	180000000	174000000	40200000	89000000	21800000	4	4	4	27.1	27.1	27.1	26.09	0	4.58	662000000	8	3101
A1L3F1;Q7ZXX3;Q3B8K0;A0A1L8EPS3	A0A1L8EPS3		Nop domain-containing protein	0.68	2.07	0.106	1.2	3.01	0.00334	1.72	3.48	0.000614	1390000000	1380000000	1960000000	2590000000	2540000000	2340000000	3650000000	3580000000	3510000000	4740000000	5570000000	5100000000	22	22	6	46.9	46.9	9.6	54.65	0	323.31	39100000000	147	2760
Q6IRN3;A0A1L8F9I1	A0A1L8F9I1	nrde2	Uncharacterized protein	0	0	1	1.2	1.24	0.0226	0	0	1	48200000	159000000	44600000	63100000	62600000	76500000	160000000	155000000	168000000	68500000	118000000	94600000	5	5	5	7.4	7.4	7.4	130.28	0	13.65	820000000	7	578
Q7ZWL4;A0A1L8GL75	A0A1L8GL75	dnaja2	Uncharacterized protein (Fragment)	-0.46	0.01	1	1.2	3.02	0.0034	1.45	3.31	0.00135	805000000	666000000	976000000	524000000	621000000	620000000	1920000000	1740000000	1890000000	2270000000	2040000000	2280000000	18	18	10	48.2	48.2	34.3	45.47	0	228.63	16000000000	78	3552
A0A1L8FQ99	A0A1L8FQ99		Uncharacterized protein	0.64	0.73	0.332	1.19	1.49	0.0136	1.51	1.78	0.00391	75000000	50900000	153000000	205000000	74000000	147000000	202000000	176000000	195000000	257000000	213000000	244000000	8	8	8	12.4	12.4	12.4	122.98	0	52.39	1730000000	23	842
A0A1L8HKF0	A0A1L8HKF0		Dynactin subunit 1	-2.05	0	1	1.19	3.6	0.00275	0.31	1.91	0.454	335000000	302000000	337000000	47900000	157000000	63600000	641000000	790000000	798000000	431000000	365000000	413000000	71	11	11	57.7	15.5	15.5	137.81	0	120.76	4190000000	33	2296
Q4V7R4;A0A1L8ENX3;A0A1L8EP02;A0A1L8EVT1;A0A1L8EP04	A0A1L8ENX3	gtdc1	Glycosyltransferase-like domain-containing protein 1	-3.65	0	1	1.19	2.06	0.0061	0.93	1.66	0.034	485000000	987000000	685000000	123000000	33700000	39700000	1510000000	1740000000	1480000000	1300000000	1530000000	1140000000	12	12	11	35	35	31.6	50.5	0	66.97	9900000000	51	3050
Q4QR55	Q4QR55	VgRBP60		1.56	2.03	0.00152	1.19	1.73	0.0098	0.54	0.51	0.474	87000000	125000000	176000000	248000000	451000000	438000000	200000000	316000000	355000000	276000000	437000000	48600000	18	4	0	50	15.5	0	51.77	0	66.18	3110000000	23	3039
A5PKQ6;A0A1L8HTL6	A0A1L8HTL6	sepsecs	O-phosphoseryl-tRNA(Sec) selenium transferase	-2.71	0	1	1.19	1.67	0.0108	2.13	2.82	0.000301	502000000	339000000	491000000	87500000	63100000	54100000	810000000	743000000	1630000000	2190000000	1310000000	2450000000	23	23	23	53	53	53	55.71	0	188.62	10300000000	83	2472
A0A1L8F668;Q6GQ95	A0A1L8F668	med22	Mediator of RNA polymerase II transcription subunit 22	2.74	1.46	0.000649	1.18	0.76	0.118	1.31	0.82	0.0738	633000000	62500000	618000000	2180000000	1990000000	1670000000	694000000	696000000	588000000	731000000	663000000	762000000	8	8	3	38.8	38.8	12.9	22.95	0	72.39	11700000000	53	498
Q0IHC2;Q9PUL2	Q0IHC2	katna1	Katanin p60 ATPase-containing subunit A1	0	0	1	1.18	1.68	0.011	1.51	2.07	0.00266	115000000	88800000	47700000	99500000	53700000	35800000	179000000	152000000	207000000	209000000	244000000	221000000	8	8	8	18.4	18.4	18.4	55.6	0	12.59	1530000000	37	2952
A0A1L8GLM1;P19009	A0A1L8GLM1	vtga2	Phosvitin	0.67	1.48	0.157	1.17	2.21	0.0059	0.95	1.82	0.0253	637000000	635000000	1100000000	1190000000	1240000000	1210000000	1650000000	1860000000	1660000000	1360000000	1360000000	1720000000	44	34	34	30.1	23.3	23.3	202.35	0	275.76	14300000000	161	1531
Q7ZXH6	Q7ZXH6	ywhaq	Ywhaq-prov protein	1.67	1	0.0129	1.17	0.77	0.117	0.89	0.64	0.275	751000000	69000000	566000000	1040000000	991000000	918000000	647000000	755000000	684000000	615000000	550000000	557000000	12	3	3	47.6	18.7	18.7	27.67	0	16.37	7590000000	16	3584
Q6NTY7;A0A1L8F7P0;Q7ZYG9	A0A1L8F7P0	utp14a	Uncharacterized protein	0	0	1	1.17	3.93	0.00275	-0.04	0.27	0.734	81200000	79900000	85500000	117000000	88700000	35800000	207000000	181000000	167000000	64400000	152000000	52100000	6	6	6	10.2	10.2	10.2	87.63	0	8.94	828000000	7	532
A0A1L8EXP3	A0A1L8EXP3	ccp110.L	Uncharacterized protein	1.12	2.89	0.0044	1.16	3.22	0.00354	0.74	2.07	0.0722	332000000	350000000	451000000	713000000	891000000	841000000	883000000	812000000	816000000	537000000	618000000	734000000	19	19	12	23.5	23.5	15.4	107.08	0	86.87	7750000000	83	312
Q7ZWZ8;O42480;A0A1L8GIJ9	A0A1L8GIJ9	ipo7	Importin N-terminal domain-containing protein (Fragment)	1.74	4.04	6.79e-05	1.16	4.42	0.00242	0.89	4.26	0.0106	1320000000	1240000000	1390000000	3710000000	4750000000	4780000000	2780000000	3130000000	2890000000	2340000000	2540000000	2440000000	29	29	7	33.8	33.8	10	119.36	0	278.01	32700000000	160	2893
A0A1L8EQX4;A2BDB1;A2BD96;Q56A61	A0A1L8EQX4		40S ribosomal protein S2	1.13	3.78	0.00262	1.16	3.91	0.00278	1.14	3.83	0.00364	5820000000	4960000000	4720000000	10800000000	11300000000	11800000000	11800000000	11500000000	11100000000	11400000000	11700000000	10800000000	23	23	2	67.3	67.3	11.4	30.3	0	121.14	111000000000	161	155
A0A1L8GMS4;A0A1L8GG89	A0A1L8GMS4		Uncharacterized protein (Fragment)	2.3	2.25	0.000135	1.16	1.34	0.0213	0.47	0.6	0.452	164000000	47300000	89500000	448000000	444000000	420000000	180000000	193000000	220000000	74300000	169000000	147000000	8	7	7	32.9	31.3	31.3	53.85	0	53.34	2450000000	19	1387
A5D6R5;A0A1L8HPV3	A0A1L8HPV3	nop10	Nucleolar protein 10	2.05	3.08	7.12e-05	1.16	2.07	0.00701	1.54	2.67	0.00134	73500000	124000000	70000000	343000000	392000000	337000000	229000000	173000000	178000000	248000000	251000000	249000000	3	3	3	34.4	34.4	34.4	7.61	0	5.19	2590000000	19	2389
A0A1L8F9U6;Q63ZS0	A0A1L8F9U6	rtraf.L	UPF0568 protein C14orf166 homolog	1.97	3.11	6.92e-05	1.15	1.47	0.0169	1.83	3.14	0.000554	64800000	85500000	110000000	284000000	331000000	388000000	110000000	213000000	285000000	275000000	300000000	330000000	21	5	5	84.2	31.7	31.7	27.62	0	20.43	2730000000	24	588
A0A1L8G6R0;A5PKP1	A0A1L8G6R0	wdr43.L	WD_REPEATS_REGION domain-containing protein	1.14	2.7	0.0044	1.15	2.27	0.00608	1.06	2.67	0.00748	67800000	57300000	86600000	172000000	147000000	143000000	184000000	120000000	167000000	148000000	152000000	135000000	5	5	2	14.1	14.1	7.3	72.65	0	11.52	1420000000	15	1177
Q6NTR4;A0A1L8FWH1	Q6NTR4	rpl14	60S ribosomal protein L14	0	0	1	1.14	1.98	0.00859	0.12	0.38	0.662	31700000	58200000	58800000	28500000	74000000	46600000	101000000	120000000	96000000	99100000	32100000	44200000	2	2	2	14.5	14.5	14.5	16.11	0	2.39	723000000	13	974
A0A1L8GIR0	A0A1L8GIR0		B box-type domain-containing protein	0	0	1	1.14	3.81	0.0032	0.78	2.91	0.0352	77500000	65500000	80400000	28600000	42600000	73000000	171000000	163000000	157000000	140000000	123000000	120000000	6	4	4	22.7	20	20	38.38	0	10.43	894000000	11	1456
A0A1L8F5X1;Q32NK8	A0A1L8F5X1	nelfb	Uncharacterized protein	1.04	1.91	0.0123	1.14	2.21	0.00677	1.25	2.22	0.00486	117000000	72400000	130000000	204000000	257000000	182000000	222000000	216000000	242000000	222000000	228000000	293000000	7	7	7	20.3	20.3	20.3	65.71	0	28.95	2160000000	22	491
Q5XGZ1	Q5XGZ1	cpsf3	LOC495111 protein	0.32	1.83	0.462	1.13	4.96	0.00252	1.15	5.75	0.00216	562000000	545000000	572000000	798000000	663000000	648000000	1260000000	1270000000	1150000000	1250000000	1270000000	1200000000	33	7	7	52.9	8.5	8.5	78.21	0	33.45	10800000000	51	3147
Q5EAZ0	Q5EAZ0	mfap1.S	MGC85054 protein	1.3	1.61	0.00686	1.13	1.58	0.0148	1.01	1.4	0.0337	51700000	86000000	138000000	285000000	192000000	169000000	194000000	170000000	195000000	168000000	146000000	206000000	6	6	2	20.1	20.1	6.6	52.28	0	27.65	1810000000	28	3089
A0A1L8GHQ7;Q6GPC3	A0A1L8GHQ7	nckipsd.S	SH3 domain-containing protein	0.29	0.46	0.594	1.13	1.09	0.0413	0.63	0.71	0.339	33500000	158000000	85500000	75900000	106000000	102000000	154000000	194000000	157000000	122000000	118000000	115000000	16	9	9	27.4	16.6	16.6	82.55	0	27.81	980000000	23	1436
A0A1L8GT29;A0A1L8H0C4	A0A1L8GT29		Threonyl-tRNA synthetase (EC 6.1.1.3)	0.81	0.79	0.223	1.13	1.32	0.025	1.97	2.53	0.000678	28200000	62100000	41500000	123000000	106000000	30100000	110000000	130000000	52600000	205000000	145000000	147000000	10	7	7	13	10.2	10.2	93.9	0	11.14	1780000000	14	1695
Q6GNJ5;A0A1L8HK23	A0A1L8HK23	dok1	IRS-type PTB domain-containing protein	0	0	1	1.12	3.6	0.00376	0	0	1	50200000	51500000	61400000	140000000	69500000	102000000	126000000	109000000	119000000	47100000	136000000	138000000	2	2	2	5.1	5.1	5.1	64.13	0	11.85	362000000	4	3340
A1L2J7;A0A1L8FAR5;A0A1L8FAT5	A0A1L8FAR5	aven	Uncharacterized protein	0	0	1	1.12	2.65	0.00534	0.6	1.76	0.177	72700000	57200000	49000000	48900000	141000000	49300000	129000000	145000000	113000000	81500000	85900000	102000000	3	3	3	18.7	18.7	18.7	33.23	0	39.62	669000000	15	2751
Q6NRY2;A0A310TMU2	A0A310TMU2	nol6	Nucleolar protein 6	3.72	3.96	0	1.12	1.14	0.0382	1.31	2.43	0.00342	71500000	122000000	97500000	1010000000	1580000000	1240000000	334000000	92800000	282000000	232000000	203000000	279000000	20	20	20	24.4	24.4	24.4	129.85	0	108.25	5680000000	55	3450
A0A1L8H657;B7ZRJ5;B7ZRJ1;A7J1T1;A0A1L8HA45;A7J1T3;A0A1L8HIG9;A0A1L8EWY9;A0A1L8EPW4;A7J1T2;A7J1T0	A0A1L8H657		Protein kinase domain-containing protein	0.64	0.63	0.383	1.11	0.92	0.0727	0.52	0.56	0.451	116000000	508000000	681000000	550000000	484000000	570000000	819000000	863000000	578000000	562000000	461000000	457000000	27	5	5	37.6	6.3	6.3	79.2	0	21.17	6440000000	27	1969
Q9DDL0;Q6DJK4	Q9DDL0	dync1li1	Dynein light intermediate chain	-2.01	0	1	1.11	3.65	0.00384	0.22	0.81	0.566	1210000000	1220000000	991000000	267000000	212000000	393000000	2480000000	2530000000	2340000000	1120000000	1630000000	1260000000	30	12	11	55.3	27	25.6	56.06	0	176.67	14200000000	60	3706
Q68F38	Q68F38	vac14	Protein VAC14 homolog	1.75	2.36	0.000702	1.1	1.67	0.0147	0.6	0.9	0.294	92600000	72900000	39700000	208000000	217000000	226000000	155000000	124000000	137000000	106000000	69000000	127000000	39	2	2	51.9	1.9	1.9	88.92	0	9.54	1470000000	10	3225
Q8AVP6;Q9W7I1;A0A1L8F3K2;Q5U275;A0A1L8F6E0;A0A1L8HHR6	Q8AVP6	rack1.L	Gnb2l1-prov protein (LOC446289 protein)	0.95	4.55	0.00605	1.1	4.38	0.00324	1.18	5.51	0.002	3800000000	3760000000	3660000000	6870000000	7150000000	7740000000	8430000000	8340000000	7320000000	8870000000	8410000000	8190000000	20	20	20	81.4	81.4	81.4	35.07	0	142.32	78500000000	148	3655
Q4V862;A0A1L8F1I0;A0A310TPL9;Q7ZX42	A0A310TPL9	cdk9-a	Cyclin-dependent kinase 9-A;Cyclin-dependent kinase 9-B	0.23	0.4	0.636	1.1	1.85	0.0118	0.97	1.22	0.0556	94600000	44300000	56000000	157000000	24400000	98700000	134000000	137000000	125000000	140000000	171000000	73200000	6	5	5	17.6	15.4	15.4	43.22	0	15.63	1270000000	15	3058
A0A1L8HA48	A0A1L8HA48		DMAP_binding domain-containing protein	-2.96	0	1	1.1	3.5	0.0042	1.21	2.81	0.0041	512000000	519000000	619000000	48700000	149000000	48300000	1290000000	1100000000	1140000000	1600000000	1150000000	1110000000	28	28	6	22.6	22.6	4.9	167.32	0	96.24	8240000000	88	2083
Q7ZWZ3;A0A1L8HUP8	Q7ZWZ3	abce1	Abce1-prov protein	0.3	1.69	0.484	1.1	4.87	0.0031	0.85	4.7	0.0134	361000000	387000000	360000000	402000000	466000000	504000000	805000000	750000000	814000000	680000000	641000000	673000000	11	11	11	24	24	24	67.54	0	35.51	6540000000	54	3566
Q8JIU8;B7ZR48;B7ZR46	B7ZR46	trhd	Nuclear apoptosis-inducing factor 1	0	0	1	1.1	1.38	0.025	0	0	1	90800000	77300000	31800000	53900000	75800000	78700000	126000000	143000000	121000000	54100000	71800000	91700000	3	3	3	8.4	8.4	8.4	54.62	0	3.56	559000000	10	2826
Q7ZX88;A0A1L8GTK5;A0A1L8GTI1	A0A1L8GTK5	snd1	Staphylococcal nuclease domain-containing protein 1 (Fragment)	1.06	1.56	0.0192	1.09	1.69	0.0151	1.19	1.79	0.00937	36900000	82200000	73800000	117000000	158000000	110000000	131000000	119000000	138000000	152000000	128000000	136000000	42	4	4	46.7	8.5	8.5	101.44	0	76.18	1250000000	24	3574
Q6AZE6;A0A1L8HM93;P48597	A0A1L8HM93	eif4e1b	Eukaryotic translation initiation factor 4E	1.52	2.32	0.00123	1.09	0.84	0.103	0	0	1	122000000	77500000	101000000	207000000	283000000	390000000	334000000	438000000	63200000	114000000	36500000	80100000	7	2	2	30.7	14.3	14.3	26.68	0	11.44	2430000000	7	2333
A0A1L8FZI9	A0A1L8FZI9	virma.L	VIR_N domain-containing protein	2.21	4.17	8.51e-05	1.09	2.94	0.00535	1.26	3.2	0.00265	523000000	380000000	473000000	1920000000	2280000000	2140000000	1060000000	875000000	972000000	1090000000	1190000000	989000000	38	38	18	28.5	28.5	14	204.51	0	225.52	13800000000	143	1041
Q641I5;A0A1L8FF45;A0A1L8FJZ1	A0A1L8FF45	sec24d	Uncharacterized protein	5.19	3.05	0	1.08	1.16	0.0408	0.16	0.39	0.646	41300000	93900000	23800000	989000000	2550000000	1790000000	109000000	87700000	90800000	39700000	42900000	75700000	20	20	19	23.1	23.1	21.8	123.52	0	57.41	6260000000	51	676
A0A1L8G6C3;A0A1L8G6S8;Q6GPL9	A0A1L8G6C3	bre	BRCA1-A complex subunit BRE	0.04	0.39	0.702	1.08	2.7	0.00611	0.87	3.02	0.0177	56300000	53800000	64000000	50900000	72500000	57200000	139000000	97200000	134000000	115000000	93100000	110000000	2	2	2	7.3	7.3	7.3	43.5	0	7.38	886000000	19	1174
A0A1L8GH76;Q7ZTM9	A0A1L8GH76	eif3d	Eukaryotic translation initiation factor 3 subunit D	0.75	4.61	0.0279	1.07	4.62	0.00375	0.94	4.47	0.0078	6360000000	6020000000	5800000000	10200000000	10000000000	10300000000	13000000000	13200000000	12000000000	12300000000	11400000000	11200000000	33	33	33	65.6	65.6	65.6	63.94	0	323.31	116000000000	292	1417
A0A1L8FJZ9	A0A1L8FJZ9		LisH domain-containing protein	-0.06	0.25	0.756	1.07	1.7	0.0166	1.47	2.2	0.00249	1170000000	831000000	1850000000	1260000000	1210000000	1060000000	2530000000	2230000000	2970000000	3100000000	3440000000	3610000000	24	24	2	24.4	24.4	1.5	107.09	0	198.31	24100000000	111	764
A0A1L8G966;Q4KLA0	A0A1L8G966	ccnc	Cyclin-C	1.38	1.36	0.00836	1.06	1.14	0.0447	1.34	1.41	0.01	138000000	107000000	38000000	157000000	239000000	262000000	192000000	139000000	192000000	205000000	215000000	206000000	5	5	5	23.7	23.7	23.7	33.18	0	108.37	1910000000	16	1248
A0A1L8HPT7;A0A1L8HPU8;Q52KX4	A0A1L8HPT7	smtn.S	Calponin-homology (CH) domain-containing protein	0	0	1	1.06	1.74	0.0162	1.24	2	0.0063	45500000	76600000	98600000	85500000	36500000	20000000	128000000	160000000	154000000	175000000	158000000	163000000	21	6	6	24.6	9.5	9.5	111.59	0	100.55	1070000000	16	2388
A0A1L8HYE4	A0A1L8HYE4	carnmt1	Carnosine N-methyltransferase (EC 2.1.1.22)	0.64	0.77	0.318	1.06	1.14	0.0456	1.45	1.47	0.00689	93100000	106000000	29600000	108000000	114000000	90400000	153000000	127000000	137000000	186000000	181000000	177000000	4	4	1	8.9	8.9	4.3	56.9	0	8.09	1310000000	15	2573
Q58HI1	Q58HI1	pelp1	Proline-, glutamic acid- and leucine-rich protein 1	1.55	3.54	0.000602	1.06	3.65	0.00476	0.57	2.75	0.153	1990000000	1840000000	1680000000	4470000000	5520000000	6200000000	3750000000	4180000000	3540000000	2690000000	2940000000	2550000000	34	34	2	34.5	34.5	2.3	110.46	0	316.24	41100000000	191	3080
Q7ZYU0	Q7ZYU0	rps6	40S ribosomal protein S6	0.86	3.16	0.0159	1.05	3.66	0.00491	1.08	3.74	0.00471	5330000000	4310000000	4430000000	7990000000	8440000000	9040000000	9780000000	9920000000	9370000000	9950000000	9910000000	9690000000	21	21	3	63.5	63.5	8.4	28.71	0	209.29	93300000000	114	3630
P20397	P20397	ncl	Nucleolin	1.18	4.33	0.00151	1.05	4.65	0.004	1.08	4.01	0.00427	4410000000	4300000000	4840000000	10100000000	11000000000	9680000000	9170000000	9590000000	9330000000	10400000000	9300000000	8990000000	35	20	20	44.9	32.6	32.6	70.2	0	323.31	96600000000	128	2907
Q6PHL5;A0A1L8ETY8;A0A1L8HWF1	Q6PHL5	rpl27	60S ribosomal protein L27	1.58	2.2	0.00123	1.05	1.65	0.019	1.22	1.82	0.00792	56600000	131000000	69600000	222000000	250000000	247000000	168000000	166000000	164000000	186000000	171000000	202000000	7	7	7	49.3	49.3	49.3	15.83	0	11.61	1880000000	29	228
A0A1L8FV93	A0A1L8FV93		[Histone H3]-lysine(4) N-trimethyltransferase (EC 2.1.1.354)	1.55	3.71	0.000483	1.05	2.15	0.0114	0	0	1	61700000	73200000	70300000	206000000	226000000	171000000	171000000	101000000	162000000	78200000	94500000	74200000	13	7	7	3.8	2.7	2.7	572.37	0	9.57	1210000000	14	953
Q7ZYM9;Q92139	Q7ZYM9	ppp2r1b	Ppp2r1b protein	1.36	5.19	0.000647	1.05	4.75	0.0041	1.08	4.02	0.00427	1700000000	1710000000	1680000000	4080000000	4620000000	4360000000	3700000000	3280000000	3570000000	3620000000	3940000000	3240000000	23	23	3	43.3	43.3	7	65.52	0	237.81	38900000000	171	3624
A0A1L8GEE7	A0A1L8GEE7	nap1l4.S	Uncharacterized protein	0.85	2.34	0.0272	1.04	2.64	0.00788	0.61	1.83	0.16	2020000000	1480000000	1340000000	2880000000	2840000000	2890000000	3150000000	3290000000	3390000000	2360000000	2600000000	2340000000	12	10	7	32.8	30	26.4	41.18	0	191	28500000000	92	1348
A0A1L8HYF4;Q6DDH2	A0A1L8HYF4	rmi1	RecQ-mediated genome instability protein 1	1.76	2.31	0.000701	1.04	1.89	0.0147	1.3	2.1	0.00476	41700000	49700000	82700000	253000000	185000000	143000000	120000000	105000000	119000000	119000000	161000000	133000000	4	4	4	16.2	16.2	16.2	56.6	0	29.04	1420000000	23	2574
A0A1L8GG43;A0A1L8GMK1;B1WBC0	A0A1L8GMK1	cop1.L	Uncharacterized protein	0	0	1	1.04	2.03	0.0128	0	0	1	80700000	51800000	58100000	72700000	48300000	49800000	134000000	159000000	100000000	99600000	45000000	41300000	2	2	2	4.7	4.7	4.7	76.1	0	4.34	662000000	12	1383
Q4QR58	Q4QR58	eif3c	Eukaryotic translation initiation factor 3 subunit C	0.69	4.42	0.047	1.04	6.3	0.00343	0.89	6.71	0.0085	8020000000	8010000000	8250000000	12500000000	13200000000	13700000000	16600000000	17000000000	16400000000	15000000000	14900000000	14900000000	61	61	26	55.1	55.1	22.7	107	0	323.31	159000000000	454	3041
A0A1L8FPT5	A0A1L8FPT5		Uncharacterized protein (Fragment)	0.58	1.71	0.206	1.04	2.76	0.00731	1.5	3.27	0.00117	2900000000	2940000000	4100000000	5590000000	4680000000	4450000000	7050000000	6390000000	6740000000	9200000000	10100000000	8520000000	23	23	5	66.4	66.4	20.8	34.38	0	162.38	67700000000	166	837
A0A1L8EP73	A0A1L8EP73	tlk1.S	Protein kinase domain-containing protein	3.21	4.27	0	1.04	2.16	0.0117	0.32	1.12	0.474	1560000000	1040000000	1410000000	14200000000	10900000000	11700000000	3090000000	3000000000	2130000000	1580000000	1660000000	1680000000	34	34	7	48.7	48.7	8.8	81.8	0	323.31	57600000000	148	110
A0A1L8GFY6;A5D8M1;A0A1L8GM67	A0A1L8GFY6	eri3.S	Exonuclease domain-containing protein	1.09	1.24	0.0312	1.03	1.18	0.0458	1	1.11	0.0608	67100000	129000000	34900000	145000000	133000000	152000000	150000000	129000000	135000000	168000000	112000000	129000000	5	5	5	16.2	16.2	16.2	29.3	0	6.75	1300000000	22	1377
P28049	P28049	ssb-b	Lupus La protein homolog B	1.19	3.35	0.00216	1.03	3.11	0.00612	1.26	3.3	0.00245	1880000000	2550000000	2380000000	5190000000	5170000000	5050000000	4530000000	4590000000	4720000000	5870000000	5120000000	5240000000	29	29	1	60.9	60.9	4	49	0	250.03	51500000000	191	2911
A0A1L8F917	A0A1L8F917	hnrnpl.L	Uncharacterized protein	1.82	2.28	0.000653	1.03	1.52	0.0261	0.95	1.49	0.0377	373000000	662000000	914000000	2190000000	1820000000	2510000000	1460000000	1220000000	1080000000	1170000000	1150000000	1220000000	18	18	8	37.7	37.7	20.6	58.68	0	201.41	16000000000	81	565
A0A1L8G1V5	A0A1L8G1V5		Uncharacterized protein	3.81	3.37	0	1.03	1.24	0.0407	2.44	2.65	0.000241	40200000	79200000	106000000	1100000000	954000000	894000000	188000000	161000000	95100000	371000000	349000000	420000000	17	17	14	22.1	22.1	19.4	117.18	0	135.48	4860000000	50	1091
Q7ZY58	Q7ZY58	cdc73	MGC53995 protein	0.36	3.62	0.393	1.03	5.54	0.0041	0.72	5	0.0368	6340000000	5960000000	6260000000	7730000000	8150000000	7960000000	12500000000	12900000000	12500000000	10000000000	10100000000	10400000000	54	54	1	81.5	81.5	2.1	60.68	0	323.31	106000000000	368	3611
A0A1L8GZQ8;Q52KN6;Q6INJ7	A0A1L8GZQ8	exoc4.L	Exocyst complex component Sec8	0.89	2.33	0.0209	1.03	2.89	0.0074	0.27	0.93	0.521	416000000	564000000	563000000	809000000	966000000	1080000000	1080000000	1070000000	972000000	518000000	694000000	645000000	16	16	16	19.8	19.8	19.8	109.48	0	182.06	9540000000	72	1848
A0A1L8GNE9	A0A1L8GNE9		Uncharacterized protein	2.39	4.88	0.000102	1.02	3.38	0.00599	1.31	3.74	0.00173	1590000000	1240000000	1310000000	7020000000	7270000000	7230000000	2880000000	2670000000	2820000000	3570000000	3210000000	3440000000	45	45	31	38.9	38.9	30.4	149.1	0	308.11	45200000000	246	1582
A0A1L8H324;Q3KQ62	A0A1L8H324	wdr83	WD repeat domain-containing protein 83	1.32	2.11	0.00352	1.02	1.8	0.0182	0.93	1.55	0.0385	50300000	78800000	106000000	166000000	204000000	192000000	160000000	149000000	148000000	150000000	117000000	166000000	4	4	4	22	22	22	34.18	0	8.18	1610000000	19	1920
A0A310TMF0;Q5U515;Q5U515-2	A0A310TMF0	steep1	UPF0428 protein CXorf56 homolog	1.54	1.62	0.00322	1.02	1	0.0768	1.42	1.52	0.00684	58800000	99500000	27600000	181000000	149000000	148000000	150000000	139000000	63900000	158000000	128000000	151000000	4	4	4	18.8	18.8	18.8	21.32	0	6.7	1360000000	17	2682
Q8AVE2	Q8AVE2	hspa1l	Hsc70 protein	-0.42	0	1	1.01	3.29	0.00638	1.14	3.14	0.00437	5080000000	4360000000	5750000000	3850000000	3700000000	3720000000	10500000000	10100000000	9890000000	12400000000	10100000000	10900000000	56	8	7	73.7	16.3	14.9	71.19	0	76.61	79400000000	90	3645
A0A1L8GDE1	A0A1L8GDE1		Multifunctional methyltransferase subunit TRM112-like protein (tRNA methyltransferase 112 homolog)	1.51	2.73	0.000969	1.01	2.26	0.0124	0.75	1.78	0.0816	137000000	89900000	148000000	298000000	380000000	369000000	243000000	256000000	239000000	210000000	221000000	186000000	7	7	7	65	65	65	13.93	0	26.29	2560000000	24	1321
A0A1L8FIZ6	A0A1L8FIZ6	wdr11.L	WD_REPEATS_REGION domain-containing protein	0.44	0.62	0.475	1.01	1.35	0.0369	1.34	1.73	0.00641	115000000	129000000	49900000	76500000	184000000	133000000	204000000	197000000	151000000	248000000	225000000	213000000	10	10	10	11.4	11.4	11.4	134.92	0	18.88	1710000000	29	737
A0A1L8GHB9;Q6DDU9	A0A1L8GHB9	rbm5-b	RNA-binding protein 5-B	1.15	1.71	0.00968	1.01	1.56	0.0273	0.97	1.43	0.0386	93500000	135000000	55900000	181000000	227000000	187000000	165000000	176000000	197000000	162000000	215000000	150000000	7	7	1	10.8	10.8	3.2	84.29	0	28.62	1830000000	36	1422
A0A1L8GZI9	A0A1L8GZI9	tubal3.2	Tubulin alpha chain	0	0	1	1.01	2.21	0.0131	1.02	2.24	0.0116	93000000	82400000	136000000	135000000	69200000	206000000	204000000	223000000	186000000	192000000	200000000	229000000	13	2	0	36.4	5.5	0	48.46	0	4.44	1650000000	14	1841
A0A1L8HHU7;A0A1L8H9L9;A0A1L8HHV9;Q6NRI3	A0A1L8H9L9	ankrd52.S	ANK_REP_REGION domain-containing protein	0	0	1	1.01	1.58	0.0267	0	0	1	144000000	72000000	64900000	72500000	50800000	120000000	182000000	189000000	158000000	104000000	86800000	76200000	4	4	4	5.6	5.6	5.6	112.48	0	5.6	599000000	7	2064
P02377;Q7SZA3;A0A1L8EJP8	P02377	rps24	40S ribosomal protein S24	0.87	4.13	0.0108	1	4.37	0.00505	0.96	4.72	0.00676	1670000000	1550000000	1670000000	2890000000	2860000000	3200000000	3510000000	3140000000	3190000000	3310000000	3190000000	3050000000	8	8	8	40.2	40.2	40.2	15.28	0	170.24	31500000000	88	2902
A0A1L8GXM0;C4N9Q9;Q4V843	A0A1L8GXM0	rad50	Zinc-hook domain-containing protein	0.03	0.71	0.704	1	4.49	0.00505	1.71	6.31	0.000232	5860000000	5600000000	5540000000	5920000000	5650000000	5790000000	12000000000	10600000000	11500000000	18700000000	18000000000	19100000000	97	97	48	60.4	60.4	26.7	153.91	0	323.31	119000000000	506	1793
A3KNC0	A3KNC0			1.67	2.17	0.00108	1	0.93	0.0945	1.99	2.51	0.000681	51800000	99100000	42400000	219000000	204000000	157000000	51700000	198000000	171000000	247000000	215000000	258000000	7	2	2	62.4	15.2	15.2	19.38	0	4.94	1820000000	15	2783
A0A1L8FLP8	A0A1L8FLP8	rnf214.L	RING-type domain-containing protein	1.68	2.86	0.000601	1	2.14	0.0139	0.34	0.72	0.487	128000000	73400000	85800000	271000000	336000000	287000000	176000000	197000000	186000000	159000000	121000000	85500000	11	11	11	13.7	13.7	13.7	89.95	0	11.96	1850000000	25	792
Q6AZL9	Q6AZL9	rps23	40S ribosomal protein S23	1.07	3.97	0.00365	1	4.44	0.0051	0.88	3.6	0.0132	2030000000	2320000000	2280000000	4270000000	4880000000	4740000000	4440000000	4400000000	4420000000	3840000000	3970000000	4430000000	9	9	9	56.6	56.6	56.6	15.77	0	23.39	42800000000	63	3243
A0A1L8GSW2;Q52KV5;A0A1L8H0G4	A0A1L8H0G4	leo1	RNA polymerase-associated protein LEO1	0.39	2.7	0.374	0.99	4.13	0.0058	0.57	3.06	0.146	3700000000	3950000000	3510000000	5150000000	4660000000	4790000000	7540000000	7780000000	6920000000	5790000000	5720000000	5090000000	19	19	19	25.3	25.3	25.3	89.34	0	259.72	60500000000	134	1685
A0A1L8H2V9;A0A1L8I330	A0A1L8H2V9	dnajb1.L	J domain-containing protein	-0.12	0.12	0.797	0.99	3.1	0.00827	1.2	3.37	0.00335	1450000000	1080000000	1200000000	1260000000	1130000000	1030000000	2450000000	2540000000	2350000000	2800000000	2990000000	2690000000	15	15	14	40.3	40.3	39.2	38.28	0	78.11	20600000000	84	1911
A0A1L8F9Y9;A0A1L8EZZ6;Q90WN5;Q5FWQ2	A0A1L8F9Y9	rcor1	REST corepressor 1	2.68	2.99	8.7e-05	0.99	0.99	0.0847	1.52	2.05	0.00266	78300000	32100000	52400000	301000000	336000000	343000000	48000000	140000000	153000000	145000000	169000000	126000000	9	8	4	18.6	15.8	10.7	49.02	0	19.04	1900000000	25	367
Q7ZYT3;P47835	Q7ZYT3	rpls3-b	40S ribosomal protein S3-B	0.95	3.66	0.00747	0.99	4.02	0.00594	0.98	3.86	0.00723	7460000000	6280000000	7060000000	12500000000	13700000000	14000000000	13600000000	14000000000	13500000000	13800000000	14200000000	13000000000	31	31	1	86.2	86.2	7.7	27.02	0	227.9	140000000000	237	3628
Q6DJJ1	Q6DJJ1	rps25	40S ribosomal protein S25	0.8	3.91	0.0208	0.99	3.46	0.00711	1	4.38	0.00585	3190000000	2950000000	2830000000	5350000000	5370000000	4910000000	6640000000	5840000000	5340000000	6260000000	5980000000	5740000000	11	11	11	52	52	52	13.83	0	49.6	56000000000	63	3304
Q7ZX07;A0A1L8GNE1;Q3ZM03;A0A1L8GGP6	Q7ZX07	rpsa	40S ribosomal protein SA	0.9	4.61	0.00816	0.98	5.12	0.0052	0.97	4.61	0.00666	7740000000	7650000000	7300000000	13400000000	14800000000	14200000000	14600000000	15600000000	14600000000	15600000000	14800000000	14000000000	17	17	3	52.9	52.9	15	34	0	323.31	153000000000	231	1580
A0A1L8FEG7;Q6IRP3	A0A1L8FEG7	edrf1.S	Uncharacterized protein	0	0	1	0.98	1.74	0.0245	0.45	0.96	0.38	147000000	100000000	69800000	64500000	66700000	27800000	215000000	181000000	203000000	138000000	133000000	145000000	9	9	9	10.7	10.7	10.7	133.14	0	13.44	1040000000	13	665
A0A1L8HL76	A0A1L8HL76		Uncharacterized protein	0	0	1	0.98	1.15	0.0593	0.95	1.09	0.0788	90500000	39100000	135000000	61400000	78900000	48200000	136000000	158000000	170000000	122000000	190000000	150000000	17	17	3	5.8	5.8	1.7	340.81	0	22.7	1110000000	28	2309
A0A1L8HLK9	A0A1L8HLK9		Uncharacterized protein	0	0	1	0.98	2.73	0.011	1.92	3.55	0.000304	54800000	69800000	48700000	47500000	90800000	62400000	108000000	121000000	109000000	185000000	226000000	244000000	2	2	2	5.7	5.7	5.7	76.27	0	11.82	1010000000	11	2318
A0A1L8GZ56	A0A1L8GZ56	tubgcp6.L	Uncharacterized protein	-0.23	0.05	0.883	0.97	3.3	0.00841	0	0	1	107000000	120000000	125000000	94400000	120000000	88500000	261000000	220000000	212000000	118000000	247000000	194000000	27	2	2	20.8	1.6	1.6	192.86	0	7.55	1490000000	14	1835
A0A1L8EU20;A0A310TMY4	A0A1L8EU20		Nucleic_acid_bd domain-containing protein	1.82	2.13	0.000813	0.97	1.32	0.0451	1.42	1.79	0.00451	71300000	121000000	42100000	245000000	246000000	264000000	131000000	137000000	152000000	183000000	186000000	208000000	7	7	7	5.4	5.4	5.4	205.22	0	26.17	1850000000	34	231
A0A1L8ETI7	A0A1L8ETI7	cep131.L	Uncharacterized protein	0	0	1	0.97	1.33	0.0446	0.53	0.76	0.372	77600000	82800000	32200000	58900000	95900000	53600000	111000000	121000000	115000000	80500000	66600000	116000000	13	13	13	14.5	14.5	14.5	125.77	0	29.1	933000000	24	215
A0A1L8FTU8	A0A1L8FTU8	atad2	Bromo domain-containing protein	2.81	5.52	0	0.96	3.38	0.00868	1.15	4.21	0.00307	424000000	426000000	485000000	3250000000	2850000000	3230000000	963000000	785000000	858000000	939000000	1040000000	971000000	56	20	20	38	17.8	17.8	150.42	0	156.24	17000000000	96	929
A0A1L8H6M8;Q7SZU3	A0A1L8H6M8	rps10.S	Uncharacterized protein	0.71	3.75	0.047	0.96	4.21	0.00681	0.89	4.17	0.0108	3770000000	3320000000	3690000000	5790000000	5730000000	6070000000	7210000000	6980000000	6700000000	6720000000	6460000000	6820000000	20	20	9	30.4	30.4	16.3	55.65	0	103.78	65200000000	161	1979
A0A1L8GN33	A0A1L8GN33	prrc2c.L	BAT2_N domain-containing protein	0.43	3.58	0.303	0.96	5.28	0.00589	1.02	5.7	0.00452	14500000000	15300000000	14800000000	21000000000	19300000000	19800000000	29800000000	28000000000	28700000000	30800000000	29800000000	29600000000	127	127	79	45.5	45.5	31.2	303.23	0	323.31	270000000000	831	1570
Q6GLW1;A0A1L8ETL9;Q58EA2	A0A1L8ETL9	alyref-b	THO complex subunit 4-B;THO complex subunit 4-A	0.93	0.52	0.388	0.95	0.53	0.35	1.21	0.6	0.23	23000000	668000000	688000000	428000000	472000000	361000000	414000000	436000000	426000000	521000000	476000000	528000000	5	5	5	32.4	32.4	32.4	27.23	0	58.79	4970000000	44	3321
Q4QR45	Q4QR45	kpna7	Importin subunit alpha	1.49	5.12	0.000431	0.95	4.49	0.00658	1.26	5.09	0.00151	8640000000	9620000000	9140000000	26700000000	24300000000	25900000000	18400000000	17400000000	17200000000	21400000000	21600000000	22600000000	33	33	1	61.9	61.9	5.7	57.69	0	323.31	229000000000	362	3038
Q5XGT0	Q5XGT0			1.98	2.25	0.000487	0.95	1.3	0.0509	0.81	1.13	0.122	38800000	106000000	46600000	231000000	221000000	230000000	113000000	115000000	106000000	88800000	108000000	107000000	20	2	2	22.6	1.6	1.6	123.2	0	10.83	1400000000	14	3140
B7ZRX2;B7ZRU5;A0A1L8HE16;Q56R14	A0A1L8HE16	trim33	E3 ubiquitin-protein ligase TRIM33	0.12	0.57	0.653	0.95	2.53	0.014	1.6	3.29	0.000774	426000000	647000000	502000000	574000000	550000000	559000000	997000000	970000000	1030000000	1650000000	1430000000	1610000000	19	19	6	20.2	20.2	6.8	120.19	0	136.24	10400000000	73	2151
B1H1U3;A0A1L8I0G2	A0A1L8I0G2	ddx51	Uncharacterized protein	0.52	1.29	0.299	0.95	1.47	0.039	0	0	1	34900000	40000000	60200000	61800000	58400000	68700000	82400000	123000000	59700000	94700000	142000000	29300000	3	3	3	5.9	5.9	5.9	76.58	0	5.31	443000000	8	2610
Q6GM69;Q98UD3	Q6GM69	hnrnpab.S	Vg1 mRNA binding protein 40	1.97	4.62	7.77e-05	0.94	3.81	0.00855	1.04	3.97	0.00518	2670000000	2330000000	2250000000	8650000000	9360000000	10300000000	4440000000	4730000000	4740000000	4960000000	4790000000	5170000000	20	20	9	39	39	26.7	35.94	0	125.99	65300000000	170	3325
A0A1L8EQW8	A0A1L8EQW8	tsc2.S	Rap-GAP domain-containing protein	2.67	2.3	7.32e-05	0.94	0.85	0.14	1.54	1.53	0.00519	25700000	90400000	79300000	370000000	386000000	330000000	55500000	137000000	171000000	192000000	157000000	149000000	57	11	11	36.3	9.7	9.7	191.36	0	22.64	2060000000	28	153
Q9I910	Q9I910	Xl64phr	6-4 photolyase	0.78	1.22	0.123	0.94	1.48	0.0395	0.51	0.65	0.415	38500000	92100000	63700000	94100000	93100000	130000000	126000000	122000000	104000000	131000000	43700000	115000000	5	5	5	12.5	12.5	12.5	60.63	0	9.32	929000000	17	3711
A0A1L8GNG9	A0A1L8GNG9	l3mbtl2.L	Lethal(3)malignant brain tumor-like protein 2	0	0	1	0.94	1.44	0.0423	1.24	1.76	0.00788	86400000	35300000	45000000	94500000	139000000	54800000	107000000	94300000	96400000	121000000	135000000	110000000	4	4	4	4.9	4.9	4.9	85.48	0	4.43	676000000	10	1585
Q7ZY98;REV__Q7ZY63;REV__Q6GMF6;REV__Q91550-2;REV__Q6DD04-2;REV__Q801P6;REV__Q91550;REV__Q6DD04;REV__Q2TAV5;REV__A0A1L8H2T5	Q7ZY98	snd1	Staphylococcal nuclease domain-containing protein (EC 3.1.31.1)	0.71	4.04	0.0431	0.94	4.52	0.00716	1.2	4.75	0.002	3910000000	3580000000	3970000000	6250000000	6060000000	6460000000	7550000000	7090000000	7310000000	9240000000	8460000000	8680000000	54	54	16	56.5	56.5	20.5	101.28	0	323.31	75900000000	333	3614
Q9IA92;A0A1L8G346;Q9IA93	A0A1L8G346	xCAP1b	mRNA-capping enzyme [Includes: Polynucleotide 5'-triphosphatase (EC 3.1.3.33);mRNA guanylyltransferase (EC 2.7.7.50) (GTP--RNA guanylyltransferase) (GTase)]	2.99	3.75	0	0.94	2.41	0.0166	0	0	1	75600000	78500000	55700000	409000000	616000000	660000000	118000000	130000000	151000000	54800000	43800000	66800000	12	12	12	28	28	28	58.66	0	21.64	2460000000	31	1115
A0A1L8GYL4;Q7ZY81-2;Q7ZY81	A0A1L8GYL4	nap1l1-b	Nucleosome assembly protein 1-like 1-B	0.75	2.45	0.053	0.93	2.86	0.0129	0.81	2.58	0.0344	8070000000	6080000000	5960000000	10500000000	11600000000	11300000000	12800000000	12800000000	12500000000	11800000000	12000000000	11100000000	13	13	6	34.1	34.1	16	45.52	0	323.31	119000000000	191	1821
Q6GNF4;A0A1L8H093;A0A1L8GT87;A0A1L8H046	A0A1L8GT87	rps17	40S ribosomal protein S17 (Fragment)	0.92	3.96	0.00829	0.93	3.82	0.00946	0.84	3.71	0.0163	2780000000	3100000000	2730000000	5130000000	5450000000	5700000000	5520000000	5780000000	5070000000	5470000000	5140000000	4840000000	12	12	12	67.4	67.4	67.4	15.52	0	238.64	55900000000	75	1700
A0A1L8HWD7	A0A1L8HWD7	ints10.L	Integrator complex subunit 10	1.63	3.48	0.000428	0.93	4.09	0.00867	1.46	3.82	0.00106	273000000	276000000	284000000	1080000000	733000000	798000000	531000000	487000000	569000000	801000000	859000000	646000000	21	21	21	35.7	35.7	35.7	84.87	0	153.26	7270000000	86	2534
Q6DDK0;A0A1L8GH38;A0A1L8GNZ8;A0A1L8GH78	A0A1L8GH38	pla2g6	Uncharacterized protein	0	0	1	0.93	1.13	0.0756	0	0	1	93600000	29100000	73900000	63500000	97800000	38900000	108000000	120000000	107000000	88600000	183000000	27400000	4	4	4	6.5	6.5	6.5	84.3	0	4.33	409000000	5	1414
A0A1L8HN62;A0A1L8HNA1;P20342	A0A1L8HN62	rps15	40S ribosomal protein S15	0.75	1.86	0.0771	0.92	2.2	0.0212	0.59	1.39	0.215	2250000000	3580000000	3300000000	5330000000	4490000000	5310000000	5580000000	6120000000	5320000000	3680000000	5250000000	4740000000	9	9	9	71	71	71	16.98	0	85.88	55300000000	93	2355
Q6NTM5;Q91885	Q6NTM5	trim7.L		0	0	1	0.92	1.07	0.0877	0	0	1	145000000	38700000	70500000	91600000	50600000	50200000	135000000	130000000	153000000	45000000	79100000	131000000	4	4	2	10.5	10.5	7.8	57.91	0	11.67	815000000	9	3454
A0A1L8G860;A0A1L8EZL6;Q6DCX6;A0A1L8FAX5	A0A1L8G860	strn.L	WD_REPEATS_REGION domain-containing protein	0	0	1	0.92	1.18	0.0705	0	0	1	165000000	63100000	58500000	48100000	99700000	68700000	179000000	156000000	148000000	136000000	45100000	37300000	13	2	2	29	6.9	6.9	70.52	0	76.22	876000000	10	1226
Q7ZXW3;A0A1L8F6T8	Q7ZXW3	naa10	Ard1-prov protein	0	0	1	0.92	1.23	0.0646	0.7	1.02	0.199	44000000	102000000	37900000	73100000	73300000	109000000	91500000	123000000	103000000	91800000	91000000	87900000	3	3	3	17.3	17.3	17.3	26.98	0	5.49	601000000	10	3597
A0A1L8FZ13;P23403	A0A1L8FZ13	rps20	40S ribosomal protein S20	0.82	4.05	0.0167	0.92	4.45	0.00854	0.85	4.5	0.0134	4360000000	4210000000	4710000000	8110000000	7410000000	7880000000	8680000000	8220000000	8210000000	8020000000	7860000000	8060000000	10	10	3	56.3	56.3	15.1	13.36	0	52.96	78200000000	61	1029
Q498I6;A0A1L8GPL1	A0A1L8GPL1	uroc1	Imidazolonepropionate hydrolase (EC 4.2.1.49)	0	0	1	0.91	1.23	0.066	0	0	1	56900000	161000000	125000000	137000000	95500000	78200000	210000000	178000000	205000000	155000000	52400000	59300000	8	8	8	15.5	15.5	15.5	74.77	0	13.54	836000000	16	1613
A0A1L8HFK3;Q66J51	A0A1L8HFK3	eif3i	Eukaryotic translation initiation factor 3 subunit I	0.6	2.82	0.132	0.91	3.54	0.0114	0.78	3.31	0.031	6360000000	5210000000	5500000000	8230000000	8550000000	9010000000	11100000000	10700000000	10200000000	9370000000	9910000000	9920000000	24	24	10	84.9	84.9	43.7	36.5	0	255.04	100000000000	225	2191
Q98SP8;A0A1L8EKZ2	A0A1L8EKZ2	epabp-a	Embryonic polyadenylate-binding protein A	0.99	1.97	0.0155	0.91	1.87	0.0308	0.81	1.72	0.059	1000000000	665000000	1250000000	1870000000	1780000000	1950000000	1780000000	1770000000	1740000000	1700000000	1640000000	1630000000	40	12	11	63.8	29.4	26.9	70.7	0	128.93	18600000000	85	3702
A0A1L8H3F1	A0A1L8H3F1		Uncharacterized protein	1.04	2	0.0109	0.91	1.72	0.0357	1.18	2.22	0.00662	89100000	50000000	83400000	138000000	167000000	141000000	163000000	123000000	122000000	166000000	171000000	151000000	11	11	11	16.4	16.4	16.4	121.92	0	27.97	1400000000	29	1932
A0A1L8FD39	A0A1L8FD39		UBA domain-containing protein	0.39	0.69	0.484	0.91	1.23	0.0686	0	0	1	29600000	63100000	76200000	62600000	68700000	74900000	103000000	76700000	119000000	142000000	16300000	50000000	8	8	2	10.1	10.1	3	114.91	0	20.89	951000000	20	645
A0A1L8G0D3;Q6GPY6	A0A1L8G0D3	cfap20	Cilia- and flagella-associated protein 20	0.61	1.99	0.156	0.91	2.45	0.0194	1.13	2.7	0.00576	92800000	74500000	66600000	109000000	114000000	133000000	126000000	147000000	164000000	142000000	189000000	178000000	6	6	6	37.8	37.8	37.8	22.73	0	26.93	1370000000	23	1052
A0A1L8FTC2;Q5PPV5;A0A1L8FZC4	A0A1L8FTC2	zc2hc1a	Zinc finger C2HC domain-containing protein 1A	0	0	1	0.9	0.89	0.137	1.88	2.91	0.000621	118000000	71900000	63400000	46200000	65800000	69900000	163000000	69700000	310000000	317000000	292000000	288000000	7	7	7	33.3	33.3	33.3	40.25	0	22.66	1440000000	12	917
A0A1L8GGS0	A0A1L8GGS0		Histone acetyltransferase (EC 2.3.1.48)	3.68	2.83	0	0.9	0.84	0.157	2.55	2.27	0.000307	38800000	136000000	113000000	1210000000	1070000000	979000000	290000000	93700000	143000000	523000000	498000000	460000000	66	14	0	27.4	9.8	0	273.26	0	152.51	5560000000	53	1401
A0A1L8FZ18	A0A1L8FZ18	nsmaf.L	Uncharacterized protein	0	0	1	0.9	0.84	0.157	2.08	3.84	0.000163	42900000	63900000	57500000	135000000	63200000	76000000	147000000	37900000	183000000	219000000	237000000	228000000	7	7	7	10.3	10.3	10.3	103.91	0	17.31	1060000000	17	1031
A0A1L8HLR2;Q801S3	A0A1L8HLR2	rps3a-a	40S ribosomal protein S3a-A	0.73	3.62	0.0421	0.9	3.75	0.0116	0.93	3.89	0.00977	9020000000	7830000000	8180000000	14000000000	13100000000	14200000000	16100000000	16100000000	14400000000	16900000000	15300000000	15300000000	38	38	8	79.2	79.2	27.3	29.94	0	323.31	152000000000	281	2321
B7ZP66;A0A1L8FJC7;O42584;Q66L02	Q66L02	NO29	Nucleoplasmin-like protein NO29	3.07	5.73	0	0.9	0.74	0.206	1.2	0.91	0.0619	61000000	55000000	53500000	487000000	433000000	501000000	350000000	53100000	62200000	399000000	48300000	113000000	3	3	3	28.4	28.4	28.4	20.12	0	6.97	2820000000	20	750
A0A1L8H9V0;Q5PQ01;A0A1L8HI43	A0A1L8H9V0	pip4k2c	Phosphatidylinositol 5-phosphate 4-kinase type-2 gamma	0	0	1	0.89	1.62	0.042	0	0	1	86200000	46000000	85600000	109000000	62900000	69500000	119000000	148000000	123000000	41900000	41000000	36000000	2	2	2	8.9	8.9	8.9	54.48	0	8.59	554000000	10	2076
Q66KX3;A0A1L8H4S4;A0A1L8HD95;A0A1L8FGH6	A0A1L8H4S4	rpl23a	Ribosomal_L23eN domain-containing protein	1.73	2.25	0.000868	0.89	1.32	0.0624	1.26	1.71	0.0078	45100000	41900000	97300000	188000000	186000000	192000000	90000000	107000000	122000000	156000000	146000000	111000000	4	4	4	29	29	29	17.67	0	8.96	1380000000	20	1941
Q5U510;Q6AZP5	Q5U510	rpa3	LOC495401 protein	2.95	3.61	0	0.89	1.71	0.0386	0.8	1.69	0.0657	83600000	98000000	155000000	738000000	857000000	927000000	172000000	227000000	208000000	183000000	196000000	188000000	7	7	7	93.4	93.4	93.4	13.24	0	101.63	4080000000	33	3133
A0A1L8ELM9;Q6AZJ9;A0A1L8G283	A0A1L8ELM9	rps21	40S ribosomal protein S21	0.83	4	0.0155	0.89	3.49	0.0133	1.01	3.91	0.0064	1660000000	1720000000	1910000000	3100000000	3220000000	3050000000	3450000000	3390000000	2960000000	3720000000	3610000000	3280000000	8	8	2	83.1	83.1	27.7	9.21	0	126.39	36500000000	138	44
Q3KPV0;A0A1L8FPD3;A0A1L8FHL1	A0A1L8FPD3	akr7a2	Aldo_ket_red domain-containing protein	-2.01	0	1	0.88	2.7	0.0196	1.71	2.93	0.000714	302000000	345000000	333000000	75600000	125000000	56900000	553000000	541000000	726000000	788000000	1410000000	1110000000	10	10	10	41.7	41.7	41.7	37.86	0	40.77	5980000000	52	832
A0A1L8EKF0	A0A1L8EKF0	dnajc7.S	Uncharacterized protein	0	0	1	0.88	1.51	0.0515	0.98	1.74	0.0223	46500000	45700000	87900000	100000000	98500000	112000000	126000000	90200000	102000000	123000000	105000000	112000000	15	4	4	30.4	9.5	9.5	56.48	0	7.29	668000000	9	11
Q6AX08	Q6AX08			0	0	1	0.88	2.21	0.0278	1.64	3.5	0.000664	72600000	92900000	109000000	43400000	59500000	58600000	147000000	162000000	191000000	280000000	281000000	283000000	7	7	7	18.1	18.1	18.1	44.97	0	16.08	1750000000	23	3231
Q7ZYL6;A0A1L8HTL0;A0A1L8HL04;Q8UV25;A0A1L8GX33	A0A1L8HL04	ugdh	UDP-glucose 6-dehydrogenase	-1.75	0.02	1	0.88	0.86	0.16	0.5	0.6	0.441	71300000	312000000	280000000	44600000	48200000	76200000	300000000	379000000	339000000	250000000	280000000	253000000	8	8	2	17.4	17.4	4	55.28	0	19.43	2010000000	31	2471
Q3KQC9	Q3KQC9	rps16	Rps16 protein	0.91	3.38	0.0102	0.88	3.44	0.0148	0.79	3.33	0.0272	4940000000	5220000000	4260000000	8630000000	8760000000	9650000000	8720000000	9180000000	8470000000	8410000000	8030000000	8460000000	16	16	1	75.3	75.3	9.6	16.33	0	49.42	86200000000	123	3008
Q76LD2	Q76LD2	rfc4	RFC2 protein (Replication factor C p37 subunit)	-0.17	0	0.853	0.87	3.8	0.0136	1.31	4.63	0.00134	2220000000	2140000000	2240000000	2060000000	1890000000	1910000000	4280000000	3640000000	4180000000	5520000000	5020000000	5880000000	21	21	21	54.3	54.3	54.3	40.01	0	112.35	38100000000	115	3519
Q6NUG7;A0A1L8FEA0;Q6GQ27	A0A1L8FEA0	gabarap	Gamma-aminobutyric acid receptor-associated protein-like 1	-1.85	0	1	0.87	2.16	0.0304	1.45	2.69	0.00179	274000000	307000000	198000000	53600000	98400000	67400000	469000000	421000000	515000000	563000000	787000000	771000000	4	4	4	36.8	36.8	36.8	13.91	0	12.48	4060000000	24	3480
A0A1L8GZ50;Q6DEC3	A0A1L8GZ50	kif21a	Kinesin-like protein	0	0	1	0.87	0.98	0.126	0.75	0.87	0.214	91500000	25600000	73700000	90500000	42700000	105000000	90300000	103000000	112000000	111000000	89700000	82300000	7	6	6	5.9	5.2	5.2	177.84	0	9.65	740000000	12	1834
A0A1L8G8Y0;A0A1L8G2V6	A0A1L8G8Y0	hdac2.L	Histone deacetylase (EC 3.5.1.98)	2.22	3.52	7.91e-05	0.86	1.89	0.0375	0.88	1.88	0.0361	422000000	310000000	248000000	1470000000	1570000000	1420000000	617000000	498000000	636000000	690000000	516000000	562000000	19	9	1	39.1	21.7	5.5	55.45	0	109.6	9320000000	53	1244
Q5XG28;A0A1L8H4D6	A0A1L8H4D6	senp3	ULP_PROTEASE domain-containing protein	1.25	3.51	0.00151	0.86	2.69	0.0223	0.28	1.35	0.494	1650000000	1380000000	1290000000	3100000000	3470000000	3660000000	2280000000	2730000000	2840000000	1600000000	1870000000	1760000000	14	14	14	33.6	33.6	33.6	52.91	0	77.02	26600000000	72	3137
A0A1L8HHR4;A0A1L8HHQ5;A0A1L8H9K3;P08537;A0A1L8HHZ8;A0A1L8GQM5;A1L2T2	A0A1L8H9K3	tuba	Tubulin alpha chain	0.78	2.16	0.0527	0.86	2.36	0.0289	0.05	0.33	0.7	111000000	78800000	116000000	185000000	171000000	161000000	186000000	185000000	175000000	175000000	38900000	167000000	12	4	0	38.1	13.6	0	49.88	0	13.09	1550000000	20	2060
A0A1L8ERC6;Q6DFC7	A0A1L8ERC6		cwf21 domain-containing protein	0.03	0.37	0.709	0.85	2.8	0.0224	0.49	1.98	0.268	2210000000	2680000000	2880000000	2800000000	2560000000	2520000000	5030000000	4240000000	4740000000	3960000000	3360000000	3570000000	56	56	41	22.9	22.9	18.6	299.56	0	217.44	38900000000	199	163
A0A1L8ET21;A0A1L8ELK5;Q7ZXD6;Q6GN67	A0A1L8ELK5	adrm1-b	Proteasomal ubiquitin receptor ADRM1-B;Proteasomal ubiquitin receptor ADRM1-A	1.7	2.58	0.000652	0.85	1.6	0.0524	0.57	1.11	0.271	114000000	64800000	57200000	258000000	237000000	236000000	138000000	128000000	141000000	113000000	95700000	128000000	4	4	4	13.4	13.4	13.4	42.05	0	22.03	1660000000	19	41
A0A1L8FTS6;A0A1L8FZW6;Q6DCR8	A0A1L8FZW6	taf2.L	Transcription initiation factor TFIID 150 kDa subunit (Transcription initiation factor TFIID subunit 2)	2.5	4.07	9.74e-05	0.85	0.96	0.136	0	0	1	42300000	59200000	42500000	294000000	238000000	276000000	49500000	70000000	181000000	78200000	79500000	78500000	9	9	9	9.4	9.4	9.4	133.71	0	16.26	1330000000	16	928
A0A1L8GNB4;A0A1L8GGM7	A0A1L8GNB4	prpf38b.L	Pre-mRNA-splicing factor 38B	0.64	0.94	0.264	0.85	1.17	0.0962	0.91	1.25	0.0679	122000000	287000000	317000000	394000000	306000000	348000000	340000000	430000000	442000000	436000000	375000000	447000000	9	9	9	27	27	27	59.09	0	125.43	4110000000	36	1575
A0A1L8EN40;Q6INU0;A0A1L8EUE7	Q6INU0	sap30bp	MGC80321 protein	0.27	0.93	0.542	0.84	2.3	0.0317	0.85	2.43	0.0272	317000000	313000000	223000000	385000000	321000000	311000000	539000000	524000000	453000000	528000000	485000000	506000000	6	6	6	20.9	20.9	20.9	33.29	0	11.62	4800000000	23	84
Q4V7T6;A0A1L8FKY1	A0A1L8FKY1	agtrap	Uncharacterized protein	1.32	2.49	0.00216	0.84	1.86	0.0437	0.93	2	0.0231	79900000	102000000	58700000	175000000	191000000	224000000	134000000	130000000	158000000	136000000	166000000	147000000	1	1	1	13	13	13	18.28	0	9.96	1670000000	13	779
A0A1L8F8A3	A0A1L8F8A3	ercc2.L	General transcription and DNA repair factor IIH helicase subunit XPD (EC 3.6.4.12)	1.41	2.9	0.00118	0.84	2.19	0.0359	0.55	1.53	0.234	422000000	309000000	273000000	978000000	876000000	783000000	542000000	621000000	604000000	443000000	552000000	462000000	19	19	19	32.9	32.9	32.9	83.8	0	80.88	6800000000	79	543
Q7ZSY1;A0A1L8EZT7	Q7ZSY1	lgals3	Galectin	1.05	1.17	0.0445	0.83	0.93	0.155	1.34	1.42	0.00989	33000000	126000000	65200000	146000000	140000000	119000000	111000000	91900000	151000000	151000000	161000000	182000000	4	4	4	19.2	19.2	19.2	28.33	0	5.07	1460000000	21	3540
A4FVF5	A4FVF5		60S acidic ribosomal protein P2	1.04	1.05	0.0641	0.83	0.87	0.175	1.19	1.17	0.0271	28500000	106000000	107000000	143000000	132000000	149000000	108000000	118000000	142000000	156000000	154000000	160000000	4	4	2	52.3	52.3	41.4	11.18	0	5.85	1320000000	13	2786
A0A1L8GFZ4;Q801Q3;A0A1L8GMI1	Q801Q3	ssbp3	Ssbp3-prov protein	4.31	3.08	0	0.83	0.53	0.371	3.79	2.91	0	44400000	51800000	151000000	1680000000	1240000000	1290000000	34700000	82500000	678000000	1010000000	917000000	986000000	8	8	5	27.9	27.9	20.5	41.01	0	39.1	8630000000	49	1378
A0A1L8I1Z2	A0A1L8I1Z2		Centrosomal protein POC5 (Protein of centriole 5)	0	0	1	0.83	1.08	0.122	0	0	1	77000000	177000000	57200000	70100000	45300000	43500000	158000000	166000000	166000000	69200000	113000000	163000000	19	2	2	40.9	4.9	4.9	64.01	0	6.51	658000000	7	2653
Q6GNI4;A0A1L8F925	A0A1L8F925	eif3k	Eukaryotic translation initiation factor 3 subunit K	0.64	4.14	0.0803	0.82	3.7	0.0197	0.8	2.94	0.0307	993000000	982000000	1030000000	1570000000	1480000000	1630000000	1830000000	1890000000	1610000000	1940000000	1820000000	1500000000	12	12	1	51.8	51.8	3.2	25.13	0	44.59	17400000000	63	3338
A0A1L8EJM5;A0A1L8FD53	A0A1L8EJM5	rps27.L	40S ribosomal protein S27	0.82	2.03	0.0439	0.82	2.55	0.0327	0.81	3.33	0.0231	1390000000	1460000000	1450000000	3350000000	2050000000	2340000000	2520000000	3020000000	2110000000	2840000000	2330000000	2390000000	7	7	4	46.4	46.4	20.2	9.46	0	27.94	25200000000	67	6
Q0IH13;A0A1L8HFU7	A0A1L8HFU7	ppie	Peptidyl-prolyl cis-trans isomerase E	0	0	1	0.81	1.13	0.119	0.9	2.94	0.0148	55500000	66600000	69200000	61800000	118000000	36600000	63200000	181000000	120000000	120000000	130000000	106000000	6	6	6	33.7	33.7	33.7	32.73	0	16.3	854000000	17	2199
A0A1L8GNT3;Q8AVJ0	A0A1L8GNT3	eif3l	Eukaryotic translation initiation factor 3 subunit L	0.45	3.62	0.28	0.81	4.59	0.0186	0.63	3.33	0.0947	2290000000	2410000000	2320000000	3350000000	3130000000	3100000000	3910000000	4120000000	4260000000	3850000000	3730000000	3300000000	36	10	10	65.7	24.6	24.6	66.52	0	220.22	37600000000	80	1590
A0A1L8EZJ6;Q4KLV7	A0A1L8EZJ6	fam50a-b	Protein FAM50A-B	0	0	1	0.8	0.86	0.193	2.54	3.2	9.52e-05	45200000	68500000	62600000	86000000	50100000	65000000	182000000	44500000	126000000	285000000	280000000	480000000	15	3	3	40.7	8.4	8.4	40.85	0	7.65	1450000000	6	352
A0A1L8HNC8;Q68EW7	A0A1L8HNC8	med11	Mediator of RNA polymerase II transcription subunit 11	2.4	5.46	0.000106	0.8	3.66	0.0252	0.83	3.51	0.0185	250000000	276000000	296000000	1400000000	1510000000	1410000000	463000000	488000000	472000000	476000000	467000000	519000000	9	9	9	81.4	81.4	81.4	13.22	0	79.48	8010000000	54	2361
Q68F51;A0A1L8F956;A2BD83	A0A1L8F956	paf1	RNA polymerase II-associated factor 1 homolog	0.15	2.67	0.619	0.8	4.18	0.0223	0.54	3.84	0.165	5420000000	5750000000	5580000000	6200000000	6160000000	6140000000	9650000000	10300000000	9150000000	8520000000	7800000000	7990000000	31	31	31	74.4	74.4	74.4	47.15	0	323.31	82100000000	242	567
A0A1L8EZ15;Q68F69;A3KNE2	A0A1L8EZ15	srrm2.L	cwf21 domain-containing protein	0.01	0.32	0.721	0.8	2.48	0.0384	0.3	1.22	0.483	1400000000	1060000000	1370000000	1270000000	1300000000	1240000000	2410000000	2230000000	1970000000	1740000000	1430000000	1520000000	43	28	28	14.3	10.2	10.2	304.6	0	109.78	17500000000	115	348
A0A1L8F2B5;P49401	A0A1L8F2B5	rps4	40S ribosomal protein S4	0.65	3.08	0.0893	0.79	3.33	0.0282	0.81	3.37	0.0226	9240000000	7620000000	7880000000	12700000000	12800000000	13100000000	14300000000	14700000000	13700000000	15000000000	14000000000	14300000000	26	26	4	71.9	71.9	11.4	29.66	0	246.74	137000000000	179	419
A2VD00	A2VD00	eif3a	Eukaryotic translation initiation factor 3 subunit A	0.48	4.35	0.23	0.79	5.2	0.0191	0.64	4.83	0.0733	27100000000	25900000000	25500000000	37100000000	35800000000	36700000000	45300000000	46300000000	44600000000	40300000000	40400000000	41600000000	137	137	5	81	81	4.2	168.5	0	323.31	409000000000	882	2775
A0A1L8FGS8;Q5U5C5;A0A1L8FMZ1	A0A1L8FGS8	prpf31	U4/U6 small nuclear ribonucleoprotein Prp31	0.79	1.37	0.0995	0.79	1.56	0.076	1.06	1.96	0.0123	103000000	51700000	68900000	152000000	97100000	128000000	129000000	128000000	115000000	146000000	148000000	155000000	5	5	5	10.7	10.7	10.7	60.53	0	9.37	1250000000	25	698
A0A1L8G447;A0A1L8G3Y8;Q7ZTQ5	A0A1L8G3Y8	fxr1-b	Fragile X mental retardation syndrome-related protein 1 homolog B	5.45	3.69	0	0.79	1.09	0.136	0.93	1.24	0.0628	216000000	72300000	108000000	6720000000	4230000000	4930000000	199000000	205000000	215000000	226000000	239000000	217000000	26	26	6	39.7	39.7	12.5	72.8	0	165.32	18500000000	76	1130
Q32NQ9;A0A1L8HUP1	A0A1L8HUP1	cetn4	Uncharacterized protein	0.66	2.35	0.103	0.79	3.17	0.0308	0.45	1.49	0.338	64500000	78500000	64400000	124000000	107000000	97600000	121000000	115000000	121000000	82800000	115000000	86700000	6	3	3	39.8	24	24	19.55	0	8.08	1080000000	15	2495
A0A1L8G4X1;P02362;A0A1L8G5E7;A0A1L8G577;A0A1L8GBF9	A0A1L8G4X1	rps7	40S ribosomal protein S7	0.65	2.91	0.0933	0.79	3.23	0.0304	0.74	3.13	0.0424	6120000000	4880000000	5450000000	8630000000	8740000000	8330000000	9480000000	9610000000	9190000000	9390000000	9050000000	8990000000	27	27	27	76.3	76.3	76.3	22.18	0	323.31	93100000000	205	1151
Q91643;Q5XHJ4	Q5XHJ4	Xcen	Xcen protein	0.69	1.23	0.176	0.79	1.38	0.0934	0	0	1	106000000	76800000	47100000	109000000	115000000	127000000	127000000	117000000	133000000	71700000	48100000	45200000	16	2	2	84.9	14.5	14.5	19.7	0	19.18	972000000	20	3159
Q6NTT2;A0A1L8EJU1;Q7LZL4	Q6NTT2	rps18	40S ribosomal protein S18	0.72	3.45	0.047	0.78	3.52	0.0289	0.76	3.62	0.0343	6050000000	5980000000	5200000000	9800000000	9150000000	9340000000	9810000000	10400000000	9450000000	9430000000	9840000000	9770000000	19	19	19	65.8	65.8	65.8	17.68	0	50.28	96900000000	128	3457
A0A1L8I1W4	A0A1L8I1W4	rpl6.L	60S ribosomal protein L6	1.14	2.59	0.00469	0.78	2.45	0.0422	1.01	2.85	0.00825	113000000	79800000	91800000	250000000	200000000	178000000	165000000	168000000	152000000	202000000	180000000	188000000	5	5	2	19.8	19.8	8.1	29.66	0	8.3	1790000000	23	2652
A0JPI0;A0A1L8HXS0	A0A1L8HXS0	haus6	HAUS6_N domain-containing protein	0.57	1.07	0.288	0.78	1.35	0.0998	0.76	1.24	0.126	135000000	63100000	72600000	126000000	125000000	128000000	134000000	143000000	164000000	182000000	135000000	123000000	6	6	4	10.6	10.6	6.9	110.71	0	12.74	1310000000	18	2563
A0A1L8ERR4	A0A1L8ERR4		BTB domain-containing protein	3.98	3.02	0	0.78	0.54	0.378	0	0	1	147000000	48600000	91300000	1520000000	1820000000	919000000	110000000	42100000	711000000	48700000	36800000	106000000	12	12	12	27.4	27.4	27.4	72.95	0	147.63	5800000000	43	170
A0A1L8HWU1;Q8AVC1;A0A1L8HNI4;Q2TAF9;A0A1L8GSB0	A0A1L8HNI4	anp32b	Acidic leucine-rich nuclear phosphoprotein 32 family member B	0.86	2.32	0.0258	0.78	2.23	0.0481	0.79	2.22	0.0469	1330000000	1470000000	1990000000	3130000000	2770000000	2720000000	2610000000	2690000000	2810000000	2580000000	2890000000	2690000000	11	11	8	35	35	27.5	27.54	0	99.01	27000000000	84	2544
Q68F70;A0A1L8HJE3;A0A1L8HJE7;A0A310TKV6;A0A310TL29	Q68F70	ints4	Integrator complex subunit 4	1.55	4.92	0.000309	0.77	4.23	0.0265	1.34	5.38	0.00117	957000000	1060000000	975000000	3020000000	2710000000	3040000000	1720000000	1640000000	1750000000	2580000000	2490000000	2500000000	37	37	37	45.7	45.7	45.7	109.25	0	227.52	23300000000	186	3226
Q7SYU3	Q7SYU3	rps5	MGC64490 protein	0.83	2.73	0.0254	0.77	2.53	0.0436	0.75	2.74	0.0447	2090000000	2760000000	2630000000	4380000000	4110000000	4730000000	4590000000	4260000000	3840000000	4170000000	4210000000	4140000000	15	15	1	71.4	71.4	7.9	22.76	0	212.54	46000000000	81	3522
A0A1L8GMY4;Q2TAF6;A0A1L8GMV1;A0A1L8GG92;Q6DCZ7	A0A1L8GMY4	fnbp1l	Formin-binding protein 1-like (Transducer of Cdc42-dependent actin assembly protein 1)	0	0	1	0.77	1.78	0.0696	0	0	1	55600000	79100000	94800000	83000000	68300000	50600000	127000000	116000000	141000000	72400000	67500000	111000000	4	4	4	8.2	8.2	8.2	63.45	0	3.72	518000000	4	1562
Q0IH31;A0A1L8H1N9	Q0IH31	snrpg	Small nuclear ribonucleoprotein G (snRNP-G)	-0.67	0.15	1	0.77	0.65	0.301	-0.44	0.19	0.883	61200000	127000000	525000000	151000000	45500000	149000000	252000000	281000000	286000000	157000000	53300000	195000000	3	3	3	68.4	68.4	68.4	8.39	0	69.75	1920000000	20	2946
A0T1H8;A0A1L8GIY6;Q7SY90	A0A1L8GIY6	cat.2	Catalase	0	0	1	0.77	1.39	0.102	1.74	3.56	0.000556	59900000	61000000	66900000	51000000	52100000	51400000	138000000	67600000	129000000	172000000	257000000	208000000	6	6	4	17	17	10	60.24	0	27.92	1020000000	10	1465
A0A1L8EMJ0;A0A1L8EU02	A0A1L8EMJ0	dhx35.S	RNA helicase (EC 3.6.4.13)	1.48	2.35	0.00133	0.76	1.41	0.1	0.68	1.38	0.151	284000000	286000000	521000000	1110000000	846000000	982000000	637000000	488000000	667000000	609000000	529000000	544000000	16	16	16	29.2	29.2	29.2	78.21	0	39.71	7450000000	77	70
Q6PF78;A0A1L8I266;Q91637	Q6PF78	kif2-A-prov	Kinesin-like protein;Kinesin-like protein KIF2A	1.98	3.34	7.13e-05	0.76	1.86	0.0691	1.05	2.61	0.00783	253000000	335000000	376000000	1430000000	1020000000	1320000000	660000000	483000000	488000000	728000000	653000000	602000000	19	16	6	31.9	27.6	14.3	77.85	0	117.6	8180000000	94	3505
B7ZPG6;Q6GNB4;Q07254	B7ZPG6	rps10	40S ribosomal protein S10	0.54	1.5	0.259	0.76	1.94	0.0653	0.86	2.12	0.0316	1400000000	865000000	1000000000	1660000000	1500000000	1490000000	1930000000	1700000000	1800000000	2070000000	1880000000	1870000000	19	8	8	83	35.8	35.8	18.88	0	84.06	17900000000	53	2816
Q6PI76;A0A1L8G5I7	Q6PI76	rps14	Rps14-prov protein	0.74	3.78	0.0358	0.76	3.78	0.0317	0.77	3.91	0.029	4510000000	4090000000	3910000000	6770000000	6990000000	7110000000	7040000000	7290000000	6860000000	7180000000	7020000000	7060000000	10	10	10	43	43	43	16.27	0	64.96	70700000000	92	3511
Q2VPF1;Q7ZTM8;A0A1L8EPX8	A0A1L8EPX8	tra2b	RRM domain-containing protein	1.74	1.56	0.00206	0.76	0.69	0.282	0.52	0.55	0.454	38800000	49000000	156000000	284000000	218000000	180000000	130000000	55100000	201000000	149000000	125000000	46600000	6	6	2	27.2	27.2	6.7	34.2	0	24.19	1360000000	34	127
Q8UVY7;A0A1L8HT34	A0A1L8HT34	polr1a	DNA-directed RNA polymerase	2.57	3.96	0.000101	0.76	2.15	0.0582	0.52	1.03	0.32	95600000	81800000	92100000	419000000	661000000	540000000	145000000	127000000	189000000	142000000	179000000	84400000	18	18	18	16	16	16	195.21	0	44.8	2620000000	43	3678
Q52KY3;A0A1L8FAA4;Q5U563	A0A1L8FAA4	actr10	Uncharacterized protein	0	0	1	0.76	0.7	0.277	0.83	2.73	0.0265	82600000	77400000	84900000	51600000	53700000	69300000	268000000	46100000	212000000	121000000	162000000	156000000	17	2	2	47.2	9.1	9.1	46.32	0	11.07	989000000	10	601
Q7ZYU4;A0A1L8FH05	Q7ZYU4		40S ribosomal protein S9	0.71	3.7	0.0489	0.76	3.58	0.0345	0.76	3.62	0.034	6210000000	7100000000	6210000000	10600000000	10600000000	10600000000	11400000000	11000000000	10500000000	11500000000	10700000000	10800000000	24	24	3	61.9	61.9	13.9	22.58	0	100.16	108000000000	162	3631
Q6GM92;A0A1L8F821;A0A1L8GAV8;Q6NRY7;Q6GP83;A0A1L8H969	Q6GM92	stk26	MGC82018 protein	0	0	1	0.76	0.92	0.193	0.96	1.13	0.0698	165000000	46000000	79100000	64700000	61000000	36600000	131000000	169000000	130000000	163000000	180000000	151000000	4	4	4	10.2	10.2	10.2	46.6	0	16.7	942000000	13	538
A0A1L8GVT4;Q6DJI8	A0A1L8GVT4	eif3g-a	Eukaryotic translation initiation factor 3 subunit G-A	0.42	1.47	0.375	0.75	2.22	0.0568	0.57	1.83	0.193	3980000000	3860000000	2770000000	4760000000	4510000000	4780000000	5550000000	6060000000	6070000000	5100000000	5530000000	4980000000	16	16	6	51.6	51.6	31.2	34.37	0	323.31	53000000000	127	1762
A0A1L8H040	A0A1L8H040	znf609.L	C2H2-type domain-containing protein	0	0	1	0.75	1.04	0.164	1.29	2.58	0.00342	107000000	62500000	84800000	71800000	99000000	49800000	190000000	180000000	79400000	186000000	209000000	212000000	28	12	12	23.9	12.1	12.1	152.95	0	93.83	2110000000	22	1860
A0A1L8HBI7	A0A1L8HBI7	zar1l.S	zf-3CxxC domain-containing protein	1.62	4.27	0.000194	0.75	2.69	0.0469	0.71	3.13	0.0543	469000000	442000000	536000000	1550000000	1550000000	1350000000	924000000	761000000	751000000	831000000	765000000	764000000	14	14	7	54.1	54.1	29.9	32.38	0	51.97	10300000000	72	2114
A0A1L8G202	A0A1L8G202		Uncharacterized protein (Fragment)	0	0	1	0.75	1.69	0.0845	0	0	1	55100000	54900000	33000000	99100000	55000000	55600000	81100000	72200000	80900000	87600000	62700000	21500000	7	2	2	24.1	9.3	9.3	35.78	0	39.54	628000000	15	1094
A0A1L8FEC4;A0A1L8FJ30;Q7ZX64	A0A1L8FEC4	ppp2r2d	Serine/threonine-protein phosphatase 2A 55 kDa regulatory subunit B delta isoform	0	0	1	0.75	0.96	0.185	0.4	0.75	0.452	52200000	40100000	93200000	87600000	62100000	62400000	63400000	96200000	151000000	71300000	91300000	68700000	8	8	5	28	28	17.9	51.72	0	37.29	2860000000	18	663
A0A1L8H975;Q6DJL7;A0A1L8HHG3	A0A1L8H975	bora	Protein aurora borealis	1.1	0.93	0.0756	0.75	0.71	0.279	0.99	0.87	0.122	33400000	175000000	160000000	240000000	191000000	201000000	158000000	182000000	153000000	198000000	182000000	203000000	6	6	6	15.2	15.2	15.2	66.62	0	17.82	1800000000	20	2050
A0A1L8G0Q2;Q7ZYM0;Q6GM31;A0A1L8G7C4	Q6GM31	klc4.L	Kinesin light chain	-1.21	0.05	1	0.74	0.68	0.296	-0.04	0.29	0.727	266000000	271000000	47900000	56000000	90100000	54900000	226000000	270000000	266000000	182000000	88500000	199000000	9	9	5	24	24	13.2	70.82	0	20.94	1570000000	16	1062
A0A1L8FAJ9	A0A1L8FAJ9	med6.L	Mediator of RNA polymerase II transcription subunit 6 (Mediator complex subunit 6)	2.06	1.31	0.00216	0.74	0.62	0.329	0.81	0.65	0.292	823000000	100000000	643000000	1780000000	1410000000	1530000000	665000000	595000000	631000000	656000000	623000000	705000000	12	12	12	58.1	58.1	58.1	28.44	0	54.06	10400000000	63	612
Q7ZTK5	Q7ZTK5			1.37	1.07	0.0206	0.74	0.68	0.297	0.89	0.77	0.192	136000000	766000000	720000000	1130000000	1020000000	1110000000	785000000	716000000	619000000	836000000	716000000	802000000	17	17	0	24.1	24.1	0	94.77	0	60.5	9180000000	64	3543
A0A1L8G3Z0	A0A1L8G3Z0		MAGE domain-containing protein	-0.73	0	1	0.74	2.57	0.054	0.54	3.51	0.169	355000000	352000000	369000000	220000000	225000000	203000000	625000000	681000000	500000000	495000000	512000000	558000000	11	11	9	46.2	46.2	38.1	30.54	0	57.39	4710000000	58	1131
Q3SYN0;A0A1L8GMW0;A0A1L8GG86	A0A1L8GMW0	btbd8	Uncharacterized protein	0	0	1	0.72	1.25	0.141	0.52	0.99	0.33	35600000	63200000	29200000	36300000	43900000	84000000	78800000	63700000	59000000	55900000	63200000	54500000	7	7	7	5.9	5.9	5.9	181.67	0	11.9	707000000	13	1563
Q66KP7	Q66KP7	rps28p9	40S ribosomal protein S28	0.61	2.14	0.152	0.72	2.41	0.063	0.77	2.57	0.0438	1510000000	2080000000	1720000000	2530000000	2600000000	2930000000	2770000000	2800000000	3160000000	2890000000	3170000000	2920000000	10	10	10	72.5	72.5	72.5	7.84	0	156.35	30700000000	92	3212
Q08AW0;A1A646;B1H1N8	B1H1N8	vat1.S	LOC100036826 protein	-2.41	0	1	0.72	3.06	0.0494	0.22	1.63	0.545	240000000	222000000	232000000	34700000	60500000	39300000	337000000	414000000	398000000	246000000	290000000	274000000	12	5	5	34.6	11.9	11.9	44.87	0	9.12	2180000000	24	2743
A0A1L8I138;Q5XH61;A0A1L8HQN7;Q0IHC1	A0A1L8I138	bcl7a	B-cell CLL/lymphoma 7 protein family member A	1.35	3.61	0.00114	0.72	3.19	0.048	0.78	3.09	0.0337	985000000	978000000	1180000000	2510000000	3030000000	2470000000	1740000000	1690000000	1740000000	1810000000	1900000000	1680000000	9	9	7	21.2	21.2	16.5	25.04	0	28.4	21600000000	55	2625
A0A1L8I1R9	A0A1L8I1R9	slf1.L	ANK_REP_REGION domain-containing protein	0	0	1	0.72	1.72	0.0953	0.45	1.23	0.355	75900000	59700000	44300000	52600000	70200000	84700000	102000000	87400000	101000000	80700000	82800000	76800000	3	3	3	4.4	4.4	4.4	103.31	0	5.28	543000000	10	2647
A0A1L8HYN1;Q7ZXB8	A0A1L8HYN1	pabpn1-b	Polyadenylate-binding protein 2-B	1.43	1.35	0.00774	0.71	0.79	0.259	0.83	0.87	0.177	142000000	36100000	124000000	245000000	198000000	254000000	167000000	133000000	127000000	145000000	188000000	131000000	4	4	1	18.6	18.6	6.9	31.52	0	25.8	1670000000	30	2583
A0A1L8FIS1;Q5U4T7;B7ZRZ0;A0A1L8FE49;Q9IA00	A0A1L8FE49	bicc1-b	Protein bicaudal C homolog 1-B;Protein bicaudal C homolog 1-A	1.18	1.97	0.00666	0.71	1.36	0.136	0.9	1.67	0.0382	299000000	588000000	324000000	909000000	952000000	769000000	658000000	661000000	572000000	703000000	748000000	708000000	17	17	17	20.5	20.5	20.5	107.46	0	66.39	7570000000	104	732
A0A1L8H9S1;Q6AZL7	Q6AZL7	rps26	40S ribosomal protein S26	0.63	2.46	0.116	0.71	2.69	0.0637	0.74	2.79	0.0492	2520000000	1920000000	2310000000	3480000000	3290000000	3640000000	3730000000	3700000000	3510000000	3710000000	3800000000	3670000000	8	8	8	52.2	52.2	52.2	13.06	0	66.47	36400000000	62	2075
A5XAW2;A0A1L8FQN1	A0A1L8FQN1	KHC	Kinesin-like protein	-4.67	0	1	0.7	1.73	0.105	-0.02	0.27	0.725	2850000000	2240000000	1870000000	115000000	70200000	89200000	3440000000	4570000000	3280000000	2180000000	2300000000	2300000000	49	49	12	52.8	52.8	14.7	109.77	0	309.49	22000000000	195	851
Q7ZYC1	Q7ZYC1	sart1	MGC53679 protein	0.88	1.29	0.0736	0.7	1.08	0.182	0.87	1.3	0.074	584000000	1210000000	1490000000	1780000000	1790000000	2030000000	1800000000	1570000000	1610000000	1800000000	1820000000	1980000000	28	28	28	44.2	44.2	44.2	87.79	0	88.04	18700000000	132	3616
A0A1L8F7Q7	A0A1L8F7Q7	pof1b.L	Uncharacterized protein	2.5	4.72	0.000106	0.7	3	0.0585	1.3	4.65	0.00134	4390000000	3940000000	3770000000	26400000000	21500000000	20800000000	6590000000	5990000000	7130000000	9900000000	9670000000	10100000000	50	50	29	66.7	66.7	45.5	83.61	0	323.31	133000000000	339	534
A0A1L8H898	A0A1L8H898	trim37.S	Uncharacterized protein	3.7	5.4	0	0.7	2.55	0.0696	0.57	2.03	0.186	211000000	224000000	272000000	2820000000	3240000000	3100000000	375000000	416000000	355000000	396000000	342000000	312000000	21	21	5	24.2	24.2	9.2	113.57	0	186.04	12400000000	85	2029
A0A1L8GT95;Q5XH48	A0A1L8GT95	edc3	Enhancer of mRNA-decapping protein 3	3.62	5.98	0	0.7	2.01	0.0906	-0.64	0.03	1	173000000	196000000	172000000	2120000000	2420000000	2120000000	268000000	371000000	250000000	168000000	72700000	127000000	16	16	6	38.4	38.4	17.8	55.01	0	36.49	8530000000	50	1702
A0A1L8FVE8	A0A1L8FVE8	pard3.L	Uncharacterized protein	1.14	2.78	0.00423	0.7	0.75	0.28	0.9	2.08	0.0253	61500000	83900000	57600000	162000000	144000000	136000000	170000000	170000000	44100000	153000000	107000000	118000000	33	5	5	26.5	4.7	4.7	148.17	0	14.98	1270000000	23	959
A0A1L8HMY0;Q6NRT3;A0A1L8HWQ3	A0A1L8HMY0	smu1	WD40 repeat-containing protein SMU1	0.97	0.71	0.206	0.7	0.58	0.368	0.45	0.47	0.522	63700000	471000000	532000000	595000000	469000000	431000000	434000000	378000000	414000000	337000000	351000000	342000000	8	8	8	21.1	21.1	21.1	57.62	0	43.99	4230000000	43	2346
Q3KQE2;A0A1L8F6P5;Q6DEC0	Q6DEC0	taf7.L	MGC78979 protein	1.89	3.75	7.14e-05	0.69	0.96	0.216	0	0	1	98600000	75800000	84000000	356000000	339000000	268000000	206000000	73300000	176000000	76700000	54900000	34800000	7	7	7	24.3	24.3	24.3	39.76	0	13.24	1520000000	18	512
Q6GPC7;Q5XG61	Q6GPC7	kif2a.S	Kinesin-like protein	1.64	1.58	0.00278	0.69	0.79	0.268	0.97	1.03	0.0831	52000000	212000000	137000000	401000000	328000000	350000000	226000000	160000000	176000000	271000000	210000000	201000000	17	4	4	27.2	8.9	8.9	75.23	0	64.99	2620000000	26	3356
Q2TAT4;A0A1L8HDU1	Q2TAT4	ift22		4.17	3.48	0	0.69	0.69	0.31	1.65	1.84	0.00233	75500000	34000000	71200000	1320000000	1060000000	760000000	227000000	63200000	53800000	268000000	172000000	123000000	6	6	6	90.7	90.7	90.7	12.55	0	22.51	4360000000	27	2970
A0A1L8ENL3;A1A5K2;Q6AZQ9	A0A1L8ENL3	clasp1b	CLIP-associating protein 1-B	2.19	2.72	7.09e-05	0.69	1.1	0.186	0.86	1.43	0.0643	76300000	168000000	91800000	442000000	442000000	567000000	194000000	128000000	199000000	205000000	208000000	165000000	61	11	11	47.5	10	10	161.04	0	222.86	2720000000	35	98
A0A1L8EV72	A0A1L8EV72		Poly [ADP-ribose] polymerase (PARP) (EC 2.4.2.-)	0.62	0.75	0.339	0.69	0.95	0.221	0	0	1	47900000	59300000	135000000	163000000	126000000	67500000	123000000	138000000	94800000	45200000	70400000	21500000	2	2	2	1.5	1.5	1.5	203.21	0	2.15	978000000	9	252
Q2TAF1;A0A1L8HE45;A0A1L8H7J3;Q8AVX6	A0A1L8H7J3	thrap3	Uncharacterized protein	1.64	2.63	0.000757	0.69	0.7	0.304	0	0	1	75200000	73300000	41200000	196000000	178000000	197000000	162000000	152000000	38700000	93000000	50600000	31300000	7	7	7	10	10	10	105.5	0	12.16	1250000000	25	2969
Q7SZU0;A0A1L8FPE0;A0A1L8FHN4	A0A1L8FHN4	mrto4	Ribosome assembly factor mrt4	0.98	1.8	0.0211	0.69	1.28	0.159	1.1	1.92	0.0113	43300000	49000000	85500000	112000000	113000000	109000000	107000000	78700000	89800000	128000000	125000000	110000000	3	3	3	12.9	12.9	12.9	27.48	0	4.22	1020000000	17	714
A0A1L8HMT0;Q6DKD2	Q6DKD2	lsm7	MGC83430 protein	2.86	2.6	8.29e-05	0.68	0.6	0.365	0	0	1	93500000	62800000	29400000	378000000	356000000	490000000	53100000	49900000	268000000	24500000	88500000	36300000	5	5	5	73.3	73.3	73.3	11.37	0	42.47	1970000000	17	2340
Q6PHL6;A0A310TRG4	Q6PHL6	rps19	40S ribosomal protein S19	0.51	2.6	0.23	0.67	2.89	0.0746	0.74	3.11	0.0437	9090000000	7320000000	7940000000	11400000000	11500000000	11600000000	12700000000	13700000000	12400000000	13200000000	14100000000	13200000000	18	18	5	77.4	77.4	22.6	16.05	0	157.96	118000000000	137	3508
O42227;Q7ZYT5	Q7ZYT5	hdac1-b	Probable histone deacetylase 1-B;Histone deacetylase	2.55	4.53	0.000106	0.67	2.99	0.0736	0.69	2.92	0.0658	907000000	1040000000	1040000000	5590000000	6910000000	5140000000	1590000000	1710000000	1460000000	1730000000	1450000000	1670000000	32	12	9	68.5	31.2	25.8	54.89	0	183.94	31900000000	66	2891
Q7ZTK6;A0A1L8FKY3;Q91993;A1L3K5;Q6AZH8;Q6DCD3;P02827;Q91688;Q6DD68;A0A1L8F6I3;Q91883;A0A310U4V1;Q7ZX34	A0A1L8FKY3	hspa8	Uncharacterized protein	-0.52	0	1	0.67	3.45	0.0664	0.86	4.23	0.0132	97500000000	88300000000	99400000000	69100000000	64900000000	64100000000	161000000000	146000000000	146000000000	176000000000	167000000000	175000000000	60	60	12	74.6	74.6	20.3	70.79	0	323.31	1290000000000	613	3544
A0A1L8FWV2	A0A1L8FWV2	kbtbd2.L	BTB domain-containing protein	0	0	1	0.67	0.64	0.343	2.01	2.5	0.000613	86100000	142000000	56600000	82200000	54700000	40900000	273000000	53000000	191000000	341000000	356000000	372000000	8	8	8	19.5	19.5	19.5	70.8	0	37.3	1500000000	19	983
Q4FZW8	Q4FZW8	pwp2		0.96	3.8	0.00709	0.67	3.12	0.0739	0.83	3.19	0.0206	341000000	321000000	372000000	646000000	639000000	721000000	592000000	538000000	512000000	689000000	583000000	575000000	16	16	2	20	20	3.2	99.36	0	59.93	6360000000	68	3026
Q7SZ77;A0A1L8END4;P41115;A0A1L8EJW9	Q7SZ77	rps11	40S ribosomal protein S11	0.52	3.28	0.201	0.67	3.51	0.0683	0.71	3.97	0.0436	6190000000	5480000000	5620000000	8470000000	7930000000	8350000000	9410000000	9380000000	8600000000	9580000000	9470000000	9230000000	22	22	22	75.3	75.3	75.3	18.42	0	75.36	87900000000	128	3528
A0A1L8FDI6;A0A1L8F5C1;A9UMQ1	A0A1L8F5C1	gon4l.S	Uncharacterized protein	0.75	1.71	0.088	0.66	1.55	0.146	0.71	1.7	0.106	79100000	52000000	88100000	108000000	132000000	120000000	101000000	113000000	126000000	116000000	110000000	124000000	10	10	10	7.5	7.5	7.5	195.02	0	14.44	1090000000	22	653
A0A1L8HXK6;Q9PUM7;B7ZQE1	A0A1L8HXK6	gatad2a	GATA-type domain-containing protein	3.67	4.87	0	0.66	1.97	0.116	0.03	0.35	0.706	384000000	314000000	469000000	4760000000	5040000000	4840000000	610000000	657000000	559000000	397000000	415000000	363000000	41	22	22	71.3	48	48	61	0	323.31	19700000000	99	2558
A0A1L8H321	A0A1L8H321		tRNA (guanine(26)-N(2))-dimethyltransferase (EC 2.1.1.216)	0	0	1	0.66	1.07	0.211	0	0	1	115000000	89900000	47300000	46700000	76500000	76600000	111000000	129000000	135000000	41600000	95200000	95400000	11	2	2	27.5	5.8	5.8	56.96	0	9.91	569000000	9	1919
Q8AVW7	Q8AVW7	capzb		-1.87	0	1	0.66	2.59	0.0918	0.64	2.66	0.101	5760000000	6460000000	7090000000	1610000000	1670000000	2020000000	11200000000	10000000000	9220000000	11000000000	9350000000	9790000000	26	26	0	65.4	65.4	0	30.65	0	307.98	74700000000	191	3663
A0A1L8GYQ0	A0A1L8GYQ0	ppp1r12a.L	Protein phosphatase 1 regulatory subunit	0.11	0.56	0.658	0.66	2.95	0.0828	0.91	2.99	0.0136	98100000	113000000	96700000	98500000	136000000	100000000	151000000	174000000	161000000	174000000	185000000	222000000	27	5	5	31	8.4	8.4	114.83	0	51.76	1460000000	21	1826
A0A1L8I0Z2;Q7ZYR8	A0A1L8I0Z2	rsrc2	Arginine/serine-rich coiled-coil protein 2	0.84	2.07	0.0372	0.66	1.3	0.176	0.29	0.54	0.553	51600000	48400000	76700000	102000000	109000000	98400000	114000000	98300000	67200000	125000000	59800000	47100000	6	6	6	23.3	23.3	23.3	44.89	0	18.43	790000000	18	2621
A0A1L8H703;Q7ZY08	A0A1L8H703	ube2t	Ubiquitin-conjugating enzyme E2 T	0	0	1	0.65	2.32	0.104	0	0	1	62900000	58600000	80300000	34800000	56100000	42700000	102000000	106000000	107000000	125000000	48700000	49900000	2	2	2	16.1	16.1	16.1	21.55	0	4.71	393000000	3	1989
A0A1L8G1R9	A0A1L8G1R9	heatr1.S	HEAT repeat-containing protein 1	0.73	0.95	0.204	0.65	0.84	0.271	0.54	0.75	0.367	143000000	43200000	83600000	123000000	153000000	126000000	98800000	131000000	154000000	97500000	131000000	125000000	7	7	7	5.4	5.4	5.4	242.72	0	78.2	1190000000	28	1087
Q6AZS3;A0A1L8H6C8	A0A1L8H6C8	kdm6a	Uncharacterized protein	0	0	1	0.65	1.01	0.23	0.03	0.31	0.709	56700000	153000000	92500000	97600000	72800000	45700000	142000000	136000000	160000000	150000000	32800000	171000000	21	6	6	16.9	5.2	5.2	160.38	0	30.37	1540000000	13	1974
A0A1L8FJR8;B1H1T8	A0A1L8FJR8	cenpt	CENP-T_C domain-containing protein	0	0	1	0.65	0.85	0.27	0	0	1	92100000	27500000	66200000	61700000	68400000	144000000	86800000	82400000	90200000	55200000	101000000	102000000	3	3	3	5.3	5.3	5.3	86.47	0	3.18	264000000	3	756
A2VDA0;O73619	O73619	np-a	Pinin	0	0.29	0.727	0.64	2.24	0.116	0.62	2.21	0.135	1870000000	1430000000	1810000000	1750000000	1610000000	1700000000	2940000000	2470000000	2540000000	2640000000	2370000000	2810000000	24	24	11	27.1	27.1	13.8	81.36	0	103.44	24400000000	125	2777
A0A1L8GM68;Q6DJI0;Q6EE53	A0A1L8GM68	rps8.L	40S ribosomal protein S8	0.49	2.54	0.252	0.64	3.2	0.0894	0.67	3.1	0.0758	9220000000	9650000000	8090000000	12000000000	12300000000	13500000000	14200000000	14000000000	13600000000	15100000000	13900000000	13800000000	18	18	1	60.9	60.9	6.3	23.92	0	223.72	139000000000	168	1547
A0A1L8HF09;Q6PA24;P25229	Q6PA24	capza1	F-actin-capping protein subunit alpha-1	-1.87	0	1	0.64	4.25	0.0752	0.63	4.29	0.0798	6290000000	6790000000	6800000000	1470000000	2020000000	1990000000	10100000000	10600000000	10200000000	10300000000	10500000000	10100000000	21	21	18	76.6	76.6	64.7	32.85	0	323.31	75500000000	177	2173
A0A1L8GBX8;Q6P9I7;A0A1L8GC51	A0A1L8GBX8	smc6	Structural maintenance of chromosomes protein 6	-0.41	0.01	1	0.64	2.45	0.111	0.53	1.95	0.226	649000000	559000000	749000000	495000000	480000000	488000000	1040000000	1020000000	968000000	907000000	1050000000	865000000	23	23	23	33.4	33.4	33.4	130.54	0	279.62	8480000000	103	1297
A0A1L8GJU2	A0A1L8GJU2	ints5.L	Uncharacterized protein	1.46	2.78	0.00119	0.63	1.58	0.167	1.15	2.35	0.00663	609000000	351000000	435000000	1250000000	1290000000	1200000000	708000000	701000000	691000000	907000000	1060000000	1070000000	17	17	8	20.4	20.4	10.1	102.61	0	59.39	10000000000	94	1485
A0A1L8EYT1	A0A1L8EYT1	septin12.L	Septin-type G domain-containing protein	0	0	1	0.62	0.52	0.435	1.87	2.29	0.000765	58600000	66100000	137000000	48100000	73200000	89800000	249000000	29600000	264000000	339000000	243000000	317000000	7	6	1	8.5	8.5	1.6	98.72	0	11.75	1480000000	14	340
Q7T0Y3;A0A1L8I1G7	A0A1L8I1G7	srfbp1	SRF-dependent transcription regulation-associated protein (Serum response factor-binding protein 1)	0	0	1	0.62	1.66	0.164	0.2	0.69	0.588	74100000	121000000	92000000	69800000	125000000	28700000	153000000	148000000	133000000	111000000	113000000	99300000	5	5	5	11	11	11	54.51	0	7.73	774000000	18	2632
Q7ZY48;A0A1L8ENM5;A0A1L8EV48	Q7ZY48	rpl13a	60S ribosomal protein L13a	1.09	1.84	0.0106	0.62	1.17	0.219	0.46	0.81	0.399	45300000	94300000	65400000	158000000	142000000	120000000	120000000	96200000	88200000	115000000	98900000	64000000	3	3	3	11.7	11.7	11.7	26.43	0	5.11	970000000	17	100
A0A1L8H0C6	A0A1L8H0C6		DNA-directed RNA polymerase II subunit GRINL1A (DNA-directed RNA polymerase II subunit M) (Glutamate receptor-like protein 1A)	1.51	2.15	0.00152	0.62	1.08	0.237	0.51	0.92	0.351	159000000	77300000	167000000	367000000	343000000	379000000	178000000	197000000	212000000	198000000	181000000	165000000	8	8	8	21.2	21.2	21.2	36.73	0	17.58	2570000000	32	1865
A0A1L8F7F0	A0A1L8F7F0	alg13.L	Ubiquitinyl hydrolase 1 (EC 3.4.19.12)	-3.21	0	1	0.62	2.16	0.138	0.65	2.46	0.107	939000000	817000000	699000000	79500000	81800000	103000000	1330000000	1300000000	1110000000	1230000000	1270000000	1320000000	16	16	16	25.6	25.6	25.6	96.03	0	76.94	8450000000	50	526
A0A1L8HP39;Q805A1	A0A1L8HP39	smc5	Structural maintenance of chromosomes protein 5	-0.69	0.02	1	0.62	3.4	0.1	0.49	2.99	0.234	1220000000	1120000000	1040000000	1060000000	641000000	499000000	1750000000	1680000000	1740000000	1590000000	1530000000	1610000000	32	32	32	29.5	29.5	29.5	124.92	0	120.84	15000000000	114	2377
A0A1L8F6R3;Q6PGS9	A0A1L8F6R3	rbmx2	RRM domain-containing protein (Fragment)	0.05	0.32	0.704	0.62	0.63	0.37	0	0	1	179000000	35600000	39300000	69100000	60800000	66400000	95800000	81100000	116000000	102000000	32300000	62100000	3	3	3	12.2	12.2	12.2	31.14	0	4.45	718000000	6	514
A0A1L8GNC0	A0A1L8GNC0	atf7ip.L	Fibronectin type-III domain-containing protein	3.31	4.2	0	0.61	1.39	0.199	0.38	1	0.43	333000000	525000000	531000000	4600000000	4230000000	4640000000	724000000	800000000	571000000	530000000	686000000	563000000	40	40	31	45.8	45.8	37.2	136.69	0	323.31	19400000000	123	1576
A0A1L8HD00;A0A1L8H4X9	A0A1L8H4X9	bcl7b.S	Uncharacterized protein	1.06	2.28	0.00838	0.61	1.59	0.181	0.69	1.69	0.121	51200000	59400000	85400000	130000000	122000000	147000000	98900000	94500000	98400000	105000000	110000000	93600000	4	2	2	16.9	11.1	11.1	20.51	0.01	1.78	1050000000	8	1945
Q6NU35	Q6NU35	dhx15	RNA helicase (EC 3.6.4.13)	0.32	1.51	0.474	0.61	2.42	0.134	0.78	2.82	0.0377	2240000000	2680000000	2970000000	3140000000	3390000000	3250000000	4040000000	3880000000	4030000000	4490000000	4470000000	4450000000	33	32	2	47.6	46.4	6.4	87.23	0	181.51	40500000000	241	3469
A0A1L8HFI8;Q91695	A0A1L8HFI8	hdac1-a	Probable histone deacetylase 1-A	2.41	5.53	0.000107	0.6	2.98	0.122	0.59	3.15	0.128	4650000000	4760000000	5480000000	25800000000	26900000000	26100000000	7090000000	7840000000	7620000000	7330000000	7610000000	7440000000	33	33	11	68.5	68.5	26	54.75	0	323.31	142000000000	232	2189
A0A1L8G273;Q63ZP1;A0A1L8G2B3;A0A1L8G7S8	A0A1L8G273	phf10	PHD finger protein 10	1.27	3.31	0.00151	0.6	3.31	0.115	0.84	5	0.0132	183000000	184000000	196000000	515000000	482000000	372000000	272000000	310000000	274000000	335000000	331000000	344000000	9	9	3	22	22	11	59.78	0	103.15	3730000000	47	1101
A0A1L8HMW8	A0A1L8HMW8	cactin.S	Cactin	0.95	1.78	0.0251	0.6	1.49	0.199	0.42	1.13	0.39	572000000	391000000	650000000	1190000000	1140000000	772000000	880000000	712000000	805000000	696000000	646000000	767000000	16	16	2	23.6	23.6	3	93.75	0	164.02	8770000000	70	2342
A0A1L8H4C2;Q6INH5;B1H1X4	A0A1L8H4C2	srrt-b	Serrate RNA effector molecule homolog B;Serrate RNA effector molecule homolog A	0.41	1.19	0.405	0.59	1.63	0.189	0.79	1.54	0.0803	65000000	63300000	96700000	100000000	107000000	87300000	108000000	105000000	122000000	93600000	154000000	143000000	6	6	6	9.5	9.5	9.5	97.84	0	7.72	1060000000	17	1935
A0A1L8FX50	A0A1L8FX50	exoc3.L	Exocyst complex component 3 (Exocyst complex component Sec6)	1.14	1.68	0.0106	0.59	1.02	0.264	-0.06	0.26	0.744	66700000	89600000	153000000	171000000	233000000	244000000	133000000	177000000	133000000	107000000	61600000	122000000	10	10	10	15.9	15.9	15.9	86.45	0	13.91	1470000000	24	993
A0A1L8F442;A1L1H7;Q4QQX9	A0A1L8F442	supt5h	Transcription elongation factor SPT5	3.12	4.55	0	0.59	2.79	0.135	0.58	3.35	0.131	871000000	752000000	789000000	8410000000	5700000000	7060000000	1110000000	1310000000	1220000000	1210000000	1230000000	1170000000	47	47	47	53.1	53.1	53.1	120.05	0	323.31	32700000000	194	452
Q7ZYG2	Q7ZYG2	cstf1	Cleavage stimulation factor 50 kDa subunit	-0.86	0	1	0.59	3.17	0.127	0.83	3.92	0.0178	1970000000	2150000000	2220000000	1200000000	1070000000	1210000000	3220000000	3350000000	2960000000	3860000000	3840000000	3530000000	15	15	2	48.3	48.3	4.9	48.52	0	200.47	28400000000	97	3619
A0A1L8ES83;P25979	A0A1L8ES83	ubtf-a	Nucleolar transcription factor 1-A	1.07	2.12	0.0087	0.58	1.33	0.226	0.84	1.67	0.0536	647000000	547000000	988000000	1630000000	1410000000	1410000000	959000000	1170000000	1050000000	1080000000	1250000000	1490000000	24	24	8	31.8	31.8	13.3	79.17	0	106.83	13100000000	101	182
Q566I4;A0A1L8HVH6;Q6AX54	A0A1L8HVH6	prc1.2.L	Uncharacterized protein	0	0	1	0.58	1.52	0.207	0.96	2.03	0.0185	54500000	54600000	86000000	57200000	59000000	42200000	101000000	95200000	89800000	114000000	147000000	113000000	11	3	3	21.9	7.4	7.4	67.51	0	20.46	675000000	9	2516
A0A1L8FZR0	A0A1L8FZR0		Uncharacterized protein	4.11	3.55	0	0.58	0.83	0.314	0.64	0.59	0.387	52900000	131000000	72200000	1670000000	1290000000	1200000000	80900000	163000000	127000000	373000000	68000000	74600000	92	16	16	43.4	10.3	10.3	279.6	0	222.46	5440000000	44	1043
A0A1L8HUJ1;Q9I8M2;A0A1L8HHQ7	A0A1L8HUJ1	naa16	Uncharacterized protein	0	0	1	0.57	1.93	0.187	0	0	1	48800000	59700000	66600000	60300000	47100000	73400000	75900000	93500000	90000000	60700000	36600000	96800000	6	6	1	9	9	1.3	101.14	0	5.35	719000000	9	2492
Q4QR01	Q4QR01	wdr18	WD repeat-containing protein 18	0.89	3.02	0.0134	0.57	2.38	0.171	0.2	1.1	0.574	2100000000	2460000000	2700000000	4110000000	4630000000	4700000000	3530000000	3790000000	3390000000	2750000000	2890000000	2640000000	21	21	11	44.2	44.2	31.8	47.02	0	247.04	38600000000	160	3035
Q7ZY09;Q6PH94;A0A310U0K2;P47840;A7YYL5;A0A1L8EJX0	A0A1L8EJX0	rps12	40S ribosomal protein S12	0.47	1.23	0.351	0.57	2.32	0.174	0.55	2.13	0.199	2690000000	3300000000	3520000000	3290000000	4870000000	5160000000	4870000000	4630000000	4500000000	4340000000	5050000000	4480000000	10	10	10	81.8	81.8	81.8	14.52	0	176.41	51100000000	95	3507
Q6IRA7;Q8UVU2;A0A1L8ETP2;Q8UVU1;A0A1L8ETL7	A0A1L8ETL7	lig3.L	DNA ligase	0	0	1	0.56	1.48	0.226	0.3	0.88	0.498	60000000	85500000	50300000	65300000	85500000	184000000	92500000	94500000	95300000	76100000	86400000	73800000	5	5	5	6.1	6.1	6.1	104.47	0	6.08	427000000	10	221
B1WBC3;A0A1L8H7M6;A0A1L8H7M8	A0A1L8H7M6	hnrnpr	Uncharacterized protein	0.99	3.03	0.0075	0.56	2.16	0.182	0.72	2.16	0.0763	592000000	782000000	642000000	1460000000	1270000000	1270000000	939000000	1070000000	952000000	1310000000	1010000000	1010000000	21	14	4	37.4	27.2	11.2	57.18	0	26.76	12200000000	72	2007
Q8AVT1;A0A1L8HTT3	A0A1L8HTT3	paics.1.L	AIR carboxylase (EC 4.1.1.21) (EC 6.3.2.6) (Multifunctional protein ADE2) (Phosphoribosylaminoimidazole carboxylase) (Phosphoribosylaminoimidazole-succinocarboxamide synthase) (SAICAR synthetase)	-1.5	0	1	0.56	2.61	0.165	-0.01	0.28	0.721	14100000000	15300000000	16600000000	5560000000	5290000000	5390000000	21200000000	24900000000	21800000000	15500000000	15800000000	14400000000	41	41	20	80	80	48.2	47.17	0	323.31	150000000000	289	3657
Q7ZTP6;A0A1L8GR71;P07222;A0A1L8HSE1	A0A1L8GR71	npm1	Nucleophosmin	1.11	3.88	0.00287	0.56	3.06	0.155	0.82	3.62	0.0202	3490000000	3560000000	4080000000	8640000000	7850000000	7540000000	5610000000	5500000000	5270000000	6770000000	6240000000	6560000000	18	18	14	49	49	40.7	33.65	0	194.13	66700000000	133	1654
B7ZS92;B7ZS90;A0A1L8GH95;Q5SDB4	A0A1L8GH95	atrip	Uncharacterized protein	1.1	2.17	0.00777	0.56	1	0.291	1.15	2.22	0.00718	50700000	84300000	54400000	145000000	111000000	142000000	109000000	111000000	61400000	116000000	158000000	138000000	7	4	4	10.4	7.9	7.9	89.25	0	15.94	1190000000	15	1419
A1L2X9;A0A1L8EVD2	A0A1L8EVD2	ercc3.L	DNA excision repair protein ERCC-3 (EC 3.6.4.12) (General transcription and DNA repair factor IIH helicase subunit XPB)	0.97	2.18	0.0144	0.56	1.34	0.248	0.44	1.19	0.37	489000000	480000000	308000000	894000000	775000000	780000000	541000000	723000000	588000000	607000000	576000000	513000000	15	15	15	29	29	29	88.1	0	83.16	6970000000	58	256
A0A1L8F8T1	A0A1L8F8T1	sipa1l3.L	Uncharacterized protein	0	0	1	0.55	0.65	0.389	1.04	1.05	0.0628	53300000	162000000	39200000	50500000	31500000	138000000	74400000	113000000	128000000	157000000	165000000	115000000	10	2	2	6.4	1.4	1.4	188.68	0	4.57	721000000	6	559
A0A1L8HF43;A0A1L8H6H2;P41116	A0A1L8H6H2	rpl8	60S ribosomal protein L8	0.76	1.29	0.12	0.55	0.99	0.3	0.81	1.35	0.0881	502000000	346000000	215000000	614000000	565000000	527000000	490000000	447000000	535000000	530000000	599000000	639000000	6	6	6	21.4	21.4	21.4	27.92	0	17.04	5520000000	45	1976
Q6GQD8	Q6GQD8	trmt6.S	tRNA (adenine(58)-N(1))-methyltransferase non-catalytic subunit TRM6	0.27	1.63	0.518	0.55	2.77	0.176	0.5	2.69	0.234	403000000	362000000	425000000	436000000	494000000	506000000	610000000	591000000	537000000	595000000	529000000	554000000	12	12	6	29.9	29.9	16.9	53.38	0	76.17	5790000000	49	3381
A0A1L8ET09	A0A1L8ET09	nelfcd.L	Uncharacterized protein	0.68	1.16	0.196	0.55	1.23	0.268	0.75	1.8	0.0812	56800000	94500000	62100000	74400000	132000000	138000000	81500000	112000000	114000000	109000000	121000000	120000000	5	5	5	13.2	13.2	13.2	65.7	0	26.3	1050000000	22	203
A0A1L8F6Y9	A0A1L8F6Y9	zmym3.L	Uncharacterized protein	0.4	3.8	0.34	0.54	3.25	0.166	0.2	3.05	0.558	2680000000	2680000000	2830000000	3530000000	3560000000	3710000000	3700000000	4270000000	3970000000	3110000000	3120000000	3140000000	40	40	40	35.9	35.9	35.9	146.43	0	249.87	37200000000	221	517
Q90W62;Q5PQ75;A0A1L8F415	Q5PQ75	PAK5	Non-specific serine/threonine protein kinase	0.18	0.42	0.641	0.54	1.94	0.214	0.73	2.5	0.0579	85400000	113000000	88800000	159000000	150000000	51900000	153000000	137000000	125000000	172000000	150000000	152000000	7	7	7	13.8	13.8	13.8	73.74	0	9.17	1260000000	16	3118
Q63ZN5;A0A1L8HZV0	A0A1L8HZV0	rbm19	Uncharacterized protein	0.12	0.39	0.666	0.54	0.81	0.343	0.41	0.66	0.463	101000000	39400000	97500000	84300000	85800000	68800000	96700000	95900000	129000000	118000000	95800000	80400000	5	5	5	9.6	9.6	9.6	104.06	0	13.84	889000000	15	2594
Q7ZXE3	Q7ZXE3	snrnp40	Prp8bp-pending-prov protein	0.5	2.82	0.237	0.54	3.33	0.168	0.6	3.63	0.116	696000000	669000000	718000000	901000000	1070000000	973000000	1090000000	956000000	992000000	1100000000	985000000	1060000000	9	9	2	39.2	39.2	11.3	37.57	0	104.11	10900000000	55	3581
A0A1L8FK13;A0A1L8FF68;A0A1L8FF82	A0A1L8FF68	zswim8	SWIM-type domain-containing protein	0	0	1	0.54	1.94	0.217	0	0	1	76500000	79900000	72400000	42200000	92400000	82600000	101000000	135000000	99400000	33400000	152000000	90700000	5	5	5	4	4	4	200.37	0	13.31	462000000	9	765
A0A1L8GUZ9	A0A1L8GUZ9		Uncharacterized protein	1.12	4.76	0.00201	0.54	3.98	0.161	0.69	4.13	0.0515	3870000000	4090000000	3810000000	8230000000	8290000000	9080000000	5670000000	5880000000	5510000000	6130000000	6650000000	6170000000	15	15	4	62.2	62.2	14.3	24.98	0	90.64	66400000000	136	1743
A9ULZ2;A0A1L8ET26;A0A1L8ET49	A0A1L8ET26	birc7-b	Baculoviral IAP repeat-containing protein 7-B	-4.03	0	1	0.54	2.68	0.189	0.05	0.43	0.691	1170000000	967000000	1010000000	43200000	93200000	65800000	1540000000	1570000000	1440000000	1270000000	1010000000	980000000	15	10	10	56.5	42.9	42.9	38.48	0	172.59	9200000000	56	2797
A0A1L8I094	A0A1L8I094	eif4enif1.L	Uncharacterized protein	1.84	5.49	7.54e-05	0.53	3.11	0.182	0.82	3.98	0.0187	1950000000	2200000000	1980000000	7050000000	7460000000	7320000000	3120000000	2820000000	2910000000	3700000000	3430000000	3630000000	51	26	3	59	37.8	2.8	106.1	0	323.31	47000000000	159	2602
A0A1L8FI52	A0A1L8FI52	ccdc186.L	Uncharacterized protein	-1.56	0	1	0.53	1.25	0.28	0	0.3	0.718	194000000	307000000	307000000	102000000	64000000	110000000	335000000	458000000	356000000	274000000	294000000	229000000	14	14	10	18	18	13.2	101.24	0	129.14	2520000000	35	721
A0A1L8HDN3;A0A1L8G2F5	A0A1L8HDN3		Mitogen-activated protein kinase kinase kinase (EC 2.7.11.25)	-0.16	0.07	0.832	0.51	2.08	0.232	0.17	0.9	0.601	3250000000	4220000000	4060000000	3120000000	3590000000	3550000000	5440000000	5830000000	5120000000	4230000000	4480000000	4150000000	49	49	27	36.8	36.8	20.3	150.42	0	168.5	44900000000	245	2146
Q6AZV4;A0A1L8G7F9;Q6AZT1	Q6AZT1	srsf7.L	MGC81677 protein	0.83	1.77	0.0527	0.51	1.77	0.251	0.5	1.73	0.273	241000000	270000000	347000000	557000000	601000000	376000000	431000000	390000000	391000000	391000000	426000000	384000000	6	6	6	28.6	28.6	28.6	25.58	0	13.22	4520000000	26	1202
Q52L34-2;A0A1L8GL16;Q52L34;A0A1L8GL20	A0A1L8GL16	mthfsd	Methenyltetrahydrofolate synthase domain-containing protein	0.68	2.57	0.0815	0.51	2.12	0.234	0.71	2.5	0.0694	242000000	325000000	267000000	439000000	450000000	443000000	388000000	392000000	400000000	479000000	422000000	456000000	13	13	13	32	32	32	45.99	0	40.78	4590000000	55	3071
Q5U4R8	Q5U4R8	tnpo2	LOC495499 protein	0.52	0.97	0.343	0.51	0.99	0.326	0.81	1.44	0.0811	133000000	62300000	97100000	110000000	137000000	158000000	150000000	115000000	136000000	142000000	176000000	174000000	17	4	4	32.9	11.6	11.6	101.08	0	100.19	1360000000	20	3129
Q2VPE9;A2BD79	Q2VPE9			1.23	3.31	0.00176	0.51	1.81	0.252	0.96	2.58	0.0124	485000000	368000000	485000000	1090000000	976000000	1030000000	563000000	657000000	673000000	825000000	774000000	1000000000	16	16	2	39.4	39.4	4.1	56.96	0	92.57	8660000000	88	2974
A0A0M4HA62;Q6PF35;A0A1L8GDG3;Q6PF35-2	A0A1L8GDG3	cugbp1-b	CUGBP Elav-like family member 1-B	1.42	2.48	0.00152	0.5	1.13	0.312	0.58	1.32	0.235	390000000	280000000	521000000	1120000000	1080000000	906000000	540000000	625000000	480000000	619000000	584000000	525000000	12	12	3	24.2	24.2	7.9	55.51	0	53.64	7560000000	63	3
A0A1L8ETB0;Q6AXA7	A0A1L8ETB0	prpf6	PRP6 homolog (Pre-mRNA-processing factor 6) (U5 snRNP-associated 102 kDa protein)	0.4	2.41	0.36	0.5	3.05	0.216	0.46	2.94	0.272	2170000000	2030000000	2350000000	3080000000	2850000000	2710000000	3190000000	2970000000	3080000000	3010000000	2890000000	3080000000	40	40	4	43	43	7.3	109.2	0	279.86	30900000000	200	210
A0A1L8FER8	A0A1L8FER8	hnrnph3.S	Uncharacterized protein	1.66	2.93	0.000602	0.5	0.54	0.464	1.49	2.96	0.00135	79300000	59300000	97100000	290000000	229000000	218000000	171000000	36500000	205000000	201000000	223000000	225000000	8	8	4	27.3	27.3	17.3	46.75	0	17.35	1890000000	26	670
A0A1L8FB44	A0A1L8FB44		Uncharacterized protein	3.08	3.16	0.000105	0.49	0.91	0.351	0.69	1.14	0.182	57900000	101000000	136000000	653000000	794000000	926000000	133000000	128000000	131000000	143000000	175000000	134000000	35	9	9	63	19.6	19.6	71.48	0	129.03	3470000000	25	628
[truncated: 1,308 more rows]
