# Supplementary material for: Profiling ubiquitin signalling with UBIMAX reveals DNA damage- and SCFβ-Trcp1-dependent ubiquitylation of the actin-organizing protein Dbn1
Source: Nat Commun. 2023 Dec 14;14:8293. doi: 10.1038/s41467-023-43873-0 (PMC10721886; doi:10.1038/s41467-023-43873-0)
Supplement: Supplementary file 9 — Supplementary Data 6 [file 41467_2023_43873_MOESM9_ESM.xlsx]

## Sheet: Supp Data 6_In silico degron
Protein and gene information		βTRCP1 variant degron information				Phospho-S/TQ (Phospho.ELM)		Phospho-S/TQ (PhosphoSitePlus)
Protein ID	Gene name	Motif start	Motif end	S/T(Q) position	Sequence	Phosphorylated	Evidence	Phosphorylated	Evidence	Kinase	EvidenceKinase
Q9NX38	ABITRAM	157	163	162	TEGllTQ
H0YMF1	ACAN	1884	1890	1889	SSGftSQ
J3KS28	ACE	2	8	7	DEGgcSQ
Q08828	ADCY1	1058	1064	1063	TDGngSQ
O60242	ADGRB3	226	232	231	TEGclTQ
Q8WXG9	ADGRV1	6277	6283	6282	ESGqgSQ
Q9H2P0	ADNP	973	979	978	ESGpgSQ
Q02952	AKAP12	543	549	548	ESGehTQ
Q8TCU4	ALMS1	191	197	196	EEGilTQ
H0YDY8	AMPD3	75	81	80	SEGipTQ
Q9UJX6	ANAPC2	737	743	742	DSGmaSQ
H3BM45	ANKFN1	1033	1039	1038	SEGiyTQ
Q8IWZ3	ANKHD1	1606	1612	1611	SSGgkSQ			+	HTP
Q9P2G1	ANKIB1	1030	1036	1035	SEGrgTQ			+	HTP
H7C220	ANO7	148	154	153	DDGhySQ
Q8WZ64	ARAP2	881	887	886	SEGvlSQ
V9GY94	ARHGEF2	20	26	25	TDGnvSQ
H7C3T2	ATG2A	1002	1008	1007	TEGklSQ
Q96BY7	ATG2B	1457	1463	1462	ESGnvSQ
Q9H3M9	ATXN3L	258	264	263	SSGntSQ
Q9Y2T1	AXIN2	611	617	616	EEGdrSQ
Q8WXS3	BAALC	94	100	99	SSGplTQ
Q9P281	BAHCC1	1226	1232	1231	SSGasSQ			+	HTP
Q9NUP1	BLOC1S4	29	35	34	DSGtvSQ
H0Y781	BLTP1	1099	1105	1104	TSGlkSQ
F5GY04	BNC1	610	616	615	SSGaiSQ
Q6PGQ7	BORA	496	502	501	DSGynTQ			+	LTP	ATR	In vivo
B4DXL1	C11orf80	26	32	31	EEGsySQ
C9JG08	C2orf16	664	670	669	TSGsqSQ
Q16790	CA9	301	307	306	EEGseTQ
Q08AD1	CAMSAP2	715	721	720	SSGssSQ			+	HTP
A0A2R8Y6F8	CASK	152	158	157	SSGavSQ
Q86V15	CASZ1	54	60	59	TEGspSQ
C9JEZ4	CDC42EP3	174	180	179	SSGsaSQ
Q9NXV6	CDKN2AIP	193	199	198	SSGisSQ			+	HTP
A8MST6	CEP78	660	666	665	TSGtgSQ
O14646	CHD1	13	19	18	SSGesSQ
O14646	CHD1	40	46	45	SDGssSQ
B7ZBF7	CHEK2	109	115	114	ESGhvTQ
Q9H9P2	CHODL	122	128	127	SDGsnSQ
P08173	CHRM4	297	303	302	SSGsaTQ
J3KRP0	CNDP1	431	437	436	DDGehSQ
Q96KP4	CNDP2	441	447	446	DDGahSQ			+	HTP
Q8IV77	CNGA4	562	568	567	EEGraSQ
B4DDF4	CNN2	113	119	118	ESGnmTQ
Q9NZN8	CNOT2	64	70	69	TSGqlSQ			+	HTP
E5RGH2	CNOT7	128	134	133	EEGieTQ
Q6PJW8	CNST	448	454	453	SEGkySQ
Q5JVD1	CNTRL	1219	1225	1224	DSGgdSQ
Q86Y22	COL23A1	245	251	250	DDGtpSQ
Q10570	CPSF1	597	603	602	TSGfaTQ
H0YHT0	CRY1	46	52	51	SSGscSQ
P07333	CSF1R	712	718	717	DSGfsSQ
P39880	CUX1	369	375	374	SEGagTQ			+	HTP
H3BPZ5	CYLD	2	8	7	SSGlwSQ
Q16643	DBN1	594	600	599	SEGyfSQ			+	HTP
E7EQM8	DCC	1279	1285	1284	SEGptTQ
Q6V1P9	DCHS2	38	44	43	SSGarTQ
G3V529	DDX24	66	72	71	TEGtsTQ
C9IY76	DENND2A	85	91	90	SDGvrTQ
O60231	DHX16	890	896	895	ESGysSQ
Q14689	DIP2A	29	35	34	SEGdiTQ			+	HTP
Q9P265	DIP2B	32	38	37	SEGdiTQ
Q9Y2E4	DIP2C	27	33	32	SEGdiTQ
Q12959	DLG1	597	603	602	DSGlpSQ			+	HTP
A8MVA8	DLG2	34	40	39	DSGlpSQ
C9JFR2	DMTF1	101	107	106	TEGtvTQ
H7C0I3	DOCK10	298	304	303	TSGllSQ
E9PCH4	E9PCH4	744	750	749	SDGglSQ
Q9HAV5	EDA2R	225	231	230	TSGfpTQ
Q9UKW6	ELF5	154	160	159	TSGikSQ
Q04743	EMX2	216	222	221	EEGsdSQ
Q5T890	ERCC6L2	1379	1385	1384	DSGknSQ			+	HTP
A0A8I5KV47	EXOSC2	142	148	147	SDGqgSQ
A6NCB9	EYA1	142	148	147	TEGglSQ
P05160	F13B	137	143	142	SDGwsSQ
P00451	F8	1758	1764	1763	TDGsfTQ
E9PH82	FAM98A	25	31	30	EDGalSQ
Q6V0I7	FAT4	1972	1978	1977	DDGinSQ
Q9UKA2	FBXL4	87	93	92	SSGdfTQ
B4DT60	FBXW2	85	91	90	SSGarTQ
B7ZM68	FGD5	350	356	355	SSGsfSQ
H0Y6G7	FIG4	270	276	275	EEGsvSQ
Q5TCS4	FIG4	206	212	211	DEGliTQ
E9PD35	FLT4	1195	1201	1200	EEGsfSQ
P32314	FOXN2	364	370	369	DSGyaSQ			+	LTP
O00409	FOXN3	411	417	416	DSGyaSQ
F2Z2S2	FRYL	1250	1256	1255	TDGvlSQ
K7EJC5	G6PC3	86	92	91	ESGyySQ
Q2WGN9	GAB4	314	320	319	SSGkyTQ
H0Y8H5	GAK	79	85	84	SSGnnSQ
Q6NXP2	GARIN1A	228	234	233	TSGsfSQ
Q92616	GCN1	1969	1975	1974	EEGlrSQ
P31150	GDI1	391	397	396	DDGceSQ
P10071	GLI3	655	661	660	DSGshSQ
C9JAH0	GMPPA	206	212	211	TDGiwSQ
E7EVX2	GOLGA4	180	186	185	SEGilSQ
Q3T8J9	GON4L	79	85	84	SSGmlTQ
F8W7L6	GRIA2	531	537	536	EDGreTQ
Q9UBN7	HDAC6	684	690	689	DEGasSQ
A0A8J2HMK1	HICCMSTLAB_LOCUS10415	438	444	443	EDGnvSQ
A0A8J2HLR2	HICCMSTLAB_LOCUS12335	1217	1223	1222	DSGhsTQ
A0A8J2MY69	HICCMSTLAB_LOCUS12535	12	18	17	EDGetSQ
A0A8J2N092	HICCMSTLAB_LOCUS13419	325	331	330	TEGkySQ
A0A8J2HPS3	HICCMSTLAB_LOCUS13535	390	396	395	SSGlqSQ
A0A8J2HQX3	HICCMSTLAB_LOCUS13591	125	131	130	EDGyeTQ
A0A8J2MK52	HICCMSTLAB_LOCUS3275	1263	1269	1268	TSGqnTQ
A0A8J2MI38	HICCMSTLAB_LOCUS3565	447	453	452	DDGahSQ
A0A8J2MIY8	HICCMSTLAB_LOCUS4944	381	387	386	DSGftSQ
A0A8J2HH93	HICCMSTLAB_LOCUS5538	775	781	780	ESGsqSQ
A0A8J2HCP8	HICCMSTLAB_LOCUS6816	153	159	158	SSGntSQ
A0A8J2HFH0	HICCMSTLAB_LOCUS8800	636	642	641	SSGssSQ
A0A8J2HLD8	HICCMSTLAB_LOCUS9981	56	62	61	DDGspSQ
Q9UPP2	IQSEC3	208	214	213	SDGscTQ
P26006	ITGA3	201	207	206	TSGgfTQ
Q96DU7	ITPKC	228	234	233	TDGsrTQ
Q96DU7	ITPKC	273	279	278	TDGswTQ
Q14643	ITPR1	1022	1028	1027	SSGnsSQ
H3BMV3	JPT2	165	171	170	TSGsnSQ
O60303	KATNIP	233	239	238	SSGdwTQ
Q96L42	KCNH8	1051	1057	1056	EEGsfSQ
E9PFH2	KDM5D	1428	1434	1433	SSGimSQ
Q9P206	KIAA1522	522	528	527	SSGysSQ			+	HTP
Q5JYT7	KIAA1755	1179	1185	1184	SEGtdSQ
H7C5G6	KIAA2012	600	606	605	EEGpsSQ
O75037	KIF21B	1114	1120	1119	SEGsfSQ
Q8NEP7	KLHDC9	247	253	252	SSGqgSQ
P12035	KRT3	8	14	13	TSGggSQ			+	HTP
F8VWU1	LALBA	52	58	57	TSGydTQ
E9PMI0	LAYN	120	126	125	TDGsiSQ
Q5T7P2	LCE1A	84	90	89	SSGccSQ
Q5T7P3	LCE1B	92	98	97	SSGccSQ
Q5T751	LCE1C	92	98	97	SSGccSQ
Q9NQ69	LHX9	384	390	389	ESGspSQ
Q6MZP7	LIN54	498	504	503	TSGiqTQ
P0CE67	LINC02877	45	51	50	TSGclTQ
O75096	LRP4	401	407	406	EEGycSQ
Q05C16	LRRC63	556	562	561	TEGllTQ
Q9UFC0	LRWD1	305	311	310	EEGatSQ
K7EMZ9	LSM14A	275	281	280	DSGvdTQ
C9J958	MAGEA10	106	112	111	DEGssSQ
P43364	MAGEA11	194	200	199	DEGsgSQ			+	LTP
P43359	MAGEA5P	13	19	18	EEGldTQ
P43362	MAGEA9;MAGEA9B	80	86	85	DEGssSQ
A0A075B794	MAGEA9B	80	86	85	DEGssSQ
Q92585	MAML1	283	289	288	SSGsaTQ			+	HTP
O14733	MAP2K7	406	412	411	TSGvlSQ			+	HTP
E7EVA0	MAP4	1124	1130	1129	TEGmtTQ
O95819	MAP4K4	712	718	717	SEGspSQ			+	HTP
Q5T670	MCM10	236	242	241	SSGetTQ
Q15648	MED1	1251	1257	1256	SSGslSQ			+	HTP
Q5JWT2	MED23	328	334	333	DDGgtSQ
P46013	MKI67	2021	2027	2026	TSGktTQ			+	HTP
P46013	MKI67	2504	2510	2509	TSGetTQ			+	HTP
B8ZZE2	MOGS	199	205	204	SSGppTQ
E5RJX3	MTSS1	121	127	126	DSGfiSQ
E7EWW5	MTSS1	392	398	397	SSGysTQ
H3BPV0	MTSS2	117	123	122	DSGfvSQ
Q765P7	MTSS2	470	476	475	SSGysTQ
Q8WXI7	MUC16	1405	1411	1410	SSGfeTQ
Q8WXI7	MUC16	6895	6901	6900	SSGhgSQ
Q8WXI7	MUC16	7781	7787	7786	SSGykSQ
Q9ULV0	MYO5B	1566	1572	1571	DEGfmTQ
P15172	MYOD1	293	299	298	SSGdpTQ
Q86UW6	N4BP2	849	855	854	EDGrkSQ			+	HTP
Q96HR8	NAF1	406	412	411	TSGfpSQ
H0Y764	NBEAL2	397	403	402	TSGhnTQ
E5RFZ1	NBL1	138	144	143	EDGpgSQ
P07197	NEFM	32	38	37	SSGfrSQ			+	HTP
H0Y465	NF1	302	308	307	SSGntSQ
H3BR83	NFATC3	359	365	364	DDGlgSQ
Q6T4R5	NHS	1022	1028	1027	SSGysSQ
Q5SYE7	NHSL1	853	859	858	SSGysSQ
Q5HYW2	NHSL2	712	718	717	SSGysSQ
Q9BZQ8	NIBAN1	834	840	839	EEGdaSQ
Q86WI3	NLRC5	97	103	102	DDGftSQ
Q8WTT2	NOC3L	298	304	303	EEGlvSQ
D9ZHQ6	NRG3	335	341	340	SSGlkTQ
Q5TFE4	NT5DC1	340	346	345	DEGtrSQ
B7ZAV2	NUP214	879	885	884	TSGfgTQ
G3V249	OSGEP	25	31	30	ESGltSQ
Q01804	OTUD4	396	402	401	SSGsqSQ			+	HTP
O95747	OXSR1	422	428	427	SSGsgSQ	+	HTP	+	HTP
Q8IVL6	P3H3	270	276	275	EDGaaSQ
Q86W56	PARG	330	336	335	EDGssSQ
O60245	PCDH7	823	829	828	DSGqpSQ
H0YBA1	PCM1	690	696	695	ESGniSQ
P29120	PCSK1	659	665	664	EEGapSQ
O95263	PDE8B	396	402	401	DSGdnSQ
H0YDQ4	PGAP2	198	204	203	DSGngSQ
C9JYH7	PHC3	160	166	165	TSGsiTQ
O60346	PHLPP1	606	612	611	SSGpqSQ
Q8IVE3	PLEKHH2	271	277	276	TDGgiSQ
Q9UGP5	POLL	199	205	204	SDGeeTQ			+	LTP	PRKDC;ATM	In vivo;In vitro
Q9H9Y6	POLR1B	291	297	296	EEGcsTQ
A0A804HKA2	PPFIBP2	886	892	891	SEGtvTQ
P16471	PRLR	469	475	474	EEGkaTQ
C9J9V0	PRR14L	3	9	8	SSGveTQ
P48634	PRRC2A	1662	1668	1667	SSGpcSQ
Q16401	PSMD5	205	211	210	TSGlvTQ			+	HTP
H3BM04	PTPN12	121	127	126	SDGavTQ
E9PL65	PUM1	39	45	44	TSGtgSQ
H0YDB9	QRICH2	266	272	271	SEGrlSQ
Q3YEC7	RABL6	577	583	582	SEGsdTQ
P04049	RAF1	247	253	252	SEGslSQ	+	HTP	+	HTP
A2A2F0	RALGAPB	1053	1059	1058	DDGegSQ
F2Z357	RAP1GAP	524	530	529	DSGhvSQ
B7Z7Y1	RAPGEF6	694	700	699	SDGglSQ
O43251	RBFOX2	101	107	106	TDGqqSQ			+	HTP
Q5UIP0	RIF1	1513	1519	1518	SEGdgTQ	+	HTP	+	HTP
Q9UFD9	RIMBP3	1268	1274	1273	SSGagSQ
A6NNM3	RIMBP3B	1268	1274	1273	SSGagSQ
A6NJZ7	RIMBP3C	1268	1274	1273	SSGagSQ
Q5GAN6	RNASE10	57	63	62	EEGdgTQ
K7ER42	RNF157	104	110	109	EDGspTQ
P56715	RP1	1613	1619	1618	DSGelTQ
Q8IWN7	RP1L1	1744	1750	1749	EDGegSQ
Q92834	RPGR	627	633	632	SDGghSQ
A0A0K6FLS2	RSOLAG22IIIB_00369	249	255	254	ESGdkTQ
A0A0K6G1W6	RSOLAG22IIIB_01031	196	202	201	ESGlaSQ
H7C1K4	SDC1	201	207	206	EDGasSQ
Q9Y6X0	SETBP1	227	233	232	DSGpvTQ
Q562F6	SGO2	190	196	195	SSGstTQ
Q5HYK7	SH3D19	651	657	656	DSGsnSQ
H9KV90	SHANK1	1175	1181	1180	SSGrsSQ
A6NHU9	SHANK2	454	460	459	SSGksSQ
Q8IY92	SLX4	730	736	735	EDGvlTQ
H7BYI2	SMARCAL1	756	762	761	TSGssSQ
Q9H4F8	SMOC1	120	126	125	EDGsfTQ
Q9H3U7	SMOC2	115	121	120	DDGtySQ
O95863	SNAI1	95	101	100	DSGkgSQ			+	LTP
P08047	SP1	346	352	351	SSGtnSQ
Q96T58	SPEN	2130	2136	2135	EDGlsSQ
A4QPE4	SPTBN2	688	694	693	TDGepSQ
Q7Z7C7	STRA8	226	232	231	DSGvdSQ
E7EMZ9	TACC2	130	136	135	EDGpqTQ
E7EMZ9	TACC2	644	650	649	TDGphSQ
F8WE32	TAF1B	161	167	166	ESGaeSQ
J3KQ40	TBC1D8	1051	1057	1056	SSGscSQ
O60522	TDRD6	1642	1648	1647	SEGlcSQ
Q96N21	TEPSIN	192	198	197	DSGpsSQ
A0A0J9YY54	TEX13D	346	352	351	SSGchSQ
A0A0J9YY54	TEX13D	708	714	713	ESGgqTQ
P01266	TG	379	385	384	TSGyfSQ
A0A1W2PR48	TLE7	28	34	33	SSGvsSQ
Q9Y490	TLN1	2385	2391	2390	DDGqwSQ			+	HTP
Q9Y490	TLN1	695	701	700	DSGlqTQ
H0YMT1	TLN2	1300	1306	1305	DDGqwSQ
J3QRY9	TMEM208	27	33	32	EDGwtSQ
Q8NDY8	TMEM52	194	200	199	ESGpnTQ
E9PR79	TMPRSS13	9	15	14	SSGraTQ
Q9C0C2	TNKS1BP1	1404	1410	1409	TSGpeTQ
Q05952	TNP2	65	71	70	SSGhqSQ
G3XAE9	TOGARAM1	1023	1029	1028	ESGvySQ
Q8N6T0	TOP6BL	92	98	97	EEGsySQ
Q92547	TOPBP1	549	555	554	EEGlfSQ			+	LTP	ATM	In vitro
Q12888	TP53BP1	538	544	543	EDGenTQ	+	HTP	+	HTP
O43734	TRAF3IP2	65	71	70	SSGdfSQ
A0A087X0N0	TRAK1	579	585	584	TSGerSQ
H0YL91	TRIP4	347	353	352	SSGltTQ
H0YDS2	TRMT44	120	126	125	SSGagSQ
Q8N6N2	TTC9B	227	233	232	DSGagSQ			+	HTP
Q8WZ42	TTN	19903	19909	19908	SSGtdTQ			+	HTP
B4DKD1	TTYH2	436	442	441	SSGlgSQ
H0YDS0	UBQLN1	101	107	106	SSGegSQ
Q9UHD9	UBQLN2	300	306	305	SSGegTQ
Q96C45	ULK4	396	402	401	TSGhlSQ
F8VZH8	UNC13A	265	271	270	SSGelSQ
Q8NB66	UNC13C	232	238	237	SSGciSQ
Q14146	URB2	830	836	835	DSGlvSQ
O75445	USH2A	4783	4789	4788	SEGmaTQ
Q9NYH9	UTP6	448	454	453	SEGakSQ
Q96JC1	VPS39	231	237	236	EEGicTQ
Q6AWC2	WWC2	609	615	614	DSGgaSQ
Q01831	XPC	887	893	892	EEGtsSQ	+	HTP	+	LTP; HTP
O14980	XPO1	182	188	187	SSGqiTQ			+	HTP
O43167	ZBTB24	244	250	249	EDGqaSQ
Q5JNZ3	ZNF311	10	16	15	SSGppSQ
Q9C0G0	ZNF407	677	683	682	DSGkaSQ			+	HTP
Q9C0G0	ZNF407	2138	2144	2143	SDGeiSQ
Q96CK0	ZNF653	233	239	238	SSGliTQ
Q15935	ZNF77	51	57	56	TSGssSQ
A8K0R7	ZNF839	422	428	427	SSGlcSQ
P60852	ZP1	167	173	172	TSGhtSQ
F5GYN7	ZRANB3	256	262	261	EDGltSQ
A6NGD5	ZSCAN5C	175	181	180	EEGqaSQ
